# Supplementary material for: Disease-linked regulatory DNA variants and homeostatic transcription factors in epidermis
Source: Nat Commun. 2025 Sep 25;16:8387. doi: 10.1038/s41467-025-63070-5 (PMC12462481; doi:10.1038/s41467-025-63070-5)
Supplement: Supplementary file 2 — Supplementary Data 1 [file 41467_2025_63070_MOESM2_ESM.xlsx]

## Sheet: GWAS index SNVs
	DATE ADDED TO CATALOG	PUBMEDID	FIRST AUTHOR	DATE	JOURNAL	LINK	STUDY	DISEASE/TRAIT	INITIAL SAMPLE SIZE	REPLICATION SAMPLE SIZE	REGION	CHR_ID	CHR_POS	REPORTED GENE(S)	MAPPED_GENE	UPSTREAM_GENE_ID	DOWNSTREAM_GENE_ID	SNP_GENE_IDS	UPSTREAM_GENE_DISTANCE	DOWNSTREAM_GENE_DISTANCE	STRONGEST SNP-RISK ALLELE	SNPS	MERGED	SNP_ID_CURRENT	CONTEXT	INTERGENIC	RISK ALLELE FREQUENCY	P-VALUE	PVALUE_MLOG	P-VALUE (TEXT)	OR or BETA	95% CI (TEXT)	PLATFORM [SNPS PASSING QC]	CNV	Disease
0	2014-02-04	21946351	Stacey SN	2011-09-25	Nat Genet	www.ncbi.nlm.nih.gov/pubmed/21946351	A germline variant in the TP53 polyadenylation signal confers cancer susceptibility.	Basal cell carcinoma	2,121 European ancestry cases, 39,614 European ancestry controls	2,506 European and other ancestry cases, 15,101 European and other ancestry controls	17p13.1	17	7668434	TP53	TP53			ENSG00000141510			rs78378222-C	rs78378222	0	78378222	3_prime_UTR_variant	0	NR	2e-20	19.699		2.16	[1.83-2.54]	Illumina [~ 16000000] (imputed)	N	Basal cell carcinoma
1	2014-10-01	24399259	He L	2014-01-07	Nat Commun	www.ncbi.nlm.nih.gov/pubmed/24399259	Two new susceptibility loci 1q24.2 and 11p11.2 confer risk to severe acne.	Acne (severe)	1,031 Han Chinese ancestry cases, 1,031 Han Chinese ancestry controls	1,860 Han Chinese ancestry cases, 3,660 Han Chinese ancestry controls	1q24.2	1	169681903	SELL	C1orf112			ENSG00000000460			rs7531806-A	rs7531806	0	7531806	intron_variant	0	0.4207	1e-08	8	(fixed effect model)	1.22	[1.12-1.28]	Illumina [809305]	N	Acne
2	2014-10-01	24399259	He L	2014-01-07	Nat Commun	www.ncbi.nlm.nih.gov/pubmed/24399259	Two new susceptibility loci 1q24.2 and 11p11.2 confer risk to severe acne.	Acne (severe)	1,031 Han Chinese ancestry cases, 1,031 Han Chinese ancestry controls	1,860 Han Chinese ancestry cases, 3,660 Han Chinese ancestry controls	11p11.2	11	47154454	DDB2	C11orf49			ENSG00000149179			rs747650-G	rs747650	0	747650	non_coding_transcript_exon_variant	0	0.3242	4e-09	8.39794	(fixed effect model)	1.24	[1.16-1.34]	Illumina [809305]	N	Acne
3	2014-10-01	24399259	He L	2014-01-07	Nat Commun	www.ncbi.nlm.nih.gov/pubmed/24399259	Two new susceptibility loci 1q24.2 and 11p11.2 confer risk to severe acne.	Acne (severe)	1,031 Han Chinese ancestry cases, 1,031 Han Chinese ancestry controls	1,860 Han Chinese ancestry cases, 3,660 Han Chinese ancestry controls	4q35.2	4	187000345	NR	AC110772.1			ENSG00000249742			rs7660345-T	rs7660345	0	7660345	intron_variant	0	0.3103	3e-06	5.52288	(fixed effect model)	1.19	[NR]	Illumina [809305]	N	Acne
4	2014-12-14	24927181	Navarini AA	2014-06-13	Nat Commun	www.ncbi.nlm.nih.gov/pubmed/24927181	Genome-wide association study identifies three novel susceptibility loci for severe Acne vulgaris.	Acne (severe)	1,893 European ancestry cases, 5,132 European ancestry controls	2,063 European ancestry cases, 1,970 European ancestry controls	2p13.3	2	70438530	TGFA, ADD2, ASPRV1, Mir_548, ATP6V1B1, C2orf42, CD207, CLEC4F, FAM136A, FIGLA, LOC100133985, PCBP1, PCBP1-AS1, PCYOX1, SNRPG, TIA1, TRNA, TRNA_Gly, TRNA_Pseudo, VAX2	AC022201.1 - TGFA	ENSG00000229229	ENSG00000163235		15852	8754	rs187293906-T	rs187293906	0	187293906	intergenic_variant	1	0.0015	5e-06	5.30103		3.27	[1.65-6.49]	Illumina [7300000] (imputed)	N	Acne
5	2014-12-14	24927181	Navarini AA	2014-06-13	Nat Commun	www.ncbi.nlm.nih.gov/pubmed/24927181	Genome-wide association study identifies three novel susceptibility loci for severe Acne vulgaris.	Acne (severe)	1,893 European ancestry cases, 5,132 European ancestry controls	2,063 European ancestry cases, 1,970 European ancestry controls	12q23.3	12	108153610	CORO1C, ASCL4, ISCU, LOC728739, FICD, PRDM4, PWP1, CMKLR1, SART3, BTBD11, SELPLG, TMEM119, WSCD2	WSCD2			ENSG00000075035			rs181947843-A	rs181947843	0	181947843	intron_variant	0	0.0034	5e-06	5.30103		2.17	[1.32-3.58]	Illumina [7300000] (imputed)	N	Acne
6	2014-12-14	24927181	Navarini AA	2014-06-13	Nat Commun	www.ncbi.nlm.nih.gov/pubmed/24927181	Genome-wide association study identifies three novel susceptibility loci for severe Acne vulgaris.	Acne (severe)	1,893 European ancestry cases, 5,132 European ancestry controls	2,063 European ancestry cases, 1,970 European ancestry controls	5q35.1	5	170197768	LOC257358, MIR378E, AK055811, Mir_548, C5orf58, DL490294, DOCK2, FAM196B, FOXI1, KCNIP1, KCNMB1, LCP2	LINC01187			ENSG00000249601			rs13153995-C	rs13153995	0	13153995	non_coding_transcript_exon_variant	0	0.2095	3e-06	5.52288		1.22	[1.11-1.33]	Illumina [7300000] (imputed)	N	Acne
7	2014-12-14	24927181	Navarini AA	2014-06-13	Nat Commun	www.ncbi.nlm.nih.gov/pubmed/24927181	Genome-wide association study identifies three novel susceptibility loci for severe Acne vulgaris.	Acne (severe)	1,893 European ancestry cases, 5,132 European ancestry controls	2,063 European ancestry cases, 1,970 European ancestry controls	1q41	1	218671564	LOC643723, LOC728463, RRP15, TGFB2	U3 - NXNP1	ENSG00000221043	ENSG00000226693		129665	210036	rs1159268-A	rs1159268	0	1159268	regulatory_region_variant	1	0.3513	4e-08	7.39794		1.17	[1.08-1.26]	Illumina [7300000] (imputed)	N	Acne
8	2014-12-14	24927181	Navarini AA	2014-06-13	Nat Commun	www.ncbi.nlm.nih.gov/pubmed/24927181	Genome-wide association study identifies three novel susceptibility loci for severe Acne vulgaris.	Acne (severe)	1,893 European ancestry cases, 5,132 European ancestry controls	2,063 European ancestry cases, 1,970 European ancestry controls	8p23.1	8	9302385	ERI1, LOC157273, MFHAS1, MIR597, MIR4660, PPP1R3B, U6, TNKS, BC017578	AC022784.1			ENSG00000248538			rs330071-G	rs330071	0	330071	intron_variant	0	0.6458	9e-07	6.04576		1.23	[1.14-1.33]	Illumina [7300000] (imputed)	N	Acne
9	2014-12-14	24927181	Navarini AA	2014-06-13	Nat Commun	www.ncbi.nlm.nih.gov/pubmed/24927181	Genome-wide association study identifies three novel susceptibility loci for severe Acne vulgaris.	Acne (severe)	1,893 European ancestry cases, 5,132 European ancestry controls	2,063 European ancestry cases, 1,970 European ancestry controls	22q11.23	22	24448915	SNRPD3, SPECC1L, TMEM211, TOP1P2, UNQ2565, UPB1, GSTT1, SUSD2, GGT5, ADORA2A, ADORA2A-AS1, BCRP3, CABIN1, DKFZp434K191, DQ570150, DQ571461, DQ576853, EU036692, FAM211B, GGT1, GSTTP2, GUCD1, LOC391322, PIWIL3, POM121L10P, POM121L9P, SGSM1	ADORA2A-AS1			ENSG00000178803			rs17651189-C	rs17651189	0	17651189	intron_variant	0	0.0507	6e-07	6.22185		1.44	[1.24-1.68]	Illumina [7300000] (imputed)	N	Acne
10	2014-12-14	24927181	Navarini AA	2014-06-13	Nat Commun	www.ncbi.nlm.nih.gov/pubmed/24927181	Genome-wide association study identifies three novel susceptibility loci for severe Acne vulgaris.	Acne (severe)	1,893 European ancestry cases, 5,132 European ancestry controls	2,063 European ancestry cases, 1,970 European ancestry controls	3p21.31	3	45343191	EXOSC7, KIF15, LARS2, LARS2-AS1, LIMD1, LIMD1-AS1, LZTFL1, MIR564, Mir_720, SACM1L, SLC6A20, TGM4, TMEM158, TMEM42, TRNA_Arg, ZDHHC3, BC101287, CDCP1, CLEC3B	U3 - LARS2	ENSG00000221043	ENSG00000011376		87571	45370	rs146692665-T	rs146692665	0	146692665	intergenic_variant	1	0.0053	3e-06	5.52288		2.17	[1.45-3.24]	Illumina [7300000] (imputed)	N	Acne
11	2014-12-14	24927181	Navarini AA	2014-06-13	Nat Commun	www.ncbi.nlm.nih.gov/pubmed/24927181	Genome-wide association study identifies three novel susceptibility loci for severe Acne vulgaris.	Acne (severe)	1,893 European ancestry cases, 5,132 European ancestry controls	2,063 European ancestry cases, 1,970 European ancestry controls	11q13.1	11	65726789	AX746604, AX747517, BANF1, BC010924, C11orf68, CATSPER1, CCDC85B, CDC42EP2, CST6, CTSW, DPF2, DQ587981, DRAP1, EFEMP2, EHBP1L1, EIF1AD, FAM89B, FIBP, FOSL1, FRMD8, GAL3ST3, KAT5, KCNK7, MALAT1, MAP3K11, MascRNA_menRNA, MIR4489, MIR4690, MIR548AR, NEAT1, PACS1, PCNXL3, POLA2, RELA, RNASEH2C, SART1, SCYL1, SF3B2, SIPA1, SLC22A20, SLC25A45, SSSCA1, SSSCA1-AS1, TIGD3, TSGA10IP, U7, LTBP3, OVOL1, SNX3…	RNASEH2C - KRT8P26	ENSG00000172922	ENSG00000214659		5842	150	rs478304-T	rs478304	0	478304	regulatory_region_variant	1	0.5518	3e-11	10.5229		1.2	[1.11-1.29]	Illumina [7300000] (imputed)	N	Acne
12	2014-12-14	24927181	Navarini AA	2014-06-13	Nat Commun	www.ncbi.nlm.nih.gov/pubmed/24927181	Genome-wide association study identifies three novel susceptibility loci for severe Acne vulgaris.	Acne (severe)	1,893 European ancestry cases, 5,132 European ancestry controls	2,063 European ancestry cases, 1,970 European ancestry controls	3p24.3	3	20676437	SGOL1	SGO1-AS1			ENSG00000231304			rs75430906-A	rs75430906	0	75430906	intron_variant	0	0.001	1e-07	7		3.46	[1.51-7.96]	Illumina [7300000] (imputed)	N	Acne
13	2014-12-14	24927181	Navarini AA	2014-06-13	Nat Commun	www.ncbi.nlm.nih.gov/pubmed/24927181	Genome-wide association study identifies three novel susceptibility loci for severe Acne vulgaris.	Acne (severe)	1,893 European ancestry cases, 5,132 European ancestry controls	2,063 European ancestry cases, 1,970 European ancestry controls	3p24.2	3	23863271	LINC00691, NKIRAS1, NR1D2, RPL15, THRB, UBE2E1, UBE2E2	UBE2E1			ENSG00000170142			rs28405582-C	rs28405582	0	28405582	intron_variant	0	0.0002	1e-06	6		11.67	[2.53-53.75]	Illumina [7300000] (imputed)	N	Acne
14	2014-12-14	24927181	Navarini AA	2014-06-13	Nat Commun	www.ncbi.nlm.nih.gov/pubmed/24927181	Genome-wide association study identifies three novel susceptibility loci for severe Acne vulgaris.	Acne (severe)	1,893 European ancestry cases, 5,132 European ancestry controls	2,063 European ancestry cases, 1,970 European ancestry controls	6p21.2	6	37311157	AK096023, AY927499, C6orf89, CCDC167, CPNE5, FGD2, FTSJD2, MDGA1, MIR4462, MTCH1, PI16, PIM1, PPIL1, RNF8, TBC1D22B, TMEM217, TRNA_Gln, ZFAND3	TBC1D22B			ENSG00000065491			rs149709-C	rs149709	0	149709	intron_variant	0	0.2018	2e-06	5.69897		1.19	[1.08-1.30]	Illumina [7300000] (imputed)	N	Acne
15	2014-12-14	24927181	Navarini AA	2014-06-13	Nat Commun	www.ncbi.nlm.nih.gov/pubmed/24927181	Genome-wide association study identifies three novel susceptibility loci for severe Acne vulgaris.	Acne (severe)	1,893 European ancestry cases, 5,132 European ancestry controls	2,063 European ancestry cases, 1,970 European ancestry controls	22q13.33	22	49952394	IL17REL, LOC90834, MAPK11, MAPK12, MLC1, PANX2, PIM3, PLXNB2, PPP6R2, SELO, TRABD, TUBGCP6, ZBED4, ALG12, BRD1, C22orf34, MOV10L1, CRELD2, DENND6B, HDAC10	BX539320.1 - PIM3	ENSG00000278869	ENSG00000198355		18320	8374	rs56091001-T	rs56091001	0	56091001	intergenic_variant	1	0.1388	4e-06	5.39794		1.28	[1.16-1.42]	Illumina [7300000] (imputed)	N	Acne
16	2014-12-14	24927181	Navarini AA	2014-06-13	Nat Commun	www.ncbi.nlm.nih.gov/pubmed/24927181	Genome-wide association study identifies three novel susceptibility loci for severe Acne vulgaris.	Acne (severe)	1,893 European ancestry cases, 5,132 European ancestry controls	2,063 European ancestry cases, 1,970 European ancestry controls	5q11.2	5	53264814	AK097288, FST, ITGA1, ITGA2, LOC257396, PELO, MOCS2, NDUFS4	AC026477.1 - AC027329.1	ENSG00000213940	ENSG00000285831		57638	33058	rs38055-A	rs38055	0	38055	intergenic_variant	1	0.3197	5e-09	8.30103		1.18	[1.09-1.27]	Illumina [7300000] (imputed)	N	Acne
17	2014-12-14	24927181	Navarini AA	2014-06-13	Nat Commun	www.ncbi.nlm.nih.gov/pubmed/24927181	Genome-wide association study identifies three novel susceptibility loci for severe Acne vulgaris.	Acne (severe)	1,893 European ancestry cases, 5,132 European ancestry controls	2,063 European ancestry cases, 1,970 European ancestry controls	2p16.1	2	60287858	AL833181, BCL11A, JB153659, PAPOLG, MIR4432, Mir_562	AC007100.1 - AC007381.1	ENSG00000271955	ENSG00000228590		187658	48588	rs4671386-C	rs4671386	0	4671386	intergenic_variant	1	0.4251	2e-06	5.69897		1.19	[1.11-1.3]	Illumina [7300000] (imputed)	N	Acne
18	2017-06-01	28177523	Lin Y	2017-02-22	Int J Cancer	www.ncbi.nlm.nih.gov/pubmed/28177523	Association between genetic variation within vitamin D receptor-DNA binding sites and risk of basal cell carcinoma.	Basal cell carcinoma	17,187 European ancestry cases, 287,054 European ancestry controls		2q33.1	2	201258272	CASP8	CASP8			ENSG00000064012			rs3769823-A	rs3769823	0	3769823	missense_variant	0	0.30	4e-18	17.3979		1.12	[NR]	Affymetrix, Illumina [8262488] (imputed)	N	Basal cell carcinoma
19	2017-06-01	28177523	Lin Y	2017-02-22	Int J Cancer	www.ncbi.nlm.nih.gov/pubmed/28177523	Association between genetic variation within vitamin D receptor-DNA binding sites and risk of basal cell carcinoma.	Basal cell carcinoma	17,187 European ancestry cases, 287,054 European ancestry controls		10q21.2	10	62637778	ZNF365	AC067752.1, AC024598.1, ZNF365			ENSG00000285551, ENSG00000285837, ENSG00000138311			rs16917546-C	rs16917546	0	16917546	intron_variant	0	0.37	3e-07	6.52288		1.06	[NR]	Affymetrix, Illumina [8262488] (imputed)	N	Basal cell carcinoma
20	2017-06-02	28081215	Pardo LM	2017-01-12	PLoS One	www.ncbi.nlm.nih.gov/pubmed/28081215	Genome-Wide Association Studies of Multiple Keratinocyte Cancers.	Multiple keratinocyte cancers	2,106 European ancestry multiple keratinocyte cancer cases, 2,061 European ancestry single keratinocyte cancer cases, 135 European and unknown ancestry multiple keratinocyte cancer cases, 761 European and unknown ancestry single keratinocyte cancer cases		4p13	4	43211547	RP11-395F4.1	AC111198.1			ENSG00000248939			rs75790006-T	rs75790006	0	75790006	intron_variant	0	NR	1e-06	6		4.836	NR z-score increase	Affymetrix, Illumina [up to 9001799] (imputed)	N	Multiple keratinocyte cancers
21	2017-06-02	28081215	Pardo LM	2017-01-12	PLoS One	www.ncbi.nlm.nih.gov/pubmed/28081215	Genome-Wide Association Studies of Multiple Keratinocyte Cancers.	Multiple keratinocyte cancers	2,106 European ancestry multiple keratinocyte cancer cases, 2,061 European ancestry single keratinocyte cancer cases, 135 European and unknown ancestry multiple keratinocyte cancer cases, 761 European and unknown ancestry single keratinocyte cancer cases		8p23.2	8	3372208	CSMD1	CSMD1			ENSG00000183117			rs17393453-A	rs17393453	0	17393453	intron_variant	0	NR	2e-06	5.69897		4.734	NR z-score decrease	Affymetrix, Illumina [up to 9001799] (imputed)	N	Multiple keratinocyte cancers
22	2017-06-02	28081215	Pardo LM	2017-01-12	PLoS One	www.ncbi.nlm.nih.gov/pubmed/28081215	Genome-Wide Association Studies of Multiple Keratinocyte Cancers.	Multiple keratinocyte cancers	2,106 European ancestry multiple keratinocyte cancer cases, 2,061 European ancestry single keratinocyte cancer cases, 135 European and unknown ancestry multiple keratinocyte cancer cases, 761 European and unknown ancestry single keratinocyte cancer cases		6p22.3	6	15691547	intergenic	DTNBP1 - ARPC3P5	ENSG00000047579	ENSG00000214027		28489	243235	rs59112743-A	rs59112743	0	59112743	TF_binding_site_variant	1	NR	3e-06	5.52288		4.699	NR z-score decrease	Affymetrix, Illumina [up to 9001799] (imputed)	N	Multiple keratinocyte cancers
23	2017-06-02	28081215	Pardo LM	2017-01-12	PLoS One	www.ncbi.nlm.nih.gov/pubmed/28081215	Genome-Wide Association Studies of Multiple Keratinocyte Cancers.	Multiple keratinocyte cancers	2,106 European ancestry multiple keratinocyte cancer cases, 2,061 European ancestry single keratinocyte cancer cases, 135 European and unknown ancestry multiple keratinocyte cancer cases, 761 European and unknown ancestry single keratinocyte cancer cases		17q23.2	17	61617277	intergenic	NACA2 - BRIP1	ENSG00000253506	ENSG00000136492		26058	63989	rs2040609-T	rs2040609	0	2040609	intergenic_variant	1	NR	3e-06	5.52288		4.678	NR z-score increase	Affymetrix, Illumina [up to 9001799] (imputed)	N	Multiple keratinocyte cancers
24	2017-06-02	28081215	Pardo LM	2017-01-12	PLoS One	www.ncbi.nlm.nih.gov/pubmed/28081215	Genome-Wide Association Studies of Multiple Keratinocyte Cancers.	Multiple keratinocyte cancers	2,106 European ancestry multiple keratinocyte cancer cases, 2,061 European ancestry single keratinocyte cancer cases, 135 European and unknown ancestry multiple keratinocyte cancer cases, 761 European and unknown ancestry single keratinocyte cancer cases		10q22.1	10	70616648	intergenic	PRF1 - ADAMTS14	ENSG00000180644	ENSG00000138316		13889	55858	rs80069861-A	rs80069861	0	80069861	regulatory_region_variant	1	NR	3e-06	5.52288		4.664	NR z-score increase	Affymetrix, Illumina [up to 9001799] (imputed)	N	Multiple keratinocyte cancers
25	2017-06-02	28081215	Pardo LM	2017-01-12	PLoS One	www.ncbi.nlm.nih.gov/pubmed/28081215	Genome-Wide Association Studies of Multiple Keratinocyte Cancers.	Multiple keratinocyte cancers	2,106 European ancestry multiple keratinocyte cancer cases, 2,061 European ancestry single keratinocyte cancer cases, 135 European and unknown ancestry multiple keratinocyte cancer cases, 761 European and unknown ancestry single keratinocyte cancer cases		10q22.1	10	70604089	PRF1	PRF1 - ADAMTS14	ENSG00000180644	ENSG00000138316		1330	68417	rs35401316-T	rs35401316	0	35401316	intergenic_variant	1	NR	3e-06	5.52288		4.646	NR z-score decrease	Affymetrix, Illumina [up to 9001799] (imputed)	N	Multiple keratinocyte cancers
26	2017-06-02	28081215	Pardo LM	2017-01-12	PLoS One	www.ncbi.nlm.nih.gov/pubmed/28081215	Genome-Wide Association Studies of Multiple Keratinocyte Cancers.	Multiple keratinocyte cancers	2,106 European ancestry multiple keratinocyte cancer cases, 2,061 European ancestry single keratinocyte cancer cases, 135 European and unknown ancestry multiple keratinocyte cancer cases, 761 European and unknown ancestry single keratinocyte cancer cases		17q23.2	17	61650489	intergenic	NACA2 - BRIP1	ENSG00000253506	ENSG00000136492		59270	30777	rs11867566-A	rs11867566	0	11867566	intergenic_variant	1	NR	3e-06	5.52288		4.643	NR z-score increase	Affymetrix, Illumina [up to 9001799] (imputed)	N	Multiple keratinocyte cancers
27	2017-06-02	28081215	Pardo LM	2017-01-12	PLoS One	www.ncbi.nlm.nih.gov/pubmed/28081215	Genome-Wide Association Studies of Multiple Keratinocyte Cancers.	Multiple keratinocyte cancers	2,106 European ancestry multiple keratinocyte cancer cases, 2,061 European ancestry single keratinocyte cancer cases, 135 European and unknown ancestry multiple keratinocyte cancer cases, 761 European and unknown ancestry single keratinocyte cancer cases		6p12.3	6	51243936	intergenic	FTH1P5 - AL158050.2	ENSG00000230204	ENSG00000270306		330680	141346	rs9381952-A	rs9381952	0	9381952	intergenic_variant	1	NR	4e-06	5.39794		4.591	NR z-score decrease	Affymetrix, Illumina [up to 9001799] (imputed)	N	Multiple keratinocyte cancers
28	2017-06-02	28081215	Pardo LM	2017-01-12	PLoS One	www.ncbi.nlm.nih.gov/pubmed/28081215	Genome-Wide Association Studies of Multiple Keratinocyte Cancers.	Multiple keratinocyte cancers	2,106 European ancestry multiple keratinocyte cancer cases, 2,061 European ancestry single keratinocyte cancer cases, 135 European and unknown ancestry multiple keratinocyte cancer cases, 761 European and unknown ancestry single keratinocyte cancer cases		6p12.3	6	51240771	intergenic	FTH1P5 - AL158050.2	ENSG00000230204	ENSG00000270306		327515	144511	rs10948606-T	rs10948606	0	10948606	intergenic_variant	1	NR	4e-06	5.39794		4.589	NR z-score decrease	Affymetrix, Illumina [up to 9001799] (imputed)	N	Multiple keratinocyte cancers
29	2017-06-02	28081215	Pardo LM	2017-01-12	PLoS One	www.ncbi.nlm.nih.gov/pubmed/28081215	Genome-Wide Association Studies of Multiple Keratinocyte Cancers.	Multiple keratinocyte cancers	2,106 European ancestry multiple keratinocyte cancer cases, 2,061 European ancestry single keratinocyte cancer cases, 135 European and unknown ancestry multiple keratinocyte cancer cases, 761 European and unknown ancestry single keratinocyte cancer cases		6p12.3	6	51271160	intergenic	FTH1P5 - AL158050.2	ENSG00000230204	ENSG00000270306		357904	114122	rs9370019-A	rs9370019	0	9370019	intergenic_variant	1	NR	5e-06	5.30103		4.546	NR z-score increase	Affymetrix, Illumina [up to 9001799] (imputed)	N	Multiple keratinocyte cancers
30	2017-06-02	28081215	Pardo LM	2017-01-12	PLoS One	www.ncbi.nlm.nih.gov/pubmed/28081215	Genome-Wide Association Studies of Multiple Keratinocyte Cancers.	Multiple keratinocyte cancers	2,106 European ancestry multiple keratinocyte cancer cases, 2,061 European ancestry single keratinocyte cancer cases, 135 European and unknown ancestry multiple keratinocyte cancer cases, 761 European and unknown ancestry single keratinocyte cancer cases		12q22	12	94733833	intergenic	TMCC3 - KRT19P2	ENSG00000057704	ENSG00000216306		83276	100314	rs4761496-T	rs4761496	0	4761496	regulatory_region_variant	1	NR	5e-07	6.30103		5.046	NR z-score decrease	Affymetrix, Illumina [up to 9001799] (imputed)	N	Multiple keratinocyte cancers
31	2009-04-14	19349984	Esparza-Gordillo J	2009-04-06	Nat Genet	www.ncbi.nlm.nih.gov/pubmed/19349984	A common variant on chromosome 11q13 is associated with atopic dermatitis.	Atopic dermatitis	939 European ancestry cases, 975 European ancestry controls, 1,097 European ancestry individuals from 270 families	2,637 European ancestry cases, 3,957 European ancestry controls	11q13.5	11	76590272	C11orf30	EMSY - AP001189.2	ENSG00000158636	ENSG00000254755		37247	751	rs7927894-A	rs7927894	0	7927894	intergenic_variant	1	0.36	8e-10	9.09691		1.22	[1.15-1.30]	Affymetrix [342303]	N	Atopic dermatitis
32	2008-06-16	18369459	Liu Y	2008-04-04	PLoS Genet	www.ncbi.nlm.nih.gov/pubmed/18369459	A genome-wide association study of psoriasis and psoriatic arthritis identifies new disease loci.	Psoriasis	218 European ancestry cases, 519 European ancestry controls	1,153 European ancestry cases, 1,217 European ancestry controls	13q14.11	13	39776775	COG6	COG6			ENSG00000133103			rs7993214-?	rs7993214	0	7993214	intron_variant	0	0.65	2e-06	5.69897		1.41	[1.22-1.61]	Illumina [305983]	N	Psoriasis
33	2008-06-16	18369459	Liu Y	2008-04-04	PLoS Genet	www.ncbi.nlm.nih.gov/pubmed/18369459	A genome-wide association study of psoriasis and psoriatic arthritis identifies new disease loci.	Psoriasis	218 European ancestry cases, 519 European ancestry controls	1,153 European ancestry cases, 1,217 European ancestry controls	6p21.33	6	31464003	HLA-C	HCP5, HCP5			ENSG00000206337, ENSG00000227429			rs2395029-C	rs2395029	0	2395029	non_coding_transcript_exon_variant	0	0.03	2e-26	25.699		4.1	[3.10-5.30]	Illumina [305983]	N	Psoriasis
34	2008-06-16	18369459	Liu Y	2008-04-04	PLoS Genet	www.ncbi.nlm.nih.gov/pubmed/18369459	A genome-wide association study of psoriasis and psoriatic arthritis identifies new disease loci.	Psoriasis	218 European ancestry cases, 519 European ancestry controls	1,153 European ancestry cases, 1,217 European ancestry controls	6p21.33	6	31306778	HLA-C	HLA-B, HLA-B, HLA-B, HLA-B, HLA-B			ENSG00000228964, ENSG00000223532, ENSG00000234745, ENSG00000232126, ENSG00000206450			rs10484554-T	rs10484554	0	10484554	intron_variant	0	0.15	2e-39	38.699		2.8	[2.40-3.30]	Illumina [305983]	N	Psoriasis
35	2010-12-01	20953189	Stuart PE	2010-10-17	Nat Genet	www.ncbi.nlm.nih.gov/pubmed/20953189	Genome-wide association analysis identifies three psoriasis susceptibility loci.	Psoriasis	Up to 1,831 cases, up to 2,546 controls	Up to 4,064 cases, up to 4,685 controls	20q13.12	20	45352086	SDC4	SDC4 - SYS1	ENSG00000124145	ENSG00000204070		3662	9851	rs1008953-C	rs1008953	0	1008953	intergenic_variant	1	0.79	1e-07	7		1.14	[NR]	Illumina, Perlegen [up to 7456344] (imputed)	N	Psoriasis
36	2010-12-01	20953189	Stuart PE	2010-10-17	Nat Genet	www.ncbi.nlm.nih.gov/pubmed/20953189	Genome-wide association analysis identifies three psoriasis susceptibility loci.	Psoriasis	Up to 1,831 cases, up to 2,546 controls	Up to 4,064 cases, up to 4,685 controls	17p11.2	17	22180454	NR	UBBP4			ENSG00000263563			rs1975974-G	rs1975974	0	1975974	intron_variant	0	0.23	1e-07	7		1.17	[NR]	Illumina, Perlegen [up to 7456344] (imputed)	N	Psoriasis
37	2010-12-01	20953189	Stuart PE	2010-10-17	Nat Genet	www.ncbi.nlm.nih.gov/pubmed/20953189	Genome-wide association analysis identifies three psoriasis susceptibility loci.	Psoriasis	Up to 1,831 cases, up to 2,546 controls	Up to 4,064 cases, up to 4,685 controls	2p16.1	2	60864815	NR	LINC01185			ENSG00000228414			rs842636-G	rs842636	0	842636	intron_variant	0	0.56	6e-06	5.22185		1.15	[NR]	Illumina, Perlegen [up to 7456344] (imputed)	N	Psoriasis
38	2010-12-01	20953189	Stuart PE	2010-10-17	Nat Genet	www.ncbi.nlm.nih.gov/pubmed/20953189	Genome-wide association analysis identifies three psoriasis susceptibility loci.	Psoriasis	Up to 1,831 cases, up to 2,546 controls	Up to 4,064 cases, up to 4,685 controls	16p11.2	16	30931304	FBXL19, POL3S	FBXL19			ENSG00000099364			rs10782001-G	rs10782001	0	10782001	intron_variant	0	0.37	9e-10	9.04576		1.16	[NR]	Illumina, Perlegen [up to 7456344] (imputed)	N	Psoriasis
39	2010-12-01	20953189	Stuart PE	2010-10-17	Nat Genet	www.ncbi.nlm.nih.gov/pubmed/20953189	Genome-wide association analysis identifies three psoriasis susceptibility loci.	Psoriasis	Up to 1,831 cases, up to 2,546 controls	Up to 4,064 cases, up to 4,685 controls	14q13.2	14	35212966	PSMA6, NFKBIA	AL121594.1, PRORP			ENSG00000258790, ENSG00000100890			rs12586317-T	rs12586317	0	12586317	intron_variant	0	0.75	2e-08	7.69897		1.15	[NR]	Illumina, Perlegen [up to 7456344] (imputed)	N	Psoriasis
40	2010-12-01	20953189	Stuart PE	2010-10-17	Nat Genet	www.ncbi.nlm.nih.gov/pubmed/20953189	Genome-wide association analysis identifies three psoriasis susceptibility loci.	Psoriasis	Up to 1,831 cases, up to 2,546 controls	Up to 4,064 cases, up to 4,685 controls	17q11.2	17	27779649	NOS2	NOS2			ENSG00000007171			rs4795067-G	rs4795067	0	4795067	intron_variant	0	0.35	4e-11	10.3979		1.19	[NR]	Illumina, Perlegen [up to 7456344] (imputed)	N	Psoriasis
41	2010-12-01	20953189	Stuart PE	2010-10-17	Nat Genet	www.ncbi.nlm.nih.gov/pubmed/20953189	Genome-wide association analysis identifies three psoriasis susceptibility loci.	Psoriasis	Up to 1,831 cases, up to 2,546 controls	Up to 4,064 cases, up to 4,685 controls	20q13.13	20	49905793	RNF114, SLC9A8, SNAI1, SPATA2	SPATA2			ENSG00000158480			rs495337-G	rs495337	0	495337	synonymous_variant	0	0.57	2e-07	6.69897		1.21	[NR]	Illumina, Perlegen [up to 7456344] (imputed)	N	Psoriasis
42	2010-12-01	20953189	Stuart PE	2010-10-17	Nat Genet	www.ncbi.nlm.nih.gov/pubmed/20953189	Genome-wide association analysis identifies three psoriasis susceptibility loci.	Psoriasis	Up to 1,831 cases, up to 2,546 controls	Up to 4,064 cases, up to 4,685 controls	12q13.2	12	56045425	RPS26	RPS26 - ERBB3	ENSG00000197728	ENSG00000065361		728	31374	rs12580100-A	rs12580100	0	12580100	regulatory_region_variant	1	0.90	1e-06	6		1.17	[NR]	Illumina, Perlegen [up to 7456344] (imputed)	N	Psoriasis
43	2008-06-27	18364390	Capon F	2008-03-25	Hum Mol Genet	www.ncbi.nlm.nih.gov/pubmed/18364390	Identification of ZNF313/RNF114 as a novel psoriasis susceptibility gene.	Psoriasis	318 European ancestry cases, 288 European ancestry controls	2,361 European ancestry cases, 1,927 European ancestry controls	20q13.13	20	49905793	SPATA2	SPATA2			ENSG00000158480			rs495337-?	rs495337	0	495337	synonymous_variant	0	NR	1e-08	8		1.25	[1.12-1.39]	Illumina [~ 408000]	N	Psoriasis
44	2008-06-27	18364390	Capon F	2008-03-25	Hum Mol Genet	www.ncbi.nlm.nih.gov/pubmed/18364390	Identification of ZNF313/RNF114 as a novel psoriasis susceptibility gene.	Psoriasis	318 European ancestry cases, 288 European ancestry controls	2,361 European ancestry cases, 1,927 European ancestry controls	6p21.33	6	31344549	HLA-C	HLA-B, HLA-B, HLA-B, HLA-B, HLA-B			ENSG00000228964, ENSG00000223532, ENSG00000234745, ENSG00000232126, ENSG00000206450			rs3134792-?	rs3134792	0	3134792	intron_variant	0	NR	1e-09	9				Illumina [~ 408000]	N	Psoriasis
45	2013-04-17	23341777	Dong J	2013-01-17	PLoS Genet	www.ncbi.nlm.nih.gov/pubmed/23341777	Genome-wide association study identifies a novel susceptibility locus at 12q23.1 for lung squamous cell carcinoma in han chinese.	Squamous cell carcinoma	833 Han Chinese ancestry cases, 3,094 Han Chinese ancestry controls	2,223 Han Chinese ancestry cases, 6,409 Han Chinese ancestry controls	12q23.1	12	100426307	SLC17A8, NR1H4, SCYL2, GAS2L3	SLC17A8 - NR1H4	ENSG00000179520	ENSG00000012504		4252	47401	rs12296850-A	rs12296850	0	12296850	intergenic_variant	1	0.744	1e-10	10		1.28	[1.19-1.39]	Affymetrix [570009]	N	Squamous cell carcinoma
46	2011-01-18	20953190	Strange A	2010-10-17	Nat Genet	www.ncbi.nlm.nih.gov/pubmed/20953190	A genome-wide association study identifies new psoriasis susceptibility loci and an interaction between HLA-C and ERAP1.	Psoriasis	2,178 European ancestry cases, 5,175 European ancestry controls	3,174 European ancestry cases, 5,464 European ancestry controls	2q24.2	2	162404181	IFIH1	KCNH7			ENSG00000184611			rs17716942-A	rs17716942	0	17716942	intron_variant	0	0.86	1e-13	13		1.29	[1.17-1.43]	Illumina [535475]	N	Psoriasis
47	2011-01-18	20953190	Strange A	2010-10-17	Nat Genet	www.ncbi.nlm.nih.gov/pubmed/20953190	A genome-wide association study identifies new psoriasis susceptibility loci and an interaction between HLA-C and ERAP1.	Psoriasis	2,178 European ancestry cases, 5,175 European ancestry controls	3,174 European ancestry cases, 5,464 European ancestry controls	2p16.1	2	60854407	REL	LINC01185			ENSG00000228414			rs702873-G	rs702873	0	702873	intron_variant	0	0.56	4e-09	8.39794		1.12	[1.04-1.20]	Illumina [535475]	N	Psoriasis
48	2011-01-18	20953190	Strange A	2010-10-17	Nat Genet	www.ncbi.nlm.nih.gov/pubmed/20953190	A genome-wide association study identifies new psoriasis susceptibility loci and an interaction between HLA-C and ERAP1.	Psoriasis	2,178 European ancestry cases, 5,175 European ancestry controls	3,174 European ancestry cases, 5,464 European ancestry controls	3p24.3	3	18742931	intergenic	SATB1-AS1			ENSG00000228956			rs6809854-G	rs6809854	0	6809854	intron_variant	0	0.19	1e-07	7		1.14	[1.04-1.26]	Illumina [535475]	N	Psoriasis
49	2011-01-18	20953190	Strange A	2010-10-17	Nat Genet	www.ncbi.nlm.nih.gov/pubmed/20953190	A genome-wide association study identifies new psoriasis susceptibility loci and an interaction between HLA-C and ERAP1.	Psoriasis	2,178 European ancestry cases, 5,175 European ancestry controls	3,174 European ancestry cases, 5,464 European ancestry controls	5q15	5	96766240	ERAP1	ERAP1, CAST			ENSG00000164307, ENSG00000153113			rs27524-A	rs27524	0	27524	intron_variant	0	0.36	3e-11	10.5229		1.13	[1.05-1.22]	Illumina [535475]	N	Psoriasis
50	2011-01-18	20953190	Strange A	2010-10-17	Nat Genet	www.ncbi.nlm.nih.gov/pubmed/20953190	A genome-wide association study identifies new psoriasis susceptibility loci and an interaction between HLA-C and ERAP1.	Psoriasis	2,178 European ancestry cases, 5,175 European ancestry controls	3,174 European ancestry cases, 5,464 European ancestry controls	6q21	6	111352511	TRAF3IP2	REV3L, MFSD4B			ENSG00000009413, ENSG00000173214			rs240993-A	rs240993	0	240993	intron_variant	0	0.25	5e-20	19.301		1.25	[1.16-1.34]	Illumina [535475]	N	Psoriasis
51	2011-01-18	20953190	Strange A	2010-10-17	Nat Genet	www.ncbi.nlm.nih.gov/pubmed/20953190	A genome-wide association study identifies new psoriasis susceptibility loci and an interaction between HLA-C and ERAP1.	Psoriasis	2,178 European ancestry cases, 5,175 European ancestry controls	3,174 European ancestry cases, 5,464 European ancestry controls	19p13.2	19	10359299	TYK2	TYK2			ENSG00000105397			rs12720356-A	rs12720356	0	12720356	missense_variant	0	0.90	4e-11	10.3979		1.4	[1.23-1.61]	Illumina [535475]	N	Psoriasis
52	2011-01-18	20953190	Strange A	2010-10-17	Nat Genet	www.ncbi.nlm.nih.gov/pubmed/20953190	A genome-wide association study identifies new psoriasis susceptibility loci and an interaction between HLA-C and ERAP1.	Psoriasis	2,178 European ancestry cases, 5,175 European ancestry controls	3,174 European ancestry cases, 5,464 European ancestry controls	5q33.3	5	159323761	IL12B	IL12B, AC008691.1			ENSG00000113302, ENSG00000249738			rs3213094-?	rs3213094	0	3213094	intron_variant	0	NR	5e-11	10.301		1.39	[1.26-1.53]	Illumina [535475]	N	Psoriasis
53	2011-01-18	20953190	Strange A	2010-10-17	Nat Genet	www.ncbi.nlm.nih.gov/pubmed/20953190	A genome-wide association study identifies new psoriasis susceptibility loci and an interaction between HLA-C and ERAP1.	Psoriasis	2,178 European ancestry cases, 5,175 European ancestry controls	3,174 European ancestry cases, 5,464 European ancestry controls	6p21.33	6	31306778	HLA-C	HLA-B, HLA-B, HLA-B, HLA-B, HLA-B			ENSG00000228964, ENSG00000223532, ENSG00000234745, ENSG00000232126, ENSG00000206450			rs10484554-?	rs10484554	0	10484554	intron_variant	0	NR	4e-214	213.398		4.66	[4.23-5.13]	Illumina [535475]	N	Psoriasis
54	2011-01-18	20953190	Strange A	2010-10-17	Nat Genet	www.ncbi.nlm.nih.gov/pubmed/20953190	A genome-wide association study identifies new psoriasis susceptibility loci and an interaction between HLA-C and ERAP1.	Psoriasis	2,178 European ancestry cases, 5,175 European ancestry controls	3,174 European ancestry cases, 5,464 European ancestry controls	6q23.3	6	137878280	TNFAIP3	TNFAIP3			ENSG00000118503			rs610604-?	rs610604	0	610604	intron_variant	0	NR	7e-07	6.1549		1.22	[1.13-1.32]	Illumina [535475]	N	Psoriasis
55	2011-01-18	20953190	Strange A	2010-10-17	Nat Genet	www.ncbi.nlm.nih.gov/pubmed/20953190	A genome-wide association study identifies new psoriasis susceptibility loci and an interaction between HLA-C and ERAP1.	Psoriasis	2,178 European ancestry cases, 5,175 European ancestry controls	3,174 European ancestry cases, 5,464 European ancestry controls	19p13.2	19	10362257	TYK2	TYK2			ENSG00000105397			rs280519-A	rs280519	0	280519	splice_region_variant	0	0.47	4e-09	8.39794		1.13	[1.05-1.21]	Illumina [535475]	N	Psoriasis
56	2011-01-18	20953190	Strange A	2010-10-17	Nat Genet	www.ncbi.nlm.nih.gov/pubmed/20953190	A genome-wide association study identifies new psoriasis susceptibility loci and an interaction between HLA-C and ERAP1.	Psoriasis	2,178 European ancestry cases, 5,175 European ancestry controls	3,174 European ancestry cases, 5,464 European ancestry controls	1q21.3	1	152578800	LCE3D	LCE3E - LCE3D	ENSG00000185966	ENSG00000163202		12020	581	rs4112788-?	rs4112788	0	4112788	intergenic_variant	1	NR	3e-10	9.52288		1.29	[1.19-1.40]	Illumina [535475]	N	Psoriasis
57	2011-01-18	20953190	Strange A	2010-10-17	Nat Genet	www.ncbi.nlm.nih.gov/pubmed/20953190	A genome-wide association study identifies new psoriasis susceptibility loci and an interaction between HLA-C and ERAP1.	Psoriasis	2,178 European ancestry cases, 5,175 European ancestry controls	3,174 European ancestry cases, 5,464 European ancestry controls	1p36.11	1	24193430	IL28RA	IFNLR1 - LINC02800	ENSG00000185436	ENSG00000230023		5471	6810	rs4649203-A	rs4649203	0	4649203	intergenic_variant	1	0.73	7e-08	7.1549		1.13	[1.05-1.22]	Illumina [535475]	N	Psoriasis
58	2011-01-18	20953190	Strange A	2010-10-17	Nat Genet	www.ncbi.nlm.nih.gov/pubmed/20953190	A genome-wide association study identifies new psoriasis susceptibility loci and an interaction between HLA-C and ERAP1.	Psoriasis	2,178 European ancestry cases, 5,175 European ancestry controls	3,174 European ancestry cases, 5,464 European ancestry controls	14q13.2	14	35363460	NFKBIA	AL133163.2			ENSG00000258860			rs8016947-C	rs8016947	0	8016947	intron_variant	0	0.57	2e-11	10.699		1.19	[1.11-1.27]	Illumina [535475]	N	Psoriasis
59	2011-01-18	20953190	Strange A	2010-10-17	Nat Genet	www.ncbi.nlm.nih.gov/pubmed/20953190	A genome-wide association study identifies new psoriasis susceptibility loci and an interaction between HLA-C and ERAP1.	Psoriasis	2,178 European ancestry cases, 5,175 European ancestry controls	3,174 European ancestry cases, 5,464 European ancestry controls	6q21	6	111374888	TRAF3IP2	MFSD4B, REV3L			ENSG00000173214, ENSG00000009413			rs458017-G	rs458017	0	458017	missense_variant	0	0.06	2e-16	15.699		1.37	[1.22-1.54]	Illumina [535475]	N	Psoriasis
60	2011-01-18	20953190	Strange A	2010-10-17	Nat Genet	www.ncbi.nlm.nih.gov/pubmed/20953190	A genome-wide association study identifies new psoriasis susceptibility loci and an interaction between HLA-C and ERAP1.	Psoriasis	2,178 European ancestry cases, 5,175 European ancestry controls	3,174 European ancestry cases, 5,464 European ancestry controls	1p31.3	1	67240275	IL23R	IL23R			ENSG00000162594			rs11209026-?	rs11209026	0	11209026	missense_variant	0	NR	7e-07	6.1549		1.49	[1.27-1.74]	Illumina [535475]	N	Psoriasis
61	2011-01-18	20953190	Strange A	2010-10-17	Nat Genet	www.ncbi.nlm.nih.gov/pubmed/20953190	A genome-wide association study identifies new psoriasis susceptibility loci and an interaction between HLA-C and ERAP1.	Psoriasis	2,178 European ancestry cases, 5,175 European ancestry controls	3,174 European ancestry cases, 5,464 European ancestry controls	12q13.3	12	56344189	IL23A	STAT2			ENSG00000170581			rs2066808-?	rs2066808	0	2066808	intron_variant	0	NR	2e-07	6.69897		1.49	[1.28-1.73]	Illumina [535475]	N	Psoriasis
62	2011-01-18	20953190	Strange A	2010-10-17	Nat Genet	www.ncbi.nlm.nih.gov/pubmed/20953190	A genome-wide association study identifies new psoriasis susceptibility loci and an interaction between HLA-C and ERAP1.	Psoriasis	2,178 European ancestry cases, 5,175 European ancestry controls	3,174 European ancestry cases, 5,464 European ancestry controls	20q13.13	20	49938440	ZNF313	RNF114			ENSG00000124226			rs2235617-?	rs2235617	0	2235617	intron_variant	0	NR	2e-06	5.69897		1.2	[1.11-1.30]	Illumina [535475]	N	Psoriasis
63	2010-12-01	20953188	Ellinghaus E	2010-10-17	Nat Genet	www.ncbi.nlm.nih.gov/pubmed/20953188	Genome-wide association study identifies a psoriasis susceptibility locus at TRAF3IP2.	Psoriasis	472 European ancestry cases, 1,146 European ancestry controls	2,668, European ancestry cases, 762 French Canadian founder population cases, 2,585 cases, 3,485 European ancestry controls, 994 French Canadian founder population controls, 2,412 controls	6p21.33	6	31285148	HLA-C	HLA-B, HLA-B, HLA-B, HLA-B, HLA-B			ENSG00000228964, ENSG00000223532, ENSG00000234745, ENSG00000232126, ENSG00000206450			rs12191877-?	rs12191877	0	12191877	intron_variant	0	NR	4e-32	31.3979		2.79	[2.35-3.33]	Illumina [2339118] (imputed)	N	Psoriasis
64	2010-12-01	20953188	Ellinghaus E	2010-10-17	Nat Genet	www.ncbi.nlm.nih.gov/pubmed/20953188	Genome-wide association study identifies a psoriasis susceptibility locus at TRAF3IP2.	Psoriasis	472 European ancestry cases, 1,146 European ancestry controls	2,668, European ancestry cases, 762 French Canadian founder population cases, 2,585 cases, 3,485 European ancestry controls, 994 French Canadian founder population controls, 2,412 controls	6q21	6	111592059	TRAF3IP2	TRAF3IP2, TRAF3IP2-AS1			ENSG00000056972, ENSG00000231889			rs33980500-T	rs33980500	0	33980500	missense_variant	0	0.08	1e-16	16				Illumina [2339118] (imputed)	N	Psoriasis
65	2010-12-01	20953188	Ellinghaus E	2010-10-17	Nat Genet	www.ncbi.nlm.nih.gov/pubmed/20953188	Genome-wide association study identifies a psoriasis susceptibility locus at TRAF3IP2.	Psoriasis	472 European ancestry cases, 1,146 European ancestry controls	2,668, European ancestry cases, 762 French Canadian founder population cases, 2,585 cases, 3,485 European ancestry controls, 994 French Canadian founder population controls, 2,412 controls	5q33.3	5	159332892	IL12B	AC008691.1			ENSG00000249738			rs2546890-A	rs2546890	0	2546890	non_coding_transcript_exon_variant	0	0.56	1e-20	20		1.54	[1.32-1.79]	Illumina [2339118] (imputed)	N	Psoriasis
66	2011-07-13	21700618	Nan H	2011-06-23	Hum Mol Genet	www.ncbi.nlm.nih.gov/pubmed/21700618	Genome-wide association study identifies novel alleles associated with risk of cutaneous basal cell carcinoma and squamous cell carcinoma.	Basal cell carcinoma	2,045 European ancestry cases, 6,013 European ancestry controls	1,426 cases, 4,845 controls	16q24.3	16	89919709	MC1R	AC092143.1, MC1R			ENSG00000198211, ENSG00000258839			rs1805007-T	rs1805007	0	1805007	missense_variant	0	0.07	4e-17	16.3979		1.55	[1.45-1.66]	Affymetrix, Illumina [2318094] (imputed)	N	Basal cell carcinoma
67	2011-07-13	21700618	Nan H	2011-06-23	Hum Mol Genet	www.ncbi.nlm.nih.gov/pubmed/21700618	Genome-wide association study identifies novel alleles associated with risk of cutaneous basal cell carcinoma and squamous cell carcinoma.	Basal cell carcinoma	2,045 European ancestry cases, 6,013 European ancestry controls	1,426 cases, 4,845 controls	6p25.3	6	475489	EXOC2	AL512308.1			ENSG00000286364			rs12210050-T	rs12210050	0	12210050	non_coding_transcript_exon_variant	0	0.17	1e-09	9		1.24	[1.17-1.31]	Affymetrix, Illumina [2318094] (imputed)	N	Basal cell carcinoma
68	2011-07-13	21700618	Nan H	2011-06-23	Hum Mol Genet	www.ncbi.nlm.nih.gov/pubmed/21700618	Genome-wide association study identifies novel alleles associated with risk of cutaneous basal cell carcinoma and squamous cell carcinoma.	Basal cell carcinoma	2,045 European ancestry cases, 6,013 European ancestry controls	1,426 cases, 4,845 controls	13q32.3	13	99389484	UBAC2	UBAC2 - CCR12P	ENSG00000134882	ENSG00000238241		2980	15200	rs7335046-G	rs7335046	0	7335046	intergenic_variant	1	0.12	3e-08	7.52288		1.26	[1.18-1.34]	Affymetrix, Illumina [2318094] (imputed)	N	Basal cell carcinoma
69	2008-11-12	18849993	Stacey SN	2008-10-12	Nat Genet	www.ncbi.nlm.nih.gov/pubmed/18849993	Common variants on 1p36 and 1q42 are associated with cutaneous basal cell carcinoma but not with melanoma or pigmentation traits.	Basal cell carcinoma	930 European ancestry cases, 33,117 European ancestry controls	1,216 European ancestry cases, 2,844 European ancestry controls	1p36.13	1	17395867	RCC2, ARHGEF10L, PADI4, PADI6	PADI6, PADI6			ENSG00000280949, ENSG00000276747			rs7538876-A	rs7538876	0	7538876	intron_variant	0	0.35	4e-12	11.3979		1.28	[1.19-1.37]	Illumina [304083]	N	Basal cell carcinoma
70	2008-11-12	18849993	Stacey SN	2008-10-12	Nat Genet	www.ncbi.nlm.nih.gov/pubmed/18849993	Common variants on 1p36 and 1q42 are associated with cutaneous basal cell carcinoma but not with melanoma or pigmentation traits.	Basal cell carcinoma	930 European ancestry cases, 33,117 European ancestry controls	1,216 European ancestry cases, 2,844 European ancestry controls	1q42.13	1	228862088	RHOU	AL078624.1 - LINC02815	ENSG00000271399	ENSG00000282111		3532	160685	rs801114-G	rs801114	0	801114	intergenic_variant	1	0.33	6e-12	11.2218		1.28	[1.19-1.37]	Illumina [304083]	N	Basal cell carcinoma
71	2012-01-28	22197932	Paternoster L	2011-12-25	Nat Genet	www.ncbi.nlm.nih.gov/pubmed/22197932	Meta-analysis of genome-wide association studies identifies three new risk loci for atopic dermatitis.	Atopic dermatitis	5,606 European ancestry cases, 20,565 European ancestry controls	5,419 European ancestry cases, 19,833 European ancestry controls	11q13.1	11	65784486	OVOL1	AP5B1 - OVOL1	ENSG00000254470	ENSG00000172818		3510	2577	rs479844-G	rs479844	0	479844	regulatory_region_variant	1	0.56	1e-13	13		1.14	[1.10-1.18]	Affymetrix, Illumina [~ 2500000] (imputed)	N	Atopic dermatitis
72	2012-01-28	22197932	Paternoster L	2011-12-25	Nat Genet	www.ncbi.nlm.nih.gov/pubmed/22197932	Meta-analysis of genome-wide association studies identifies three new risk loci for atopic dermatitis.	Atopic dermatitis	5,606 European ancestry cases, 20,565 European ancestry controls	5,419 European ancestry cases, 19,833 European ancestry controls	19p13.2	19	8679120	ACTL9	LINC01862 - AC243312.1	ENSG00000268480	ENSG00000279426		1412	16601	rs2164983-A	rs2164983	0	2164983	intergenic_variant	1	0.15	7e-09	8.1549		1.16	[1.10-1.22]	Affymetrix, Illumina [~ 2500000] (imputed)	N	Atopic dermatitis
73	2012-01-28	22197932	Paternoster L	2011-12-25	Nat Genet	www.ncbi.nlm.nih.gov/pubmed/22197932	Meta-analysis of genome-wide association studies identifies three new risk loci for atopic dermatitis.	Atopic dermatitis	5,606 European ancestry cases, 20,565 European ancestry controls	5,419 European ancestry cases, 19,833 European ancestry controls	5q31.1	5	132713335	KIF3A	AC004039.1, KIF3A			ENSG00000230612, ENSG00000131437			rs2897442-C	rs2897442	0	2897442	intron_variant	0	0.29	4e-08	7.39794		1.11	[1.07-1.15]	Affymetrix, Illumina [~ 2500000] (imputed)	N	Atopic dermatitis
74	2012-01-28	22197932	Paternoster L	2011-12-25	Nat Genet	www.ncbi.nlm.nih.gov/pubmed/22197932	Meta-analysis of genome-wide association studies identifies three new risk loci for atopic dermatitis.	Atopic dermatitis	5,606 European ancestry cases, 20,565 European ancestry controls	5,419 European ancestry cases, 19,833 European ancestry controls	8q21.13	8	80395915	ZBTB10	AC034114.2			ENSG00000253238			rs7000782-A	rs7000782	0	7000782	intron_variant	0	0.43	1e-06	6		1.09	[1.05-1.13]	Affymetrix, Illumina [~ 2500000] (imputed)	N	Atopic dermatitis
75	2012-01-28	22197932	Paternoster L	2011-12-25	Nat Genet	www.ncbi.nlm.nih.gov/pubmed/22197932	Meta-analysis of genome-wide association studies identifies three new risk loci for atopic dermatitis.	Atopic dermatitis	5,606 European ancestry cases, 20,565 European ancestry controls	5,419 European ancestry cases, 19,833 European ancestry controls	22q12.3	22	36862461	NCF4	NCF4, NCF4, NCF4-AS1, NCF4-AS1			ENSG00000100365, ENSG00000275990, ENSG00000281093, ENSG00000183822			rs4821544-C	rs4821544	0	4821544	intron_variant	0	0.29	6e-06	5.22185		1.09	[1.05-1.13]	Affymetrix, Illumina [~ 2500000] (imputed)	N	Atopic dermatitis
76	2012-01-28	22197932	Paternoster L	2011-12-25	Nat Genet	www.ncbi.nlm.nih.gov/pubmed/22197932	Meta-analysis of genome-wide association studies identifies three new risk loci for atopic dermatitis.	Atopic dermatitis	5,606 European ancestry cases, 20,565 European ancestry controls	5,419 European ancestry cases, 19,833 European ancestry controls	6p21.33	6	31531826	BAT1	ATP6V1G2-DDX39B, DDX39B, DDX39B, DDX39B, DDX39B, DDX39B, DDX39B			ENSG00000254870, ENSG00000230624, ENSG00000198563, ENSG00000235439, ENSG00000215425, ENSG00000229496, ENSG00000225073			rs3853601-G	rs3853601	0	3853601	intron_variant	0	0.12	2e-06	5.69897		1.13	[1.08-1.19]	Affymetrix, Illumina [~ 2500000] (imputed)	N	Atopic dermatitis
77	2009-02-06	19169254	Nair RP	2009-01-25	Nat Genet	www.ncbi.nlm.nih.gov/pubmed/19169254	Genome-wide scan reveals association of psoriasis with IL-23 and NF-kappaB pathways.	Psoriasis	1,359 European ancestry cases, 1,400 European ancestry controls	5,048 European ancestry cases, 5,041 European ancestry controls	6p21.33	6	31285148	HLA-C	HLA-B, HLA-B, HLA-B, HLA-B, HLA-B			ENSG00000228964, ENSG00000223532, ENSG00000234745, ENSG00000232126, ENSG00000206450			rs12191877-T	rs12191877	0	12191877	intron_variant	0	0.15	1e-100	100		2.64	[NR]	Perlegen [~ 2500000] (imputed)	N	Psoriasis
78	2009-02-06	19169254	Nair RP	2009-01-25	Nat Genet	www.ncbi.nlm.nih.gov/pubmed/19169254	Genome-wide scan reveals association of psoriasis with IL-23 and NF-kappaB pathways.	Psoriasis	1,359 European ancestry cases, 1,400 European ancestry controls	5,048 European ancestry cases, 5,041 European ancestry controls	5q33.1	5	151098757	TNIP1	TNIP1 - ANXA6	ENSG00000145901	ENSG00000197043		5180	1949	rs17728338-A	rs17728338	0	17728338	intergenic_variant	1	0.054	1e-20	20		1.59	[NR]	Perlegen [~ 2500000] (imputed)	N	Psoriasis
79	2009-02-06	19169254	Nair RP	2009-01-25	Nat Genet	www.ncbi.nlm.nih.gov/pubmed/19169254	Genome-wide scan reveals association of psoriasis with IL-23 and NF-kappaB pathways.	Psoriasis	1,359 European ancestry cases, 1,400 European ancestry controls	5,048 European ancestry cases, 5,041 European ancestry controls	1p31.3	1	67228519	IL23R	C1orf141, IL23R			ENSG00000203963, ENSG00000162594			rs2201841-G	rs2201841	0	2201841	intron_variant	0	0.30	3e-08	7.52288		1.13	[NR]	Perlegen [~ 2500000] (imputed)	N	Psoriasis
80	2009-02-06	19169254	Nair RP	2009-01-25	Nat Genet	www.ncbi.nlm.nih.gov/pubmed/19169254	Genome-wide scan reveals association of psoriasis with IL-23 and NF-kappaB pathways.	Psoriasis	1,359 European ancestry cases, 1,400 European ancestry controls	5,048 European ancestry cases, 5,041 European ancestry controls	5q31.1	5	132660272	IL13	IL13, TH2LCRR			ENSG00000169194, ENSG00000223442			rs20541-G	rs20541	0	20541	missense_variant	0	0.79	5e-15	14.301		1.27	[NR]	Perlegen [~ 2500000] (imputed)	N	Psoriasis
81	2009-02-06	19169254	Nair RP	2009-01-25	Nat Genet	www.ncbi.nlm.nih.gov/pubmed/19169254	Genome-wide scan reveals association of psoriasis with IL-23 and NF-kappaB pathways.	Psoriasis	1,359 European ancestry cases, 1,400 European ancestry controls	5,048 European ancestry cases, 5,041 European ancestry controls	5q33.3	5	159290781	IL12B	UBLCP1 - AC008691.1	ENSG00000164332	ENSG00000249738		4745	19964	rs2082412-G	rs2082412	0	2082412	regulatory_region_variant	1	0.80	2e-28	27.699		1.44	[NR]	Perlegen [~ 2500000] (imputed)	N	Psoriasis
82	2009-02-06	19169254	Nair RP	2009-01-25	Nat Genet	www.ncbi.nlm.nih.gov/pubmed/19169254	Genome-wide scan reveals association of psoriasis with IL-23 and NF-kappaB pathways.	Psoriasis	1,359 European ancestry cases, 1,400 European ancestry controls	5,048 European ancestry cases, 5,041 European ancestry controls	12q13.3	12	56344189	STAT2, IL23A	STAT2			ENSG00000170581			rs2066808-A	rs2066808	0	2066808	intron_variant	0	0.93	1e-09	9		1.34	[NR]	Perlegen [~ 2500000] (imputed)	N	Psoriasis
83	2009-02-06	19169254	Nair RP	2009-01-25	Nat Genet	www.ncbi.nlm.nih.gov/pubmed/19169254	Genome-wide scan reveals association of psoriasis with IL-23 and NF-kappaB pathways.	Psoriasis	1,359 European ancestry cases, 1,400 European ancestry controls	5,048 European ancestry cases, 5,041 European ancestry controls	9q34.13	9	132900647	TSC1	TSC1			ENSG00000165699			rs1076160-T	rs1076160	0	1076160	non_coding_transcript_exon_variant	0	0.48	6e-06	5.22185		1.09	[NR]	Perlegen [~ 2500000] (imputed)	N	Psoriasis
84	2009-02-06	19169254	Nair RP	2009-01-25	Nat Genet	www.ncbi.nlm.nih.gov/pubmed/19169254	Genome-wide scan reveals association of psoriasis with IL-23 and NF-kappaB pathways.	Psoriasis	1,359 European ancestry cases, 1,400 European ancestry controls	5,048 European ancestry cases, 5,041 European ancestry controls	6q23.3	6	137878280	TNFAIP3	TNFAIP3			ENSG00000118503			rs610604-G	rs610604	0	610604	intron_variant	0	0.32	9e-12	11.0458		1.19	[NR]	Perlegen [~ 2500000] (imputed)	N	Psoriasis
85	2009-02-07	19169255	Zhang XJ	2009-01-25	Nat Genet	www.ncbi.nlm.nih.gov/pubmed/19169255	Psoriasis genome-wide association study identifies susceptibility variants within LCE gene cluster at 1q21.	Psoriasis	1,139 Han Chinese ancestry cases, 1,132 Han Chinese ancestry controls	5,721 Chinese ancestry cases, 7,340 Chinese ancestry controls	5q33.3	5	159323761	IL12B	IL12B, AC008691.1			ENSG00000113302, ENSG00000249738			rs3213094-A	rs3213094	0	3213094	intron_variant	0	0.45	3e-26	25.5229		1.28	[1.23-1.35]	Illumina [494902]	N	Psoriasis
86	2009-02-07	19169255	Zhang XJ	2009-01-25	Nat Genet	www.ncbi.nlm.nih.gov/pubmed/19169255	Psoriasis genome-wide association study identifies susceptibility variants within LCE gene cluster at 1q21.	Psoriasis	1,139 Han Chinese ancestry cases, 1,132 Han Chinese ancestry controls	5,721 Chinese ancestry cases, 7,340 Chinese ancestry controls	1q21.3	1	152577542	LCE3D, LCE3A	LCE3E - LCE3D	ENSG00000185966	ENSG00000163202		10762	1839	rs4085613-A	rs4085613	0	4085613	regulatory_region_variant	1	0.43	7e-30	29.1549		1.32	[1.25-1.39]	Illumina [494902]	N	Psoriasis
87	2009-02-07	19169255	Zhang XJ	2009-01-25	Nat Genet	www.ncbi.nlm.nih.gov/pubmed/19169255	Psoriasis genome-wide association study identifies susceptibility variants within LCE gene cluster at 1q21.	Psoriasis	1,139 Han Chinese ancestry cases, 1,132 Han Chinese ancestry controls	5,721 Chinese ancestry cases, 7,340 Chinese ancestry controls	6p21.33	6	31188008	MHC	POU5F1 - AL662844.4	ENSG00000235068	ENSG00000272501		7277	7192	rs1265181-?	rs1265181	0	1265181	intergenic_variant	1	NR	2e-208	207.699		22.62		Illumina [494902]	N	Psoriasis
88	2013-08-10	23548203	Zhang M	2013-04-01	Hum Mol Genet	www.ncbi.nlm.nih.gov/pubmed/23548203	Genome-wide association studies identify several new loci associated with pigmentation traits and skin cancer risk in European Americans.	Non-melanoma skin cancer	6,747 European ancestry individuals	2,078 European ancestry individuals	6p25.3	6	396321	IRF4	IRF4			ENSG00000137265			rs12203592-T	rs12203592	0	12203592	intron_variant	0	NR	7e-14	13.1549		0.21	[0.15-0.27] unit increase	Affymetrix, Illumina [7588169] (imputed)	N	Multiple keratinocyte cancers
89	2013-08-10	23548203	Zhang M	2013-04-01	Hum Mol Genet	www.ncbi.nlm.nih.gov/pubmed/23548203	Genome-wide association studies identify several new loci associated with pigmentation traits and skin cancer risk in European Americans.	Non-melanoma skin cancer	6,747 European ancestry individuals	2,078 European ancestry individuals	6p25.3	6	471136	EXOC2, IRF4	AL512308.1			ENSG00000286364			rs12202284-A	rs12202284	0	12202284	intron_variant	0	NR	5e-08	7.30103		0.15	[0.091-0.209] unit increase	Affymetrix, Illumina [7588169] (imputed)	N	Multiple keratinocyte cancers
90	2013-08-10	23548203	Zhang M	2013-04-01	Hum Mol Genet	www.ncbi.nlm.nih.gov/pubmed/23548203	Genome-wide association studies identify several new loci associated with pigmentation traits and skin cancer risk in European Americans.	Non-melanoma skin cancer	6,747 European ancestry individuals	2,078 European ancestry individuals	14q22.1	14	51843386	GNG2	GNG2			ENSG00000186469			rs8015138-C	rs8015138	0	8015138	intron_variant	0	NR	7e-08	7.1549		0.11	[0.071-0.149] unit decrease	Affymetrix, Illumina [7588169] (imputed)	N	Multiple keratinocyte cancers
91	2013-08-10	23548203	Zhang M	2013-04-01	Hum Mol Genet	www.ncbi.nlm.nih.gov/pubmed/23548203	Genome-wide association studies identify several new loci associated with pigmentation traits and skin cancer risk in European Americans.	Non-melanoma skin cancer	6,747 European ancestry individuals	2,078 European ancestry individuals	16q24.3	16	89919709	MC1R	AC092143.1, MC1R			ENSG00000198211, ENSG00000258839			rs1805007-C	rs1805007	0	1805007	missense_variant	0	NR	3e-10	9.52288		0.34	[0.24-0.44] unit increase	Affymetrix, Illumina [7588169] (imputed)	N	Multiple keratinocyte cancers
92	2012-12-21	23042114	Hirota T	2012-10-07	Nat Genet	www.ncbi.nlm.nih.gov/pubmed/23042114	Genome-wide association study identifies eight new susceptibility loci for atopic dermatitis in the Japanese population.	Atopic dermatitis	1,472 Japanese ancestry cases, 7,971 Japanese ancestry controls	1,856 Japanese ancestry cases, 7,021 Japanese ancestry controls	6p21.33	6	31304544	HLA-C	HLA-B, HLA-B, HLA-B, HLA-B, HLA-B			ENSG00000228964, ENSG00000223532, ENSG00000234745, ENSG00000232126, ENSG00000206450			rs9368677-G	rs9368677	0	9368677	intron_variant	0	0.798	1e-17	17		1.36	[1.27-1.46]	Illumina [606164]	N	Atopic dermatitis
93	2012-12-21	23042114	Hirota T	2012-10-07	Nat Genet	www.ncbi.nlm.nih.gov/pubmed/23042114	Genome-wide association study identifies eight new susceptibility loci for atopic dermatitis in the Japanese population.	Atopic dermatitis	1,472 Japanese ancestry cases, 7,971 Japanese ancestry controls	1,856 Japanese ancestry cases, 7,021 Japanese ancestry controls	2q12.1	2	102355405	IL18R1, IL1RL1, IL18RAP	IL18R1			ENSG00000115604			rs13015714-G	rs13015714	0	13015714	intron_variant	0	0.412	8e-18	17.0969		1.27	[1.20-1.34]	Illumina [606164]	N	Atopic dermatitis
94	2012-12-21	23042114	Hirota T	2012-10-07	Nat Genet	www.ncbi.nlm.nih.gov/pubmed/23042114	Genome-wide association study identifies eight new susceptibility loci for atopic dermatitis in the Japanese population.	Atopic dermatitis	1,472 Japanese ancestry cases, 7,971 Japanese ancestry controls	1,856 Japanese ancestry cases, 7,021 Japanese ancestry controls	11q13.5	11	76621166	C11orf30	LINC02757			ENSG00000255363			rs11236809-G	rs11236809	0	11236809	intron_variant	0	0.25	3e-06	5.52288		1.24	[NR]	Illumina [606164]	N	Atopic dermatitis
95	2012-12-21	23042114	Hirota T	2012-10-07	Nat Genet	www.ncbi.nlm.nih.gov/pubmed/23042114	Genome-wide association study identifies eight new susceptibility loci for atopic dermatitis in the Japanese population.	Atopic dermatitis	1,472 Japanese ancestry cases, 7,971 Japanese ancestry controls	1,856 Japanese ancestry cases, 7,021 Japanese ancestry controls	11q13.1	11	65745636	OVOL1	KRT8P26 - AP001266.2	ENSG00000214659	ENSG00000255557		17422	93	rs593982-C	rs593982	0	593982	intergenic_variant	1	0.53	6e-07	6.22185		1.23	[NR]	Illumina [606164]	N	Atopic dermatitis
96	2012-12-21	23042114	Hirota T	2012-10-07	Nat Genet	www.ncbi.nlm.nih.gov/pubmed/23042114	Genome-wide association study identifies eight new susceptibility loci for atopic dermatitis in the Japanese population.	Atopic dermatitis	1,472 Japanese ancestry cases, 7,971 Japanese ancestry controls	1,856 Japanese ancestry cases, 7,021 Japanese ancestry controls	5q31.1	5	132660151	KIF3A, IL13	TH2LCRR, IL13			ENSG00000223442, ENSG00000169194			rs1295686-T	rs1295686	0	1295686	intron_variant	0	0.30	2e-06	5.69897		1.22	[NR]	Illumina [606164]	N	Atopic dermatitis
97	2012-12-21	23042114	Hirota T	2012-10-07	Nat Genet	www.ncbi.nlm.nih.gov/pubmed/23042114	Genome-wide association study identifies eight new susceptibility loci for atopic dermatitis in the Japanese population.	Atopic dermatitis	1,472 Japanese ancestry cases, 7,971 Japanese ancestry controls	1,856 Japanese ancestry cases, 7,021 Japanese ancestry controls	6p21.32	6	32190542	GPSM3	PBX2 - GPSM3	ENSG00000236353	ENSG00000234243		340	224	rs176095-T	rs176095	0	176095	regulatory_region_variant	1	0.81	8e-20	19.0969		1.4	[1.30-1.51]	Illumina [606164]	N	Atopic dermatitis
98	2012-12-21	23042114	Hirota T	2012-10-07	Nat Genet	www.ncbi.nlm.nih.gov/pubmed/23042114	Genome-wide association study identifies eight new susceptibility loci for atopic dermatitis in the Japanese population.	Atopic dermatitis	1,472 Japanese ancestry cases, 7,971 Japanese ancestry controls	1,856 Japanese ancestry cases, 7,021 Japanese ancestry controls	6p21.32	6	32341131	C6orf10	TSBP1-AS1, TSBP1, TSBP1, TSBP1, TSBP1, TSBP1, TSBP1, TSBP1			ENSG00000225914, ENSG00000234280, ENSG00000232106, ENSG00000206245, ENSG00000204296, ENSG00000206310, ENSG00000226892, ENSG00000237881			rs9469099-G	rs9469099	0	9469099	intron_variant	0	0.909	5e-19	18.301		1.61	[1.44-1.80]	Illumina [606164]	N	Atopic dermatitis
99	2012-12-21	23042114	Hirota T	2012-10-07	Nat Genet	www.ncbi.nlm.nih.gov/pubmed/23042114	Genome-wide association study identifies eight new susceptibility loci for atopic dermatitis in the Japanese population.	Atopic dermatitis	1,472 Japanese ancestry cases, 7,971 Japanese ancestry controls	1,856 Japanese ancestry cases, 7,021 Japanese ancestry controls	11p15.4	11	7946812	NLRP10, OR10A3	OR10A3 - NLRP10	ENSG00000273953	ENSG00000281166		5104	10725	rs878860-G	rs878860	0	878860	intergenic_variant	1	0.537	2e-22	21.699		1.31	[1.24-1.38]	Illumina [606164]	N	Atopic dermatitis
100	2012-12-21	23042114	Hirota T	2012-10-07	Nat Genet	www.ncbi.nlm.nih.gov/pubmed/23042114	Genome-wide association study identifies eight new susceptibility loci for atopic dermatitis in the Japanese population.	Atopic dermatitis	1,472 Japanese ancestry cases, 7,971 Japanese ancestry controls	1,856 Japanese ancestry cases, 7,021 Japanese ancestry controls	2q13	2	111246290	LOC100505634	MIR4435-2HG			ENSG00000172965			rs2271404-G	rs2271404	0	2271404	non_coding_transcript_exon_variant	0	0.238	3e-07	6.52288		1.17	[1.10-1.25]	Illumina [606164]	N	Atopic dermatitis
101	2012-12-21	23042114	Hirota T	2012-10-07	Nat Genet	www.ncbi.nlm.nih.gov/pubmed/23042114	Genome-wide association study identifies eight new susceptibility loci for atopic dermatitis in the Japanese population.	Atopic dermatitis	1,472 Japanese ancestry cases, 7,971 Japanese ancestry controls	1,856 Japanese ancestry cases, 7,021 Japanese ancestry controls	3p22.3	3	33023847	GLB1	GLB1			ENSG00000170266			rs7613051-A	rs7613051	0	7613051	intron_variant	0	0.453	6e-21	20.2218		1.29	[1.22-1.36]	Illumina [606164]	N	Atopic dermatitis
102	2012-12-21	23042114	Hirota T	2012-10-07	Nat Genet	www.ncbi.nlm.nih.gov/pubmed/23042114	Genome-wide association study identifies eight new susceptibility loci for atopic dermatitis in the Japanese population.	Atopic dermatitis	1,472 Japanese ancestry cases, 7,971 Japanese ancestry controls	1,856 Japanese ancestry cases, 7,021 Japanese ancestry controls	3q13.2	3	112657461	CCDC80, LOC100630917	CCDC80 - AC048334.1	ENSG00000091986	ENSG00000242308		7931	39447	rs12634229-G	rs12634229	0	12634229	intergenic_variant	1	0.327	2e-19	18.699		1.29	[1.22-1.37]	Illumina [606164]	N	Atopic dermatitis
103	2012-12-21	23042114	Hirota T	2012-10-07	Nat Genet	www.ncbi.nlm.nih.gov/pubmed/23042114	Genome-wide association study identifies eight new susceptibility loci for atopic dermatitis in the Japanese population.	Atopic dermatitis	1,472 Japanese ancestry cases, 7,971 Japanese ancestry controls	1,856 Japanese ancestry cases, 7,021 Japanese ancestry controls	7p22.2	7	3089155	CARD11	AC024028.1			ENSG00000228334			rs4722404-G	rs4722404	0	4722404	intron_variant	0	0.326	8e-09	8.09691		1.18	[1.12-1.25]	Illumina [606164]	N	Atopic dermatitis
104	2012-12-21	23042114	Hirota T	2012-10-07	Nat Genet	www.ncbi.nlm.nih.gov/pubmed/23042114	Genome-wide association study identifies eight new susceptibility loci for atopic dermatitis in the Japanese population.	Atopic dermatitis	1,472 Japanese ancestry cases, 7,971 Japanese ancestry controls	1,856 Japanese ancestry cases, 7,021 Japanese ancestry controls	8q24.21	8	128415272	MIR1208	LINC00824			ENSG00000254275			rs7815944-A	rs7815944	0	7815944	intron_variant	0	0.673	4e-07	6.39794		1.16	[1.10-1.23]	Illumina [606164]	N	Atopic dermatitis
105	2012-12-21	23042114	Hirota T	2012-10-07	Nat Genet	www.ncbi.nlm.nih.gov/pubmed/23042114	Genome-wide association study identifies eight new susceptibility loci for atopic dermatitis in the Japanese population.	Atopic dermatitis	1,472 Japanese ancestry cases, 7,971 Japanese ancestry controls	1,856 Japanese ancestry cases, 7,021 Japanese ancestry controls	10q21.2	10	62638706	ZNF365	AC024598.1, AC067752.1, ZNF365			ENSG00000285837, ENSG00000285551, ENSG00000138311			rs10995251-C	rs10995251	0	10995251	intron_variant	0	0.511	6e-20	19.2218		1.28	[1.22-1.36]	Illumina [606164]	N	Atopic dermatitis
106	2012-12-21	23042114	Hirota T	2012-10-07	Nat Genet	www.ncbi.nlm.nih.gov/pubmed/23042114	Genome-wide association study identifies eight new susceptibility loci for atopic dermatitis in the Japanese population.	Atopic dermatitis	1,472 Japanese ancestry cases, 7,971 Japanese ancestry controls	1,856 Japanese ancestry cases, 7,021 Japanese ancestry controls	10q21.3	10	62800710	EGR2, ADO	AC067751.1			ENSG00000238280			rs1444418-A	rs1444418	0	1444418	intron_variant	0	0.676	2e-07	6.69897		1.17	[1.10-1.24]	Illumina [606164]	N	Atopic dermatitis
107	2012-12-21	23042114	Hirota T	2012-10-07	Nat Genet	www.ncbi.nlm.nih.gov/pubmed/23042114	Genome-wide association study identifies eight new susceptibility loci for atopic dermatitis in the Japanese population.	Atopic dermatitis	1,472 Japanese ancestry cases, 7,971 Japanese ancestry controls	1,856 Japanese ancestry cases, 7,021 Japanese ancestry controls	16p13.13	16	11116558	CLEC16A	CLEC16A			ENSG00000038532			rs9923856-A	rs9923856	0	9923856	intron_variant	0	0.781	6e-06	5.22185		1.17	[1.09-1.25]	Illumina [606164]	N	Atopic dermatitis
108	2012-12-21	23042114	Hirota T	2012-10-07	Nat Genet	www.ncbi.nlm.nih.gov/pubmed/23042114	Genome-wide association study identifies eight new susceptibility loci for atopic dermatitis in the Japanese population.	Atopic dermatitis	1,472 Japanese ancestry cases, 7,971 Japanese ancestry controls	1,856 Japanese ancestry cases, 7,021 Japanese ancestry controls	20q13.2	20	54190682	CYP24A1, PFDN4	AL133335.2 - PFDN4	ENSG00000286587	ENSG00000101132		7553	17405	rs16999165-T	rs16999165	0	16999165	intergenic_variant	1	0.692	2e-08	7.69897		1.19	[1.12-1.26]	Illumina [606164]	N	Atopic dermatitis
109	2014-03-14	23983088	Miller FW	2013-08-27	Arthritis Rheum	www.ncbi.nlm.nih.gov/pubmed/23983088	Genome-wide association study of dermatomyositis reveals genetic overlap with other autoimmune disorders.	Dermatomyositis	1,178 European ancestry cases, 4,724 European ancestry controls		2q33.1	2	198065082	PLCL1	PLCL1			ENSG00000115896			rs7572733-?	rs7572733	0	7572733	intron_variant	0	NR	6e-06	5.22185		1.25	[1.14-1.39]	Illumina [up to 242876]	N	Dermatomyositis
110	2012-12-11	22960999	Wu C	2012-09-09	Nat Genet	www.ncbi.nlm.nih.gov/pubmed/22960999	Genome-wide association analyses of esophageal squamous cell carcinoma in Chinese identify multiple susceptibility loci and gene-environment interactions.	Esophageal cancer (squamous cell)	2,031 Han Chinese ancestry cases, 2,044 Han Chinese ancestry controls	8,092 Chinese ancestry cases, 8,620 Chinese ancestry controls	16q12.1	16	50069823	HEATR3	HEATR3			ENSG00000155393			rs4785204-T	rs4785204	0	4785204	intron_variant	0	0.26	2e-20	19.699		1.24	[1.18-1.29]	NR [NR]	N	Esophageal SCC
111	2012-12-11	22960999	Wu C	2012-09-09	Nat Genet	www.ncbi.nlm.nih.gov/pubmed/22960999	Genome-wide association analyses of esophageal squamous cell carcinoma in Chinese identify multiple susceptibility loci and gene-environment interactions.	Esophageal cancer (squamous cell)	2,031 Han Chinese ancestry cases, 2,044 Han Chinese ancestry controls	8,092 Chinese ancestry cases, 8,620 Chinese ancestry controls	17q21.2	17	41741012	HAP1	HAP1 - JUP	ENSG00000173805	ENSG00000173801		6368	13592	rs6503659-A	rs6503659	0	6503659	intergenic_variant	1	0.13	3e-16	15.5229		1.27	[1.20-1.34]	NR [NR]	N	Esophageal SCC
112	2012-12-11	22960999	Wu C	2012-09-09	Nat Genet	www.ncbi.nlm.nih.gov/pubmed/22960999	Genome-wide association analyses of esophageal squamous cell carcinoma in Chinese identify multiple susceptibility loci and gene-environment interactions.	Esophageal cancer (squamous cell)	2,031 Han Chinese ancestry cases, 2,044 Han Chinese ancestry controls	8,092 Chinese ancestry cases, 8,620 Chinese ancestry controls	22q12.1	22	28796682	XBP1	XBP1			ENSG00000100219			rs2239815-T	rs2239815	0	2239815	non_coding_transcript_exon_variant	0	0.37	4e-15	14.3979		1.18	[1.13-1.23]	NR [NR]	N	Esophageal SCC
113	2012-12-11	22960999	Wu C	2012-09-09	Nat Genet	www.ncbi.nlm.nih.gov/pubmed/22960999	Genome-wide association analyses of esophageal squamous cell carcinoma in Chinese identify multiple susceptibility loci and gene-environment interactions.	Esophageal cancer (squamous cell)	2,031 Han Chinese ancestry cases, 2,044 Han Chinese ancestry controls	8,092 Chinese ancestry cases, 8,620 Chinese ancestry controls	3q27.3	3	187075454	ST6GAL1	ST6GAL1			ENSG00000073849			rs2239612-T	rs2239612	0	2239612	intron_variant	0	0.19	6e-14	13.2218		1.21	[1.15-1.27]	NR [NR]	N	Esophageal SCC
114	2012-12-11	22960999	Wu C	2012-09-09	Nat Genet	www.ncbi.nlm.nih.gov/pubmed/22960999	Genome-wide association analyses of esophageal squamous cell carcinoma in Chinese identify multiple susceptibility loci and gene-environment interactions.	Esophageal cancer (squamous cell)	2,031 Han Chinese ancestry cases, 2,044 Han Chinese ancestry controls	8,092 Chinese ancestry cases, 8,620 Chinese ancestry controls	17p13.3	17	2268343	SMG6	SMG6			ENSG00000070366			rs17761864-A	rs17761864	0	17761864	intron_variant	0	0.14	2e-11	10.699		1.21	[1.14-1.28]	NR [NR]	N	Esophageal SCC
115	2012-12-11	22960999	Wu C	2012-09-09	Nat Genet	www.ncbi.nlm.nih.gov/pubmed/22960999	Genome-wide association analyses of esophageal squamous cell carcinoma in Chinese identify multiple susceptibility loci and gene-environment interactions.	Esophageal cancer (squamous cell)	2,031 Han Chinese ancestry cases, 2,044 Han Chinese ancestry controls	8,092 Chinese ancestry cases, 8,620 Chinese ancestry controls	18p11.21	18	12821594	PTPN2	PTPN2			ENSG00000175354			rs2847281-C	rs2847281	0	2847281	intron_variant	0	0.16	2e-11	10.699		1.2	[1.14-1.26]	NR [NR]	N	Esophageal SCC
116	2012-12-11	22960999	Wu C	2012-09-09	Nat Genet	www.ncbi.nlm.nih.gov/pubmed/22960999	Genome-wide association analyses of esophageal squamous cell carcinoma in Chinese identify multiple susceptibility loci and gene-environment interactions.	Esophageal cancer (squamous cell)	2,031 Han Chinese ancestry cases, 2,044 Han Chinese ancestry controls	8,092 Chinese ancestry cases, 8,620 Chinese ancestry controls	22q12.1	22	28719078	CHEK2	CHEK2			ENSG00000183765			rs4822983-T	rs4822983	0	4822983	intron_variant	0	0.20	2e-22	21.699		1.27	[1.21-1.34]	NR [NR]	N	Esophageal SCC
117	2014-10-02	24403052	Stacey SN	2014-01-08	Hum Mol Genet	www.ncbi.nlm.nih.gov/pubmed/24403052	Germline sequence variants in TGM3 and RGS22 confer risk of basal cell carcinoma.	Basal cell carcinoma	4,208 European ancestry cases, 109,408 European ancestry controls	up to 1,480 European ancestry cases, up to 4,610 European ancestry controls	20p13	20	2301324	TGM3	TGM3, AL121899.2			ENSG00000125780, ENSG00000286022			rs214782-G	rs214782	0	214782	intron_variant	0	0.17	6e-17	16.2218		1.29	[1.22-1.37]	Illumina [38500000] (imputed)	N	Basal cell carcinoma
118	2014-10-02	24403052	Stacey SN	2014-01-08	Hum Mol Genet	www.ncbi.nlm.nih.gov/pubmed/24403052	Germline sequence variants in TGM3 and RGS22 confer risk of basal cell carcinoma.	Basal cell carcinoma	4,208 European ancestry cases, 109,408 European ancestry controls	up to 1,480 European ancestry cases, up to 4,610 European ancestry controls	8q22.2	8	100012277	RGS22	RGS22			ENSG00000132554			rs7006527-?	rs7006527	0	7006527	intron_variant	0	0.86	9e-13	12.0458		1.3	[1.22-1.41]	Illumina [38500000] (imputed)	N	Basal cell carcinoma
119	2014-10-02	24403052	Stacey SN	2014-01-08	Hum Mol Genet	www.ncbi.nlm.nih.gov/pubmed/24403052	Germline sequence variants in TGM3 and RGS22 confer risk of basal cell carcinoma.	Basal cell carcinoma	4,208 European ancestry cases, 109,408 European ancestry controls	up to 1,480 European ancestry cases, up to 4,610 European ancestry controls	1p36.13	1	17395867	RCC2, PADI6	PADI6, PADI6			ENSG00000280949, ENSG00000276747			rs7538876-A	rs7538876	0	7538876	intron_variant	0		7e-14	13.1549		1.25	[1.18-1.32]	Illumina [38500000] (imputed)	N	Basal cell carcinoma
120	2014-10-02	24403052	Stacey SN	2014-01-08	Hum Mol Genet	www.ncbi.nlm.nih.gov/pubmed/24403052	Germline sequence variants in TGM3 and RGS22 confer risk of basal cell carcinoma.	Basal cell carcinoma	4,208 European ancestry cases, 109,408 European ancestry controls	up to 1,480 European ancestry cases, up to 4,610 European ancestry controls	1q42.13	1	228862088	RHOU	AL078624.1 - LINC02815	ENSG00000271399	ENSG00000282111		3532	160685	rs801114-G	rs801114	0	801114	intergenic_variant	1		2e-13	12.699		1.25	[1.17-1.32]	Illumina [38500000] (imputed)	N	Basal cell carcinoma
121	2014-10-02	24403052	Stacey SN	2014-01-08	Hum Mol Genet	www.ncbi.nlm.nih.gov/pubmed/24403052	Germline sequence variants in TGM3 and RGS22 confer risk of basal cell carcinoma.	Basal cell carcinoma	4,208 European ancestry cases, 109,408 European ancestry controls	up to 1,480 European ancestry cases, up to 4,610 European ancestry controls	5p15.33	5	1321972	TERT	CLPTM1L			ENSG00000049656			rs401681-C	rs401681	0	401681	intron_variant	0		2e-12	11.699		1.23	[1.16-1.30]	Illumina [38500000] (imputed)	N	Basal cell carcinoma
122	2014-10-02	24403052	Stacey SN	2014-01-08	Hum Mol Genet	www.ncbi.nlm.nih.gov/pubmed/24403052	Germline sequence variants in TGM3 and RGS22 confer risk of basal cell carcinoma.	Basal cell carcinoma	4,208 European ancestry cases, 109,408 European ancestry controls	up to 1,480 European ancestry cases, up to 4,610 European ancestry controls	12q13.13	12	52519884	KRT5	KRT5			ENSG00000186081			rs11170164-T	rs11170164	0	11170164	missense_variant	0		3e-06	5.52288		1.25	[1.14-1.37]	Illumina [38500000] (imputed)	N	Basal cell carcinoma
123	2014-10-02	24403052	Stacey SN	2014-01-08	Hum Mol Genet	www.ncbi.nlm.nih.gov/pubmed/24403052	Germline sequence variants in TGM3 and RGS22 confer risk of basal cell carcinoma.	Basal cell carcinoma	4,208 European ancestry cases, 109,408 European ancestry controls	up to 1,480 European ancestry cases, up to 4,610 European ancestry controls	9p21.3	9	22034720	CDKN2A, CDKN2B	CDKN2B-AS1			ENSG00000240498			rs2151280-G	rs2151280	0	2151280	non_coding_transcript_exon_variant	0		3e-10	9.52288		1.2	[1.14-1.27]	Illumina [38500000] (imputed)	N	Basal cell carcinoma
124	2014-10-02	24403052	Stacey SN	2014-01-08	Hum Mol Genet	www.ncbi.nlm.nih.gov/pubmed/24403052	Germline sequence variants in TGM3 and RGS22 confer risk of basal cell carcinoma.	Basal cell carcinoma	4,208 European ancestry cases, 109,408 European ancestry controls	up to 1,480 European ancestry cases, up to 4,610 European ancestry controls	7q32.3	7	130900794	KLF14	AC016831.1, LINC00513, AC016831.7			ENSG00000226380, ENSG00000233559, ENSG00000285106			rs157935-T	rs157935	0	157935	intron_variant	0		9e-11	10.0458		1.23	[1.15-1.31]	Illumina [38500000] (imputed)	N	Basal cell carcinoma
125	2014-10-02	24403052	Stacey SN	2014-01-08	Hum Mol Genet	www.ncbi.nlm.nih.gov/pubmed/24403052	Germline sequence variants in TGM3 and RGS22 confer risk of basal cell carcinoma.	Basal cell carcinoma	4,208 European ancestry cases, 109,408 European ancestry controls	up to 1,480 European ancestry cases, up to 4,610 European ancestry controls	17p13.1	17	7668434	TP53	TP53			ENSG00000141510			rs78378222-G	rs78378222	0	78378222	3_prime_UTR_variant	0		4e-22	21.3979		2.24	[1.90-2.64]	Illumina [38500000] (imputed)	N	Basal cell carcinoma
126	2014-10-02	24403052	Stacey SN	2014-01-08	Hum Mol Genet	www.ncbi.nlm.nih.gov/pubmed/24403052	Germline sequence variants in TGM3 and RGS22 confer risk of basal cell carcinoma.	Basal cell carcinoma	4,208 European ancestry cases, 109,408 European ancestry controls	up to 1,480 European ancestry cases, up to 4,610 European ancestry controls	8q22.2	8	100012277	RGS22	RGS22			ENSG00000132554			rs7006527-?	rs7006527	0	7006527	intron_variant	0		9e-10	9.04576		1.2987	[1.2-1.43]	Illumina [38500000] (imputed)	N	Basal cell carcinoma
127	2014-10-02	24403052	Stacey SN	2014-01-08	Hum Mol Genet	www.ncbi.nlm.nih.gov/pubmed/24403052	Germline sequence variants in TGM3 and RGS22 confer risk of basal cell carcinoma.	Basal cell carcinoma	4,208 European ancestry cases, 109,408 European ancestry controls	up to 1,480 European ancestry cases, up to 4,610 European ancestry controls	20p13	20	2239664	TGM3	AL121899.2			ENSG00000286022			rs59586681-T	rs59586681	0	59586681	intron_variant	0	0.61	3e-09	8.52288		1.16	[1.11-1.22]	Illumina [38500000] (imputed)	N	Basal cell carcinoma
128	2014-02-11	19151717	Rafnar T	2009-01-18	Nat Genet	www.ncbi.nlm.nih.gov/pubmed/19151717	Sequence variants at the TERT-CLPTM1L locus associate with many cancer types.	Basal cell carcinoma	1,505 European ancestry cases, 28,890 European ancestry controls	1,060 European ancestry cases, 515 European ancestry controls	5p15.33	5	1321972	TERT, CLPTM1L	CLPTM1L			ENSG00000049656			rs401681-C	rs401681	0	401681	intron_variant	0	0.56	4e-12	11.3979		1.25	[1.18-1.34]	Illumina [302140]	N	Basal cell carcinoma
129	2016-02-10	25903422	Yin X	2015-04-23	Nat Commun	www.ncbi.nlm.nih.gov/pubmed/25903422	Genome-wide meta-analysis identifies multiple novel associations and ethnic heterogeneity of psoriasis susceptibility.	Psoriasis	3,496 European ancestry cases, 5,186 European ancestry controls, 1,588 Chinese ancestry cases, 3,546 Chinese ancestry controls	5,134 European ancestry cases, 5,633 European ancestry controls, 5,151 Chinese ancestry cases, 5,152 Chinese ancestry controls	14q13.2	14	35363460	PSMA6, NFKBIA	AL133163.2			ENSG00000258860			rs8016947-G	rs8016947	0	8016947	intron_variant	0	0.555	5e-06	5.30103	(Chinese)	1.26	[1.14-1.39]	Illumina [up to 4778154] (imputed)	N	Psoriasis
130	2016-02-10	25903422	Yin X	2015-04-23	Nat Commun	www.ncbi.nlm.nih.gov/pubmed/25903422	Genome-wide meta-analysis identifies multiple novel associations and ethnic heterogeneity of psoriasis susceptibility.	Psoriasis	3,496 European ancestry cases, 5,186 European ancestry controls, 1,588 Chinese ancestry cases, 3,546 Chinese ancestry controls	5,134 European ancestry cases, 5,633 European ancestry controls, 5,151 Chinese ancestry cases, 5,152 Chinese ancestry controls	12q13.3	12	56346898	IL23A, STAT2	STAT2			ENSG00000170581			rs2066807-G	rs2066807	0	2066807	missense_variant	0	0.932351	1e-10	10	(EA)	1.55	[1.35-1.77]	Illumina [up to 4778154] (imputed)	N	Psoriasis
131	2016-02-10	25903422	Yin X	2015-04-23	Nat Commun	www.ncbi.nlm.nih.gov/pubmed/25903422	Genome-wide meta-analysis identifies multiple novel associations and ethnic heterogeneity of psoriasis susceptibility.	Psoriasis	3,496 European ancestry cases, 5,186 European ancestry controls, 1,588 Chinese ancestry cases, 3,546 Chinese ancestry controls	5,134 European ancestry cases, 5,633 European ancestry controls, 5,151 Chinese ancestry cases, 5,152 Chinese ancestry controls	12q13.3	12	56346898	IL23A, STAT2	STAT2			ENSG00000170581			rs2066807-G	rs2066807	0	2066807	missense_variant	0	0.932351	5e-12	11.301		1.4	[1.27-1.54]	Illumina [up to 4778154] (imputed)	N	Psoriasis
132	2016-02-10	25903422	Yin X	2015-04-23	Nat Commun	www.ncbi.nlm.nih.gov/pubmed/25903422	Genome-wide meta-analysis identifies multiple novel associations and ethnic heterogeneity of psoriasis susceptibility.	Psoriasis	3,496 European ancestry cases, 5,186 European ancestry controls, 1,588 Chinese ancestry cases, 3,546 Chinese ancestry controls	5,134 European ancestry cases, 5,633 European ancestry controls, 5,151 Chinese ancestry cases, 5,152 Chinese ancestry controls	16p11.2	16	30989488	FBXL19	STX1B			ENSG00000099365			rs13708-G	rs13708	0	13708	3_prime_UTR_variant	0	0.35822	2e-08	7.69897		1.19	[1.12-1.26]	Illumina [up to 4778154] (imputed)	N	Psoriasis
133	2016-02-10	25903422	Yin X	2015-04-23	Nat Commun	www.ncbi.nlm.nih.gov/pubmed/25903422	Genome-wide meta-analysis identifies multiple novel associations and ethnic heterogeneity of psoriasis susceptibility.	Psoriasis	3,496 European ancestry cases, 5,186 European ancestry controls, 1,588 Chinese ancestry cases, 3,546 Chinese ancestry controls	5,134 European ancestry cases, 5,633 European ancestry controls, 5,151 Chinese ancestry cases, 5,152 Chinese ancestry controls	6q21	6	111352511	TRAF3IP2	REV3L, MFSD4B			ENSG00000009413, ENSG00000173214			rs240993-T	rs240993	0	240993	intron_variant	0	0.26876	1e-08	8	(EA)	1.2	[1.15-1.26]	Illumina [up to 4778154] (imputed)	N	Psoriasis
134	2016-02-10	25903422	Yin X	2015-04-23	Nat Commun	www.ncbi.nlm.nih.gov/pubmed/25903422	Genome-wide meta-analysis identifies multiple novel associations and ethnic heterogeneity of psoriasis susceptibility.	Psoriasis	3,496 European ancestry cases, 5,186 European ancestry controls, 1,588 Chinese ancestry cases, 3,546 Chinese ancestry controls	5,134 European ancestry cases, 5,633 European ancestry controls, 5,151 Chinese ancestry cases, 5,152 Chinese ancestry controls	6q21	6	111352511	TRAF3IP2	REV3L, MFSD4B			ENSG00000009413, ENSG00000173214			rs240993-T	rs240993	0	240993	intron_variant	0	0.26876	9e-07	6.04576		1.15	[1.09-1.22]	Illumina [up to 4778154] (imputed)	N	Psoriasis
135	2016-02-10	25903422	Yin X	2015-04-23	Nat Commun	www.ncbi.nlm.nih.gov/pubmed/25903422	Genome-wide meta-analysis identifies multiple novel associations and ethnic heterogeneity of psoriasis susceptibility.	Psoriasis	3,496 European ancestry cases, 5,186 European ancestry controls, 1,588 Chinese ancestry cases, 3,546 Chinese ancestry controls	5,134 European ancestry cases, 5,633 European ancestry controls, 5,151 Chinese ancestry cases, 5,152 Chinese ancestry controls	11q24.3	11	128533313	ETS1	ETS1			ENSG00000134954			rs6590334-T	rs6590334	0	6590334	intron_variant	0	NR	2e-09	8.69897	(EA)	1.14	[1.09-1.18]	Illumina [up to 4778154] (imputed)	N	Psoriasis
136	2016-02-10	25903422	Yin X	2015-04-23	Nat Commun	www.ncbi.nlm.nih.gov/pubmed/25903422	Genome-wide meta-analysis identifies multiple novel associations and ethnic heterogeneity of psoriasis susceptibility.	Psoriasis	3,496 European ancestry cases, 5,186 European ancestry controls, 1,588 Chinese ancestry cases, 3,546 Chinese ancestry controls	5,134 European ancestry cases, 5,633 European ancestry controls, 5,151 Chinese ancestry cases, 5,152 Chinese ancestry controls	11q24.3	11	128324555	ETS1	LINC02098 - ETS1	ENSG00000272575	ENSG00000134954		83114	134206	rs7933433-T	rs7933433	0	7933433	intergenic_variant	1	NR	3e-06	5.52288	(EA)	1.11	[1.06-1.16]	Illumina [up to 4778154] (imputed)	N	Psoriasis
137	2016-02-10	25903422	Yin X	2015-04-23	Nat Commun	www.ncbi.nlm.nih.gov/pubmed/25903422	Genome-wide meta-analysis identifies multiple novel associations and ethnic heterogeneity of psoriasis susceptibility.	Psoriasis	3,496 European ancestry cases, 5,186 European ancestry controls, 1,588 Chinese ancestry cases, 3,546 Chinese ancestry controls	5,134 European ancestry cases, 5,633 European ancestry controls, 5,151 Chinese ancestry cases, 5,152 Chinese ancestry controls	11q24.3	11	128277554	ETS1	LINC02098 - ETS1	ENSG00000272575	ENSG00000134954		36113	181207	rs55974252-C	rs55974252	0	55974252	intergenic_variant	1	NR	3e-06	5.52288	(EA)	1.12	[1.07-1.18]	Illumina [up to 4778154] (imputed)	N	Psoriasis
138	2016-02-10	25903422	Yin X	2015-04-23	Nat Commun	www.ncbi.nlm.nih.gov/pubmed/25903422	Genome-wide meta-analysis identifies multiple novel associations and ethnic heterogeneity of psoriasis susceptibility.	Psoriasis	3,496 European ancestry cases, 5,186 European ancestry controls, 1,588 Chinese ancestry cases, 3,546 Chinese ancestry controls	5,134 European ancestry cases, 5,633 European ancestry controls, 5,151 Chinese ancestry cases, 5,152 Chinese ancestry controls	16p11.2	16	30989488	FBXL19	STX1B			ENSG00000099365			rs13708-G	rs13708	0	13708	3_prime_UTR_variant	0	0.079839	8e-07	6.09691	(Chinese)	1.55	[1.3-1.85]	Illumina [up to 4778154] (imputed)	N	Psoriasis
139	2016-02-10	25903422	Yin X	2015-04-23	Nat Commun	www.ncbi.nlm.nih.gov/pubmed/25903422	Genome-wide meta-analysis identifies multiple novel associations and ethnic heterogeneity of psoriasis susceptibility.	Psoriasis	3,496 European ancestry cases, 5,186 European ancestry controls, 1,588 Chinese ancestry cases, 3,546 Chinese ancestry controls	5,134 European ancestry cases, 5,633 European ancestry controls, 5,151 Chinese ancestry cases, 5,152 Chinese ancestry controls	20q13.13	20	50016073	RNF114	SNAI1 - TRERNA1	ENSG00000124216	ENSG00000231265		27187	24643	rs7352944-T	rs7352944	0	7352944	regulatory_region_variant	1	0.5911	2e-07	6.69897	(EA)	1.19	[1.11-1.27]	Illumina [up to 4778154] (imputed)	N	Psoriasis
140	2016-02-10	25903422	Yin X	2015-04-23	Nat Commun	www.ncbi.nlm.nih.gov/pubmed/25903422	Genome-wide meta-analysis identifies multiple novel associations and ethnic heterogeneity of psoriasis susceptibility.	Psoriasis	3,496 European ancestry cases, 5,186 European ancestry controls, 1,588 Chinese ancestry cases, 3,546 Chinese ancestry controls	5,134 European ancestry cases, 5,633 European ancestry controls, 5,151 Chinese ancestry cases, 5,152 Chinese ancestry controls	20q13.13	20	50016073	RNF114	SNAI1 - TRERNA1	ENSG00000124216	ENSG00000231265		27187	24643	rs7352944-T	rs7352944	0	7352944	regulatory_region_variant	1	0.5911	2e-06	5.69897		1.15	[1.09-1.22]	Illumina [up to 4778154] (imputed)	N	Psoriasis
141	2016-02-10	25903422	Yin X	2015-04-23	Nat Commun	www.ncbi.nlm.nih.gov/pubmed/25903422	Genome-wide meta-analysis identifies multiple novel associations and ethnic heterogeneity of psoriasis susceptibility.	Psoriasis	3,496 European ancestry cases, 5,186 European ancestry controls, 1,588 Chinese ancestry cases, 3,546 Chinese ancestry controls	5,134 European ancestry cases, 5,633 European ancestry controls, 5,151 Chinese ancestry cases, 5,152 Chinese ancestry controls	11q24.3	11	128324555	ETS1	LINC02098 - ETS1	ENSG00000272575	ENSG00000134954		83114	134206	rs7933433-T	rs7933433	0	7933433	intergenic_variant	1	NR	7e-06	5.1549		1.08	[1.04-1.11]	Illumina [up to 4778154] (imputed)	N	Psoriasis
142	2016-02-10	25903422	Yin X	2015-04-23	Nat Commun	www.ncbi.nlm.nih.gov/pubmed/25903422	Genome-wide meta-analysis identifies multiple novel associations and ethnic heterogeneity of psoriasis susceptibility.	Psoriasis	3,496 European ancestry cases, 5,186 European ancestry controls, 1,588 Chinese ancestry cases, 3,546 Chinese ancestry controls	5,134 European ancestry cases, 5,633 European ancestry controls, 5,151 Chinese ancestry cases, 5,152 Chinese ancestry controls	6q21	6	111605706	TRAF3IP2	TRAF3IP2			ENSG00000056972			rs7769061-G	rs7769061	0	7769061	intron_variant	0	NR	3e-10	9.52288	(EA)	1.54	[1.35-1.76]	Illumina [up to 4778154] (imputed)	N	Psoriasis
143	2016-02-10	25903422	Yin X	2015-04-23	Nat Commun	www.ncbi.nlm.nih.gov/pubmed/25903422	Genome-wide meta-analysis identifies multiple novel associations and ethnic heterogeneity of psoriasis susceptibility.	Psoriasis	3,496 European ancestry cases, 5,186 European ancestry controls, 1,588 Chinese ancestry cases, 3,546 Chinese ancestry controls	5,134 European ancestry cases, 5,633 European ancestry controls, 5,151 Chinese ancestry cases, 5,152 Chinese ancestry controls	11q24.3	11	128533313	ETS1	ETS1			ENSG00000134954			rs6590334-T	rs6590334	0	6590334	intron_variant	0	NR	1e-08	8		1.1	[1.07-1.14]	Illumina [up to 4778154] (imputed)	N	Psoriasis
144	2016-02-10	25903422	Yin X	2015-04-23	Nat Commun	www.ncbi.nlm.nih.gov/pubmed/25903422	Genome-wide meta-analysis identifies multiple novel associations and ethnic heterogeneity of psoriasis susceptibility.	Psoriasis	3,496 European ancestry cases, 5,186 European ancestry controls, 1,588 Chinese ancestry cases, 3,546 Chinese ancestry controls	5,134 European ancestry cases, 5,633 European ancestry controls, 5,151 Chinese ancestry cases, 5,152 Chinese ancestry controls	13q14.12	13	44760058	LOC144817	AL356515.1 - LINC00330	ENSG00000276527	ENSG00000235097		44665	39445	rs9533962-C	rs9533962	0	9533962	regulatory_region_variant	1	0.406	2e-08	7.69897	(EA)	1.14	[1.09-1.19]	Illumina [up to 4778154] (imputed)	N	Psoriasis
145	2016-02-10	25903422	Yin X	2015-04-23	Nat Commun	www.ncbi.nlm.nih.gov/pubmed/25903422	Genome-wide meta-analysis identifies multiple novel associations and ethnic heterogeneity of psoriasis susceptibility.	Psoriasis	3,496 European ancestry cases, 5,186 European ancestry controls, 1,588 Chinese ancestry cases, 3,546 Chinese ancestry controls	5,134 European ancestry cases, 5,633 European ancestry controls, 5,151 Chinese ancestry cases, 5,152 Chinese ancestry controls	5q33.3	5	159409099	IL12B	AC008691.1			ENSG00000249738			rs4921493-T	rs4921493	0	4921493	intron_variant	0	0.641	7e-13	12.1549	(conditional on rs7709212)	1.23	[1.17-1.29]	Illumina [up to 4778154] (imputed)	N	Psoriasis
146	2016-02-10	25903422	Yin X	2015-04-23	Nat Commun	www.ncbi.nlm.nih.gov/pubmed/25903422	Genome-wide meta-analysis identifies multiple novel associations and ethnic heterogeneity of psoriasis susceptibility.	Psoriasis	3,496 European ancestry cases, 5,186 European ancestry controls, 1,588 Chinese ancestry cases, 3,546 Chinese ancestry controls	5,134 European ancestry cases, 5,633 European ancestry controls, 5,151 Chinese ancestry cases, 5,152 Chinese ancestry controls	2p16.1	2	60853347	REL	LINC01185			ENSG00000228414			rs842625-G	rs842625	0	842625	intron_variant	0	0.556	2e-10	9.69897		1.16	[1.11-1.21]	Illumina [up to 4778154] (imputed)	N	Psoriasis
147	2015-11-11	25865352	Schaarschmidt H	2015-04-10	J Allergy Clin Immunol	www.ncbi.nlm.nih.gov/pubmed/25865352	A genome-wide association study reveals 2 new susceptibility loci for atopic dermatitis.	Atopic dermatitis	870 European ancestry cases, 5,293 European ancestry controls	1,383 European ancestry cases, 1,728 European ancestry controls	2q24.3	2	167135776	XIRP2	XIRP2, XIRP2-AS1			ENSG00000163092, ENSG00000254552			rs6720763-C	rs6720763	0	6720763	intron_variant	0	0.18	4e-08	7.39794		1.29	[NR]	Affymetrix [1623390] (imputed)	N	Atopic dermatitis
148	2015-11-11	25865352	Schaarschmidt H	2015-04-10	J Allergy Clin Immunol	www.ncbi.nlm.nih.gov/pubmed/25865352	A genome-wide association study reveals 2 new susceptibility loci for atopic dermatitis.	Atopic dermatitis	870 European ancestry cases, 5,293 European ancestry controls	1,383 European ancestry cases, 1,728 European ancestry controls	5q31.1	5	132653444	RAD50	TH2LCRR			ENSG00000223442			rs3091307-A	rs3091307	0	3091307	intron_variant	0	0.228	4e-07	6.39794		1.24	[NR]	Affymetrix [1623390] (imputed)	N	Atopic dermatitis
149	2015-11-11	25865352	Schaarschmidt H	2015-04-10	J Allergy Clin Immunol	www.ncbi.nlm.nih.gov/pubmed/25865352	A genome-wide association study reveals 2 new susceptibility loci for atopic dermatitis.	Atopic dermatitis	870 European ancestry cases, 5,293 European ancestry controls	1,383 European ancestry cases, 1,728 European ancestry controls	9p21.3	9	22373458	DMRTA1	AL157937.1 - DMRTA1	ENSG00000236921	ENSG00000176399		158786	73366	rs10738626-T	rs10738626	0	10738626	intergenic_variant	1	0.506	1e-08	8		1.23	[NR]	Affymetrix [1623390] (imputed)	N	Atopic dermatitis
150	2015-11-11	25865352	Schaarschmidt H	2015-04-10	J Allergy Clin Immunol	www.ncbi.nlm.nih.gov/pubmed/25865352	A genome-wide association study reveals 2 new susceptibility loci for atopic dermatitis.	Atopic dermatitis	870 European ancestry cases, 5,293 European ancestry controls	1,383 European ancestry cases, 1,728 European ancestry controls	15q22.2	15	59001406	RNF111	RNF111			ENSG00000157450			rs1665050-A	rs1665050	0	1665050	intron_variant	0	0.252	1e-07	7		1.25	[NR]	Affymetrix [1623390] (imputed)	N	Atopic dermatitis
151	2015-11-11	25865352	Schaarschmidt H	2015-04-10	J Allergy Clin Immunol	www.ncbi.nlm.nih.gov/pubmed/25865352	A genome-wide association study reveals 2 new susceptibility loci for atopic dermatitis.	Atopic dermatitis	870 European ancestry cases, 5,293 European ancestry controls	1,383 European ancestry cases, 1,728 European ancestry controls	17q21.2	17	42390192	NR	STAT3 - CAVIN1	ENSG00000168610	ENSG00000177469		1624	12257	rs4796793-C	rs4796793	0	4796793	regulatory_region_variant	1	0.748	8e-06	5.09691		1.08	[NR]	Affymetrix [1623390] (imputed)	N	Atopic dermatitis
152	2015-11-11	25865352	Schaarschmidt H	2015-04-10	J Allergy Clin Immunol	www.ncbi.nlm.nih.gov/pubmed/25865352	A genome-wide association study reveals 2 new susceptibility loci for atopic dermatitis.	Atopic dermatitis	870 European ancestry cases, 5,293 European ancestry controls	1,383 European ancestry cases, 1,728 European ancestry controls	1q21.3	1	152468434	EDC	FLG-AS1 - LCE5A	ENSG00000237975	ENSG00000186207		22978	42369	rs12144049-C	rs12144049	0	12144049	intergenic_variant	1	0.279	1e-16	16		1.39	[NR]	Affymetrix [1623390] (imputed)	N	Atopic dermatitis
153	2016-02-12	25939698	Tsoi LC	2015-05-05	Nat Commun	www.ncbi.nlm.nih.gov/pubmed/25939698	Enhanced meta-analysis and replication studies identify five new psoriasis susceptibility loci.	Psoriasis	3,994 European ancestry cases, 7,699 European ancestry controls	6,268 European ancestry cases, 14,172 European ancestry controls, 5,033 cases, 5,707 controls	1p31.1	1	69322799	LRRC7	LINC02791 - LINC01758	ENSG00000235446	ENSG00000229639		73322	110456	rs10789285-G	rs10789285	0	10789285	intergenic_variant	1	0.25	3e-09	8.52288		1.12	[NR]	Illumina [696365] (imputed)	N	Psoriasis
154	2016-02-12	25939698	Tsoi LC	2015-05-05	Nat Commun	www.ncbi.nlm.nih.gov/pubmed/25939698	Enhanced meta-analysis and replication studies identify five new psoriasis susceptibility loci.	Psoriasis	3,994 European ancestry cases, 7,699 European ancestry controls	6,268 European ancestry cases, 14,172 European ancestry controls, 5,033 cases, 5,707 controls	3p24.3	3	16954543	PLCL2	PLCL2, PLCL2			ENSG00000154822, ENSG00000284017			rs4685408-G	rs4685408	0	4685408	intron_variant	0	0.48	7e-14	13.1549		1.12	[NR]	Illumina [696365] (imputed)	N	Psoriasis
155	2016-02-12	25939698	Tsoi LC	2015-05-05	Nat Commun	www.ncbi.nlm.nih.gov/pubmed/25939698	Enhanced meta-analysis and replication studies identify five new psoriasis susceptibility loci.	Psoriasis	3,994 European ancestry cases, 7,699 European ancestry controls	6,268 European ancestry cases, 14,172 European ancestry controls, 5,033 cases, 5,707 controls	3q12.3	3	101944711	NFKBIZ	LINC02085			ENSG00000214407			rs7637230-A	rs7637230	0	7637230	intron_variant	0	0.8	2e-10	9.69897		1.14	[NR]	Illumina [696365] (imputed)	N	Psoriasis
156	2016-02-12	25939698	Tsoi LC	2015-05-05	Nat Commun	www.ncbi.nlm.nih.gov/pubmed/25939698	Enhanced meta-analysis and replication studies identify five new psoriasis susceptibility loci.	Psoriasis	3,994 European ancestry cases, 7,699 European ancestry controls	6,268 European ancestry cases, 14,172 European ancestry controls, 5,033 cases, 5,707 controls	5p13.1	5	40370622	CARD6	AC108105.1 - AC093277.1	ENSG00000287597	ENSG00000283286		57717	44515	rs114934997-C	rs114934997	1	112768831	intergenic_variant	1	0.91	6e-09	8.22185		1.17	[NR]	Illumina [696365] (imputed)	N	Psoriasis
157	2016-02-12	25939698	Tsoi LC	2015-05-05	Nat Commun	www.ncbi.nlm.nih.gov/pubmed/25939698	Enhanced meta-analysis and replication studies identify five new psoriasis susceptibility loci.	Psoriasis	3,994 European ancestry cases, 7,699 European ancestry controls	6,268 European ancestry cases, 14,172 European ancestry controls, 5,033 cases, 5,707 controls	10q22.2	10	73839369	CAMK2G	CAMK2G			ENSG00000148660			rs2675662-A	rs2675662	0	2675662	intron_variant	0	0.56	2e-14	13.699		1.12	[NR]	Illumina [696365] (imputed)	N	Psoriasis
158	2016-02-12	25939698	Tsoi LC	2015-05-05	Nat Commun	www.ncbi.nlm.nih.gov/pubmed/25939698	Enhanced meta-analysis and replication studies identify five new psoriasis susceptibility loci.	Psoriasis	3,994 European ancestry cases, 7,699 European ancestry controls	6,268 European ancestry cases, 14,172 European ancestry controls, 5,033 cases, 5,707 controls	15q25.3	15	85535884	AKAP13	AKAP13			ENSG00000170776			rs35343117-G	rs35343117	0	35343117	3_prime_UTR_variant	0	0.34	2e-06	5.69897		1.1	[NR]	Illumina [696365] (imputed)	N	Psoriasis
159	2016-01-30	25827949	Kunz M	2015-05-04	Exp Dermatol	www.ncbi.nlm.nih.gov/pubmed/25827949	Genome-wide association study identifies new susceptibility loci for cutaneous lupus erythematosus.	Cutaneous lupus erythematosus	151 European ancestry cases, 1,288 European ancestry controls	219 European ancestry cases, 262 European ancestry controls	6p22.1	6	29493953	MAS1L	RPS17P1 - LINC02829	ENSG00000228840	ENSG00000232652		4277	3522	rs1233491-C	rs1233491	0	1233491	intergenic_variant	1	0.088	8e-10	9.09691		2.2	[1.58-3.08]	Affymetrix [906600]	N	Cutaneous lupus
160	2016-01-30	25827949	Kunz M	2015-05-04	Exp Dermatol	www.ncbi.nlm.nih.gov/pubmed/25827949	Genome-wide association study identifies new susceptibility loci for cutaneous lupus erythematosus.	Cutaneous lupus erythematosus	151 European ancestry cases, 1,288 European ancestry controls	219 European ancestry cases, 262 European ancestry controls	6p22.1	6	30331468	TRIM39, RPP21	TRIM39-RPP21, TRIM39, TRIM39, TRIM39, TRIM39, TRIM39, TRIM39, TRIM39			ENSG00000248167, ENSG00000230308, ENSG00000224994, ENSG00000204599, ENSG00000226437, ENSG00000229929, ENSG00000206495, ENSG00000232839			rs3094067-G	rs3094067	0	3094067	intron_variant	0	0.096	2e-11	10.699		2.32	[1.68-3.20]	Affymetrix [906600]	N	Cutaneous lupus
161	2016-01-30	25827949	Kunz M	2015-05-04	Exp Dermatol	www.ncbi.nlm.nih.gov/pubmed/25827949	Genome-wide association study identifies new susceptibility loci for cutaneous lupus erythematosus.	Cutaneous lupus erythematosus	151 European ancestry cases, 1,288 European ancestry controls	219 European ancestry cases, 262 European ancestry controls	6p21.33	6	30795514	FLOT1	HCG20 - LINC00243	ENSG00000228022	ENSG00000214894		3264	3140	rs3131060-A	rs3131060	0	3131060	intergenic_variant	1	0.112	1e-13	13		2.3	[1.71-3.11]	Affymetrix [906600]	N	Cutaneous lupus
162	2016-01-30	25827949	Kunz M	2015-05-04	Exp Dermatol	www.ncbi.nlm.nih.gov/pubmed/25827949	Genome-wide association study identifies new susceptibility loci for cutaneous lupus erythematosus.	Cutaneous lupus erythematosus	151 European ancestry cases, 1,288 European ancestry controls	219 European ancestry cases, 262 European ancestry controls	6p21.33	6	30979732	MUC21, TRIM39, RPP21	NAPGP2 - MUC21	ENSG00000275906	ENSG00000223590		17336	3986	rs3094084-T	rs3094084	0	3094084	intergenic_variant	1	0.154	2e-11	10.699		2.3	[1.76-3.01]	Affymetrix [906600]	N	Cutaneous lupus
163	2016-01-30	25827949	Kunz M	2015-05-04	Exp Dermatol	www.ncbi.nlm.nih.gov/pubmed/25827949	Genome-wide association study identifies new susceptibility loci for cutaneous lupus erythematosus.	Cutaneous lupus erythematosus	151 European ancestry cases, 1,288 European ancestry controls	219 European ancestry cases, 262 European ancestry controls	6p21.33	6	31668965	CSNK2B, MSH5, MICA, MICB	CSNK2B, CSNK2B, CSNK2B, CSNK2B, CSNK2B, CSNK2B, CSNK2B, AL662899.2			ENSG00000224398, ENSG00000228875, ENSG00000224774, ENSG00000206406, ENSG00000204435, ENSG00000230700, ENSG00000232960, ENSG00000263020			rs9267531-G	rs9267531	0	9267531	non_coding_transcript_exon_variant	0	0.1	3e-14	13.5229		2.62	[1.93-3.54]	Affymetrix [906600]	N	Cutaneous lupus
164	2016-01-30	25827949	Kunz M	2015-05-04	Exp Dermatol	www.ncbi.nlm.nih.gov/pubmed/25827949	Genome-wide association study identifies new susceptibility loci for cutaneous lupus erythematosus.	Cutaneous lupus erythematosus	151 European ancestry cases, 1,288 European ancestry controls	219 European ancestry cases, 262 European ancestry controls	6p21.32	6	32638107	HLA-DQA1	HLA-DQA1, HLA-DQA1, HLA-DQA1, HLA-DQA1, HLA-DQA1, HLA-DQA1			ENSG00000232062, ENSG00000206305, ENSG00000236418, ENSG00000228284, ENSG00000225890, ENSG00000196735			rs2187668-T	rs2187668	0	2187668	intron_variant	0	0.107	4e-10	9.39794		2.93	[2.18-3.95]	Affymetrix [906600]	N	Cutaneous lupus
165	2016-01-30	25827949	Kunz M	2015-05-04	Exp Dermatol	www.ncbi.nlm.nih.gov/pubmed/25827949	Genome-wide association study identifies new susceptibility loci for cutaneous lupus erythematosus.	Cutaneous lupus erythematosus	151 European ancestry cases, 1,288 European ancestry controls	219 European ancestry cases, 262 European ancestry controls	6p21.33	6	31133897	PSORS1C1	PSORS1C1, PSORS1C1, PSORS1C1, PSORS1C1, PSORS1C1, PSORS1C1			ENSG00000231094, ENSG00000233439, ENSG00000206458, ENSG00000233734, ENSG00000204540, ENSG00000235487			rs3130564-T	rs3130564	0	3130564	intron_variant	0	0.163	4e-10	9.39794		2.05	[1.56-2.70]	Affymetrix [906600]	N	Cutaneous lupus
166	2015-11-21	25855136	Stacey SN	2015-04-09	Nat Commun	www.ncbi.nlm.nih.gov/pubmed/25855136	New basal cell carcinoma susceptibility loci.	Basal cell carcinoma	4,572 European ancestry cases, 266,358 European ancestry controls	up to 956 European ancestry cases, up to 4,214 European ancestry controls, 526 cases, 528 controls	1p36.13	1	17395867	RCC2, PADI6	PADI6, PADI6			ENSG00000280949, ENSG00000276747			rs7538876-A	rs7538876	0	7538876	intron_variant	0	0.356	8e-17	16.0969		1.25	[NR]	Illumina [24988228] (imputed)	N	Basal cell carcinoma
167	2015-11-21	25855136	Stacey SN	2015-04-09	Nat Commun	www.ncbi.nlm.nih.gov/pubmed/25855136	New basal cell carcinoma susceptibility loci.	Basal cell carcinoma	4,572 European ancestry cases, 266,358 European ancestry controls	up to 956 European ancestry cases, up to 4,214 European ancestry controls, 526 cases, 528 controls	1q42.13	1	228862088	RHOU	AL078624.1 - LINC02815	ENSG00000271399	ENSG00000282111		3532	160685	rs801114-G	rs801114	0	801114	intergenic_variant	1	0.33	8e-14	13.0969		1.23	[NR]	Illumina [24988228] (imputed)	N	Basal cell carcinoma
168	2015-11-21	25855136	Stacey SN	2015-04-09	Nat Commun	www.ncbi.nlm.nih.gov/pubmed/25855136	New basal cell carcinoma susceptibility loci.	Basal cell carcinoma	4,572 European ancestry cases, 266,358 European ancestry controls	up to 956 European ancestry cases, up to 4,214 European ancestry controls, 526 cases, 528 controls	5p15.33	5	1321972	TERT	CLPTM1L			ENSG00000049656			rs401681-C	rs401681	0	401681	intron_variant	0	0.546	9e-13	12.0458		1.21	[NR]	Illumina [24988228] (imputed)	N	Basal cell carcinoma
169	2015-11-21	25855136	Stacey SN	2015-04-09	Nat Commun	www.ncbi.nlm.nih.gov/pubmed/25855136	New basal cell carcinoma susceptibility loci.	Basal cell carcinoma	4,572 European ancestry cases, 266,358 European ancestry controls	up to 956 European ancestry cases, up to 4,214 European ancestry controls, 526 cases, 528 controls	12q13.13	12	52519884	KRT5	KRT5			ENSG00000186081			rs11170164-T	rs11170164	0	11170164	missense_variant	0	0.087	9e-09	8.04576		1.29	[NR]	Illumina [24988228] (imputed)	N	Basal cell carcinoma
170	2015-11-21	25855136	Stacey SN	2015-04-09	Nat Commun	www.ncbi.nlm.nih.gov/pubmed/25855136	New basal cell carcinoma susceptibility loci.	Basal cell carcinoma	4,572 European ancestry cases, 266,358 European ancestry controls	up to 956 European ancestry cases, up to 4,214 European ancestry controls, 526 cases, 528 controls	9p21.3	9	22034720	CDKN2A, CDKN2B	CDKN2B-AS1			ENSG00000240498			rs2151280-G	rs2151280	0	2151280	non_coding_transcript_exon_variant	0	0.532	9e-11	10.0458		1.19	[NR]	Illumina [24988228] (imputed)	N	Basal cell carcinoma
171	2015-11-21	25855136	Stacey SN	2015-04-09	Nat Commun	www.ncbi.nlm.nih.gov/pubmed/25855136	New basal cell carcinoma susceptibility loci.	Basal cell carcinoma	4,572 European ancestry cases, 266,358 European ancestry controls	up to 956 European ancestry cases, up to 4,214 European ancestry controls, 526 cases, 528 controls	7q32.3	7	130900794	KLF14	AC016831.1, LINC00513, AC016831.7			ENSG00000226380, ENSG00000233559, ENSG00000285106			rs157935-T	rs157935	0	157935	intron_variant	0	0.675	4e-20	19.3979		1.21	[NR]	Illumina [24988228] (imputed)	N	Basal cell carcinoma
172	2015-11-21	25855136	Stacey SN	2015-04-09	Nat Commun	www.ncbi.nlm.nih.gov/pubmed/25855136	New basal cell carcinoma susceptibility loci.	Basal cell carcinoma	4,572 European ancestry cases, 266,358 European ancestry controls	up to 956 European ancestry cases, up to 4,214 European ancestry controls, 526 cases, 528 controls	17p13.1	17	7668434	TP53	TP53			ENSG00000141510			rs78378222-G	rs78378222	0	78378222	3_prime_UTR_variant	0	0.018	1e-20	20		2.07	[NR]	Illumina [24988228] (imputed)	N	Basal cell carcinoma
173	2015-11-21	25855136	Stacey SN	2015-04-09	Nat Commun	www.ncbi.nlm.nih.gov/pubmed/25855136	New basal cell carcinoma susceptibility loci.	Basal cell carcinoma	4,572 European ancestry cases, 266,358 European ancestry controls	up to 956 European ancestry cases, up to 4,214 European ancestry controls, 526 cases, 528 controls	20p13	20	2301324	TGM3	TGM3, AL121899.2			ENSG00000125780, ENSG00000286022			rs214782-G	rs214782	0	214782	intron_variant	0	0.171	2e-13	12.699		1.28	[NR]	Illumina [24988228] (imputed)	N	Basal cell carcinoma
174	2015-11-21	25855136	Stacey SN	2015-04-09	Nat Commun	www.ncbi.nlm.nih.gov/pubmed/25855136	New basal cell carcinoma susceptibility loci.	Basal cell carcinoma	4,572 European ancestry cases, 266,358 European ancestry controls	up to 956 European ancestry cases, up to 4,214 European ancestry controls, 526 cases, 528 controls	8q22.2	8	100012277	RGS22	RGS22			ENSG00000132554			rs7006527-A	rs7006527	0	7006527	intron_variant	0	0.858	2e-12	11.699		1.32	[NR]	Illumina [24988228] (imputed)	N	Basal cell carcinoma
175	2015-11-21	25855136	Stacey SN	2015-04-09	Nat Commun	www.ncbi.nlm.nih.gov/pubmed/25855136	New basal cell carcinoma susceptibility loci.	Basal cell carcinoma	4,572 European ancestry cases, 266,358 European ancestry controls	up to 956 European ancestry cases, up to 4,214 European ancestry controls, 526 cases, 528 controls	2p24.3	2	16280877	MYCN, FAM49A	AC010745.2			ENSG00000228876			rs57244888-T	rs57244888	0	57244888	intron_variant	0	0.898	5e-12	11.301		1.32	[1.22-1.43]	Illumina [24988228] (imputed)	N	Basal cell carcinoma
176	2015-11-21	25855136	Stacey SN	2015-04-09	Nat Commun	www.ncbi.nlm.nih.gov/pubmed/25855136	New basal cell carcinoma susceptibility loci.	Basal cell carcinoma	4,572 European ancestry cases, 266,358 European ancestry controls	up to 956 European ancestry cases, up to 4,214 European ancestry controls, 526 cases, 528 controls	2q33.1	2	201350769	ALS2CR12, CASP8, CASP10	FLACC1			ENSG00000155749			rs13014235-C	rs13014235	0	13014235	missense_variant	0	0.456	2e-09	8.69897		1.15	[1.10-1.20]	Illumina [24988228] (imputed)	N	Basal cell carcinoma
177	2015-11-21	25855136	Stacey SN	2015-04-09	Nat Commun	www.ncbi.nlm.nih.gov/pubmed/25855136	New basal cell carcinoma susceptibility loci.	Basal cell carcinoma	4,572 European ancestry cases, 266,358 European ancestry controls	up to 956 European ancestry cases, up to 4,214 European ancestry controls, 526 cases, 528 controls	8q21.13	8	76566304	ZFHX4, ZFHX4-AS1	ZFHX4-AS1			ENSG00000253661			rs28727938-C	rs28727938	0	28727938	intron_variant	0	0.938	4e-12	11.3979		1.43	[1.30-1.59]	Illumina [24988228] (imputed)	N	Basal cell carcinoma
178	2015-11-21	25855136	Stacey SN	2015-04-09	Nat Commun	www.ncbi.nlm.nih.gov/pubmed/25855136	New basal cell carcinoma susceptibility loci.	Basal cell carcinoma	4,572 European ancestry cases, 266,358 European ancestry controls	up to 956 European ancestry cases, up to 4,214 European ancestry controls, 526 cases, 528 controls	10p14	10	8894035	GATA3, RP11-428L9.1, RP11-428L9.2	AL355333.1 - LINC02676	ENSG00000270234	ENSG00000234752		169747	3954	rs73635312-G	rs73635312	0	73635312	intergenic_variant	1	0.874	2e-16	15.699		1.35	[1.25-1.45]	Illumina [24988228] (imputed)	N	Basal cell carcinoma
179	2016-02-10	25903422	Yin X	2015-04-23	Nat Commun	www.ncbi.nlm.nih.gov/pubmed/25903422	Genome-wide meta-analysis identifies multiple novel associations and ethnic heterogeneity of psoriasis susceptibility.	Psoriasis	3,496 European ancestry cases, 5,186 European ancestry controls, 1,588 Chinese ancestry cases, 3,546 Chinese ancestry controls	5,134 European ancestry cases, 5,633 European ancestry controls, 5,151 Chinese ancestry cases, 5,152 Chinese ancestry controls	5q33.3	5	159337169	IL12B	AC008691.1			ENSG00000249738			rs7709212-T	rs7709212	0	7709212	intron_variant	0	0.5189	1e-11	11	(Chinese)	1.4	[1.27-1.55]	Illumina [up to 4778154] (imputed)	N	Psoriasis
180	2016-02-10	25903422	Yin X	2015-04-23	Nat Commun	www.ncbi.nlm.nih.gov/pubmed/25903422	Genome-wide meta-analysis identifies multiple novel associations and ethnic heterogeneity of psoriasis susceptibility.	Psoriasis	3,496 European ancestry cases, 5,186 European ancestry controls, 1,588 Chinese ancestry cases, 3,546 Chinese ancestry controls	5,134 European ancestry cases, 5,633 European ancestry controls, 5,151 Chinese ancestry cases, 5,152 Chinese ancestry controls	5q33.3	5	159337169	IFIH1	AC008691.1			ENSG00000249738			rs3747517-T	rs7709212	0	7709212	intron_variant	0	0.682	5e-09	8.30103	(Chinese, conditional on rs1990760)	1.25	[1.16-1.35]	Illumina [up to 4778154] (imputed)	N	Psoriasis
181	2016-02-10	25903422	Yin X	2015-04-23	Nat Commun	www.ncbi.nlm.nih.gov/pubmed/25903422	Genome-wide meta-analysis identifies multiple novel associations and ethnic heterogeneity of psoriasis susceptibility.	Psoriasis	3,496 European ancestry cases, 5,186 European ancestry controls, 1,588 Chinese ancestry cases, 3,546 Chinese ancestry controls	5,134 European ancestry cases, 5,633 European ancestry controls, 5,151 Chinese ancestry cases, 5,152 Chinese ancestry controls	1q21.3	1	152631366	LCE region	LCE3A - LCEP4	ENSG00000185962	ENSG00000226947		8263	13027	rs4845459-A	rs4845459	0	4845459	intergenic_variant	1	0.61	1e-07	7	(Chinese)	1.32	[1.19-1.46]	Illumina [up to 4778154] (imputed)	N	Psoriasis
182	2016-02-10	25903422	Yin X	2015-04-23	Nat Commun	www.ncbi.nlm.nih.gov/pubmed/25903422	Genome-wide meta-analysis identifies multiple novel associations and ethnic heterogeneity of psoriasis susceptibility.	Psoriasis	3,496 European ancestry cases, 5,186 European ancestry controls, 1,588 Chinese ancestry cases, 3,546 Chinese ancestry controls	5,134 European ancestry cases, 5,633 European ancestry controls, 5,151 Chinese ancestry cases, 5,152 Chinese ancestry controls	5q33.1	5	151098757	TNIP1, ANXA6	TNIP1 - ANXA6	ENSG00000145901	ENSG00000197043		5180	1949	rs17728338-A	rs17728338	0	17728338	intergenic_variant	1	0.10115	3e-07	6.52288	(Chinese)	1.54	[1.31-1.82]	Illumina [up to 4778154] (imputed)	N	Psoriasis
183	2016-02-10	25903422	Yin X	2015-04-23	Nat Commun	www.ncbi.nlm.nih.gov/pubmed/25903422	Genome-wide meta-analysis identifies multiple novel associations and ethnic heterogeneity of psoriasis susceptibility.	Psoriasis	3,496 European ancestry cases, 5,186 European ancestry controls, 1,588 Chinese ancestry cases, 3,546 Chinese ancestry controls	5,134 European ancestry cases, 5,633 European ancestry controls, 5,151 Chinese ancestry cases, 5,152 Chinese ancestry controls	5q33.3	5	159337169	IL12B	AC008691.1			ENSG00000249738			rs7709212-T	rs7709212	0	7709212	intron_variant	0	0.657	2e-30	29.699		1.38	[1.31-1.46]	Illumina [up to 4778154] (imputed)	N	Psoriasis
184	2016-02-10	25903422	Yin X	2015-04-23	Nat Commun	www.ncbi.nlm.nih.gov/pubmed/25903422	Genome-wide meta-analysis identifies multiple novel associations and ethnic heterogeneity of psoriasis susceptibility.	Psoriasis	3,496 European ancestry cases, 5,186 European ancestry controls, 1,588 Chinese ancestry cases, 3,546 Chinese ancestry controls	5,134 European ancestry cases, 5,633 European ancestry controls, 5,151 Chinese ancestry cases, 5,152 Chinese ancestry controls	5q33.1	5	151098757	TNIP, ANXA6	TNIP1 - ANXA6	ENSG00000145901	ENSG00000197043		5180	1949	rs17728338-A	rs17728338	0	17728338	intergenic_variant	1	0.054	6e-20	19.2218		1.6	[1.45-1.77]	Illumina [up to 4778154] (imputed)	N	Psoriasis
185	2016-02-10	25903422	Yin X	2015-04-23	Nat Commun	www.ncbi.nlm.nih.gov/pubmed/25903422	Genome-wide meta-analysis identifies multiple novel associations and ethnic heterogeneity of psoriasis susceptibility.	Psoriasis	3,496 European ancestry cases, 5,186 European ancestry controls, 1,588 Chinese ancestry cases, 3,546 Chinese ancestry controls	5,134 European ancestry cases, 5,633 European ancestry controls, 5,151 Chinese ancestry cases, 5,152 Chinese ancestry controls	2q24.2	2	162272314	IFIH1	IFIH1			ENSG00000115267			rs3747517-T	rs3747517	0	3747517	missense_variant	0	0.274	1e-18	18	(conditional on rs1990760)	1.3	[1.22-1.37]	Illumina [up to 4778154] (imputed)	N	Psoriasis
186	2016-02-10	25903422	Yin X	2015-04-23	Nat Commun	www.ncbi.nlm.nih.gov/pubmed/25903422	Genome-wide meta-analysis identifies multiple novel associations and ethnic heterogeneity of psoriasis susceptibility.	Psoriasis	3,496 European ancestry cases, 5,186 European ancestry controls, 1,588 Chinese ancestry cases, 3,546 Chinese ancestry controls	5,134 European ancestry cases, 5,633 European ancestry controls, 5,151 Chinese ancestry cases, 5,152 Chinese ancestry controls	1q21.3	1	152631366	LCE region	LCE3A - LCEP4	ENSG00000185962	ENSG00000226947		8263	13027	rs4845459-A	rs4845459	0	4845459	intergenic_variant	1	0.651	5e-17	16.301		1.27	[1.2-1.35]	Illumina [up to 4778154] (imputed)	N	Psoriasis
187	2016-02-10	25903422	Yin X	2015-04-23	Nat Commun	www.ncbi.nlm.nih.gov/pubmed/25903422	Genome-wide meta-analysis identifies multiple novel associations and ethnic heterogeneity of psoriasis susceptibility.	Psoriasis	3,496 European ancestry cases, 5,186 European ancestry controls, 1,588 Chinese ancestry cases, 3,546 Chinese ancestry controls	5,134 European ancestry cases, 5,633 European ancestry controls, 5,151 Chinese ancestry cases, 5,152 Chinese ancestry controls	6q23.3	6	137874556	TNFAIP3	TNFAIP3			ENSG00000118503			rs643177-T	rs643177	0	643177	intron_variant	0	0.273	9e-12	11.0458		1.25	[1.17-1.33]	Illumina [up to 4778154] (imputed)	N	Psoriasis
188	2016-02-10	25903422	Yin X	2015-04-23	Nat Commun	www.ncbi.nlm.nih.gov/pubmed/25903422	Genome-wide meta-analysis identifies multiple novel associations and ethnic heterogeneity of psoriasis susceptibility.	Psoriasis	3,496 European ancestry cases, 5,186 European ancestry controls, 1,588 Chinese ancestry cases, 3,546 Chinese ancestry controls	5,134 European ancestry cases, 5,633 European ancestry controls, 5,151 Chinese ancestry cases, 5,152 Chinese ancestry controls	14q13.2	14	35363460	PSMA6, NFKBIA	AL133163.2			ENSG00000258860			rs8016947-G	rs8016947	0	8016947	intron_variant	0	0.553	2e-10	9.69897		1.19	[1.13-1.25]	Illumina [up to 4778154] (imputed)	N	Psoriasis
189	2016-02-10	25903422	Yin X	2015-04-23	Nat Commun	www.ncbi.nlm.nih.gov/pubmed/25903422	Genome-wide meta-analysis identifies multiple novel associations and ethnic heterogeneity of psoriasis susceptibility.	Psoriasis	3,496 European ancestry cases, 5,186 European ancestry controls, 1,588 Chinese ancestry cases, 3,546 Chinese ancestry controls	5,134 European ancestry cases, 5,633 European ancestry controls, 5,151 Chinese ancestry cases, 5,152 Chinese ancestry controls	5q33.3	5	159322080	IL12B	AC008691.1, IL12B			ENSG00000249738, ENSG00000113302			rs2853694-G	rs2853694	0	2853694	intron_variant	0	0.495	5e-10	9.30103	(conditional on rs7709212, rs4921493)	1.23	[1.16-1.29]	Illumina [up to 4778154] (imputed)	N	Psoriasis
190	2016-02-10	25903422	Yin X	2015-04-23	Nat Commun	www.ncbi.nlm.nih.gov/pubmed/25903422	Genome-wide meta-analysis identifies multiple novel associations and ethnic heterogeneity of psoriasis susceptibility.	Psoriasis	3,496 European ancestry cases, 5,186 European ancestry controls, 1,588 Chinese ancestry cases, 3,546 Chinese ancestry controls	5,134 European ancestry cases, 5,633 European ancestry controls, 5,151 Chinese ancestry cases, 5,152 Chinese ancestry controls	17q11.2	17	27779649	NOS2	NOS2			ENSG00000007171			rs4795067-G	rs4795067	0	4795067	intron_variant	0	0.351	6e-10	9.22185		1.2	[1.13-1.27]	Illumina [up to 4778154] (imputed)	N	Psoriasis
191	2016-02-10	25903422	Yin X	2015-04-23	Nat Commun	www.ncbi.nlm.nih.gov/pubmed/25903422	Genome-wide meta-analysis identifies multiple novel associations and ethnic heterogeneity of psoriasis susceptibility.	Psoriasis	3,496 European ancestry cases, 5,186 European ancestry controls, 1,588 Chinese ancestry cases, 3,546 Chinese ancestry controls	5,134 European ancestry cases, 5,633 European ancestry controls, 5,151 Chinese ancestry cases, 5,152 Chinese ancestry controls	5q31.1	5	132660272	IL13	IL13, TH2LCRR			ENSG00000169194, ENSG00000223442			rs20541-G	rs20541	0	20541	missense_variant	0	0.79	5e-09	8.30103		1.14	[1.09-1.19]	Illumina [up to 4778154] (imputed)	N	Psoriasis
192	2016-02-10	25903422	Yin X	2015-04-23	Nat Commun	www.ncbi.nlm.nih.gov/pubmed/25903422	Genome-wide meta-analysis identifies multiple novel associations and ethnic heterogeneity of psoriasis susceptibility.	Psoriasis	3,496 European ancestry cases, 5,186 European ancestry controls, 1,588 Chinese ancestry cases, 3,546 Chinese ancestry controls	5,134 European ancestry cases, 5,633 European ancestry controls, 5,151 Chinese ancestry cases, 5,152 Chinese ancestry controls	2q24.2	2	162267541	IFIH1	IFIH1			ENSG00000115267			rs1990760-T	rs1990760	0	1990760	missense_variant	0	0.614	1e-08	8		1.18	[1.12-1.25]	Illumina [up to 4778154] (imputed)	N	Psoriasis
193	2016-02-10	25903422	Yin X	2015-04-23	Nat Commun	www.ncbi.nlm.nih.gov/pubmed/25903422	Genome-wide meta-analysis identifies multiple novel associations and ethnic heterogeneity of psoriasis susceptibility.	Psoriasis	3,496 European ancestry cases, 5,186 European ancestry controls, 1,588 Chinese ancestry cases, 3,546 Chinese ancestry controls	5,134 European ancestry cases, 5,633 European ancestry controls, 5,151 Chinese ancestry cases, 5,152 Chinese ancestry controls	18q21.2	18	54270962	POL1, STARD6	POLI			ENSG00000101751			rs3730682-G	rs3730682	0	3730682	non_coding_transcript_exon_variant	0	0.189	2e-07	6.69897		1.16	[1.1-1.23]	Illumina [up to 4778154] (imputed)	N	Psoriasis
194	2016-02-10	25903422	Yin X	2015-04-23	Nat Commun	www.ncbi.nlm.nih.gov/pubmed/25903422	Genome-wide meta-analysis identifies multiple novel associations and ethnic heterogeneity of psoriasis susceptibility.	Psoriasis	3,496 European ancestry cases, 5,186 European ancestry controls, 1,588 Chinese ancestry cases, 3,546 Chinese ancestry controls	5,134 European ancestry cases, 5,633 European ancestry controls, 5,151 Chinese ancestry cases, 5,152 Chinese ancestry controls	9p21.1	9	32523739	DDX58	DDX58			ENSG00000107201			rs11795343-T	rs11795343	0	11795343	intron_variant	0	0.585	4e-07	6.39794		1.15	[1.09-1.22]	Illumina [up to 4778154] (imputed)	N	Psoriasis
195	2016-02-10	25903422	Yin X	2015-04-23	Nat Commun	www.ncbi.nlm.nih.gov/pubmed/25903422	Genome-wide meta-analysis identifies multiple novel associations and ethnic heterogeneity of psoriasis susceptibility.	Psoriasis	3,496 European ancestry cases, 5,186 European ancestry controls, 1,588 Chinese ancestry cases, 3,546 Chinese ancestry controls	5,134 European ancestry cases, 5,633 European ancestry controls, 5,151 Chinese ancestry cases, 5,152 Chinese ancestry controls	17q21.2	17	42413017	PTRF, STAT3	CAVIN1			ENSG00000177469			rs56364076-C	rs56364076	0	56364076	intron_variant	0	0.313	6e-07	6.22185		1.16	[1.09-1.23]	Illumina [up to 4778154] (imputed)	N	Psoriasis
196	2016-02-10	25903422	Yin X	2015-04-23	Nat Commun	www.ncbi.nlm.nih.gov/pubmed/25903422	Genome-wide meta-analysis identifies multiple novel associations and ethnic heterogeneity of psoriasis susceptibility.	Psoriasis	3,496 European ancestry cases, 5,186 European ancestry controls, 1,588 Chinese ancestry cases, 3,546 Chinese ancestry controls	5,134 European ancestry cases, 5,633 European ancestry controls, 5,151 Chinese ancestry cases, 5,152 Chinese ancestry controls	19q13.41	19	52948038	ZNF816A	ZNF816-ZNF321P			ENSG00000221874			rs9304742-T	rs9304742	0	9304742	intron_variant	0	0.643	6e-07	6.22185		1.17	[1.1-1.25]	Illumina [up to 4778154] (imputed)	N	Psoriasis
197	2016-02-10	25903422	Yin X	2015-04-23	Nat Commun	www.ncbi.nlm.nih.gov/pubmed/25903422	Genome-wide meta-analysis identifies multiple novel associations and ethnic heterogeneity of psoriasis susceptibility.	Psoriasis	3,496 European ancestry cases, 5,186 European ancestry controls, 1,588 Chinese ancestry cases, 3,546 Chinese ancestry controls	5,134 European ancestry cases, 5,633 European ancestry controls, 5,151 Chinese ancestry cases, 5,152 Chinese ancestry controls	1p36.23	1	8204052	SLC45A1, TNFRSF9	LINC01714			ENSG00000227634			rs417065-A	rs417065	0	417065	intron_variant	0	0.258	8e-07	6.09691		1.17	[1.1-1.24]	Illumina [up to 4778154] (imputed)	N	Psoriasis
198	2016-02-10	25903422	Yin X	2015-04-23	Nat Commun	www.ncbi.nlm.nih.gov/pubmed/25903422	Genome-wide meta-analysis identifies multiple novel associations and ethnic heterogeneity of psoriasis susceptibility.	Psoriasis	3,496 European ancestry cases, 5,186 European ancestry controls, 1,588 Chinese ancestry cases, 3,546 Chinese ancestry controls	5,134 European ancestry cases, 5,633 European ancestry controls, 5,151 Chinese ancestry cases, 5,152 Chinese ancestry controls	1p36.11	1	24191716	IL28RA	IFNLR1 - LINC02800	ENSG00000185436	ENSG00000230023		3757	8524	rs10794648-C	rs10794648	0	10794648	intergenic_variant	1	0.747	1e-06	6		1.2	[1.11-1.29]	Illumina [up to 4778154] (imputed)	N	Psoriasis
199	2016-02-10	25903422	Yin X	2015-04-23	Nat Commun	www.ncbi.nlm.nih.gov/pubmed/25903422	Genome-wide meta-analysis identifies multiple novel associations and ethnic heterogeneity of psoriasis susceptibility.	Psoriasis	3,496 European ancestry cases, 5,186 European ancestry controls, 1,588 Chinese ancestry cases, 3,546 Chinese ancestry controls	5,134 European ancestry cases, 5,633 European ancestry controls, 5,151 Chinese ancestry cases, 5,152 Chinese ancestry controls	19p13.2	19	10707416	ILF3, QTRT1	QTRT1			ENSG00000213339			rs892085-A	rs892085	0	892085	intron_variant	0	0.566	2e-06	5.69897		1.16	[1.09-1.23]	Illumina [up to 4778154] (imputed)	N	Psoriasis
200	2016-02-10	25903422	Yin X	2015-04-23	Nat Commun	www.ncbi.nlm.nih.gov/pubmed/25903422	Genome-wide meta-analysis identifies multiple novel associations and ethnic heterogeneity of psoriasis susceptibility.	Psoriasis	3,496 European ancestry cases, 5,186 European ancestry controls, 1,588 Chinese ancestry cases, 3,546 Chinese ancestry controls	5,134 European ancestry cases, 5,633 European ancestry controls, 5,151 Chinese ancestry cases, 5,152 Chinese ancestry controls	6p25.3	6	542416	EXOC2, IRF4	EXOC2			ENSG00000112685			rs3799296-T	rs3799296	0	3799296	intron_variant	0	0.419	6e-06	5.22185		1.09	[1.05-1.14]	Illumina [up to 4778154] (imputed)	N	Psoriasis
201	2016-02-10	25903422	Yin X	2015-04-23	Nat Commun	www.ncbi.nlm.nih.gov/pubmed/25903422	Genome-wide meta-analysis identifies multiple novel associations and ethnic heterogeneity of psoriasis susceptibility.	Psoriasis	3,496 European ancestry cases, 5,186 European ancestry controls, 1,588 Chinese ancestry cases, 3,546 Chinese ancestry controls	5,134 European ancestry cases, 5,633 European ancestry controls, 5,151 Chinese ancestry cases, 5,152 Chinese ancestry controls	1p31.3	1	67205072	IL23R	IL23R, C1orf141			ENSG00000162594, ENSG00000203963			rs12564022-T	rs12564022	0	12564022	intron_variant	0	0.275	2e-09	8.69897	(EA)	1.17	[1.11-1.23]	Illumina [up to 4778154] (imputed)	N	Psoriasis
202	2016-02-10	25903422	Yin X	2015-04-23	Nat Commun	www.ncbi.nlm.nih.gov/pubmed/25903422	Genome-wide meta-analysis identifies multiple novel associations and ethnic heterogeneity of psoriasis susceptibility.	Psoriasis	3,496 European ancestry cases, 5,186 European ancestry controls, 1,588 Chinese ancestry cases, 3,546 Chinese ancestry controls	5,134 European ancestry cases, 5,633 European ancestry controls, 5,151 Chinese ancestry cases, 5,152 Chinese ancestry controls	1p31.3	1	67170267	IL23R	C1orf141, IL23R			ENSG00000203963, ENSG00000162594			rs2295359-A	rs2295359	0	2295359	intron_variant	0	0.344	8e-08	7.09691	(EA, conditional on rs12564022)	1.15	[1.09-1.21]	Illumina [up to 4778154] (imputed)	N	Psoriasis
203	2016-02-10	25903422	Yin X	2015-04-23	Nat Commun	www.ncbi.nlm.nih.gov/pubmed/25903422	Genome-wide meta-analysis identifies multiple novel associations and ethnic heterogeneity of psoriasis susceptibility.	Psoriasis	3,496 European ancestry cases, 5,186 European ancestry controls, 1,588 Chinese ancestry cases, 3,546 Chinese ancestry controls	5,134 European ancestry cases, 5,633 European ancestry controls, 5,151 Chinese ancestry cases, 5,152 Chinese ancestry controls	3q28	3	189897686	TP63	TP63 - P3H2	ENSG00000073282	ENSG00000090530		410	59042	rs28512356-C	rs28512356	0	28512356	TF_binding_site_variant	1	0.799	8e-06	5.09691		1.1	[1.06-1.15]	Illumina [up to 4778154] (imputed)	N	Psoriasis
204	2016-02-10	25903422	Yin X	2015-04-23	Nat Commun	www.ncbi.nlm.nih.gov/pubmed/25903422	Genome-wide meta-analysis identifies multiple novel associations and ethnic heterogeneity of psoriasis susceptibility.	Psoriasis	3,496 European ancestry cases, 5,186 European ancestry controls, 1,588 Chinese ancestry cases, 3,546 Chinese ancestry controls	5,134 European ancestry cases, 5,633 European ancestry controls, 5,151 Chinese ancestry cases, 5,152 Chinese ancestry controls	13q14.11	13	39759232	COG6	COG6			ENSG00000133103			rs34394770-T	rs34394770	0	34394770	intron_variant	0	0.643	5e-08	7.30103		1.11	[1.07-1.15]	Illumina [up to 4778154] (imputed)	N	Psoriasis
205	2016-02-10	25903422	Yin X	2015-04-23	Nat Commun	www.ncbi.nlm.nih.gov/pubmed/25903422	Genome-wide meta-analysis identifies multiple novel associations and ethnic heterogeneity of psoriasis susceptibility.	Psoriasis	3,496 European ancestry cases, 5,186 European ancestry controls, 1,588 Chinese ancestry cases, 3,546 Chinese ancestry controls	5,134 European ancestry cases, 5,633 European ancestry controls, 5,151 Chinese ancestry cases, 5,152 Chinese ancestry controls	13q14.12	13	44760058	LOC144817	AL356515.1 - LINC00330	ENSG00000276527	ENSG00000235097		44665	39445	rs9533962-C	rs9533962	0	9533962	regulatory_region_variant	1	0.406	8e-11	10.0969		1.12	[1.08-1.15]	Illumina [up to 4778154] (imputed)	N	Psoriasis
206	2016-02-10	25903422	Yin X	2015-04-23	Nat Commun	www.ncbi.nlm.nih.gov/pubmed/25903422	Genome-wide meta-analysis identifies multiple novel associations and ethnic heterogeneity of psoriasis susceptibility.	Psoriasis	3,496 European ancestry cases, 5,186 European ancestry controls, 1,588 Chinese ancestry cases, 3,546 Chinese ancestry controls	5,134 European ancestry cases, 5,633 European ancestry controls, 5,151 Chinese ancestry cases, 5,152 Chinese ancestry controls	21q22.12	21	35098568	RUNX1	RUNX1			ENSG00000159216			rs8128234-T	rs8128234	0	8128234	intron_variant	0	0.197	6e-08	7.22185		1.13	[1.08-1.18]	Illumina [up to 4778154] (imputed)	N	Psoriasis
207	2016-02-10	25903422	Yin X	2015-04-23	Nat Commun	www.ncbi.nlm.nih.gov/pubmed/25903422	Genome-wide meta-analysis identifies multiple novel associations and ethnic heterogeneity of psoriasis susceptibility.	Psoriasis	3,496 European ancestry cases, 5,186 European ancestry controls, 1,588 Chinese ancestry cases, 3,546 Chinese ancestry controls	5,134 European ancestry cases, 5,633 European ancestry controls, 5,151 Chinese ancestry cases, 5,152 Chinese ancestry controls	3q28	3	189897686	TP63	TP63 - P3H2	ENSG00000073282	ENSG00000090530		410	59042	rs28512356-C	rs28512356	0	28512356	TF_binding_site_variant	1	0.799	4e-08	7.39794	(EA)	1.17	[1.11-1.24]	Illumina [up to 4778154] (imputed)	N	Psoriasis
208	2016-02-10	25903422	Yin X	2015-04-23	Nat Commun	www.ncbi.nlm.nih.gov/pubmed/25903422	Genome-wide meta-analysis identifies multiple novel associations and ethnic heterogeneity of psoriasis susceptibility.	Psoriasis	3,496 European ancestry cases, 5,186 European ancestry controls, 1,588 Chinese ancestry cases, 3,546 Chinese ancestry controls	5,134 European ancestry cases, 5,633 European ancestry controls, 5,151 Chinese ancestry cases, 5,152 Chinese ancestry controls	13q14.11	13	39759232	COG6	COG6			ENSG00000133103			rs34394770-T	rs34394770	0	34394770	intron_variant	0	0.643	3e-08	7.52288	(EA)	1.16	[1.1-1.22]	Illumina [up to 4778154] (imputed)	N	Psoriasis
209	2016-02-10	25903422	Yin X	2015-04-23	Nat Commun	www.ncbi.nlm.nih.gov/pubmed/25903422	Genome-wide meta-analysis identifies multiple novel associations and ethnic heterogeneity of psoriasis susceptibility.	Psoriasis	3,496 European ancestry cases, 5,186 European ancestry controls, 1,588 Chinese ancestry cases, 3,546 Chinese ancestry controls	5,134 European ancestry cases, 5,633 European ancestry controls, 5,151 Chinese ancestry cases, 5,152 Chinese ancestry controls	21q22.12	21	35098568	RUNX1	RUNX1			ENSG00000159216			rs8128234-T	rs8128234	0	8128234	intron_variant	0	0.197	4e-08	7.39794	(EA)	1.17	[1.11-1.23]	Illumina [up to 4778154] (imputed)	N	Psoriasis
210	2016-02-10	25903422	Yin X	2015-04-23	Nat Commun	www.ncbi.nlm.nih.gov/pubmed/25903422	Genome-wide meta-analysis identifies multiple novel associations and ethnic heterogeneity of psoriasis susceptibility.	Psoriasis	3,496 European ancestry cases, 5,186 European ancestry controls, 1,588 Chinese ancestry cases, 3,546 Chinese ancestry controls	5,134 European ancestry cases, 5,633 European ancestry controls, 5,151 Chinese ancestry cases, 5,152 Chinese ancestry controls	20p12.2	20	9781800	PAK7	PAK5			ENSG00000101349			rs6056869-A	rs6056869	0	6056869	intron_variant	0	0.294	1e-06	6	(EA)	1.12	[1.07-1.17]	Illumina [up to 4778154] (imputed)	N	Psoriasis
211	2016-02-10	25903422	Yin X	2015-04-23	Nat Commun	www.ncbi.nlm.nih.gov/pubmed/25903422	Genome-wide meta-analysis identifies multiple novel associations and ethnic heterogeneity of psoriasis susceptibility.	Psoriasis	3,496 European ancestry cases, 5,186 European ancestry controls, 1,588 Chinese ancestry cases, 3,546 Chinese ancestry controls	5,134 European ancestry cases, 5,633 European ancestry controls, 5,151 Chinese ancestry cases, 5,152 Chinese ancestry controls	9p13.3	9	35507293	RUSC2	RUSC2			ENSG00000198853			rs10814247-G	rs10814247	0	10814247	intron_variant	0	0.385	4e-06	5.39794		1.08	[1.05-1.12]	Illumina [up to 4778154] (imputed)	N	Psoriasis
212	2016-02-10	25903422	Yin X	2015-04-23	Nat Commun	www.ncbi.nlm.nih.gov/pubmed/25903422	Genome-wide meta-analysis identifies multiple novel associations and ethnic heterogeneity of psoriasis susceptibility.	Psoriasis	3,496 European ancestry cases, 5,186 European ancestry controls, 1,588 Chinese ancestry cases, 3,546 Chinese ancestry controls	5,134 European ancestry cases, 5,633 European ancestry controls, 5,151 Chinese ancestry cases, 5,152 Chinese ancestry controls	11q23.3	11	120243712	POU2F3	POU2F3			ENSG00000137709			rs2847500-A	rs2847500	0	2847500	intron_variant	0	0.135	3e-06	5.52288		1.14	[1.08-1.21]	Illumina [up to 4778154] (imputed)	N	Psoriasis
213	2016-02-10	25903422	Yin X	2015-04-23	Nat Commun	www.ncbi.nlm.nih.gov/pubmed/25903422	Genome-wide meta-analysis identifies multiple novel associations and ethnic heterogeneity of psoriasis susceptibility.	Psoriasis	3,496 European ancestry cases, 5,186 European ancestry controls, 1,588 Chinese ancestry cases, 3,546 Chinese ancestry controls	5,134 European ancestry cases, 5,633 European ancestry controls, 5,151 Chinese ancestry cases, 5,152 Chinese ancestry controls	21q22.11	21	33464741	IFNAR1	TMEM50B, TMEM50B, IFNGR2, IFNGR2			ENSG00000142188, ENSG00000263160, ENSG00000262795, ENSG00000159128			rs57996174-C	rs57996174	0	57996174	intron_variant	0	0.104	5e-06	5.30103		1.12	[1.06-1.17]	Illumina [up to 4778154] (imputed)	N	Psoriasis
214	2016-02-10	25903422	Yin X	2015-04-23	Nat Commun	www.ncbi.nlm.nih.gov/pubmed/25903422	Genome-wide meta-analysis identifies multiple novel associations and ethnic heterogeneity of psoriasis susceptibility.	Psoriasis	3,496 European ancestry cases, 5,186 European ancestry controls, 1,588 Chinese ancestry cases, 3,546 Chinese ancestry controls	5,134 European ancestry cases, 5,633 European ancestry controls, 5,151 Chinese ancestry cases, 5,152 Chinese ancestry controls	21q22.12	21	34642609	CLIC6	RCAN1 - CLIC6	ENSG00000159200	ENSG00000159212		27496	26780	rs9305556-A	rs9305556	0	9305556	regulatory_region_variant	1	0.42012	1e-06	6		1.1	[1.06-1.14]	Illumina [up to 4778154] (imputed)	N	Psoriasis
215	2016-02-10	25903422	Yin X	2015-04-23	Nat Commun	www.ncbi.nlm.nih.gov/pubmed/25903422	Genome-wide meta-analysis identifies multiple novel associations and ethnic heterogeneity of psoriasis susceptibility.	Psoriasis	3,496 European ancestry cases, 5,186 European ancestry controls, 1,588 Chinese ancestry cases, 3,546 Chinese ancestry controls	5,134 European ancestry cases, 5,633 European ancestry controls, 5,151 Chinese ancestry cases, 5,152 Chinese ancestry controls	21q22.11	21	33464741	IFNAR1	TMEM50B, TMEM50B, IFNGR2, IFNGR2			ENSG00000142188, ENSG00000263160, ENSG00000262795, ENSG00000159128			rs57996174-C	rs57996174	0	57996174	intron_variant	0	0.249	7e-06	5.1549	(Chinese)	1.13	[1.07-1.19]	Illumina [up to 4778154] (imputed)	N	Psoriasis
216	2016-02-10	25903422	Yin X	2015-04-23	Nat Commun	www.ncbi.nlm.nih.gov/pubmed/25903422	Genome-wide meta-analysis identifies multiple novel associations and ethnic heterogeneity of psoriasis susceptibility.	Psoriasis	3,496 European ancestry cases, 5,186 European ancestry controls, 1,588 Chinese ancestry cases, 3,546 Chinese ancestry controls	5,134 European ancestry cases, 5,633 European ancestry controls, 5,151 Chinese ancestry cases, 5,152 Chinese ancestry controls	3q28	3	191162345	OSTN	GMNC - OSTN	ENSG00000205835	ENSG00000188729		269916	36896	rs11922372-C	rs11922372	0	11922372	intergenic_variant	1	0.22795	2e-07	6.69897	(EA)	1.14	[1.08-1.19]	Illumina [up to 4778154] (imputed)	N	Psoriasis
217	2016-02-10	25903422	Yin X	2015-04-23	Nat Commun	www.ncbi.nlm.nih.gov/pubmed/25903422	Genome-wide meta-analysis identifies multiple novel associations and ethnic heterogeneity of psoriasis susceptibility.	Psoriasis	3,496 European ancestry cases, 5,186 European ancestry controls, 1,588 Chinese ancestry cases, 3,546 Chinese ancestry controls	5,134 European ancestry cases, 5,633 European ancestry controls, 5,151 Chinese ancestry cases, 5,152 Chinese ancestry controls	5q33.3	5	159337169	IL12B	AC008691.1			ENSG00000249738			rs7709212-T	rs7709212	0	7709212	intron_variant	0	0.657	3e-20	19.5229	(EA)	1.37	[1.28-1.47]	Illumina [up to 4778154] (imputed)	N	Psoriasis
218	2016-02-10	25903422	Yin X	2015-04-23	Nat Commun	www.ncbi.nlm.nih.gov/pubmed/25903422	Genome-wide meta-analysis identifies multiple novel associations and ethnic heterogeneity of psoriasis susceptibility.	Psoriasis	3,496 European ancestry cases, 5,186 European ancestry controls, 1,588 Chinese ancestry cases, 3,546 Chinese ancestry controls	5,134 European ancestry cases, 5,633 European ancestry controls, 5,151 Chinese ancestry cases, 5,152 Chinese ancestry controls	5q33.1	5	151098757	TNIP1, ANXA6	TNIP1 - ANXA6	ENSG00000145901	ENSG00000197043		5180	1949	rs17728338-A	rs17728338	0	17728338	intergenic_variant	1	0.054	4e-14	13.3979	(EA)	1.64	[1.44-1.86]	Illumina [up to 4778154] (imputed)	N	Psoriasis
219	2016-02-10	25903422	Yin X	2015-04-23	Nat Commun	www.ncbi.nlm.nih.gov/pubmed/25903422	Genome-wide meta-analysis identifies multiple novel associations and ethnic heterogeneity of psoriasis susceptibility.	Psoriasis	3,496 European ancestry cases, 5,186 European ancestry controls, 1,588 Chinese ancestry cases, 3,546 Chinese ancestry controls	5,134 European ancestry cases, 5,633 European ancestry controls, 5,151 Chinese ancestry cases, 5,152 Chinese ancestry controls	5q33.3	5	159409099	IL12B_2nd	AC008691.1			ENSG00000249738			rs4921493-T	rs4921493	0	4921493	intron_variant	0	0.641	3e-11	10.5229	(EA, conditional on rs7709212)	1.26	[1.19-1.32]	Illumina [up to 4778154] (imputed)	N	Psoriasis
220	2016-02-10	25903422	Yin X	2015-04-23	Nat Commun	www.ncbi.nlm.nih.gov/pubmed/25903422	Genome-wide meta-analysis identifies multiple novel associations and ethnic heterogeneity of psoriasis susceptibility.	Psoriasis	3,496 European ancestry cases, 5,186 European ancestry controls, 1,588 Chinese ancestry cases, 3,546 Chinese ancestry controls	5,134 European ancestry cases, 5,633 European ancestry controls, 5,151 Chinese ancestry cases, 5,152 Chinese ancestry controls	2q24.2	2	162272314	IFIH1	IFIH1			ENSG00000115267			rs3747517-T	rs3747517	0	3747517	missense_variant	0	0.274	3e-11	10.5229	(EA, conditional on rs1990760)	1.33	[1.23-1.45]	Illumina [up to 4778154] (imputed)	N	Psoriasis
221	2016-02-10	25903422	Yin X	2015-04-23	Nat Commun	www.ncbi.nlm.nih.gov/pubmed/25903422	Genome-wide meta-analysis identifies multiple novel associations and ethnic heterogeneity of psoriasis susceptibility.	Psoriasis	3,496 European ancestry cases, 5,186 European ancestry controls, 1,588 Chinese ancestry cases, 3,546 Chinese ancestry controls	5,134 European ancestry cases, 5,633 European ancestry controls, 5,151 Chinese ancestry cases, 5,152 Chinese ancestry controls	1q21.3	1	152631366	LCE region	LCE3A - LCEP4	ENSG00000185962	ENSG00000226947		8263	13027	rs4845459-A	rs4845459	0	4845459	intergenic_variant	1	0.651	6e-11	10.2218	(EA)	1.25	[1.17-1.34]	Illumina [up to 4778154] (imputed)	N	Psoriasis
222	2016-02-10	25903422	Yin X	2015-04-23	Nat Commun	www.ncbi.nlm.nih.gov/pubmed/25903422	Genome-wide meta-analysis identifies multiple novel associations and ethnic heterogeneity of psoriasis susceptibility.	Psoriasis	3,496 European ancestry cases, 5,186 European ancestry controls, 1,588 Chinese ancestry cases, 3,546 Chinese ancestry controls	5,134 European ancestry cases, 5,633 European ancestry controls, 5,151 Chinese ancestry cases, 5,152 Chinese ancestry controls	6q23.3	6	137874556	TNFAIP3	TNFAIP3			ENSG00000118503			rs643177-T	rs643177	0	643177	intron_variant	0	0.273	5e-10	9.30103	(EA)	1.24	[1.16-1.33]	Illumina [up to 4778154] (imputed)	N	Psoriasis
223	2016-02-10	25903422	Yin X	2015-04-23	Nat Commun	www.ncbi.nlm.nih.gov/pubmed/25903422	Genome-wide meta-analysis identifies multiple novel associations and ethnic heterogeneity of psoriasis susceptibility.	Psoriasis	3,496 European ancestry cases, 5,186 European ancestry controls, 1,588 Chinese ancestry cases, 3,546 Chinese ancestry controls	5,134 European ancestry cases, 5,633 European ancestry controls, 5,151 Chinese ancestry cases, 5,152 Chinese ancestry controls	2p16.1	2	60853347	REL	LINC01185			ENSG00000228414			rs842625-G	rs842625	0	842625	intron_variant	0	0.556	1e-08	8	(EA)	1.2	[1.13-1.28]	Illumina [up to 4778154] (imputed)	N	Psoriasis
224	2016-02-10	25903422	Yin X	2015-04-23	Nat Commun	www.ncbi.nlm.nih.gov/pubmed/25903422	Genome-wide meta-analysis identifies multiple novel associations and ethnic heterogeneity of psoriasis susceptibility.	Psoriasis	3,496 European ancestry cases, 5,186 European ancestry controls, 1,588 Chinese ancestry cases, 3,546 Chinese ancestry controls	5,134 European ancestry cases, 5,633 European ancestry controls, 5,151 Chinese ancestry cases, 5,152 Chinese ancestry controls	5q33.3	5	159322080	IL12B	AC008691.1, IL12B			ENSG00000249738, ENSG00000113302			rs2853694-G	rs2853694	0	2853694	intron_variant	0	0.495	2e-08	7.69897	(EA, conditional on rs7709212, rs4921493)	1.25	[1.17-1.32]	Illumina [up to 4778154] (imputed)	N	Psoriasis
225	2016-02-10	25903422	Yin X	2015-04-23	Nat Commun	www.ncbi.nlm.nih.gov/pubmed/25903422	Genome-wide meta-analysis identifies multiple novel associations and ethnic heterogeneity of psoriasis susceptibility.	Psoriasis	3,496 European ancestry cases, 5,186 European ancestry controls, 1,588 Chinese ancestry cases, 3,546 Chinese ancestry controls	5,134 European ancestry cases, 5,633 European ancestry controls, 5,151 Chinese ancestry cases, 5,152 Chinese ancestry controls	2q24.2	2	162267541	IFIH1	IFIH1			ENSG00000115267			rs1990760-T	rs1990760	0	1990760	missense_variant	0	0.61416	1e-07	7	(EA)	1.19	[1.12-1.28]	Illumina [up to 4778154] (imputed)	N	Psoriasis
226	2016-02-10	25903422	Yin X	2015-04-23	Nat Commun	www.ncbi.nlm.nih.gov/pubmed/25903422	Genome-wide meta-analysis identifies multiple novel associations and ethnic heterogeneity of psoriasis susceptibility.	Psoriasis	3,496 European ancestry cases, 5,186 European ancestry controls, 1,588 Chinese ancestry cases, 3,546 Chinese ancestry controls	5,134 European ancestry cases, 5,633 European ancestry controls, 5,151 Chinese ancestry cases, 5,152 Chinese ancestry controls	14q13.2	14	35363460	PSMA6, NFKBIA	AL133163.2			ENSG00000258860			rs8016947-G	rs8016947	0	8016947	intron_variant	0	0.553	3e-06	5.52288	(EA)	1.16	[1.09-1.24]	Illumina [up to 4778154] (imputed)	N	Psoriasis
227	2016-02-10	25903422	Yin X	2015-04-23	Nat Commun	www.ncbi.nlm.nih.gov/pubmed/25903422	Genome-wide meta-analysis identifies multiple novel associations and ethnic heterogeneity of psoriasis susceptibility.	Psoriasis	3,496 European ancestry cases, 5,186 European ancestry controls, 1,588 Chinese ancestry cases, 3,546 Chinese ancestry controls	5,134 European ancestry cases, 5,633 European ancestry controls, 5,151 Chinese ancestry cases, 5,152 Chinese ancestry controls	17q11.2	17	27779649	NOS2	NOS2			ENSG00000007171			rs4795067-G	rs4795067	0	4795067	intron_variant	0	0.351	3e-06	5.52288	(EA)	1.17	[1.1-1.25]	Illumina [up to 4778154] (imputed)	N	Psoriasis
228	2016-02-04	25935106	Kim KW	2015-04-30	J Allergy Clin Immunol	www.ncbi.nlm.nih.gov/pubmed/25935106	Genome-wide association study of recalcitrant atopic dermatitis in Korean children.	Recalcitrant atopic dermatitis	246 Korean ancestry child cases, 551 Korean ancestry adult controls		2p24.3	2	15342628	NBAS	NBAS			ENSG00000151779			rs13403179-C	rs13403179	0	13403179	intron_variant	0	0.054	8e-08	7.09691		2.947	[1.989-4.386]	Affymetrix [2501352] (imputed)	N	Atopic dermatitis
229	2016-02-04	25935106	Kim KW	2015-04-30	J Allergy Clin Immunol	www.ncbi.nlm.nih.gov/pubmed/25935106	Genome-wide association study of recalcitrant atopic dermatitis in Korean children.	Recalcitrant atopic dermatitis	246 Korean ancestry child cases, 551 Korean ancestry adult controls		6q22.33	6	127719694	THEMIS	THEMIS, THEMIS			ENSG00000172673, ENSG00000275122			rs675531-C	rs675531	0	675531	missense_variant	0	0.113	7e-07	6.1549		2.193	[1.610-2.994]	Affymetrix [2501352] (imputed)	N	Atopic dermatitis
230	2016-02-04	25935106	Kim KW	2015-04-30	J Allergy Clin Immunol	www.ncbi.nlm.nih.gov/pubmed/25935106	Genome-wide association study of recalcitrant atopic dermatitis in Korean children.	Recalcitrant atopic dermatitis	246 Korean ancestry child cases, 551 Korean ancestry adult controls		10p14	10	8981852	GATA3	AC044784.1 - LINC00709	ENSG00000223808	ENSG00000230014		8384	293981	rs35766269-A	rs35766269	0	35766269	intergenic_variant	1	0.580	1e-07	7		1.946	[1.529-2.494]	Affymetrix [2501352] (imputed)	N	Atopic dermatitis
231	2016-02-04	25935106	Kim KW	2015-04-30	J Allergy Clin Immunol	www.ncbi.nlm.nih.gov/pubmed/25935106	Genome-wide association study of recalcitrant atopic dermatitis in Korean children.	Recalcitrant atopic dermatitis	246 Korean ancestry child cases, 551 Korean ancestry adult controls		13q21.31	13	64989899	PCDH9	LGMNP1 - STARP1	ENSG00000214269	ENSG00000214266		30503	319956	rs9540294-G	rs9540294	0	9540294	intergenic_variant	1	0.083	1e-08	8		2.655	[1.904-3.717]	Affymetrix [2501352] (imputed)	N	Atopic dermatitis
232	2016-02-04	25935106	Kim KW	2015-04-30	J Allergy Clin Immunol	www.ncbi.nlm.nih.gov/pubmed/25935106	Genome-wide association study of recalcitrant atopic dermatitis in Korean children.	Recalcitrant atopic dermatitis	246 Korean ancestry child cases, 551 Korean ancestry adult controls		15q24.3	15	76812515	SCAPER	SCAPER			ENSG00000140386			rs3099143-C	rs3099143	0	3099143	intron_variant	0	0.137	3e-07	6.52288		2.126	[1.594-2.841]	Affymetrix [2501352] (imputed)	N	Atopic dermatitis
233	2016-10-14	26626624	Stuart PE	2015-11-28	Am J Hum Genet	www.ncbi.nlm.nih.gov/pubmed/26626624	Genome-wide Association Analysis of Psoriatic Arthritis and Cutaneous Psoriasis Reveals Differences in Their Genetic Architecture.	Cutaneous psoriasis	1,363 European ancestry cases, 4,934 European ancestry controls	up to 2,969 European ancestry cases, up to European ancestry 14,384 controls	10q21.2	10	62778519	ADO	AC067751.1			ENSG00000238280			rs7922314-C	rs7922314	0	7922314	intron_variant	0	0.9206	2e-06	5.69897		1.33	NR	Illumina [11532644] (imputed)	N	Psoriasis
234	2016-10-14	26626624	Stuart PE	2015-11-28	Am J Hum Genet	www.ncbi.nlm.nih.gov/pubmed/26626624	Genome-wide Association Analysis of Psoriatic Arthritis and Cutaneous Psoriasis Reveals Differences in Their Genetic Architecture.	Cutaneous psoriasis	1,363 European ancestry cases, 4,934 European ancestry controls	up to 2,969 European ancestry cases, up to European ancestry 14,384 controls	17p11.2	17	22190937	FAM27L	UBBP4			ENSG00000263563			rs17052344-A	rs17052344	0	17052344	intron_variant	0	0.2261	4e-07	6.39794		1.18	NR	Illumina [11532644] (imputed)	N	Psoriasis
235	2016-10-14	26626624	Stuart PE	2015-11-28	Am J Hum Genet	www.ncbi.nlm.nih.gov/pubmed/26626624	Genome-wide Association Analysis of Psoriatic Arthritis and Cutaneous Psoriasis Reveals Differences in Their Genetic Architecture.	Cutaneous psoriasis	1,363 European ancestry cases, 4,934 European ancestry controls	up to 2,969 European ancestry cases, up to European ancestry 14,384 controls	6p21.1	6	41829160	USP49	USP49			ENSG00000164663			rs191667458-T	rs191667458	0	191667458	intron_variant	0	0.0106	8e-07	6.09691		2.18	NR	Illumina [11532644] (imputed)	N	Psoriasis
236	2016-10-14	26626624	Stuart PE	2015-11-28	Am J Hum Genet	www.ncbi.nlm.nih.gov/pubmed/26626624	Genome-wide Association Analysis of Psoriatic Arthritis and Cutaneous Psoriasis Reveals Differences in Their Genetic Architecture.	Cutaneous psoriasis	1,363 European ancestry cases, 4,934 European ancestry controls	up to 2,969 European ancestry cases, up to European ancestry 14,384 controls	14q24.2	14	72249807	RGS6	RGS6			ENSG00000182732			rs12895275-G	rs12895275	0	12895275	intron_variant	0	0.0393	4e-07	6.39794		1.51	NR	Illumina [11532644] (imputed)	N	Psoriasis
237	2016-10-14	26626624	Stuart PE	2015-11-28	Am J Hum Genet	www.ncbi.nlm.nih.gov/pubmed/26626624	Genome-wide Association Analysis of Psoriatic Arthritis and Cutaneous Psoriasis Reveals Differences in Their Genetic Architecture.	Cutaneous psoriasis	1,363 European ancestry cases, 4,934 European ancestry controls	up to 2,969 European ancestry cases, up to European ancestry 14,384 controls	5q31.1	5	132660272	IL13	IL13, TH2LCRR			ENSG00000169194, ENSG00000223442			rs20541-G	rs20541	0	20541	missense_variant	0	NR	3e-08	7.52288		1.237	NR	Illumina [11532644] (imputed)	N	Psoriasis
238	2016-10-14	26626624	Stuart PE	2015-11-28	Am J Hum Genet	www.ncbi.nlm.nih.gov/pubmed/26626624	Genome-wide Association Analysis of Psoriatic Arthritis and Cutaneous Psoriasis Reveals Differences in Their Genetic Architecture.	Cutaneous psoriasis	1,363 European ancestry cases, 4,934 European ancestry controls	up to 2,969 European ancestry cases, up to European ancestry 14,384 controls	5q33.1	5	151098757	TNIP1	TNIP1 - ANXA6	ENSG00000145901	ENSG00000197043		5180	1949	rs17728338-A	rs17728338	0	17728338	intergenic_variant	1	NR	2e-14	13.699		1.557	NR	Illumina [11532644] (imputed)	N	Psoriasis
239	2016-10-14	26626624	Stuart PE	2015-11-28	Am J Hum Genet	www.ncbi.nlm.nih.gov/pubmed/26626624	Genome-wide Association Analysis of Psoriatic Arthritis and Cutaneous Psoriasis Reveals Differences in Their Genetic Architecture.	Cutaneous psoriasis	1,363 European ancestry cases, 4,934 European ancestry controls	up to 2,969 European ancestry cases, up to European ancestry 14,384 controls	5q33.3	5	159290781	IL12B	UBLCP1 - AC008691.1	ENSG00000164332	ENSG00000249738		4745	19964	rs2082412-G	rs2082412	0	2082412	regulatory_region_variant	1	NR	1e-13	13		1.35	NR	Illumina [11532644] (imputed)	N	Psoriasis
240	2016-10-14	26626624	Stuart PE	2015-11-28	Am J Hum Genet	www.ncbi.nlm.nih.gov/pubmed/26626624	Genome-wide Association Analysis of Psoriatic Arthritis and Cutaneous Psoriasis Reveals Differences in Their Genetic Architecture.	Cutaneous psoriasis	1,363 European ancestry cases, 4,934 European ancestry controls	up to 2,969 European ancestry cases, up to European ancestry 14,384 controls	6p21.33	6	31306778	HLA, HLA-C	HLA-B, HLA-B, HLA-B, HLA-B, HLA-B			ENSG00000228964, ENSG00000223532, ENSG00000234745, ENSG00000232126, ENSG00000206450			rs10484554-T	rs10484554	0	10484554	intron_variant	0	NR	4e-207	206.398		3.304	NR	Illumina [11532644] (imputed)	N	Psoriasis
241	2016-10-14	26626624	Stuart PE	2015-11-28	Am J Hum Genet	www.ncbi.nlm.nih.gov/pubmed/26626624	Genome-wide Association Analysis of Psoriatic Arthritis and Cutaneous Psoriasis Reveals Differences in Their Genetic Architecture.	Cutaneous psoriasis	1,363 European ancestry cases, 4,934 European ancestry controls	up to 2,969 European ancestry cases, up to European ancestry 14,384 controls	6q23.3	6	137878280	TNFAIP3	TNFAIP3			ENSG00000118503			rs610604-G	rs610604	0	610604	intron_variant	0	0.3201	8e-11	10.0969		1.23	NR	Illumina [11532644] (imputed)	N	Psoriasis
242	2016-10-14	26626624	Stuart PE	2015-11-28	Am J Hum Genet	www.ncbi.nlm.nih.gov/pubmed/26626624	Genome-wide Association Analysis of Psoriatic Arthritis and Cutaneous Psoriasis Reveals Differences in Their Genetic Architecture.	Cutaneous psoriasis	1,363 European ancestry cases, 4,934 European ancestry controls	up to 2,969 European ancestry cases, up to European ancestry 14,384 controls	17q11.2	17	27779649	NOS2	NOS2			ENSG00000007171			rs4795067-G	rs4795067	0	4795067	intron_variant	0	NR	8e-06	5.09691		1.165	NR	Illumina [11532644] (imputed)	N	Psoriasis
243	2016-10-14	26626624	Stuart PE	2015-11-28	Am J Hum Genet	www.ncbi.nlm.nih.gov/pubmed/26626624	Genome-wide Association Analysis of Psoriatic Arthritis and Cutaneous Psoriasis Reveals Differences in Their Genetic Architecture.	Psoriasis vulgaris	4,007 European ancestry cases, 4,934 European ancestry controls	up to 9,075 European ancestry cases, up to European ancestry 12,726 controls	3p24.3	3	16954543	PLCL2	PLCL2, PLCL2			ENSG00000154822, ENSG00000284017			rs4685408-G	rs4685408	0	4685408	intron_variant	0	NR	2e-07	6.69897		1.12	NR	Illumina [up to 11532644] (imputed)	N	Psoriasis
244	2016-10-14	26626624	Stuart PE	2015-11-28	Am J Hum Genet	www.ncbi.nlm.nih.gov/pubmed/26626624	Genome-wide Association Analysis of Psoriatic Arthritis and Cutaneous Psoriasis Reveals Differences in Their Genetic Architecture.	Psoriasis vulgaris	4,007 European ancestry cases, 4,934 European ancestry controls	up to 9,075 European ancestry cases, up to European ancestry 12,726 controls	3q12.3	3	101896982	NFKBIZ	AC020651.2			ENSG00000287682			rs4683946-G	rs4683946	0	4683946	intron_variant	0	0.8029	7e-08	7.1549		1.16	NR	Illumina [up to 11532644] (imputed)	N	Psoriasis
245	2016-10-14	26626624	Stuart PE	2015-11-28	Am J Hum Genet	www.ncbi.nlm.nih.gov/pubmed/26626624	Genome-wide Association Analysis of Psoriatic Arthritis and Cutaneous Psoriasis Reveals Differences in Their Genetic Architecture.	Psoriasis vulgaris	4,007 European ancestry cases, 4,934 European ancestry controls	up to 9,075 European ancestry cases, up to European ancestry 12,726 controls	6p22.3	6	20678199	CDKAL1	CDKAL1			ENSG00000145996			rs4712528-C	rs4712528	0	4712528	intron_variant	0	0.7815	8e-11	10.0969		1.16	NR	Illumina [up to 11532644] (imputed)	N	Psoriasis
246	2016-10-14	26626624	Stuart PE	2015-11-28	Am J Hum Genet	www.ncbi.nlm.nih.gov/pubmed/26626624	Genome-wide Association Analysis of Psoriatic Arthritis and Cutaneous Psoriasis Reveals Differences in Their Genetic Architecture.	Psoriasis vulgaris	4,007 European ancestry cases, 4,934 European ancestry controls	up to 9,075 European ancestry cases, up to European ancestry 12,726 controls	10q22.2	10	73894114	CAMK2G	CAMK2G - PLAU	ENSG00000148660	ENSG00000122861		19523	15063	rs2675669-T	rs2675669	0	2675669	intergenic_variant	1	0.5718	4e-11	10.3979		1.13	NR	Illumina [up to 11532644] (imputed)	N	Psoriasis
247	2016-10-14	26626624	Stuart PE	2015-11-28	Am J Hum Genet	www.ncbi.nlm.nih.gov/pubmed/26626624	Genome-wide Association Analysis of Psoriatic Arthritis and Cutaneous Psoriasis Reveals Differences in Their Genetic Architecture.	Psoriasis vulgaris	4,007 European ancestry cases, 4,934 European ancestry controls	up to 9,075 European ancestry cases, up to European ancestry 12,726 controls	3p26.1	3	4978778	BHLHE40	BHLHE40-AS1			ENSG00000235831			rs12489120-C	rs12489120	0	12489120	intron_variant	0	NR	3e-07	6.52288		1.3	NR	Illumina [up to 11532644] (imputed)	N	Psoriasis
248	2016-10-14	26626624	Stuart PE	2015-11-28	Am J Hum Genet	www.ncbi.nlm.nih.gov/pubmed/26626624	Genome-wide Association Analysis of Psoriatic Arthritis and Cutaneous Psoriasis Reveals Differences in Their Genetic Architecture.	Psoriasis vulgaris	4,007 European ancestry cases, 4,934 European ancestry controls	up to 9,075 European ancestry cases, up to European ancestry 12,726 controls	9q31.2	9	108054739	KLF4	AC068050.1 - CHCHD4P2	ENSG00000213557	ENSG00000237360		14147	42693	rs10979182-A	rs10979182	0	10979182	regulatory_region_variant	1	NR	3e-06	5.52288		1.106	NR	Illumina [up to 11532644] (imputed)	N	Psoriasis
249	2016-10-14	26626624	Stuart PE	2015-11-28	Am J Hum Genet	www.ncbi.nlm.nih.gov/pubmed/26626624	Genome-wide Association Analysis of Psoriatic Arthritis and Cutaneous Psoriasis Reveals Differences in Their Genetic Architecture.	Psoriasis vulgaris	4,007 European ancestry cases, 4,934 European ancestry controls	up to 9,075 European ancestry cases, up to European ancestry 12,726 controls	9p21.1	9	32523739	DDX58	DDX58			ENSG00000107201			rs11795343-T	rs11795343	0	11795343	intron_variant	0	NR	6e-06	5.22185		1.101	NR	Illumina [up to 11532644] (imputed)	N	Psoriasis
250	2016-10-14	26626624	Stuart PE	2015-11-28	Am J Hum Genet	www.ncbi.nlm.nih.gov/pubmed/26626624	Genome-wide Association Analysis of Psoriatic Arthritis and Cutaneous Psoriasis Reveals Differences in Their Genetic Architecture.	Psoriasis vulgaris	4,007 European ancestry cases, 4,934 European ancestry controls	up to 9,075 European ancestry cases, up to European ancestry 12,726 controls	10q22.2	10	73839369	CAMK2G	CAMK2G			ENSG00000148660			rs2675662-A	rs2675662	0	2675662	intron_variant	0	NR	3e-08	7.52288		1.138	NR	Illumina [up to 11532644] (imputed)	N	Psoriasis
251	2016-10-14	26626624	Stuart PE	2015-11-28	Am J Hum Genet	www.ncbi.nlm.nih.gov/pubmed/26626624	Genome-wide Association Analysis of Psoriatic Arthritis and Cutaneous Psoriasis Reveals Differences in Their Genetic Architecture.	Psoriasis vulgaris	4,007 European ancestry cases, 4,934 European ancestry controls	up to 9,075 European ancestry cases, up to European ancestry 12,726 controls	11q22.3	11	110091706	ZC3H12C	RDX			ENSG00000137710			rs4561177-A	rs4561177	0	4561177	intron_variant	0	NR	9e-09	8.04576		1.139	NR	Illumina [up to 11532644] (imputed)	N	Psoriasis
252	2016-10-14	26626624	Stuart PE	2015-11-28	Am J Hum Genet	www.ncbi.nlm.nih.gov/pubmed/26626624	Genome-wide Association Analysis of Psoriatic Arthritis and Cutaneous Psoriasis Reveals Differences in Their Genetic Architecture.	Psoriasis vulgaris	4,007 European ancestry cases, 4,934 European ancestry controls	up to 9,075 European ancestry cases, up to European ancestry 12,726 controls	11q13.1	11	64329761	PRDX5	AP003774.2 - CCDC88B	ENSG00000236935	ENSG00000168071		257	10443	rs694739-A	rs694739	0	694739	regulatory_region_variant	1	NR	2e-09	8.69897		1.139	NR	Illumina [up to 11532644] (imputed)	N	Psoriasis
253	2016-10-14	26626624	Stuart PE	2015-11-28	Am J Hum Genet	www.ncbi.nlm.nih.gov/pubmed/26626624	Genome-wide Association Analysis of Psoriatic Arthritis and Cutaneous Psoriasis Reveals Differences in Their Genetic Architecture.	Psoriasis vulgaris	4,007 European ancestry cases, 4,934 European ancestry controls	up to 9,075 European ancestry cases, up to European ancestry 12,726 controls	20q13.13	20	49939692	RNF114	RNF114			ENSG00000124226			rs1056198-C	rs1056198	0	1056198	intron_variant	0	NR	2e-12	11.699		1.159	NR	Illumina [up to 11532644] (imputed)	N	Psoriasis
254	2016-10-14	26626624	Stuart PE	2015-11-28	Am J Hum Genet	www.ncbi.nlm.nih.gov/pubmed/26626624	Genome-wide Association Analysis of Psoriatic Arthritis and Cutaneous Psoriasis Reveals Differences in Their Genetic Architecture.	Psoriasis vulgaris	4,007 European ancestry cases, 4,934 European ancestry controls	up to 9,075 European ancestry cases, up to European ancestry 12,726 controls	2p15	2	62324337	B3GNT2	RN7SL51P - AC093159.2	ENSG00000239958	ENSG00000270335		61666	24611	rs10865331-A	rs10865331	0	10865331	intergenic_variant	1	0.38	9e-12	11.0458		1.155	NR	Illumina [up to 11532644] (imputed)	N	Psoriasis
255	2016-10-14	26626624	Stuart PE	2015-11-28	Am J Hum Genet	www.ncbi.nlm.nih.gov/pubmed/26626624	Genome-wide Association Analysis of Psoriatic Arthritis and Cutaneous Psoriasis Reveals Differences in Their Genetic Architecture.	Psoriasis vulgaris	4,007 European ancestry cases, 4,934 European ancestry controls	up to 9,075 European ancestry cases, up to European ancestry 12,726 controls	16p11.2	16	30993491	PRSS53, FBXL19	STX1B			ENSG00000099365			rs12445568-C	rs12445568	0	12445568	splice_region_variant	0	NR	5e-11	10.301		1.159	NR	Illumina [up to 11532644] (imputed)	N	Psoriasis
256	2016-10-14	26626624	Stuart PE	2015-11-28	Am J Hum Genet	www.ncbi.nlm.nih.gov/pubmed/26626624	Genome-wide Association Analysis of Psoriatic Arthritis and Cutaneous Psoriasis Reveals Differences in Their Genetic Architecture.	Psoriasis vulgaris	4,007 European ancestry cases, 4,934 European ancestry controls	up to 9,075 European ancestry cases, up to European ancestry 12,726 controls	10q22.3	10	79273128	ZMIZ1	ZMIZ1			ENSG00000108175			rs1250544-G	rs1250544	0	1250544	intron_variant	0	NR	1e-07	7		1.128	NR	Illumina [up to 11532644] (imputed)	N	Psoriasis
257	2016-10-14	26626624	Stuart PE	2015-11-28	Am J Hum Genet	www.ncbi.nlm.nih.gov/pubmed/26626624	Genome-wide Association Analysis of Psoriatic Arthritis and Cutaneous Psoriasis Reveals Differences in Their Genetic Architecture.	Psoriasis vulgaris	4,007 European ancestry cases, 4,934 European ancestry controls	up to 9,075 European ancestry cases, up to European ancestry 12,726 controls	14q13.2	14	35383280	NFKBIA	AL133163.2 - AL133163.1	ENSG00000258860	ENSG00000240023		19652	4841	rs12884468-G	rs12884468	0	12884468	intergenic_variant	1	NR	3e-11	10.5229		1.159	NR	Illumina [up to 11532644] (imputed)	N	Psoriasis
258	2016-10-14	26626624	Stuart PE	2015-11-28	Am J Hum Genet	www.ncbi.nlm.nih.gov/pubmed/26626624	Genome-wide Association Analysis of Psoriatic Arthritis and Cutaneous Psoriasis Reveals Differences in Their Genetic Architecture.	Psoriasis vulgaris	4,007 European ancestry cases, 4,934 European ancestry controls	up to 9,075 European ancestry cases, up to European ancestry 12,726 controls	5q31.1	5	132660753	IL13, IL4	TH2LCRR, IL13			ENSG00000223442, ENSG00000169194			rs1295685-G	rs1295685	0	1295685	3_prime_UTR_variant	0	0.7852	3e-14	13.5229		1.216	NR	Illumina [up to 11532644] (imputed)	N	Psoriasis
259	2016-10-14	26626624	Stuart PE	2015-11-28	Am J Hum Genet	www.ncbi.nlm.nih.gov/pubmed/26626624	Genome-wide Association Analysis of Psoriatic Arthritis and Cutaneous Psoriasis Reveals Differences in Their Genetic Architecture.	Psoriasis vulgaris	4,007 European ancestry cases, 4,934 European ancestry controls	up to 9,075 European ancestry cases, up to European ancestry 12,726 controls	2q24.2	2	162404181	KCNH7, IFIH1	KCNH7			ENSG00000184611			rs17716942-T	rs17716942	0	17716942	intron_variant	0	NR	5e-13	12.301		1.288	NR	Illumina [up to 11532644] (imputed)	N	Psoriasis
260	2016-10-14	26626624	Stuart PE	2015-11-28	Am J Hum Genet	www.ncbi.nlm.nih.gov/pubmed/26626624	Genome-wide Association Analysis of Psoriatic Arthritis and Cutaneous Psoriasis Reveals Differences in Their Genetic Architecture.	Psoriasis vulgaris	4,007 European ancestry cases, 4,934 European ancestry controls	up to 9,075 European ancestry cases, up to European ancestry 12,726 controls	22q11.21	22	21574352	YDJC	UBE2L3			ENSG00000185651			rs181359-A	rs181359	0	181359	intron_variant	0	NR	2e-07	6.69897		1.158	NR	Illumina [up to 11532644] (imputed)	N	Psoriasis
261	2016-10-14	26626624	Stuart PE	2015-11-28	Am J Hum Genet	www.ncbi.nlm.nih.gov/pubmed/26626624	Genome-wide Association Analysis of Psoriatic Arthritis and Cutaneous Psoriasis Reveals Differences in Their Genetic Architecture.	Psoriasis vulgaris	4,007 European ancestry cases, 4,934 European ancestry controls	up to 9,075 European ancestry cases, up to European ancestry 12,726 controls	12q13.3	12	56356420	STAT2, IL23A	STAT2			ENSG00000170581			rs2066819-C	rs2066819	0	2066819	intron_variant	0	NR	4e-15	14.3979		1.419	NR	Illumina [up to 11532644] (imputed)	N	Psoriasis
262	2016-10-14	26626624	Stuart PE	2015-11-28	Am J Hum Genet	www.ncbi.nlm.nih.gov/pubmed/26626624	Genome-wide Association Analysis of Psoriatic Arthritis and Cutaneous Psoriasis Reveals Differences in Their Genetic Architecture.	Psoriasis vulgaris	4,007 European ancestry cases, 4,934 European ancestry controls	up to 9,075 European ancestry cases, up to European ancestry 12,726 controls	5q33.1	5	151087628	TNIP1	TNIP1			ENSG00000145901			rs2233278-C	rs2233278	0	2233278	5_prime_UTR_variant	0	NR	4e-37	36.3979		1.658	NR	Illumina [up to 11532644] (imputed)	N	Psoriasis
263	2016-10-14	26626624	Stuart PE	2015-11-28	Am J Hum Genet	www.ncbi.nlm.nih.gov/pubmed/26626624	Genome-wide Association Analysis of Psoriatic Arthritis and Cutaneous Psoriasis Reveals Differences in Their Genetic Architecture.	Psoriasis vulgaris	4,007 European ancestry cases, 4,934 European ancestry controls	up to 9,075 European ancestry cases, up to European ancestry 12,726 controls	7p14.1	7	37346633	ELMO1	ELMO1			ENSG00000155849			rs2700987-A	rs2700987	0	2700987	intron_variant	0	NR	3e-06	5.52288		1.107	NR	Illumina [up to 11532644] (imputed)	N	Psoriasis
264	2016-10-14	26626624	Stuart PE	2015-11-28	Am J Hum Genet	www.ncbi.nlm.nih.gov/pubmed/26626624	Genome-wide Association Analysis of Psoriatic Arthritis and Cutaneous Psoriasis Reveals Differences in Their Genetic Architecture.	Psoriasis vulgaris	4,007 European ancestry cases, 4,934 European ancestry controls	up to 9,075 European ancestry cases, up to European ancestry 12,726 controls	5q15	5	96783569	ERAP1	ERAP1			ENSG00000164307			rs27432-A	rs27432	0	27432	intron_variant	0	NR	1e-07	7		1.133	NR	Illumina [up to 11532644] (imputed)	N	Psoriasis
265	2016-10-14	26626624	Stuart PE	2015-11-28	Am J Hum Genet	www.ncbi.nlm.nih.gov/pubmed/26626624	Genome-wide Association Analysis of Psoriatic Arthritis and Cutaneous Psoriasis Reveals Differences in Their Genetic Architecture.	Psoriasis vulgaris	4,007 European ancestry cases, 4,934 European ancestry controls	up to 9,075 European ancestry cases, up to European ancestry 12,726 controls	3q28	3	189897686	TP63	TP63 - P3H2	ENSG00000073282	ENSG00000090530		410	59042	rs28512356-C	rs28512356	0	28512356	TF_binding_site_variant	1	NR	3e-06	5.52288		1.187	NR	Illumina [up to 11532644] (imputed)	N	Psoriasis
266	2016-10-14	26626624	Stuart PE	2015-11-28	Am J Hum Genet	www.ncbi.nlm.nih.gov/pubmed/26626624	Genome-wide Association Analysis of Psoriatic Arthritis and Cutaneous Psoriasis Reveals Differences in Their Genetic Architecture.	Psoriasis vulgaris	4,007 European ancestry cases, 4,934 European ancestry controls	up to 9,075 European ancestry cases, up to European ancestry 12,726 controls	17q11.2	17	27797882	NOS2	NOS2			ENSG00000007171			rs28998802-A	rs28998802	0	28998802	intron_variant	0	0.143	3e-13	12.5229		1.255	NR	Illumina [up to 11532644] (imputed)	N	Psoriasis
267	2016-10-14	26626624	Stuart PE	2015-11-28	Am J Hum Genet	www.ncbi.nlm.nih.gov/pubmed/26626624	Genome-wide Association Analysis of Psoriatic Arthritis and Cutaneous Psoriasis Reveals Differences in Their Genetic Architecture.	Psoriasis vulgaris	4,007 European ancestry cases, 4,934 European ancestry controls	up to 9,075 European ancestry cases, up to European ancestry 12,726 controls	6q21	6	111592059	TRAF3IP2	TRAF3IP2, TRAF3IP2-AS1			ENSG00000056972, ENSG00000231889			rs33980500-T	rs33980500	0	33980500	missense_variant	0	NR	1e-23	23		1.44	NR	Illumina [up to 11532644] (imputed)	N	Psoriasis
268	2016-10-14	26626624	Stuart PE	2015-11-28	Am J Hum Genet	www.ncbi.nlm.nih.gov/pubmed/26626624	Genome-wide Association Analysis of Psoriatic Arthritis and Cutaneous Psoriasis Reveals Differences in Their Genetic Architecture.	Psoriasis vulgaris	4,007 European ancestry cases, 4,934 European ancestry controls	up to 9,075 European ancestry cases, up to European ancestry 12,726 controls	19p13.2	19	10352442	TYK2	TYK2			ENSG00000105397			rs34536443-G	rs34536443	0	34536443	missense_variant	0	0.9527	1e-16	16		1.784	NR	Illumina [up to 11532644] (imputed)	N	Psoriasis
269	2016-10-14	26626624	Stuart PE	2015-11-28	Am J Hum Genet	www.ncbi.nlm.nih.gov/pubmed/26626624	Genome-wide Association Analysis of Psoriatic Arthritis and Cutaneous Psoriasis Reveals Differences in Their Genetic Architecture.	Psoriasis vulgaris	4,007 European ancestry cases, 4,934 European ancestry controls	up to 9,075 European ancestry cases, up to European ancestry 12,726 controls	16p13.13	16	11271643	PRM3, SOCS1	RMI2			ENSG00000175643			rs367569-C	rs367569	0	367569	intron_variant	0	NR	3e-07	6.52288		1.128	NR	Illumina [up to 11532644] (imputed)	N	Psoriasis
270	2016-10-14	26626624	Stuart PE	2015-11-28	Am J Hum Genet	www.ncbi.nlm.nih.gov/pubmed/26626624	Genome-wide Association Analysis of Psoriatic Arthritis and Cutaneous Psoriasis Reveals Differences in Their Genetic Architecture.	Psoriasis vulgaris	4,007 European ancestry cases, 4,934 European ancestry controls	up to 9,075 European ancestry cases, up to European ancestry 12,726 controls	11q24.3	11	128536543	ETS1	ETS1			ENSG00000134954			rs3802826-A	rs3802826	0	3802826	non_coding_transcript_exon_variant	0	NR	1e-07	7		1.124	NR	Illumina [up to 11532644] (imputed)	N	Psoriasis
271	2016-10-14	26626624	Stuart PE	2015-11-28	Am J Hum Genet	www.ncbi.nlm.nih.gov/pubmed/26626624	Genome-wide Association Analysis of Psoriatic Arthritis and Cutaneous Psoriasis Reveals Differences in Their Genetic Architecture.	Psoriasis vulgaris	4,007 European ancestry cases, 4,934 European ancestry controls	up to 9,075 European ancestry cases, up to European ancestry 12,726 controls	6p21.33	6	31298313	HLA-B, HLA-C	LINC02571, HLA-B, HLA-B, HLA-B, HLA-B, HLA-B			ENSG00000256166, ENSG00000228964, ENSG00000223532, ENSG00000234745, ENSG00000232126, ENSG00000206450			rs4406273-A	rs4406273	0	4406273	intron_variant	0	NR	0	311.699		3.38	NR	Illumina [up to 11532644] (imputed)	N	Psoriasis
272	2016-10-14	26626624	Stuart PE	2015-11-28	Am J Hum Genet	www.ncbi.nlm.nih.gov/pubmed/26626624	Genome-wide Association Analysis of Psoriatic Arthritis and Cutaneous Psoriasis Reveals Differences in Their Genetic Architecture.	Psoriasis vulgaris	4,007 European ancestry cases, 4,934 European ancestry controls	up to 9,075 European ancestry cases, up to European ancestry 12,726 controls	1q21.3	1	152619708	LCE3A	LCE3B - LCE3A	ENSG00000187238	ENSG00000185962		5610	3126	rs4845454-T	rs4845454	0	4845454	intergenic_variant	1	NR	4e-12	11.3979		1.164	NR	Illumina [up to 11532644] (imputed)	N	Psoriasis
273	2016-10-14	26626624	Stuart PE	2015-11-28	Am J Hum Genet	www.ncbi.nlm.nih.gov/pubmed/26626624	Genome-wide Association Analysis of Psoriatic Arthritis and Cutaneous Psoriasis Reveals Differences in Their Genetic Architecture.	Psoriasis vulgaris	4,007 European ancestry cases, 4,934 European ancestry controls	up to 9,075 European ancestry cases, up to European ancestry 12,726 controls	6q23.3	6	137878280	TNFAIP3	TNFAIP3			ENSG00000118503			rs610604-G	rs610604	0	610604	intron_variant	0	0.3201	5e-17	16.301		1.2	NR	Illumina [up to 11532644] (imputed)	N	Psoriasis
274	2016-10-14	26626624	Stuart PE	2015-11-28	Am J Hum Genet	www.ncbi.nlm.nih.gov/pubmed/26626624	Genome-wide Association Analysis of Psoriatic Arthritis and Cutaneous Psoriasis Reveals Differences in Their Genetic Architecture.	Psoriasis vulgaris	4,007 European ancestry cases, 4,934 European ancestry controls	up to 9,075 European ancestry cases, up to European ancestry 12,726 controls	2p16.1	2	60856371	FLJ16341, REL	LINC01185			ENSG00000228414			rs62149416-T	rs62149416	0	62149416	intron_variant	0	NR	4e-12	11.3979		1.165	NR	Illumina [up to 11532644] (imputed)	N	Psoriasis
275	2016-10-14	26626624	Stuart PE	2015-11-28	Am J Hum Genet	www.ncbi.nlm.nih.gov/pubmed/26626624	Genome-wide Association Analysis of Psoriatic Arthritis and Cutaneous Psoriasis Reveals Differences in Their Genetic Architecture.	Psoriasis vulgaris	4,007 European ancestry cases, 4,934 European ancestry controls	up to 9,075 European ancestry cases, up to European ancestry 12,726 controls	1p36.11	1	24966593	RUNX3	RUNX3 - AL445471.2	ENSG00000020633	ENSG00000261025		1472	1830	rs7536201-C	rs7536201	0	7536201	intergenic_variant	1	NR	2e-08	7.69897		1.133	NR	Illumina [up to 11532644] (imputed)	N	Psoriasis
276	2016-10-14	26626624	Stuart PE	2015-11-28	Am J Hum Genet	www.ncbi.nlm.nih.gov/pubmed/26626624	Genome-wide Association Analysis of Psoriatic Arthritis and Cutaneous Psoriasis Reveals Differences in Their Genetic Architecture.	Psoriasis vulgaris	4,007 European ancestry cases, 4,934 European ancestry controls	up to 9,075 European ancestry cases, up to European ancestry 12,726 controls	1p36.11	1	24192153	IFNLR1	IFNLR1 - LINC02800	ENSG00000185436	ENSG00000230023		4194	8087	rs7552167-G	rs7552167	0	7552167	regulatory_region_variant	1	NR	3e-11	10.5229		1.26	NR	Illumina [up to 11532644] (imputed)	N	Psoriasis
277	2016-10-14	26626624	Stuart PE	2015-11-28	Am J Hum Genet	www.ncbi.nlm.nih.gov/pubmed/26626624	Genome-wide Association Analysis of Psoriatic Arthritis and Cutaneous Psoriasis Reveals Differences in Their Genetic Architecture.	Psoriasis vulgaris	4,007 European ancestry cases, 4,934 European ancestry controls	up to 9,075 European ancestry cases, up to European ancestry 12,726 controls	3q12.3	3	101944711	NFKBIZ	LINC02085			ENSG00000214407			rs7637230-A	rs7637230	0	7637230	intron_variant	0	NR	4e-08	7.39794		1.18	NR	Illumina [up to 11532644] (imputed)	N	Psoriasis
278	2016-10-14	26626624	Stuart PE	2015-11-28	Am J Hum Genet	www.ncbi.nlm.nih.gov/pubmed/26626624	Genome-wide Association Analysis of Psoriatic Arthritis and Cutaneous Psoriasis Reveals Differences in Their Genetic Architecture.	Psoriasis vulgaris	4,007 European ancestry cases, 4,934 European ancestry controls	up to 9,075 European ancestry cases, up to European ancestry 12,726 controls	5q33.3	5	159337169	IL12B	AC008691.1			ENSG00000249738			rs7709212-T	rs7709212	0	7709212	intron_variant	0	NR	2e-42	41.699		1.364	NR	Illumina [up to 11532644] (imputed)	N	Psoriasis
279	2016-10-14	26626624	Stuart PE	2015-11-28	Am J Hum Genet	www.ncbi.nlm.nih.gov/pubmed/26626624	Genome-wide Association Analysis of Psoriatic Arthritis and Cutaneous Psoriasis Reveals Differences in Their Genetic Architecture.	Psoriasis vulgaris	4,007 European ancestry cases, 4,934 European ancestry controls	up to 9,075 European ancestry cases, up to European ancestry 12,726 controls	19p13.2	19	10707416	ILF3, CARM1	QTRT1			ENSG00000213339			rs892085-A	rs892085	0	892085	intron_variant	0	NR	8e-07	6.09691		1.114	NR	Illumina [up to 11532644] (imputed)	N	Psoriasis
280	2016-10-14	26626624	Stuart PE	2015-11-28	Am J Hum Genet	www.ncbi.nlm.nih.gov/pubmed/26626624	Genome-wide Association Analysis of Psoriatic Arthritis and Cutaneous Psoriasis Reveals Differences in Their Genetic Architecture.	Psoriasis vulgaris	4,007 European ancestry cases, 4,934 European ancestry controls	up to 9,075 European ancestry cases, up to European ancestry 12,726 controls	13q14.12	13	44760058	LINC00330	AL356515.1 - LINC00330	ENSG00000276527	ENSG00000235097		44665	39445	rs9533962-C	rs9533962	0	9533962	regulatory_region_variant	1	NR	9e-06	5.04576		1.115	NR	Illumina [up to 11532644] (imputed)	N	Psoriasis
281	2016-10-14	26626624	Stuart PE	2015-11-28	Am J Hum Genet	www.ncbi.nlm.nih.gov/pubmed/26626624	Genome-wide Association Analysis of Psoriatic Arthritis and Cutaneous Psoriasis Reveals Differences in Their Genetic Architecture.	Psoriasis vulgaris	4,007 European ancestry cases, 4,934 European ancestry controls	up to 9,075 European ancestry cases, up to European ancestry 12,726 controls	1p31.3	1	67260421	IL23R	IL23R - RNU4ATAC4P	ENSG00000162594	ENSG00000252116		442	7180	rs9988642-T	rs9988642	0	9988642	regulatory_region_variant	1	NR	7e-14	13.1549		1.4	NR	Illumina [up to 11532644] (imputed)	N	Psoriasis
282	2016-12-07	26908436	Siiskonen SJ	2016-02-12	Cancer Epidemiol Biomarkers Prev	www.ncbi.nlm.nih.gov/pubmed/26908436	A Genome-Wide Association Study of Cutaneous Squamous Cell Carcinoma among European Descendants.	Squamous cell carcinoma	745 European ancestry cases, 12,805 European ancestry controls	531 European ancestry cases, 551 European ancestry controls	16q24.3	16	89961218	DEF8	DEF8			ENSG00000140995			rs8063761-T	rs8063761	0	8063761	intron_variant	0	NR	2e-09	8.69897		1.34	[1.22-1.47]	Affymetrix [2392512] (imputed)	N	Squamous cell carcinoma
283	2016-12-07	26908436	Siiskonen SJ	2016-02-12	Cancer Epidemiol Biomarkers Prev	www.ncbi.nlm.nih.gov/pubmed/26908436	A Genome-Wide Association Study of Cutaneous Squamous Cell Carcinoma among European Descendants.	Squamous cell carcinoma	745 European ancestry cases, 12,805 European ancestry controls	531 European ancestry cases, 551 European ancestry controls	6q26	6	161680146	PARK2	PRKN			ENSG00000185345			rs9689649-C	rs9689649	0	9689649	intron_variant	0	0.22	3e-06	5.52288		1.38	[1.21-1.58]	Affymetrix [2392512] (imputed)	N	Squamous cell carcinoma
284	2016-12-07	26908436	Siiskonen SJ	2016-02-12	Cancer Epidemiol Biomarkers Prev	www.ncbi.nlm.nih.gov/pubmed/26908436	A Genome-Wide Association Study of Cutaneous Squamous Cell Carcinoma among European Descendants.	Squamous cell carcinoma	745 European ancestry cases, 12,805 European ancestry controls	531 European ancestry cases, 551 European ancestry controls	20q11.23	20	37388937	SRC	SRC			ENSG00000197122			rs754626-G	rs754626	0	754626	intron_variant	0	0.25	1e-06	6		1.32	[1.18-1.47]	Affymetrix [2392512] (imputed)	N	Squamous cell carcinoma
285	2016-12-07	26908436	Siiskonen SJ	2016-02-12	Cancer Epidemiol Biomarkers Prev	www.ncbi.nlm.nih.gov/pubmed/26908436	A Genome-Wide Association Study of Cutaneous Squamous Cell Carcinoma among European Descendants.	Squamous cell carcinoma	745 European ancestry cases, 12,805 European ancestry controls	531 European ancestry cases, 551 European ancestry controls	8q24.22	8	133471452	ST3GAL1	ST3GAL1			ENSG00000008513			rs9643297-G	rs9643297	0	9643297	intron_variant	0	0.31	8e-06	5.09691		1.32	[1.17-1.50]	Affymetrix [2392512] (imputed)	N	Squamous cell carcinoma
286	2016-12-07	26908436	Siiskonen SJ	2016-02-12	Cancer Epidemiol Biomarkers Prev	www.ncbi.nlm.nih.gov/pubmed/26908436	A Genome-Wide Association Study of Cutaneous Squamous Cell Carcinoma among European Descendants.	Squamous cell carcinoma	745 European ancestry cases, 12,805 European ancestry controls	531 European ancestry cases, 551 European ancestry controls	5q12.3	5	65959844	ERBB2IP	ERBIN			ENSG00000112851			rs17247181-T	rs17247181	0	17247181	intron_variant	0	0.1	4e-06	5.39794		1.4	[1.21-1.62]	Affymetrix [2392512] (imputed)	N	Squamous cell carcinoma
287	2016-11-17	26829030	Asgari MM	2016-01-29	J Invest Dermatol	www.ncbi.nlm.nih.gov/pubmed/26829030	Identification of Susceptibility Loci for Cutaneous Squamous Cell Carcinoma.	Squamous cell carcinoma	6,891 European ancestry cases, 54,566 European ancestry controls	810 European ancestry cases, 5,600 European ancestry controls	5p13.2	5	33951588	SLC45A2	SLC45A2			ENSG00000164175			rs16891982-?	rs16891982	0	16891982	missense_variant	0	0.55	3e-28	27.5229		1.92308	[1.69-2.13]	Affymetrix [9610468] (imputed)	N	Squamous cell carcinoma
288	2016-11-17	26829030	Asgari MM	2016-01-29	J Invest Dermatol	www.ncbi.nlm.nih.gov/pubmed/26829030	Identification of Susceptibility Loci for Cutaneous Squamous Cell Carcinoma.	Squamous cell carcinoma	6,891 European ancestry cases, 54,566 European ancestry controls	810 European ancestry cases, 5,600 European ancestry controls	6p25.3	6	396321	IRF4	IRF4			ENSG00000137265			rs12203592-T	rs12203592	0	12203592	intron_variant	0	0.17	8e-97	96.0969		1.56	[1.49-1.62]	Affymetrix [9610468] (imputed)	N	Squamous cell carcinoma
289	2016-11-17	26829030	Asgari MM	2016-01-29	J Invest Dermatol	www.ncbi.nlm.nih.gov/pubmed/26829030	Identification of Susceptibility Loci for Cutaneous Squamous Cell Carcinoma.	Squamous cell carcinoma	6,891 European ancestry cases, 54,566 European ancestry controls	810 European ancestry cases, 5,600 European ancestry controls	11q14.3	11	89284793	TYR	TYR			ENSG00000077498			rs1126809-A	rs1126809	0	1126809	missense_variant	0	0.28	2e-20	19.699		1.19	[1.15-1.24]	Affymetrix [9610468] (imputed)	N	Squamous cell carcinoma
290	2016-11-17	26829030	Asgari MM	2016-01-29	J Invest Dermatol	www.ncbi.nlm.nih.gov/pubmed/26829030	Identification of Susceptibility Loci for Cutaneous Squamous Cell Carcinoma.	Squamous cell carcinoma	6,891 European ancestry cases, 54,566 European ancestry controls	810 European ancestry cases, 5,600 European ancestry controls	15q13.1	15	28165345	HERC2	HERC2, HERC2			ENSG00000276802, ENSG00000128731			rs12916300-?	rs12916300	0	12916300	intron_variant	0	0.74	3e-09	8.52288		1.13636	[1.09-1.18]	Affymetrix [9610468] (imputed)	N	Squamous cell carcinoma
291	2016-11-17	26829030	Asgari MM	2016-01-29	J Invest Dermatol	www.ncbi.nlm.nih.gov/pubmed/26829030	Identification of Susceptibility Loci for Cutaneous Squamous Cell Carcinoma.	Squamous cell carcinoma	6,891 European ancestry cases, 54,566 European ancestry controls	810 European ancestry cases, 5,600 European ancestry controls	16q24.3	16	89960104	DEF8, MC1R	DEF8			ENSG00000140995			rs4268748-C	rs4268748	0	4268748	intron_variant	0	0.26	2e-44	43.699		1.33	[1.28-1.39]	Affymetrix [9610468] (imputed)	N	Squamous cell carcinoma
292	2016-11-17	26829030	Asgari MM	2016-01-29	J Invest Dermatol	www.ncbi.nlm.nih.gov/pubmed/26829030	Identification of Susceptibility Loci for Cutaneous Squamous Cell Carcinoma.	Squamous cell carcinoma	6,891 European ancestry cases, 54,566 European ancestry controls	810 European ancestry cases, 5,600 European ancestry controls	20q11.22	20	34077942	RALY	RALY			ENSG00000125970			rs6059655-A	rs6059655	0	6059655	intron_variant	0	0.08	9e-21	20.0458		1.32	[1.24-1.39]	Affymetrix [9610468] (imputed)	N	Squamous cell carcinoma
293	2016-11-17	26829030	Asgari MM	2016-01-29	J Invest Dermatol	www.ncbi.nlm.nih.gov/pubmed/26829030	Identification of Susceptibility Loci for Cutaneous Squamous Cell Carcinoma.	Squamous cell carcinoma	6,891 European ancestry cases, 54,566 European ancestry controls	810 European ancestry cases, 5,600 European ancestry controls	3p13	3	71433933	FOXP1	AC097634.4, FOXP1			ENSG00000285708, ENSG00000114861			rs62246017-A	rs62246017	0	62246017	intron_variant	0	0.33	1e-08	8		1.11	[1.07-1.16]	Affymetrix [9610468] (imputed)	N	Squamous cell carcinoma
294	2016-11-17	26829030	Asgari MM	2016-01-29	J Invest Dermatol	www.ncbi.nlm.nih.gov/pubmed/26829030	Identification of Susceptibility Loci for Cutaneous Squamous Cell Carcinoma.	Squamous cell carcinoma	6,891 European ancestry cases, 54,566 European ancestry controls	810 European ancestry cases, 5,600 European ancestry controls	3q28	3	189487243	TPRG1, TP63	TPRG1 - TP63	ENSG00000188001	ENSG00000073282		161939	144146	rs6791479-T	rs6791479	0	6791479	intergenic_variant	1	0.43	1e-11	11		1.13	[1.09-1.16]	Affymetrix [9610468] (imputed)	N	Squamous cell carcinoma
295	2016-11-17	26829030	Asgari MM	2016-01-29	J Invest Dermatol	www.ncbi.nlm.nih.gov/pubmed/26829030	Identification of Susceptibility Loci for Cutaneous Squamous Cell Carcinoma.	Squamous cell carcinoma	6,891 European ancestry cases, 54,566 European ancestry controls	810 European ancestry cases, 5,600 European ancestry controls	6p21.32	6	32641081	HLA-DQA1	HLA-DQA1, HLA-DQA1, HLA-DQA1, HLA-DQA1, HLA-DQA1, HLA-DQA1			ENSG00000232062, ENSG00000206305, ENSG00000236418, ENSG00000228284, ENSG00000225890, ENSG00000196735			rs4455710-T	rs4455710	0	4455710	intron_variant	0	0.38	2e-18	17.699		1.17	[1.13-1.21]	Affymetrix [9610468] (imputed)	N	Squamous cell carcinoma
296	2016-11-17	26829030	Asgari MM	2016-01-29	J Invest Dermatol	www.ncbi.nlm.nih.gov/pubmed/26829030	Identification of Susceptibility Loci for Cutaneous Squamous Cell Carcinoma.	Squamous cell carcinoma	6,891 European ancestry cases, 54,566 European ancestry controls	810 European ancestry cases, 5,600 European ancestry controls	9p22.2	9	16913838	BNC2, CNTLN	BNC2 - AL162725.2	ENSG00000173068	ENSG00000237153		42995	3673	rs74664507-?	rs74664507	1	11445081	intergenic_variant	1	0.56	8e-09	8.09691		1.11111	[1.08-1.15]	Affymetrix [9610468] (imputed)	N	Squamous cell carcinoma
297	2016-11-17	26829030	Asgari MM	2016-01-29	J Invest Dermatol	www.ncbi.nlm.nih.gov/pubmed/26829030	Identification of Susceptibility Loci for Cutaneous Squamous Cell Carcinoma.	Squamous cell carcinoma	6,891 European ancestry cases, 54,566 European ancestry controls	810 European ancestry cases, 5,600 European ancestry controls	16q24.3	16	89669749	SPATA33	SPATA33			ENSG00000167523			rs35063026-T	rs35063026	0	35063026	3_prime_UTR_variant	0	NR	1e-20	20	(adjusted for rs4268748)	1.33	[1.26-1.42]	Affymetrix [9610468] (imputed)	N	Squamous cell carcinoma
298	2016-11-17	26829030	Asgari MM	2016-01-29	J Invest Dermatol	www.ncbi.nlm.nih.gov/pubmed/26829030	Identification of Susceptibility Loci for Cutaneous Squamous Cell Carcinoma.	Squamous cell carcinoma	6,891 European ancestry cases, 54,566 European ancestry controls	810 European ancestry cases, 5,600 European ancestry controls	15q13.1	15	28088564	OCA2	OCA2, OCA2			ENSG00000277361, ENSG00000104044			rs149906873-A	rs149906873	1	79974247	intron_variant	0	NR	6e-10	9.22185	(adjusted for rs16891982, rs12203592, rs1126809, rs12916300, rs4268748, rs6059655, rs62246017, rs6791479, rs4455710, rs74664507	1.31	NR	Affymetrix [9610468] (imputed)	N	Squamous cell carcinoma
299	2014-02-11	23886662	Weidinger S	2013-07-25	Hum Mol Genet	www.ncbi.nlm.nih.gov/pubmed/23886662	A genome-wide association study of atopic dermatitis identifies loci with overlapping effects on asthma and psoriasis.	Atopic dermatitis	1563 European ancestry cases, 4,054 European ancestry controls	2,286 European ancestry cases, 3,160 European ancestry controls	1q21.3	1	152469813	FLG	FLG-AS1 - LCE5A	ENSG00000237975	ENSG00000186207		24357	40990	rs6661961-T	rs6661961	0	6661961	intergenic_variant	1	NR	9e-11	10.0458		0.338	[0.24-0.44] unit increase	Illumina [2406139] (imputed)	N	Atopic dermatitis
300	2014-02-11	23886662	Weidinger S	2013-07-25	Hum Mol Genet	www.ncbi.nlm.nih.gov/pubmed/23886662	A genome-wide association study of atopic dermatitis identifies loci with overlapping effects on asthma and psoriasis.	Atopic dermatitis	1563 European ancestry cases, 4,054 European ancestry controls	2,286 European ancestry cases, 3,160 European ancestry controls	5q31.1	5	132660151	IL13, RAD50	TH2LCRR, IL13			ENSG00000223442, ENSG00000169194			rs1295686-A	rs1295686	0	1295686	intron_variant	0	NR	2e-17	16.699		1.383	[1.283-1.49]	Illumina [2406139] (imputed)	N	Atopic dermatitis
301	2014-02-11	23886662	Weidinger S	2013-07-25	Hum Mol Genet	www.ncbi.nlm.nih.gov/pubmed/23886662	A genome-wide association study of atopic dermatitis identifies loci with overlapping effects on asthma and psoriasis.	Atopic dermatitis	1563 European ancestry cases, 4,054 European ancestry controls	2,286 European ancestry cases, 3,160 European ancestry controls	6p21.32	6	32107027	TNXB, CREBL1	TNXB, TNXB, TNXB, TNXB, TNXB, TNXB, AL662884.2			ENSG00000168477, ENSG00000236236, ENSG00000206258, ENSG00000229353, ENSG00000233323, ENSG00000231608, ENSG00000284829			rs12153855-T	rs12153855	0	12153855	intron_variant	0	NR	3e-14	13.5229		1.581	[1.405-1.779]	Illumina [2406139] (imputed)	N	Atopic dermatitis
302	2014-02-11	23886662	Weidinger S	2013-07-25	Hum Mol Genet	www.ncbi.nlm.nih.gov/pubmed/23886662	A genome-wide association study of atopic dermatitis identifies loci with overlapping effects on asthma and psoriasis.	Atopic dermatitis	1563 European ancestry cases, 4,054 European ancestry controls	2,286 European ancestry cases, 3,160 European ancestry controls	11q13.5	11	76559639	LRRC32, C11orf30	EMSY - AP001189.2	ENSG00000158636	ENSG00000254755		6614	31384	rs7130588-G	rs7130588	0	7130588	regulatory_region_variant	1	NR	4e-13	12.3979		1.29	[1.2-1.38]	Illumina [2406139] (imputed)	N	Atopic dermatitis
303	2011-06-29	21666691	Sun LD	2011-06-13	Nat Genet	www.ncbi.nlm.nih.gov/pubmed/21666691	Genome-wide association study identifies two new susceptibility loci for atopic dermatitis in the Chinese Han population.	Atopic dermatitis	1,012 Han Chinese ancestry cases, 1,362 Han Chinese ancestry controls	3,624 Han Chinese ancestry cases, 12,197 Han Chinese ancestry controls, 1,806 European ancestry cases, 3,256 European ancestry controls	1q21.3	1	152328341	FLG	FLG-AS1			ENSG00000237975			rs3126085-A	rs3126085	0	3126085	intron_variant	0	0.58	6e-12	11.2218		1.22	[NR]	Illumina [491905]	N	Atopic dermatitis
304	2010-08-12	20596022	Petukhova L	2010-07-01	Nature	www.ncbi.nlm.nih.gov/pubmed/20596022	Genome-wide association study in alopecia areata implicates both innate and adaptive immunity.	Alopecia areata	Up to 1,054 European ancestry cases, 3,278 European ancestry controls		2q33.2	2	203857029	ICOS, CTLA4	RNU6-474P - CTLA4	ENSG00000206970	ENSG00000163599		74886	10742	rs1024161-A	rs1024161	0	1024161	intergenic_variant	1	0.40	4e-13	12.3979		1.44	[1.30-1.59]	Illumina [463301]	N	Alopecia areata
305	2010-08-12	20596022	Petukhova L	2010-07-01	Nature	www.ncbi.nlm.nih.gov/pubmed/20596022	Genome-wide association study in alopecia areata implicates both innate and adaptive immunity.	Alopecia areata	Up to 1,054 European ancestry cases, 3,278 European ancestry controls		4q27	4	122602720	IL2, IL21	IL2 - IL21	ENSG00000109471	ENSG00000138684		145995	7388	rs7682241-A	rs7682241	0	7682241	regulatory_region_variant	1	0.33	4e-08	7.39794		1.34	[1.21-1.48]	Illumina [463301]	N	Alopecia areata
306	2010-08-12	20596022	Petukhova L	2010-07-01	Nature	www.ncbi.nlm.nih.gov/pubmed/20596022	Genome-wide association study in alopecia areata implicates both innate and adaptive immunity.	Alopecia areata	Up to 1,054 European ancestry cases, 3,278 European ancestry controls		6q25.1	6	150036876	ULBP3, ULBP6	RAET1M - AL355497.2	ENSG00000216444	ENSG00000235972		3310	3671	rs9479482-A	rs9479482	0	9479482	intergenic_variant	1	0.57	4e-19	18.3979		1.65	[1.48-1.83]	Illumina [463301]	N	Alopecia areata
307	2010-08-12	20596022	Petukhova L	2010-07-01	Nature	www.ncbi.nlm.nih.gov/pubmed/20596022	Genome-wide association study in alopecia areata implicates both innate and adaptive immunity.	Alopecia areata	Up to 1,054 European ancestry cases, 3,278 European ancestry controls		9q31.1	9	99961410	STX17	STX17			ENSG00000136874			rs10760706-G	rs10760706	0	10760706	intron_variant	0	0.31	4e-07	6.39794		1.32	[1.19-1.47]	Illumina [463301]	N	Alopecia areata
308	2010-08-12	20596022	Petukhova L	2010-07-01	Nature	www.ncbi.nlm.nih.gov/pubmed/20596022	Genome-wide association study in alopecia areata implicates both innate and adaptive immunity.	Alopecia areata	Up to 1,054 European ancestry cases, 3,278 European ancestry controls		10p15.1	10	6059750	IL2RA	IL2RA			ENSG00000134460			rs3118470-G	rs3118470	0	3118470	intron_variant	0	0.30	2e-12	11.699		1.41	[1.27-1.56]	Illumina [463301]	N	Alopecia areata
309	2010-08-12	20596022	Petukhova L	2010-07-01	Nature	www.ncbi.nlm.nih.gov/pubmed/20596022	Genome-wide association study in alopecia areata implicates both innate and adaptive immunity.	Alopecia areata	Up to 1,054 European ancestry cases, 3,278 European ancestry controls		11q13.1	11	64329761	PRDX5	AP003774.2 - CCDC88B	ENSG00000236935	ENSG00000168071		257	10443	rs694739-A	rs694739	0	694739	regulatory_region_variant	1	0.63	4e-07	6.39794		1.33	1.19-1.48]	Illumina [463301]	N	Alopecia areata
310	2010-08-12	20596022	Petukhova L	2010-07-01	Nature	www.ncbi.nlm.nih.gov/pubmed/20596022	Genome-wide association study in alopecia areata implicates both innate and adaptive immunity.	Alopecia areata	Up to 1,054 European ancestry cases, 3,278 European ancestry controls		12q13.2	12	56018703	IKZF4	IKZF4			ENSG00000123411			rs1701704-C	rs1701704	0	1701704	intron_variant	0	0.33	3e-08	7.52288		1.34	[1.21-1.48]	Illumina [463301]	N	Alopecia areata
311	2010-08-12	20596022	Petukhova L	2010-07-01	Nature	www.ncbi.nlm.nih.gov/pubmed/20596022	Genome-wide association study in alopecia areata implicates both innate and adaptive immunity.	Alopecia areata	Up to 1,054 European ancestry cases, 3,278 European ancestry controls		6p21.32	6	32711222	HLA-DQA2	MTCO3P1 - AL662789.1	ENSG00000237145	ENSG00000232080		4267	6783	rs9275572-G	rs9275572	0	9275572	intergenic_variant	1	0.59	1e-35	35		2.21	[1.98-2.47]	Illumina [463301]	N	Alopecia areata
312	2015-12-18	25574825	Baurecht H	2015-01-08	Am J Hum Genet	www.ncbi.nlm.nih.gov/pubmed/25574825	Genome-wide comparative analysis of atopic dermatitis and psoriasis gives insight into opposing genetic mechanisms.	Inflammatory skin disease	2,079 European ancestry atopic dermatitis cases, 4,212 European ancestry psoriasis cases, 11,899 European ancestry controls		1q21.3	1	152784619	LCE1E	LCE1F - LCE1E	ENSG00000240386	ENSG00000186226		7891	1595	rs77199844-?	rs77199844	0	77199844	intergenic_variant	1	NR	2e-17	16.699	(Atopic dermatitis)	1.23	[1.15–1.32]	Affymetrix, Illumina [~ 5200000]	N	Inflammatory skin disease
313	2015-12-18	25574825	Baurecht H	2015-01-08	Am J Hum Genet	www.ncbi.nlm.nih.gov/pubmed/25574825	Genome-wide comparative analysis of atopic dermatitis and psoriasis gives insight into opposing genetic mechanisms.	Inflammatory skin disease	2,079 European ancestry atopic dermatitis cases, 4,212 European ancestry psoriasis cases, 11,899 European ancestry controls		11q13.5	11	76570549	C11orf30	EMSY - AP001189.2	ENSG00000158636	ENSG00000254755		17524	20474	rs2212434-?	rs2212434	0	2212434	intergenic_variant	1	NR	3e-12	11.5229	(Atopic dermatitis)	1.29	[1.21–1.39]	Affymetrix, Illumina [~ 5200000]	N	Inflammatory skin disease
314	2015-12-18	25574825	Baurecht H	2015-01-08	Am J Hum Genet	www.ncbi.nlm.nih.gov/pubmed/25574825	Genome-wide comparative analysis of atopic dermatitis and psoriasis gives insight into opposing genetic mechanisms.	Inflammatory skin disease	2,079 European ancestry atopic dermatitis cases, 4,212 European ancestry psoriasis cases, 11,899 European ancestry controls		1q21.3	1	152560266	LCE3E	CRCT1 - LCE3E	ENSG00000169509	ENSG00000185966		44258	5388	rs10888499-?	rs10888499	0	10888499	intergenic_variant	1	NR	5e-25	24.301	(Atopic dermatitis)	1.49	[1.38–1.61]	Affymetrix, Illumina [~ 5200000]	N	Inflammatory skin disease
315	2015-12-18	25574825	Baurecht H	2015-01-08	Am J Hum Genet	www.ncbi.nlm.nih.gov/pubmed/25574825	Genome-wide comparative analysis of atopic dermatitis and psoriasis gives insight into opposing genetic mechanisms.	Inflammatory skin disease	2,079 European ancestry atopic dermatitis cases, 4,212 European ancestry psoriasis cases, 11,899 European ancestry controls		1q21.3	1	152468434	RP1-91G5.3	FLG-AS1 - LCE5A	ENSG00000237975	ENSG00000186207		22978	42369	rs12144049-?	rs12144049	0	12144049	intergenic_variant	1	NR	3e-30	29.5229	(Atopic dermatitis)	1.54	[1.37–1.73]	Affymetrix, Illumina [~ 5200000]	N	Inflammatory skin disease
316	2015-12-18	25574825	Baurecht H	2015-01-08	Am J Hum Genet	www.ncbi.nlm.nih.gov/pubmed/25574825	Genome-wide comparative analysis of atopic dermatitis and psoriasis gives insight into opposing genetic mechanisms.	Inflammatory skin disease	2,079 European ancestry atopic dermatitis cases, 4,212 European ancestry psoriasis cases, 11,899 European ancestry controls		1q21.3	1	152481779	RP1-91G5.3, LCE5A	FLG-AS1 - LCE5A	ENSG00000237975	ENSG00000186207		36323	29024	rs471144-?	rs471144	0	471144	intergenic_variant	1	NR	2e-12	11.699	(Atopic dermatitis)	1.54	[1.37–1.73]	Affymetrix, Illumina [~ 5200000]	N	Inflammatory skin disease
317	2015-12-18	25574825	Baurecht H	2015-01-08	Am J Hum Genet	www.ncbi.nlm.nih.gov/pubmed/25574825	Genome-wide comparative analysis of atopic dermatitis and psoriasis gives insight into opposing genetic mechanisms.	Inflammatory skin disease	2,079 European ancestry atopic dermatitis cases, 4,212 European ancestry psoriasis cases, 11,899 European ancestry controls		1q21.3	1	152196264	FLG-AS1	PUDPP2, FLG-AS1			ENSG00000233792, ENSG00000237975			rs55879323-?	rs55879323	0	55879323	intron_variant	0	NR	3e-12	11.5229	(Atopic dermatitis)			Affymetrix, Illumina [~ 5200000]	N	Inflammatory skin disease
318	2015-12-18	25574825	Baurecht H	2015-01-08	Am J Hum Genet	www.ncbi.nlm.nih.gov/pubmed/25574825	Genome-wide comparative analysis of atopic dermatitis and psoriasis gives insight into opposing genetic mechanisms.	Inflammatory skin disease	2,079 European ancestry atopic dermatitis cases, 4,212 European ancestry psoriasis cases, 11,899 European ancestry controls		4q27	4	122089432	RN7SL335P	RN7SL335P - KIAA1109	ENSG00000241037	ENSG00000138688		1621	62901	rs13132933-?	rs13132933	0	13132933	intergenic_variant	1	NR	1e-07	7	(Atopic dermatitis)			Affymetrix, Illumina [~ 5200000]	N	Inflammatory skin disease
319	2015-12-18	25574825	Baurecht H	2015-01-08	Am J Hum Genet	www.ncbi.nlm.nih.gov/pubmed/25574825	Genome-wide comparative analysis of atopic dermatitis and psoriasis gives insight into opposing genetic mechanisms.	Inflammatory skin disease	2,079 European ancestry atopic dermatitis cases, 4,212 European ancestry psoriasis cases, 11,899 European ancestry controls		1p36.22	1	12008884	MFN2	MFN2			ENSG00000116688			rs6686734-?	rs6686734	0	6686734	intron_variant	0	NR	1e-06	6	(Atopic dermatitis)			Affymetrix, Illumina [~ 5200000]	N	Inflammatory skin disease
320	2015-12-18	25574825	Baurecht H	2015-01-08	Am J Hum Genet	www.ncbi.nlm.nih.gov/pubmed/25574825	Genome-wide comparative analysis of atopic dermatitis and psoriasis gives insight into opposing genetic mechanisms.	Inflammatory skin disease	2,079 European ancestry atopic dermatitis cases, 4,212 European ancestry psoriasis cases, 11,899 European ancestry controls		19p13.2	19	11063949	SMARCA4	SMARCA4			ENSG00000127616			rs8099996-?	rs8099996	0	8099996	intron_variant	0	NR	3e-06	5.52288	(Atopic dermatitis)			Affymetrix, Illumina [~ 5200000]	N	Inflammatory skin disease
321	2015-12-18	25574825	Baurecht H	2015-01-08	Am J Hum Genet	www.ncbi.nlm.nih.gov/pubmed/25574825	Genome-wide comparative analysis of atopic dermatitis and psoriasis gives insight into opposing genetic mechanisms.	Inflammatory skin disease	2,079 European ancestry atopic dermatitis cases, 4,212 European ancestry psoriasis cases, 11,899 European ancestry controls		6p21.31	6	34085916	GRM4	GRM4			ENSG00000124493			rs77490194-?	rs77490194	0	77490194	intron_variant	0	NR	3e-06	5.52288	(Atopic dermatitis)			Affymetrix, Illumina [~ 5200000]	N	Inflammatory skin disease
322	2015-12-18	25574825	Baurecht H	2015-01-08	Am J Hum Genet	www.ncbi.nlm.nih.gov/pubmed/25574825	Genome-wide comparative analysis of atopic dermatitis and psoriasis gives insight into opposing genetic mechanisms.	Inflammatory skin disease	2,079 European ancestry atopic dermatitis cases, 4,212 European ancestry psoriasis cases, 11,899 European ancestry controls		8p22	8	16940614	RP11-13N12.1	AC011586.2 - FGF20	ENSG00000253496	ENSG00000078579		25570	51567	rs1094732-?	rs1094732	0	1094732	intergenic_variant	1	NR	9e-06	5.04576	(Atopic dermatitis)			Affymetrix, Illumina [~ 5200000]	N	Inflammatory skin disease
323	2015-12-18	25574825	Baurecht H	2015-01-08	Am J Hum Genet	www.ncbi.nlm.nih.gov/pubmed/25574825	Genome-wide comparative analysis of atopic dermatitis and psoriasis gives insight into opposing genetic mechanisms.	Inflammatory skin disease	2,079 European ancestry atopic dermatitis cases, 4,212 European ancestry psoriasis cases, 11,899 European ancestry controls		5q33.1	5	151098757	ANXA6, TNIP1	TNIP1 - ANXA6	ENSG00000145901	ENSG00000197043		5180	1949	rs17728338-?	rs17728338	0	17728338	intergenic_variant	1	NR	4e-38	37.3979	(Opposed)			Affymetrix, Illumina [~ 5200000]	N	Inflammatory skin disease
324	2015-12-18	25574825	Baurecht H	2015-01-08	Am J Hum Genet	www.ncbi.nlm.nih.gov/pubmed/25574825	Genome-wide comparative analysis of atopic dermatitis and psoriasis gives insight into opposing genetic mechanisms.	Inflammatory skin disease	2,079 European ancestry atopic dermatitis cases, 4,212 European ancestry psoriasis cases, 11,899 European ancestry controls		2q31.2	2	178436244	PRKRA, miRNA548n	CHROMR, PRKRA			ENSG00000223960, ENSG00000180228			rs62176107-?	rs62176107	0	62176107	missense_variant	0	NR	1e-34	34	(Opposed)			Affymetrix, Illumina [~ 5200000]	N	Inflammatory skin disease
325	2015-12-18	25574825	Baurecht H	2015-01-08	Am J Hum Genet	www.ncbi.nlm.nih.gov/pubmed/25574825	Genome-wide comparative analysis of atopic dermatitis and psoriasis gives insight into opposing genetic mechanisms.	Inflammatory skin disease	2,079 European ancestry atopic dermatitis cases, 4,212 European ancestry psoriasis cases, 11,899 European ancestry controls		1q21.3	1	152189630	FLG-AS1	PUDPP2, FLG-AS1			ENSG00000233792, ENSG00000237975			rs12130219-?	rs12130219	0	12130219	non_coding_transcript_exon_variant	0	NR	1e-23	23	(Opposed)			Affymetrix, Illumina [~ 5200000]	N	Inflammatory skin disease
326	2015-12-18	25574825	Baurecht H	2015-01-08	Am J Hum Genet	www.ncbi.nlm.nih.gov/pubmed/25574825	Genome-wide comparative analysis of atopic dermatitis and psoriasis gives insight into opposing genetic mechanisms.	Inflammatory skin disease	2,079 European ancestry atopic dermatitis cases, 4,212 European ancestry psoriasis cases, 11,899 European ancestry controls		19q13.33	19	48737757	RASIP1	RASIP1			ENSG00000105538			rs380743-?	rs380743	0	380743	intron_variant	0	NR	4e-22	21.3979	(Opposed)			Affymetrix, Illumina [~ 5200000]	N	Inflammatory skin disease
327	2015-12-18	25574825	Baurecht H	2015-01-08	Am J Hum Genet	www.ncbi.nlm.nih.gov/pubmed/25574825	Genome-wide comparative analysis of atopic dermatitis and psoriasis gives insight into opposing genetic mechanisms.	Inflammatory skin disease	2,079 European ancestry atopic dermatitis cases, 4,212 European ancestry psoriasis cases, 11,899 European ancestry controls		5q31.1	5	132616530	RAD50	AC116366.3, RAD50			ENSG00000283782, ENSG00000113522			rs6596086-?	rs6596086	0	6596086	intron_variant	0	NR	2e-18	17.699	(Opposed)			Affymetrix, Illumina [~ 5200000]	N	Inflammatory skin disease
328	2015-12-18	25574825	Baurecht H	2015-01-08	Am J Hum Genet	www.ncbi.nlm.nih.gov/pubmed/25574825	Genome-wide comparative analysis of atopic dermatitis and psoriasis gives insight into opposing genetic mechanisms.	Inflammatory skin disease	2,079 European ancestry atopic dermatitis cases, 4,212 European ancestry psoriasis cases, 11,899 European ancestry controls		1q21.3	1	153016845	SNORA31, SPRR3, SPRR1B	AL356867.2 - AL356867.1	ENSG00000252920	ENSG00000234262		4231	7117	rs4363385-?	rs4363385	0	4363385	intergenic_variant	1	NR	2e-15	14.699	(Opposed)			Affymetrix, Illumina [~ 5200000]	N	Inflammatory skin disease
329	2015-12-18	25574825	Baurecht H	2015-01-08	Am J Hum Genet	www.ncbi.nlm.nih.gov/pubmed/25574825	Genome-wide comparative analysis of atopic dermatitis and psoriasis gives insight into opposing genetic mechanisms.	Inflammatory skin disease	2,079 European ancestry atopic dermatitis cases, 4,212 European ancestry psoriasis cases, 11,899 European ancestry controls		7q36.3	7	157712962	PTPRN2	PTPRN2			ENSG00000155093			rs2533291-?	rs2533291	0	2533291	intron_variant	0	NR	3e-10	9.52288	(Opposed)			Affymetrix, Illumina [~ 5200000]	N	Inflammatory skin disease
330	2015-12-18	25574825	Baurecht H	2015-01-08	Am J Hum Genet	www.ncbi.nlm.nih.gov/pubmed/25574825	Genome-wide comparative analysis of atopic dermatitis and psoriasis gives insight into opposing genetic mechanisms.	Inflammatory skin disease	2,079 European ancestry atopic dermatitis cases, 4,212 European ancestry psoriasis cases, 11,899 European ancestry controls		6p25.3	6	1510423	BC087858	RN7SL352P - AL512329.1	ENSG00000243439	ENSG00000218027		2825	3275	rs9405490-?	rs9405490	0	9405490	regulatory_region_variant	1	NR	4e-10	9.39794	(Opposed)			Affymetrix, Illumina [~ 5200000]	N	Inflammatory skin disease
331	2015-12-18	25574825	Baurecht H	2015-01-08	Am J Hum Genet	www.ncbi.nlm.nih.gov/pubmed/25574825	Genome-wide comparative analysis of atopic dermatitis and psoriasis gives insight into opposing genetic mechanisms.	Inflammatory skin disease	2,079 European ancestry atopic dermatitis cases, 4,212 European ancestry psoriasis cases, 11,899 European ancestry controls		3q26.32	3	177009491	TBL1XR1	LINC01208 - MTND5P15	ENSG00000223715	ENSG00000231888		141653	1228	rs1384974-?	rs1384974	0	1384974	intergenic_variant	1	NR	4e-08	7.39794	(Opposed)			Affymetrix, Illumina [~ 5200000]	N	Inflammatory skin disease
332	2015-12-18	25574825	Baurecht H	2015-01-08	Am J Hum Genet	www.ncbi.nlm.nih.gov/pubmed/25574825	Genome-wide comparative analysis of atopic dermatitis and psoriasis gives insight into opposing genetic mechanisms.	Inflammatory skin disease	2,079 European ancestry atopic dermatitis cases, 4,212 European ancestry psoriasis cases, 11,899 European ancestry controls		2p25.3	2	2221629	MYT1L	MYT1L			ENSG00000186487			rs6548123-?	rs6548123	0	6548123	intron_variant	0	NR	6e-08	7.22185	(Opposed)			Affymetrix, Illumina [~ 5200000]	N	Inflammatory skin disease
333	2015-12-18	25574825	Baurecht H	2015-01-08	Am J Hum Genet	www.ncbi.nlm.nih.gov/pubmed/25574825	Genome-wide comparative analysis of atopic dermatitis and psoriasis gives insight into opposing genetic mechanisms.	Inflammatory skin disease	2,079 European ancestry atopic dermatitis cases, 4,212 European ancestry psoriasis cases, 11,899 European ancestry controls		17q25.3	17	78284479	RP11-219G17.4	LINC01993 - AC087645.2	ENSG00000204277	ENSG00000267737		5987	31250	rs9302874-?	rs9302874	0	9302874	intergenic_variant	1	NR	2e-07	6.69897	(Opposed)			Affymetrix, Illumina [~ 5200000]	N	Inflammatory skin disease
334	2015-12-18	25574825	Baurecht H	2015-01-08	Am J Hum Genet	www.ncbi.nlm.nih.gov/pubmed/25574825	Genome-wide comparative analysis of atopic dermatitis and psoriasis gives insight into opposing genetic mechanisms.	Inflammatory skin disease	2,079 European ancestry atopic dermatitis cases, 4,212 European ancestry psoriasis cases, 11,899 European ancestry controls		10q26.3	10	129683009	MGMT	MGMT			ENSG00000170430			rs80312298-?	rs80312298	0	80312298	intron_variant	0	NR	6e-07	6.22185	(Opposed)			Affymetrix, Illumina [~ 5200000]	N	Inflammatory skin disease
335	2015-12-18	25574825	Baurecht H	2015-01-08	Am J Hum Genet	www.ncbi.nlm.nih.gov/pubmed/25574825	Genome-wide comparative analysis of atopic dermatitis and psoriasis gives insight into opposing genetic mechanisms.	Inflammatory skin disease	2,079 European ancestry atopic dermatitis cases, 4,212 European ancestry psoriasis cases, 11,899 European ancestry controls		1q44	1	247490110	OR2W5	OR2W5			ENSG00000203664			rs10802516-?	rs10802516	0	10802516	intron_variant	0	NR	6e-06	5.22185	(Opposed)			Affymetrix, Illumina [~ 5200000]	N	Inflammatory skin disease
336	2015-12-18	25574825	Baurecht H	2015-01-08	Am J Hum Genet	www.ncbi.nlm.nih.gov/pubmed/25574825	Genome-wide comparative analysis of atopic dermatitis and psoriasis gives insight into opposing genetic mechanisms.	Inflammatory skin disease	2,079 European ancestry atopic dermatitis cases, 4,212 European ancestry psoriasis cases, 11,899 European ancestry controls		2p16.1	2	60845432	AC010733.4	LINC01185			ENSG00000228414			rs35741374-?	rs35741374	0	35741374	intron_variant	0	NR	4e-12	11.3979	(Psoriasis)	1.2	[1.15–1.27]	Affymetrix, Illumina [~ 5200000]	N	Inflammatory skin disease
337	2015-12-18	25574825	Baurecht H	2015-01-08	Am J Hum Genet	www.ncbi.nlm.nih.gov/pubmed/25574825	Genome-wide comparative analysis of atopic dermatitis and psoriasis gives insight into opposing genetic mechanisms.	Inflammatory skin disease	2,079 European ancestry atopic dermatitis cases, 4,212 European ancestry psoriasis cases, 11,899 European ancestry controls		17p13.3	17	2924664	RAP1GAP2	RAP1GAP2			ENSG00000132359			rs9902403-?	rs9902403	0	9902403	intron_variant	0	NR	9e-06	5.04576	(Psoriasis)			Affymetrix, Illumina [~ 5200000]	N	Inflammatory skin disease
338	2015-12-18	25574825	Baurecht H	2015-01-08	Am J Hum Genet	www.ncbi.nlm.nih.gov/pubmed/25574825	Genome-wide comparative analysis of atopic dermatitis and psoriasis gives insight into opposing genetic mechanisms.	Inflammatory skin disease	2,079 European ancestry atopic dermatitis cases, 4,212 European ancestry psoriasis cases, 11,899 European ancestry controls		2p16.1	2	60936446	retro-NONO	REL - NONOP2	ENSG00000162924	ENSG00000237522		4836	373	rs67766926-?	rs67766926	0	67766926	regulatory_region_variant	1	NR	7e-09	8.1549	(Shared)			Affymetrix, Illumina [~ 5200000]	N	Inflammatory skin disease
339	2015-12-18	25574825	Baurecht H	2015-01-08	Am J Hum Genet	www.ncbi.nlm.nih.gov/pubmed/25574825	Genome-wide comparative analysis of atopic dermatitis and psoriasis gives insight into opposing genetic mechanisms.	Inflammatory skin disease	2,079 European ancestry atopic dermatitis cases, 4,212 European ancestry psoriasis cases, 11,899 European ancestry controls		19p13.2	19	10305768	ZGLP1, FDX1L	AC011511.1, ZGLP1			ENSG00000167807, ENSG00000220201			rs73510898-?	rs73510898	0	73510898	intron_variant	0	NR	8e-08	7.09691	(Shared)			Affymetrix, Illumina [~ 5200000]	N	Inflammatory skin disease
340	2015-12-18	25574825	Baurecht H	2015-01-08	Am J Hum Genet	www.ncbi.nlm.nih.gov/pubmed/25574825	Genome-wide comparative analysis of atopic dermatitis and psoriasis gives insight into opposing genetic mechanisms.	Inflammatory skin disease	2,079 European ancestry atopic dermatitis cases, 4,212 European ancestry psoriasis cases, 11,899 European ancestry controls		18p11.21	18	12780465	RP11-973H7.1	AP005482.1 - PTPN2	ENSG00000260302	ENSG00000175354		4325	5013	rs9952991-?	rs9952991	0	9952991	intergenic_variant	1	NR	1e-07	7	(Shared)			Affymetrix, Illumina [~ 5200000]	N	Inflammatory skin disease
341	2015-12-18	25574825	Baurecht H	2015-01-08	Am J Hum Genet	www.ncbi.nlm.nih.gov/pubmed/25574825	Genome-wide comparative analysis of atopic dermatitis and psoriasis gives insight into opposing genetic mechanisms.	Inflammatory skin disease	2,079 European ancestry atopic dermatitis cases, 4,212 European ancestry psoriasis cases, 11,899 European ancestry controls		15q21.3	15	55094545	RP11-548M13.1	AC025272.1 - AC011912.1	ENSG00000260937	ENSG00000279145		2368	76833	rs1528473-?	rs1528473	0	1528473	intergenic_variant	1	NR	3e-07	6.52288	(Shared)			Affymetrix, Illumina [~ 5200000]	N	Inflammatory skin disease
342	2015-12-18	25574825	Baurecht H	2015-01-08	Am J Hum Genet	www.ncbi.nlm.nih.gov/pubmed/25574825	Genome-wide comparative analysis of atopic dermatitis and psoriasis gives insight into opposing genetic mechanisms.	Inflammatory skin disease	2,079 European ancestry atopic dermatitis cases, 4,212 European ancestry psoriasis cases, 11,899 European ancestry controls		19q13.11	19	33639430	CHST8	CHST8			ENSG00000124302			rs2059876-?	rs2059876	0	2059876	intron_variant	0	NR	4e-07	6.39794	(Shared)			Affymetrix, Illumina [~ 5200000]	N	Inflammatory skin disease
343	2015-12-18	25574825	Baurecht H	2015-01-08	Am J Hum Genet	www.ncbi.nlm.nih.gov/pubmed/25574825	Genome-wide comparative analysis of atopic dermatitis and psoriasis gives insight into opposing genetic mechanisms.	Inflammatory skin disease	2,079 European ancestry atopic dermatitis cases, 4,212 European ancestry psoriasis cases, 11,899 European ancestry controls		4q27	4	122335010	KIAA1109	KIAA1109			ENSG00000138688			rs45616239-?	rs45616239	0	45616239	intron_variant	0	NR	1e-06	6	(Shared)			Affymetrix, Illumina [~ 5200000]	N	Inflammatory skin disease
344	2015-12-18	25574825	Baurecht H	2015-01-08	Am J Hum Genet	www.ncbi.nlm.nih.gov/pubmed/25574825	Genome-wide comparative analysis of atopic dermatitis and psoriasis gives insight into opposing genetic mechanisms.	Inflammatory skin disease	2,079 European ancestry atopic dermatitis cases, 4,212 European ancestry psoriasis cases, 11,899 European ancestry controls		9p23	9	11964872	RP11-74C3.1	AL353595.1			ENSG00000285784			rs12001137-?	rs12001137	0	12001137	intron_variant	0	NR	2e-06	5.69897	(Shared)			Affymetrix, Illumina [~ 5200000]	N	Inflammatory skin disease
345	2015-12-18	25574825	Baurecht H	2015-01-08	Am J Hum Genet	www.ncbi.nlm.nih.gov/pubmed/25574825	Genome-wide comparative analysis of atopic dermatitis and psoriasis gives insight into opposing genetic mechanisms.	Inflammatory skin disease	2,079 European ancestry atopic dermatitis cases, 4,212 European ancestry psoriasis cases, 11,899 European ancestry controls		11p13	11	36314713	PRR5L	PRR5L			ENSG00000135362			rs2218565-?	rs2218565	0	2218565	intron_variant	0	NR	2e-06	5.69897	(Shared)			Affymetrix, Illumina [~ 5200000]	N	Inflammatory skin disease
346	2015-12-18	25574825	Baurecht H	2015-01-08	Am J Hum Genet	www.ncbi.nlm.nih.gov/pubmed/25574825	Genome-wide comparative analysis of atopic dermatitis and psoriasis gives insight into opposing genetic mechanisms.	Inflammatory skin disease	2,079 European ancestry atopic dermatitis cases, 4,212 European ancestry psoriasis cases, 11,899 European ancestry controls		7q21.13	7	90006910	STEAP2-AS1	STEAP2-AS1			ENSG00000227646			rs7798970-?	rs7798970	0	7798970	intron_variant	0	NR	3e-06	5.52288	(Shared)			Affymetrix, Illumina [~ 5200000]	N	Inflammatory skin disease
347	2015-12-18	25574825	Baurecht H	2015-01-08	Am J Hum Genet	www.ncbi.nlm.nih.gov/pubmed/25574825	Genome-wide comparative analysis of atopic dermatitis and psoriasis gives insight into opposing genetic mechanisms.	Inflammatory skin disease	2,079 European ancestry atopic dermatitis cases, 4,212 European ancestry psoriasis cases, 11,899 European ancestry controls		20p13	20	2325666	TGM3	TGM3, AL121899.2			ENSG00000125780, ENSG00000286022			rs1012621-?	rs1012621	0	1012621	intron_variant	0	NR	5e-06	5.30103	(Shared)			Affymetrix, Illumina [~ 5200000]	N	Inflammatory skin disease
348	2015-12-18	25574825	Baurecht H	2015-01-08	Am J Hum Genet	www.ncbi.nlm.nih.gov/pubmed/25574825	Genome-wide comparative analysis of atopic dermatitis and psoriasis gives insight into opposing genetic mechanisms.	Inflammatory skin disease	2,079 European ancestry atopic dermatitis cases, 4,212 European ancestry psoriasis cases, 11,899 European ancestry controls		10q24.2	10	98153375	R3HCC1L	R3HCC1L			ENSG00000166024			rs11189494-?	rs11189494	0	11189494	intron_variant	0	NR	7e-06	5.1549	(Shared)			Affymetrix, Illumina [~ 5200000]	N	Inflammatory skin disease
349	2015-12-18	25574825	Baurecht H	2015-01-08	Am J Hum Genet	www.ncbi.nlm.nih.gov/pubmed/25574825	Genome-wide comparative analysis of atopic dermatitis and psoriasis gives insight into opposing genetic mechanisms.	Inflammatory skin disease	2,079 European ancestry atopic dermatitis cases, 4,212 European ancestry psoriasis cases, 11,899 European ancestry controls		13q14.2	13	49732085	KPNA3	KPNA3			ENSG00000102753			rs3736830-?	rs3736830	0	3736830	intron_variant	0	NR	9e-06	5.04576	(Shared)			Affymetrix, Illumina [~ 5200000]	N	Inflammatory skin disease
350	2016-01-12	25574825	Baurecht H	2015-01-08	Am J Hum Genet	www.ncbi.nlm.nih.gov/pubmed/25574825	Genome-wide comparative analysis of atopic dermatitis and psoriasis gives insight into opposing genetic mechanisms.	Atopic dermatitis	2,079 European ancestry cases, 3,867 European ancestry controls		1q21.3	1	152467700	FLG	FLG-AS1 - LCE5A	ENSG00000237975	ENSG00000186207		22244	43103	rs11205006-A	rs11205006	0	11205006	intergenic_variant	1	NR	2e-25	24.699		1.615	[1.543-1.691]	Affymetrix, Illumina, Perlegen [up to 5493100] (imputed)	N	Atopic dermatitis
351	2016-01-12	25574825	Baurecht H	2015-01-08	Am J Hum Genet	www.ncbi.nlm.nih.gov/pubmed/25574825	Genome-wide comparative analysis of atopic dermatitis and psoriasis gives insight into opposing genetic mechanisms.	Atopic dermatitis	2,079 European ancestry cases, 3,867 European ancestry controls		5q31.1	5	132660151	RAD50, IL13, IL4, KIF3A	TH2LCRR, IL13			ENSG00000223442, ENSG00000169194			rs1295686-T	rs1295686	0	1295686	intron_variant	0	NR	5e-09	8.30103		1.347	[1.28-1.418]	Affymetrix, Illumina, Perlegen [up to 5493100] (imputed)	N	Atopic dermatitis
352	2016-01-12	25574825	Baurecht H	2015-01-08	Am J Hum Genet	www.ncbi.nlm.nih.gov/pubmed/25574825	Genome-wide comparative analysis of atopic dermatitis and psoriasis gives insight into opposing genetic mechanisms.	Atopic dermatitis	2,079 European ancestry cases, 3,867 European ancestry controls		6p21.32	6	32102292	c6orf10	AL662884.2, TNXB, TNXB, TNXB, TNXB, TNXB, TNXB			ENSG00000284829, ENSG00000168477, ENSG00000236236, ENSG00000206258, ENSG00000229353, ENSG00000233323, ENSG00000231608			rs41268896-A	rs41268896	0	41268896	intron_variant	0	NR	4e-08	7.39794		1.298	[1.238-1.361]	Affymetrix, Illumina, Perlegen [up to 5493100] (imputed)	N	Atopic dermatitis
353	2016-01-12	25574825	Baurecht H	2015-01-08	Am J Hum Genet	www.ncbi.nlm.nih.gov/pubmed/25574825	Genome-wide comparative analysis of atopic dermatitis and psoriasis gives insight into opposing genetic mechanisms.	Atopic dermatitis	2,079 European ancestry cases, 3,867 European ancestry controls		6p21.33	6	31356323	HLA-C, HLA-B, MICA	HLA-B, HLA-B, HLA-B, HLA-B, HLA-B			ENSG00000228964, ENSG00000223532, ENSG00000234745, ENSG00000232126, ENSG00000206450			rs148203517-T	rs148203517	1	1050654	missense_variant	0	NR	3e-07	6.52288		1.305	[1.239-1.375]	Affymetrix, Illumina, Perlegen [up to 5493100] (imputed)	N	Atopic dermatitis
354	2016-01-12	25574825	Baurecht H	2015-01-08	Am J Hum Genet	www.ncbi.nlm.nih.gov/pubmed/25574825	Genome-wide comparative analysis of atopic dermatitis and psoriasis gives insight into opposing genetic mechanisms.	Atopic dermatitis	2,079 European ancestry cases, 3,867 European ancestry controls		6p21.32	6	32190542	GPSM3	PBX2 - GPSM3	ENSG00000236353	ENSG00000234243		340	224	rs176095-G	rs176095	0	176095	regulatory_region_variant	1	NR	3e-07	6.52288		1.30208	[1.18-1.44]	Affymetrix, Illumina, Perlegen [up to 5493100] (imputed)	N	Atopic dermatitis
355	2016-01-12	25574825	Baurecht H	2015-01-08	Am J Hum Genet	www.ncbi.nlm.nih.gov/pubmed/25574825	Genome-wide comparative analysis of atopic dermatitis and psoriasis gives insight into opposing genetic mechanisms.	Atopic dermatitis	2,079 European ancestry cases, 3,867 European ancestry controls		4q27	4	122576542	IL2, IL21	IL2 - IL21	ENSG00000109471	ENSG00000138684		119817	33566	rs17389644-A	rs17389644	0	17389644	intergenic_variant	1	NR	1e-06	6		1.208	[1.119–1.304]	Affymetrix, Illumina, Perlegen [up to 5493100] (imputed)	N	Atopic dermatitis
356	2016-01-12	25574825	Baurecht H	2015-01-08	Am J Hum Genet	www.ncbi.nlm.nih.gov/pubmed/25574825	Genome-wide comparative analysis of atopic dermatitis and psoriasis gives insight into opposing genetic mechanisms.	Atopic dermatitis	2,079 European ancestry cases, 3,867 European ancestry controls		20q13.33	20	63697389	TNFRSF6B	TNFRSF6B, RTEL1-TNFRSF6B			ENSG00000243509, ENSG00000026036			rs909341-G	rs909341	0	909341	synonymous_variant	0	NR	8e-10	9.09691		1.316	[1.205-1.429]	Affymetrix, Illumina, Perlegen [up to 5493100] (imputed)	N	Atopic dermatitis
357	2016-01-06	25574825	Baurecht H	2015-01-08	Am J Hum Genet	www.ncbi.nlm.nih.gov/pubmed/25574825	Genome-wide comparative analysis of atopic dermatitis and psoriasis gives insight into opposing genetic mechanisms.	Psoriasis	4,212 European ancestry cases, 8,032 European ancestry controls		12q13.2	12	56045425	RPS26	RPS26 - ERBB3	ENSG00000197728	ENSG00000065361		728	31374	rs12580100-A	rs12580100	0	12580100	regulatory_region_variant	1	NR	1e-07	7		1.284	[1.171-1.408]	Affymetrix, Illumina, Perlegen [up to 5493100] (imputed)	N	Psoriasis
358	2016-01-06	25574825	Baurecht H	2015-01-08	Am J Hum Genet	www.ncbi.nlm.nih.gov/pubmed/25574825	Genome-wide comparative analysis of atopic dermatitis and psoriasis gives insight into opposing genetic mechanisms.	Psoriasis	4,212 European ancestry cases, 8,032 European ancestry controls		12q13.3	12	56344189	IL23A, STAT2	STAT2			ENSG00000170581			rs2066808-A	rs2066808	0	2066808	intron_variant	0	NR	6e-10	9.22185		1.477	[1.305-1.671]	Affymetrix, Illumina, Perlegen [up to 5493100] (imputed)	N	Psoriasis
359	2016-01-06	25574825	Baurecht H	2015-01-08	Am J Hum Genet	www.ncbi.nlm.nih.gov/pubmed/25574825	Genome-wide comparative analysis of atopic dermatitis and psoriasis gives insight into opposing genetic mechanisms.	Psoriasis	4,212 European ancestry cases, 8,032 European ancestry controls		14q13.2	14	35212966	NFKBIA	AL121594.1, PRORP			ENSG00000258790, ENSG00000100890			rs12586317-T	rs12586317	0	12586317	intron_variant	0	NR	4e-09	8.39794		1.19048	[1.16-1.23]	Affymetrix, Illumina, Perlegen [up to 5493100] (imputed)	N	Psoriasis
360	2016-01-06	25574825	Baurecht H	2015-01-08	Am J Hum Genet	www.ncbi.nlm.nih.gov/pubmed/25574825	Genome-wide comparative analysis of atopic dermatitis and psoriasis gives insight into opposing genetic mechanisms.	Psoriasis	4,212 European ancestry cases, 8,032 European ancestry controls		16p11.2	16	30931304	FBXL19, STX1B	FBXL19			ENSG00000099364			rs10782001-C	rs10782001	0	10782001	intron_variant	0	NR	3e-07	6.52288		1.167	[1.101-1.238]	Affymetrix, Illumina, Perlegen [up to 5493100] (imputed)	N	Psoriasis
361	2016-01-06	25574825	Baurecht H	2015-01-08	Am J Hum Genet	www.ncbi.nlm.nih.gov/pubmed/25574825	Genome-wide comparative analysis of atopic dermatitis and psoriasis gives insight into opposing genetic mechanisms.	Psoriasis	4,212 European ancestry cases, 8,032 European ancestry controls		19p13.2	19	10707416	ILF3, CARM1	QTRT1			ENSG00000213339			rs892085-A	rs892085	0	892085	intron_variant	0	NR	3e-07	6.52288		1.172	[1.103-1.245]	Affymetrix, Illumina, Perlegen [up to 5493100] (imputed)	N	Psoriasis
362	2015-12-18	25574825	Baurecht H	2015-01-08	Am J Hum Genet	www.ncbi.nlm.nih.gov/pubmed/25574825	Genome-wide comparative analysis of atopic dermatitis and psoriasis gives insight into opposing genetic mechanisms.	Inflammatory skin disease	2,079 European ancestry atopic dermatitis cases, 4,212 European ancestry psoriasis cases, 11,899 European ancestry controls		1q21.3	1	152619805	LCE3A	LCE3B - LCE3A	ENSG00000187238	ENSG00000185962		5707	3029	rs1581803-?	rs1581803	0	1581803	intergenic_variant	1	NR	2e-12	11.699	(Psoriasis)	1.22	[1.15–1.30]	Affymetrix, Illumina [~ 5200000]	N	Inflammatory skin disease
363	2015-12-18	25574825	Baurecht H	2015-01-08	Am J Hum Genet	www.ncbi.nlm.nih.gov/pubmed/25574825	Genome-wide comparative analysis of atopic dermatitis and psoriasis gives insight into opposing genetic mechanisms.	Inflammatory skin disease	2,079 European ancestry atopic dermatitis cases, 4,212 European ancestry psoriasis cases, 11,899 European ancestry controls		6q23.3	6	137874556	TNFAIP3	TNFAIP3			ENSG00000118503			rs643177-?	rs643177	0	643177	intron_variant	0	NR	9e-16	15.0458	(Psoriasis)	1.27	[1.20–1.34]	Affymetrix, Illumina [~ 5200000]	N	Inflammatory skin disease
364	2015-12-18	25574825	Baurecht H	2015-01-08	Am J Hum Genet	www.ncbi.nlm.nih.gov/pubmed/25574825	Genome-wide comparative analysis of atopic dermatitis and psoriasis gives insight into opposing genetic mechanisms.	Inflammatory skin disease	2,079 European ancestry atopic dermatitis cases, 4,212 European ancestry psoriasis cases, 11,899 European ancestry controls		6q21	6	111261682	KIAA1919	MFSD4B			ENSG00000173214			rs9487605-?	rs9487605	0	9487605	intron_variant	0	NR	1e-16	16	(Psoriasis)	1.27	[1.20–1.35]	Affymetrix, Illumina [~ 5200000]	N	Inflammatory skin disease
365	2015-12-18	25574825	Baurecht H	2015-01-08	Am J Hum Genet	www.ncbi.nlm.nih.gov/pubmed/25574825	Genome-wide comparative analysis of atopic dermatitis and psoriasis gives insight into opposing genetic mechanisms.	Inflammatory skin disease	2,079 European ancestry atopic dermatitis cases, 4,212 European ancestry psoriasis cases, 11,899 European ancestry controls		5q33.3	5	159231004	CTB-11I22.1	LINC01932, AC134043.2			ENSG00000253315, ENSG00000253256			rs10515778-?	rs10515778	0	10515778	intron_variant	0	NR	2e-14	13.699	(Psoriasis)	1.29	[1.21–1.38]	Affymetrix, Illumina [~ 5200000]	N	Inflammatory skin disease
366	2015-12-18	25574825	Baurecht H	2015-01-08	Am J Hum Genet	www.ncbi.nlm.nih.gov/pubmed/25574825	Genome-wide comparative analysis of atopic dermatitis and psoriasis gives insight into opposing genetic mechanisms.	Inflammatory skin disease	2,079 European ancestry atopic dermatitis cases, 4,212 European ancestry psoriasis cases, 11,899 European ancestry controls		5q33.3	5	159332892	AC008697.1	AC008691.1			ENSG00000249738			rs2546890-?	rs2546890	0	2546890	non_coding_transcript_exon_variant	0	NR	3e-35	34.5229	(Psoriasis)	1.39	[1.32–1.47]	Affymetrix, Illumina [~ 5200000]	N	Inflammatory skin disease
367	2015-12-18	25574825	Baurecht H	2015-01-08	Am J Hum Genet	www.ncbi.nlm.nih.gov/pubmed/25574825	Genome-wide comparative analysis of atopic dermatitis and psoriasis gives insight into opposing genetic mechanisms.	Inflammatory skin disease	2,079 European ancestry atopic dermatitis cases, 4,212 European ancestry psoriasis cases, 11,899 European ancestry controls		5q33.3	5	159260273	UBLCP1	AC134043.2 - UBLCP1	ENSG00000253256	ENSG00000164332		11477	3017	rs11135056-?	rs11135056	0	11135056	intergenic_variant	1	NR	1e-25	25	(Psoriasis)	1.45	[1.35–1.56]	Affymetrix, Illumina [~ 5200000]	N	Inflammatory skin disease
368	2015-12-18	25574825	Baurecht H	2015-01-08	Am J Hum Genet	www.ncbi.nlm.nih.gov/pubmed/25574825	Genome-wide comparative analysis of atopic dermatitis and psoriasis gives insight into opposing genetic mechanisms.	Inflammatory skin disease	2,079 European ancestry atopic dermatitis cases, 4,212 European ancestry psoriasis cases, 11,899 European ancestry controls		12q13.3	12	56350492	STAT2	STAT2			ENSG00000170581			rs11575234-?	rs11575234	0	11575234	intron_variant	0	NR	2e-12	11.699	(Psoriasis)	1.47	[1.32–1.64]	Affymetrix, Illumina [~ 5200000]	N	Inflammatory skin disease
369	2015-12-18	25574825	Baurecht H	2015-01-08	Am J Hum Genet	www.ncbi.nlm.nih.gov/pubmed/25574825	Genome-wide comparative analysis of atopic dermatitis and psoriasis gives insight into opposing genetic mechanisms.	Inflammatory skin disease	2,079 European ancestry atopic dermatitis cases, 4,212 European ancestry psoriasis cases, 11,899 European ancestry controls		12q13.3	12	56290713	CS	AC073896.1, CS			ENSG00000144785, ENSG00000062485			rs36207871-?	rs36207871	0	36207871	intron_variant	0	NR	3e-12	11.5229	(Psoriasis)	1.47	[1.33–1.67]	Affymetrix, Illumina [~ 5200000]	N	Inflammatory skin disease
370	2015-12-18	25574825	Baurecht H	2015-01-08	Am J Hum Genet	www.ncbi.nlm.nih.gov/pubmed/25574825	Genome-wide comparative analysis of atopic dermatitis and psoriasis gives insight into opposing genetic mechanisms.	Inflammatory skin disease	2,079 European ancestry atopic dermatitis cases, 4,212 European ancestry psoriasis cases, 11,899 European ancestry controls		6q21	6	111608659	TRAF3IP2	TRAF3IP2 - FYN	ENSG00000056972	ENSG00000010810		1753	51673	rs9481169-?	rs9481169	0	9481169	regulatory_region_variant	1	NR	1e-26	26	(Psoriasis)	1.58	[1.45–1.72]	Affymetrix, Illumina [~ 5200000]	N	Inflammatory skin disease
371	2015-12-18	25574825	Baurecht H	2015-01-08	Am J Hum Genet	www.ncbi.nlm.nih.gov/pubmed/25574825	Genome-wide comparative analysis of atopic dermatitis and psoriasis gives insight into opposing genetic mechanisms.	Inflammatory skin disease	2,079 European ancestry atopic dermatitis cases, 4,212 European ancestry psoriasis cases, 11,899 European ancestry controls		6q21	6	111352511	REV3L	REV3L, MFSD4B			ENSG00000009413, ENSG00000173214			rs240993-?	rs240993	0	240993	intron_variant	0	NR	6e-18	17.2218	(Psoriasis)			Affymetrix, Illumina [~ 5200000]	N	Inflammatory skin disease
372	2015-12-18	25574825	Baurecht H	2015-01-08	Am J Hum Genet	www.ncbi.nlm.nih.gov/pubmed/25574825	Genome-wide comparative analysis of atopic dermatitis and psoriasis gives insight into opposing genetic mechanisms.	Inflammatory skin disease	2,079 European ancestry atopic dermatitis cases, 4,212 European ancestry psoriasis cases, 11,899 European ancestry controls		20q13.13	20	49975221	RNU6-147P	RNU6-147P - SNAI1	ENSG00000206710	ENSG00000124216		3009	7759	rs6020157-?	rs6020157	0	6020157	intergenic_variant	1	NR	4e-17	16.3979	(Psoriasis)			Affymetrix, Illumina [~ 5200000]	N	Inflammatory skin disease
373	2015-12-18	25574825	Baurecht H	2015-01-08	Am J Hum Genet	www.ncbi.nlm.nih.gov/pubmed/25574825	Genome-wide comparative analysis of atopic dermatitis and psoriasis gives insight into opposing genetic mechanisms.	Inflammatory skin disease	2,079 European ancestry atopic dermatitis cases, 4,212 European ancestry psoriasis cases, 11,899 European ancestry controls		18p11.22	18	8667063	RP11-674N23.1	RAB12 - TOMM20P3	ENSG00000206418	ENSG00000263935		27681	20959	rs12458130-?	rs12458130	0	12458130	intergenic_variant	1	NR	4e-16	15.3979	(Psoriasis)			Affymetrix, Illumina [~ 5200000]	N	Inflammatory skin disease
374	2015-12-18	25574825	Baurecht H	2015-01-08	Am J Hum Genet	www.ncbi.nlm.nih.gov/pubmed/25574825	Genome-wide comparative analysis of atopic dermatitis and psoriasis gives insight into opposing genetic mechanisms.	Inflammatory skin disease	2,079 European ancestry atopic dermatitis cases, 4,212 European ancestry psoriasis cases, 11,899 European ancestry controls		19p13.2	19	10467167	PDE4A	PDE4A			ENSG00000065989			rs1051738-?	rs1051738	0	1051738	missense_variant	0	NR	3e-14	13.5229	(Psoriasis)			Affymetrix, Illumina [~ 5200000]	N	Inflammatory skin disease
375	2015-12-18	25574825	Baurecht H	2015-01-08	Am J Hum Genet	www.ncbi.nlm.nih.gov/pubmed/25574825	Genome-wide comparative analysis of atopic dermatitis and psoriasis gives insight into opposing genetic mechanisms.	Inflammatory skin disease	2,079 European ancestry atopic dermatitis cases, 4,212 European ancestry psoriasis cases, 11,899 European ancestry controls		1p31.3	1	67281732	retro-DNAJB6	AL389925.1 - IL12RB2	ENSG00000228523	ENSG00000081985		2953	25632	rs12119179-?	rs12119179	0	12119179	intergenic_variant	1	NR	6e-13	12.2218	(Psoriasis)			Affymetrix, Illumina [~ 5200000]	N	Inflammatory skin disease
376	2015-12-18	25574825	Baurecht H	2015-01-08	Am J Hum Genet	www.ncbi.nlm.nih.gov/pubmed/25574825	Genome-wide comparative analysis of atopic dermatitis and psoriasis gives insight into opposing genetic mechanisms.	Inflammatory skin disease	2,079 European ancestry atopic dermatitis cases, 4,212 European ancestry psoriasis cases, 11,899 European ancestry controls		2q24.2	2	162254026	FAP, IFIH1	FAP - IFIH1	ENSG00000078098	ENSG00000115267		8875	13048	rs2111485-?	rs2111485	0	2111485	regulatory_region_variant	1	NR	2e-12	11.699	(Psoriasis)			Affymetrix, Illumina [~ 5200000]	N	Inflammatory skin disease
377	2015-12-18	25574825	Baurecht H	2015-01-08	Am J Hum Genet	www.ncbi.nlm.nih.gov/pubmed/25574825	Genome-wide comparative analysis of atopic dermatitis and psoriasis gives insight into opposing genetic mechanisms.	Inflammatory skin disease	2,079 European ancestry atopic dermatitis cases, 4,212 European ancestry psoriasis cases, 11,899 European ancestry controls		9p21.1	9	32523739	DDX58	DDX58			ENSG00000107201			rs11795343-?	rs11795343	0	11795343	intron_variant	0	NR	4e-12	11.3979	(Psoriasis)			Affymetrix, Illumina [~ 5200000]	N	Inflammatory skin disease
378	2015-12-18	25574825	Baurecht H	2015-01-08	Am J Hum Genet	www.ncbi.nlm.nih.gov/pubmed/25574825	Genome-wide comparative analysis of atopic dermatitis and psoriasis gives insight into opposing genetic mechanisms.	Inflammatory skin disease	2,079 European ancestry atopic dermatitis cases, 4,212 European ancestry psoriasis cases, 11,899 European ancestry controls		17q11.2	17	27779649	NOS2	NOS2			ENSG00000007171			rs4795067-?	rs4795067	0	4795067	intron_variant	0	NR	6e-12	11.2218	(Psoriasis)			Affymetrix, Illumina [~ 5200000]	N	Inflammatory skin disease
379	2015-12-18	25574825	Baurecht H	2015-01-08	Am J Hum Genet	www.ncbi.nlm.nih.gov/pubmed/25574825	Genome-wide comparative analysis of atopic dermatitis and psoriasis gives insight into opposing genetic mechanisms.	Inflammatory skin disease	2,079 European ancestry atopic dermatitis cases, 4,212 European ancestry psoriasis cases, 11,899 European ancestry controls		1p36.11	1	23757159	TCEB3	ELOA, ELOA-AS1			ENSG00000011007, ENSG00000236810			rs2076346-?	rs2076346	0	2076346	intron_variant	0	NR	1e-11	11	(Psoriasis)			Affymetrix, Illumina [~ 5200000]	N	Inflammatory skin disease
380	2015-12-18	25574825	Baurecht H	2015-01-08	Am J Hum Genet	www.ncbi.nlm.nih.gov/pubmed/25574825	Genome-wide comparative analysis of atopic dermatitis and psoriasis gives insight into opposing genetic mechanisms.	Inflammatory skin disease	2,079 European ancestry atopic dermatitis cases, 4,212 European ancestry psoriasis cases, 11,899 European ancestry controls		2q24.2	2	162404181	KCNH7	KCNH7			ENSG00000184611			rs17716942-?	rs17716942	0	17716942	intron_variant	0	NR	4e-11	10.3979	(Psoriasis)			Affymetrix, Illumina [~ 5200000]	N	Inflammatory skin disease
381	2015-12-18	25574825	Baurecht H	2015-01-08	Am J Hum Genet	www.ncbi.nlm.nih.gov/pubmed/25574825	Genome-wide comparative analysis of atopic dermatitis and psoriasis gives insight into opposing genetic mechanisms.	Inflammatory skin disease	2,079 European ancestry atopic dermatitis cases, 4,212 European ancestry psoriasis cases, 11,899 European ancestry controls		5q33.3	5	159436379	AC008703.1	AC008691.1			ENSG00000249738			rs73818525-?	rs73818525	0	73818525	intron_variant	0	NR	5e-11	10.301	(Psoriasis)			Affymetrix, Illumina [~ 5200000]	N	Inflammatory skin disease
382	2015-12-18	25574825	Baurecht H	2015-01-08	Am J Hum Genet	www.ncbi.nlm.nih.gov/pubmed/25574825	Genome-wide comparative analysis of atopic dermatitis and psoriasis gives insight into opposing genetic mechanisms.	Inflammatory skin disease	2,079 European ancestry atopic dermatitis cases, 4,212 European ancestry psoriasis cases, 11,899 European ancestry controls		20q13.13	20	49949528	RNF114	RNF114			ENSG00000124226			rs73129298-?	rs73129298	0	73129298	intron_variant	0	NR	5e-11	10.301	(Psoriasis)			Affymetrix, Illumina [~ 5200000]	N	Inflammatory skin disease
383	2015-12-18	25574825	Baurecht H	2015-01-08	Am J Hum Genet	www.ncbi.nlm.nih.gov/pubmed/25574825	Genome-wide comparative analysis of atopic dermatitis and psoriasis gives insight into opposing genetic mechanisms.	Inflammatory skin disease	2,079 European ancestry atopic dermatitis cases, 4,212 European ancestry psoriasis cases, 11,899 European ancestry controls		18q21.2	18	54290024	POLI	POLI			ENSG00000101751			rs144098432-?	rs144098432	0	144098432	intron_variant	0	NR	6e-11	10.2218	(Psoriasis)			Affymetrix, Illumina [~ 5200000]	N	Inflammatory skin disease
384	2015-12-18	25574825	Baurecht H	2015-01-08	Am J Hum Genet	www.ncbi.nlm.nih.gov/pubmed/25574825	Genome-wide comparative analysis of atopic dermatitis and psoriasis gives insight into opposing genetic mechanisms.	Inflammatory skin disease	2,079 European ancestry atopic dermatitis cases, 4,212 European ancestry psoriasis cases, 11,899 European ancestry controls		19p13.2	19	10706980	QTRT1	QTRT1			ENSG00000213339			rs9807841-?	rs9807841	0	9807841	intron_variant	0	NR	1e-10	10	(Psoriasis)			Affymetrix, Illumina [~ 5200000]	N	Inflammatory skin disease
385	2015-12-18	25574825	Baurecht H	2015-01-08	Am J Hum Genet	www.ncbi.nlm.nih.gov/pubmed/25574825	Genome-wide comparative analysis of atopic dermatitis and psoriasis gives insight into opposing genetic mechanisms.	Inflammatory skin disease	2,079 European ancestry atopic dermatitis cases, 4,212 European ancestry psoriasis cases, 11,899 European ancestry controls		1p31.3	1	67240275	IL23R	IL23R			ENSG00000162594			rs11209026-?	rs11209026	0	11209026	missense_variant	0	NR	2e-10	9.69897	(Psoriasis)			Affymetrix, Illumina [~ 5200000]	N	Inflammatory skin disease
386	2015-12-18	25574825	Baurecht H	2015-01-08	Am J Hum Genet	www.ncbi.nlm.nih.gov/pubmed/25574825	Genome-wide comparative analysis of atopic dermatitis and psoriasis gives insight into opposing genetic mechanisms.	Inflammatory skin disease	2,079 European ancestry atopic dermatitis cases, 4,212 European ancestry psoriasis cases, 11,899 European ancestry controls		9p23	9	13844679	LINC00583	AL583785.1 - LINC00583	ENSG00000226197	ENSG00000205636		8108	83292	rs59827721-?	rs59827721	0	59827721	intergenic_variant	1	NR	2e-10	9.69897	(Psoriasis)			Affymetrix, Illumina [~ 5200000]	N	Inflammatory skin disease
387	2015-12-18	25574825	Baurecht H	2015-01-08	Am J Hum Genet	www.ncbi.nlm.nih.gov/pubmed/25574825	Genome-wide comparative analysis of atopic dermatitis and psoriasis gives insight into opposing genetic mechanisms.	Inflammatory skin disease	2,079 European ancestry atopic dermatitis cases, 4,212 European ancestry psoriasis cases, 11,899 European ancestry controls		3p21.33	3	43744082	ABHD5	ABHD5 - AC006055.1	ENSG00000011198	ENSG00000235886		9711	34879	rs75594032-?	rs75594032	0	75594032	regulatory_region_variant	1	NR	4e-10	9.39794	(Psoriasis)			Affymetrix, Illumina [~ 5200000]	N	Inflammatory skin disease
388	2015-12-18	25574825	Baurecht H	2015-01-08	Am J Hum Genet	www.ncbi.nlm.nih.gov/pubmed/25574825	Genome-wide comparative analysis of atopic dermatitis and psoriasis gives insight into opposing genetic mechanisms.	Inflammatory skin disease	2,079 European ancestry atopic dermatitis cases, 4,212 European ancestry psoriasis cases, 11,899 European ancestry controls		5q15	5	96784466	ERAP1	ERAP1			ENSG00000164307			rs39841-?	rs39841	0	39841	intron_variant	0	NR	1e-09	9	(Psoriasis)			Affymetrix, Illumina [~ 5200000]	N	Inflammatory skin disease
389	2015-12-18	25574825	Baurecht H	2015-01-08	Am J Hum Genet	www.ncbi.nlm.nih.gov/pubmed/25574825	Genome-wide comparative analysis of atopic dermatitis and psoriasis gives insight into opposing genetic mechanisms.	Inflammatory skin disease	2,079 European ancestry atopic dermatitis cases, 4,212 European ancestry psoriasis cases, 11,899 European ancestry controls		1p36.11	1	24191716	IFNLR1	IFNLR1 - LINC02800	ENSG00000185436	ENSG00000230023		3757	8524	rs10794648-?	rs10794648	0	10794648	intergenic_variant	1	NR	2e-09	8.69897	(Psoriasis)			Affymetrix, Illumina [~ 5200000]	N	Inflammatory skin disease
390	2015-12-18	25574825	Baurecht H	2015-01-08	Am J Hum Genet	www.ncbi.nlm.nih.gov/pubmed/25574825	Genome-wide comparative analysis of atopic dermatitis and psoriasis gives insight into opposing genetic mechanisms.	Inflammatory skin disease	2,079 European ancestry atopic dermatitis cases, 4,212 European ancestry psoriasis cases, 11,899 European ancestry controls		7p14.1	7	37349706	ELMO1	ELMO1			ENSG00000155849			rs2724013-?	rs2724013	0	2724013	intron_variant	0	NR	3e-09	8.52288	(Psoriasis)			Affymetrix, Illumina [~ 5200000]	N	Inflammatory skin disease
391	2015-12-18	25574825	Baurecht H	2015-01-08	Am J Hum Genet	www.ncbi.nlm.nih.gov/pubmed/25574825	Genome-wide comparative analysis of atopic dermatitis and psoriasis gives insight into opposing genetic mechanisms.	Inflammatory skin disease	2,079 European ancestry atopic dermatitis cases, 4,212 European ancestry psoriasis cases, 11,899 European ancestry controls		9p21.1	9	32432976	ACO1	ACO1			ENSG00000122729			rs4878497-?	rs4878497	0	4878497	intron_variant	0	NR	4e-09	8.39794	(Psoriasis)			Affymetrix, Illumina [~ 5200000]	N	Inflammatory skin disease
392	2015-12-18	25574825	Baurecht H	2015-01-08	Am J Hum Genet	www.ncbi.nlm.nih.gov/pubmed/25574825	Genome-wide comparative analysis of atopic dermatitis and psoriasis gives insight into opposing genetic mechanisms.	Inflammatory skin disease	2,079 European ancestry atopic dermatitis cases, 4,212 European ancestry psoriasis cases, 11,899 European ancestry controls		14q13.2	14	35383280	NFKBIA	AL133163.2 - AL133163.1	ENSG00000258860	ENSG00000240023		19652	4841	rs12884468-?	rs12884468	0	12884468	intergenic_variant	1	NR	9e-09	8.04576	(Psoriasis)			Affymetrix, Illumina [~ 5200000]	N	Inflammatory skin disease
393	2015-12-18	25574825	Baurecht H	2015-01-08	Am J Hum Genet	www.ncbi.nlm.nih.gov/pubmed/25574825	Genome-wide comparative analysis of atopic dermatitis and psoriasis gives insight into opposing genetic mechanisms.	Inflammatory skin disease	2,079 European ancestry atopic dermatitis cases, 4,212 European ancestry psoriasis cases, 11,899 European ancestry controls		5q34	5	168959084	SLIT3	SLIT3			ENSG00000184347			rs12188351-?	rs12188351	0	12188351	intron_variant	0	NR	1e-08	8	(Psoriasis)			Affymetrix, Illumina [~ 5200000]	N	Inflammatory skin disease
394	2015-12-18	25574825	Baurecht H	2015-01-08	Am J Hum Genet	www.ncbi.nlm.nih.gov/pubmed/25574825	Genome-wide comparative analysis of atopic dermatitis and psoriasis gives insight into opposing genetic mechanisms.	Inflammatory skin disease	2,079 European ancestry atopic dermatitis cases, 4,212 European ancestry psoriasis cases, 11,899 European ancestry controls		3p24.3	3	18665014	AC144521.1	SATB1-AS1			ENSG00000228956			rs68080462-?	rs68080462	0	68080462	intron_variant	0	NR	3e-08	7.52288	(Psoriasis)			Affymetrix, Illumina [~ 5200000]	N	Inflammatory skin disease
395	2015-12-18	25574825	Baurecht H	2015-01-08	Am J Hum Genet	www.ncbi.nlm.nih.gov/pubmed/25574825	Genome-wide comparative analysis of atopic dermatitis and psoriasis gives insight into opposing genetic mechanisms.	Inflammatory skin disease	2,079 European ancestry atopic dermatitis cases, 4,212 European ancestry psoriasis cases, 11,899 European ancestry controls		12q13.2	12	56042145	RPS26	RPS26			ENSG00000197728			rs1131017-?	rs1131017	0	1131017	5_prime_UTR_variant	0	NR	4e-08	7.39794	(Psoriasis)			Affymetrix, Illumina [~ 5200000]	N	Inflammatory skin disease
396	2015-12-18	25574825	Baurecht H	2015-01-08	Am J Hum Genet	www.ncbi.nlm.nih.gov/pubmed/25574825	Genome-wide comparative analysis of atopic dermatitis and psoriasis gives insight into opposing genetic mechanisms.	Inflammatory skin disease	2,079 European ancestry atopic dermatitis cases, 4,212 European ancestry psoriasis cases, 11,899 European ancestry controls		6q23.3	6	137717768	AL357060.1	AL356234.2			ENSG00000230533			rs514475-?	rs514475	0	514475	intron_variant	0	NR	6e-08	7.22185	(Psoriasis)			Affymetrix, Illumina [~ 5200000]	N	Inflammatory skin disease
397	2015-12-18	25574825	Baurecht H	2015-01-08	Am J Hum Genet	www.ncbi.nlm.nih.gov/pubmed/25574825	Genome-wide comparative analysis of atopic dermatitis and psoriasis gives insight into opposing genetic mechanisms.	Inflammatory skin disease	2,079 European ancestry atopic dermatitis cases, 4,212 European ancestry psoriasis cases, 11,899 European ancestry controls		6p25.3	6	549390	EXOC2	EXOC2			ENSG00000112685			rs2476847-?	rs2476847	0	2476847	intron_variant	0	NR	6e-08	7.22185	(Psoriasis)			Affymetrix, Illumina [~ 5200000]	N	Inflammatory skin disease
398	2015-12-18	25574825	Baurecht H	2015-01-08	Am J Hum Genet	www.ncbi.nlm.nih.gov/pubmed/25574825	Genome-wide comparative analysis of atopic dermatitis and psoriasis gives insight into opposing genetic mechanisms.	Inflammatory skin disease	2,079 European ancestry atopic dermatitis cases, 4,212 European ancestry psoriasis cases, 11,899 European ancestry controls		3p25.1	3	15621553	BTD	BTD			ENSG00000169814			rs2455826-?	rs2455826	0	2455826	intron_variant	0	NR	6e-08	7.22185	(Psoriasis)			Affymetrix, Illumina [~ 5200000]	N	Inflammatory skin disease
399	2015-12-18	25574825	Baurecht H	2015-01-08	Am J Hum Genet	www.ncbi.nlm.nih.gov/pubmed/25574825	Genome-wide comparative analysis of atopic dermatitis and psoriasis gives insight into opposing genetic mechanisms.	Inflammatory skin disease	2,079 European ancestry atopic dermatitis cases, 4,212 European ancestry psoriasis cases, 11,899 European ancestry controls		6q23.3	6	137797444	TNFAIP3	LINC02539 - WAKMAR2	ENSG00000234956	ENSG00000237499		4609	26229	rs681323-?	rs681323	0	681323	intergenic_variant	1	NR	7e-08	7.1549	(Psoriasis)			Affymetrix, Illumina [~ 5200000]	N	Inflammatory skin disease
400	2015-12-18	25574825	Baurecht H	2015-01-08	Am J Hum Genet	www.ncbi.nlm.nih.gov/pubmed/25574825	Genome-wide comparative analysis of atopic dermatitis and psoriasis gives insight into opposing genetic mechanisms.	Inflammatory skin disease	2,079 European ancestry atopic dermatitis cases, 4,212 European ancestry psoriasis cases, 11,899 European ancestry controls		12q24.31	12	122160501	LRRC43	MLXIP - LRRC43	ENSG00000281178	ENSG00000158113		13157	7237	rs4319543-?	rs4319543	0	4319543	intergenic_variant	1	NR	1e-07	7	(Psoriasis)			Affymetrix, Illumina [~ 5200000]	N	Inflammatory skin disease
401	2015-12-18	25574825	Baurecht H	2015-01-08	Am J Hum Genet	www.ncbi.nlm.nih.gov/pubmed/25574825	Genome-wide comparative analysis of atopic dermatitis and psoriasis gives insight into opposing genetic mechanisms.	Inflammatory skin disease	2,079 European ancestry atopic dermatitis cases, 4,212 European ancestry psoriasis cases, 11,899 European ancestry controls		18p11.21	18	12777326	RP11-973H7.1	AP005482.1 - PTPN2	ENSG00000260302	ENSG00000175354		1186	8152	rs7237497-?	rs7237497	0	7237497	intergenic_variant	1	NR	2e-07	6.69897	(Psoriasis)			Affymetrix, Illumina [~ 5200000]	N	Inflammatory skin disease
402	2015-12-18	25574825	Baurecht H	2015-01-08	Am J Hum Genet	www.ncbi.nlm.nih.gov/pubmed/25574825	Genome-wide comparative analysis of atopic dermatitis and psoriasis gives insight into opposing genetic mechanisms.	Inflammatory skin disease	2,079 European ancestry atopic dermatitis cases, 4,212 European ancestry psoriasis cases, 11,899 European ancestry controls		19p13.2	19	10295755	ICAM5	ICAM5			ENSG00000105376			rs12972990-?	rs12972990	0	12972990	intron_variant	0	NR	3e-07	6.52288	(Psoriasis)			Affymetrix, Illumina [~ 5200000]	N	Inflammatory skin disease
403	2015-12-18	25574825	Baurecht H	2015-01-08	Am J Hum Genet	www.ncbi.nlm.nih.gov/pubmed/25574825	Genome-wide comparative analysis of atopic dermatitis and psoriasis gives insight into opposing genetic mechanisms.	Inflammatory skin disease	2,079 European ancestry atopic dermatitis cases, 4,212 European ancestry psoriasis cases, 11,899 European ancestry controls		3p21.31	3	45338285	TMEM158, LARS2	U3 - LARS2	ENSG00000221043	ENSG00000011376		82665	50276	rs854216-?	rs854216	0	854216	regulatory_region_variant	1	NR	5e-07	6.30103	(Psoriasis)			Affymetrix, Illumina [~ 5200000]	N	Inflammatory skin disease
404	2015-12-18	25574825	Baurecht H	2015-01-08	Am J Hum Genet	www.ncbi.nlm.nih.gov/pubmed/25574825	Genome-wide comparative analysis of atopic dermatitis and psoriasis gives insight into opposing genetic mechanisms.	Inflammatory skin disease	2,079 European ancestry atopic dermatitis cases, 4,212 European ancestry psoriasis cases, 11,899 European ancestry controls		8p23.2	8	3122601	CSMD1	CSMD1			ENSG00000183117			rs9987128-?	rs9987128	0	9987128	intron_variant	0	NR	1e-06	6	(Psoriasis)			Affymetrix, Illumina [~ 5200000]	N	Inflammatory skin disease
405	2015-12-18	25574825	Baurecht H	2015-01-08	Am J Hum Genet	www.ncbi.nlm.nih.gov/pubmed/25574825	Genome-wide comparative analysis of atopic dermatitis and psoriasis gives insight into opposing genetic mechanisms.	Inflammatory skin disease	2,079 European ancestry atopic dermatitis cases, 4,212 European ancestry psoriasis cases, 11,899 European ancestry controls		11p14.3	11	25990685	RP11-405K6.1, ANO3	AC013799.1 - AC024341.1	ENSG00000254754	ENSG00000255086		63877	55302	rs4086867-?	rs4086867	0	4086867	intergenic_variant	1	NR	2e-06	5.69897	(Psoriasis)			Affymetrix, Illumina [~ 5200000]	N	Inflammatory skin disease
406	2015-12-18	25574825	Baurecht H	2015-01-08	Am J Hum Genet	www.ncbi.nlm.nih.gov/pubmed/25574825	Genome-wide comparative analysis of atopic dermatitis and psoriasis gives insight into opposing genetic mechanisms.	Inflammatory skin disease	2,079 European ancestry atopic dermatitis cases, 4,212 European ancestry psoriasis cases, 11,899 European ancestry controls		5q33.3	5	158684065	EBF1	AC091939.1 - EBF1	ENSG00000254135	ENSG00000164330		95519	11851	rs1421898-?	rs1421898	0	1421898	intergenic_variant	1	NR	2e-06	5.69897	(Psoriasis)			Affymetrix, Illumina [~ 5200000]	N	Inflammatory skin disease
407	2015-12-18	25574825	Baurecht H	2015-01-08	Am J Hum Genet	www.ncbi.nlm.nih.gov/pubmed/25574825	Genome-wide comparative analysis of atopic dermatitis and psoriasis gives insight into opposing genetic mechanisms.	Inflammatory skin disease	2,079 European ancestry atopic dermatitis cases, 4,212 European ancestry psoriasis cases, 11,899 European ancestry controls		5p13.2	5	34266472	piR-30261	AC138409.3			ENSG00000286543			rs11743355-?	rs11743355	0	11743355	intron_variant	0	NR	3e-06	5.52288	(Psoriasis)			Affymetrix, Illumina [~ 5200000]	N	Inflammatory skin disease
408	2015-12-18	25574825	Baurecht H	2015-01-08	Am J Hum Genet	www.ncbi.nlm.nih.gov/pubmed/25574825	Genome-wide comparative analysis of atopic dermatitis and psoriasis gives insight into opposing genetic mechanisms.	Inflammatory skin disease	2,079 European ancestry atopic dermatitis cases, 4,212 European ancestry psoriasis cases, 11,899 European ancestry controls		4q13.1	4	59002185	RP11-340A13.2	LINC02429			ENSG00000251266			rs13103557-?	rs13103557	0	13103557	intron_variant	0	NR	5e-06	5.30103	(Psoriasis)			Affymetrix, Illumina [~ 5200000]	N	Inflammatory skin disease
409	2015-12-18	25574825	Baurecht H	2015-01-08	Am J Hum Genet	www.ncbi.nlm.nih.gov/pubmed/25574825	Genome-wide comparative analysis of atopic dermatitis and psoriasis gives insight into opposing genetic mechanisms.	Inflammatory skin disease	2,079 European ancestry atopic dermatitis cases, 4,212 European ancestry psoriasis cases, 11,899 European ancestry controls		5q33.3	5	157511319	ADAM19	ADAM19			ENSG00000135074			rs6860540-?	rs6860540	0	6860540	intron_variant	0	NR	5e-06	5.30103	(Psoriasis)			Affymetrix, Illumina [~ 5200000]	N	Inflammatory skin disease
410	2015-12-18	25574825	Baurecht H	2015-01-08	Am J Hum Genet	www.ncbi.nlm.nih.gov/pubmed/25574825	Genome-wide comparative analysis of atopic dermatitis and psoriasis gives insight into opposing genetic mechanisms.	Inflammatory skin disease	2,079 European ancestry atopic dermatitis cases, 4,212 European ancestry psoriasis cases, 11,899 European ancestry controls		21q22.2	21	38919035	AF064858.6	AP001042.1			ENSG00000205622			rs2836751-?	rs2836751	0	2836751	non_coding_transcript_exon_variant	0	NR	6e-06	5.22185	(Psoriasis)			Affymetrix, Illumina [~ 5200000]	N	Inflammatory skin disease
411	2015-12-18	25574825	Baurecht H	2015-01-08	Am J Hum Genet	www.ncbi.nlm.nih.gov/pubmed/25574825	Genome-wide comparative analysis of atopic dermatitis and psoriasis gives insight into opposing genetic mechanisms.	Inflammatory skin disease	2,079 European ancestry atopic dermatitis cases, 4,212 European ancestry psoriasis cases, 11,899 European ancestry controls		1p36.23	1	8297161	SLC45A1	RNU6-991P - SLC45A1	ENSG00000251977	ENSG00000162426		4898	20665	rs11121152-?	rs11121152	0	11121152	regulatory_region_variant	1	NR	8e-06	5.09691	(Psoriasis)			Affymetrix, Illumina [~ 5200000]	N	Inflammatory skin disease
412	2016-01-06	25574825	Baurecht H	2015-01-08	Am J Hum Genet	www.ncbi.nlm.nih.gov/pubmed/25574825	Genome-wide comparative analysis of atopic dermatitis and psoriasis gives insight into opposing genetic mechanisms.	Psoriasis	4,212 European ancestry cases, 8,032 European ancestry controls		19q13.33	19	48703374	FUT2	FUT2			ENSG00000176920			rs1047781-C	rs1047781	0	1047781	missense_variant	0	NR	4e-08	7.39794		1.18343	[1.15-1.22]	Affymetrix, Illumina, Perlegen [up to 5493100] (imputed)	N	Psoriasis
413	2016-01-06	25574825	Baurecht H	2015-01-08	Am J Hum Genet	www.ncbi.nlm.nih.gov/pubmed/25574825	Genome-wide comparative analysis of atopic dermatitis and psoriasis gives insight into opposing genetic mechanisms.	Psoriasis	4,212 European ancestry cases, 8,032 European ancestry controls		19q13.41	19	52951536	ZNF816A	ZNF816-ZNF321P, ZNF816			ENSG00000221874, ENSG00000180257			rs12459008-A	rs12459008	0	12459008	missense_variant	0	NR	4e-06	5.39794		1.162	[1.090-1.238]	Affymetrix, Illumina, Perlegen [up to 5493100] (imputed)	N	Psoriasis
414	2016-01-06	25574825	Baurecht H	2015-01-08	Am J Hum Genet	www.ncbi.nlm.nih.gov/pubmed/25574825	Genome-wide comparative analysis of atopic dermatitis and psoriasis gives insight into opposing genetic mechanisms.	Psoriasis	4,212 European ancestry cases, 8,032 European ancestry controls		20q13.13	20	49905793	SPATA2, RNF114	SPATA2			ENSG00000158480			rs495337-A	rs495337	0	495337	synonymous_variant	0	NR	3e-09	8.52288		1.1919	[1.16-1.23]	Affymetrix, Illumina, Perlegen [up to 5493100] (imputed)	N	Psoriasis
415	2016-01-06	25574825	Baurecht H	2015-01-08	Am J Hum Genet	www.ncbi.nlm.nih.gov/pubmed/25574825	Genome-wide comparative analysis of atopic dermatitis and psoriasis gives insight into opposing genetic mechanisms.	Psoriasis	4,212 European ancestry cases, 8,032 European ancestry controls		2p16.1	2	60854407	FLJ16341, REL	LINC01185			ENSG00000228414			rs702873-T	rs702873	0	702873	intron_variant	0	NR	3e-11	10.5229		1.21654	[1.18-1.25]	Affymetrix, Illumina, Perlegen [up to 5493100] (imputed)	N	Psoriasis
416	2016-01-06	25574825	Baurecht H	2015-01-08	Am J Hum Genet	www.ncbi.nlm.nih.gov/pubmed/25574825	Genome-wide comparative analysis of atopic dermatitis and psoriasis gives insight into opposing genetic mechanisms.	Psoriasis	4,212 European ancestry cases, 8,032 European ancestry controls		2q24.2	2	162404181	IFIH1	KCNH7			ENSG00000184611			rs17716942-T	rs17716942	0	17716942	intron_variant	0	NR	3e-09	8.52288		1.309	[1.198-1.433]	Affymetrix, Illumina, Perlegen [up to 5493100] (imputed)	N	Psoriasis
417	2016-01-06	25574825	Baurecht H	2015-01-08	Am J Hum Genet	www.ncbi.nlm.nih.gov/pubmed/25574825	Genome-wide comparative analysis of atopic dermatitis and psoriasis gives insight into opposing genetic mechanisms.	Psoriasis	4,212 European ancestry cases, 8,032 European ancestry controls		5q15	5	96766240	ERAP1	ERAP1, CAST			ENSG00000164307, ENSG00000153113			rs27524-A	rs27524	0	27524	intron_variant	0	NR	2e-08	7.69897		1.195	[1.157-1.234]	Affymetrix, Illumina, Perlegen [up to 5493100] (imputed)	N	Psoriasis
418	2016-01-06	25574825	Baurecht H	2015-01-08	Am J Hum Genet	www.ncbi.nlm.nih.gov/pubmed/25574825	Genome-wide comparative analysis of atopic dermatitis and psoriasis gives insight into opposing genetic mechanisms.	Psoriasis	4,212 European ancestry cases, 8,032 European ancestry controls		5q31.1	5	132660272	IL13, IL4	IL13, TH2LCRR			ENSG00000169194, ENSG00000223442			rs20541-A	rs20541	0	20541	missense_variant	0	NR	5e-06	5.30103		1.18906	[1.14-1.23]	Affymetrix, Illumina, Perlegen [up to 5493100] (imputed)	N	Psoriasis
419	2016-01-06	25574825	Baurecht H	2015-01-08	Am J Hum Genet	www.ncbi.nlm.nih.gov/pubmed/25574825	Genome-wide comparative analysis of atopic dermatitis and psoriasis gives insight into opposing genetic mechanisms.	Psoriasis	4,212 European ancestry cases, 8,032 European ancestry controls		5q33.1	5	151087628	ANXA6, TNIP1	TNIP1			ENSG00000145901			rs2233278-A	rs2233278	0	2233278	5_prime_UTR_variant	0	NR	1e-18	18		1.647	[1.557-1.743]	Affymetrix, Illumina, Perlegen [up to 5493100] (imputed)	N	Psoriasis
420	2016-01-06	25574825	Baurecht H	2015-01-08	Am J Hum Genet	www.ncbi.nlm.nih.gov/pubmed/25574825	Genome-wide comparative analysis of atopic dermatitis and psoriasis gives insight into opposing genetic mechanisms.	Psoriasis	4,212 European ancestry cases, 8,032 European ancestry controls		6p25.3	6	577820	EXOC2, IRF4	EXOC2			ENSG00000112685			rs9504361-A	rs9504361	0	9504361	intron_variant	0	NR	3e-07	6.52288		1.163	[1.129-1.198]	Affymetrix, Illumina, Perlegen [up to 5493100] (imputed)	N	Psoriasis
421	2016-01-06	25574825	Baurecht H	2015-01-08	Am J Hum Genet	www.ncbi.nlm.nih.gov/pubmed/25574825	Genome-wide comparative analysis of atopic dermatitis and psoriasis gives insight into opposing genetic mechanisms.	Psoriasis	4,212 European ancestry cases, 8,032 European ancestry controls		6q21	6	111352511	TRAF3IP2	REV3L, MFSD4B			ENSG00000009413, ENSG00000173214			rs240993-T	rs240993	0	240993	intron_variant	0	NR	1e-14	14		1.282	[1.241-1.324]	Affymetrix, Illumina, Perlegen [up to 5493100] (imputed)	N	Psoriasis
422	2016-01-06	25574825	Baurecht H	2015-01-08	Am J Hum Genet	www.ncbi.nlm.nih.gov/pubmed/25574825	Genome-wide comparative analysis of atopic dermatitis and psoriasis gives insight into opposing genetic mechanisms.	Psoriasis	4,212 European ancestry cases, 8,032 European ancestry controls		6q21	6	111334327	REV3L	MFSD4B, REV3L			ENSG00000173214, ENSG00000009413			rs465969-A	rs465969	0	465969	intron_variant	0	NR	8e-12	11.0969		1.403	[1.335-1.474]	Affymetrix, Illumina, Perlegen [up to 5493100] (imputed)	N	Psoriasis
423	2016-01-06	25574825	Baurecht H	2015-01-08	Am J Hum Genet	www.ncbi.nlm.nih.gov/pubmed/25574825	Genome-wide comparative analysis of atopic dermatitis and psoriasis gives insight into opposing genetic mechanisms.	Psoriasis	4,212 European ancestry cases, 8,032 European ancestry controls		6q23.3	6	137876687	TNFAIP3	TNFAIP3			ENSG00000118503			rs582757-T	rs582757	0	582757	intron_variant	0	NR	6e-12	11.2218		1.24688	[1.21-1.29]	Affymetrix, Illumina, Perlegen [up to 5493100] (imputed)	N	Psoriasis
424	2016-01-06	25574825	Baurecht H	2015-01-08	Am J Hum Genet	www.ncbi.nlm.nih.gov/pubmed/25574825	Genome-wide comparative analysis of atopic dermatitis and psoriasis gives insight into opposing genetic mechanisms.	Psoriasis	4,212 European ancestry cases, 8,032 European ancestry controls		7p14.1	7	37346633	ELMO1	ELMO1			ENSG00000155849			rs2700987-A	rs2700987	0	2700987	intron_variant	0	NR	7e-08	7.1549		1.174	[1.14-1.209]	Affymetrix, Illumina, Perlegen [up to 5493100] (imputed)	N	Psoriasis
425	2016-01-06	25574825	Baurecht H	2015-01-08	Am J Hum Genet	www.ncbi.nlm.nih.gov/pubmed/25574825	Genome-wide comparative analysis of atopic dermatitis and psoriasis gives insight into opposing genetic mechanisms.	Psoriasis	4,212 European ancestry cases, 8,032 European ancestry controls		9p21.1	9	32523739	DDX58	DDX58			ENSG00000107201			rs11795343-T	rs11795343	0	11795343	intron_variant	0	NR	6e-09	8.22185		1.19	[1.155-1.226]	Affymetrix, Illumina, Perlegen [up to 5493100] (imputed)	N	Psoriasis
426	2016-01-06	25574825	Baurecht H	2015-01-08	Am J Hum Genet	www.ncbi.nlm.nih.gov/pubmed/25574825	Genome-wide comparative analysis of atopic dermatitis and psoriasis gives insight into opposing genetic mechanisms.	Psoriasis	4,212 European ancestry cases, 8,032 European ancestry controls		9q31.2	9	108054739	KLF4	AC068050.1 - CHCHD4P2	ENSG00000213557	ENSG00000237360		14147	42693	rs10979182-A	rs10979182	0	10979182	regulatory_region_variant	1	NR	3e-06	5.52288		1.149	[1.084-1.218]	Affymetrix, Illumina, Perlegen [up to 5493100] (imputed)	N	Psoriasis
427	2015-04-16	25129146	Wu C	2014-08-17	Nat Genet	www.ncbi.nlm.nih.gov/pubmed/25129146	Joint analysis of three genome-wide association studies of esophageal squamous cell carcinoma in Chinese populations.	Esophageal squamous cell carcinoma	5,337 Han Chinese ancestry cases, 5,787 Han Chinese ancestry controls	9,654 Han Chinese ancestry cases, 10,058 Han Chinese ancestry controls	5q31.2	5	139481561	TMEM173	TMEM173			ENSG00000184584			rs7447927-C	rs7447927	0	7447927	synonymous_variant	0	0.54	8e-20	19.0969		1.18	[1.14-1.22]	Affymetrix, Illumina [7556215] (imputed)	N	Esophageal SCC
428	2015-04-16	25129146	Wu C	2014-08-17	Nat Genet	www.ncbi.nlm.nih.gov/pubmed/25129146	Joint analysis of three genome-wide association studies of esophageal squamous cell carcinoma in Chinese populations.	Esophageal squamous cell carcinoma	5,337 Han Chinese ancestry cases, 5,787 Han Chinese ancestry controls	9,654 Han Chinese ancestry cases, 10,058 Han Chinese ancestry controls	17p13.1	17	7654516	TP53, ATP1B2	ATP1B2			ENSG00000129244			rs1642764-C	rs1642764	0	1642764	intron_variant	0	0.501	3e-13	12.5229		1.14	[1.1-1.18]	Affymetrix, Illumina [7556215] (imputed)	N	Esophageal SCC
429	2015-04-16	25129146	Wu C	2014-08-17	Nat Genet	www.ncbi.nlm.nih.gov/pubmed/25129146	Joint analysis of three genome-wide association studies of esophageal squamous cell carcinoma in Chinese populations.	Esophageal squamous cell carcinoma	5,337 Han Chinese ancestry cases, 5,787 Han Chinese ancestry controls	9,654 Han Chinese ancestry cases, 10,058 Han Chinese ancestry controls	6p21.32	6	32621489	HLA	HLA-DRB1 - HLA-DQA1	ENSG00000206240	ENSG00000196735		31641	6690	rs35597309-A	rs35597309	0	35597309	regulatory_region_variant	1	0.072	1e-07	7		1.19	[1.12-1.27]	Affymetrix, Illumina [7556215] (imputed)	N	Esophageal SCC
430	2015-04-16	25129146	Wu C	2014-08-17	Nat Genet	www.ncbi.nlm.nih.gov/pubmed/25129146	Joint analysis of three genome-wide association studies of esophageal squamous cell carcinoma in Chinese populations.	Esophageal squamous cell carcinoma	5,337 Han Chinese ancestry cases, 5,787 Han Chinese ancestry controls	9,654 Han Chinese ancestry cases, 10,058 Han Chinese ancestry controls	9p21.3	9	21997016	CDKN2B, CDKN2A	CDKN2B-AS1, AL359922.1			ENSG00000240498, ENSG00000264545			rs61271866-A	rs61271866	0	61271866	intron_variant	0	0.190	7e-07	6.1549		1.11	[1.07-1.16]	Affymetrix, Illumina [7556215] (imputed)	N	Esophageal SCC
431	2015-04-16	25129146	Wu C	2014-08-17	Nat Genet	www.ncbi.nlm.nih.gov/pubmed/25129146	Joint analysis of three genome-wide association studies of esophageal squamous cell carcinoma in Chinese populations.	Esophageal squamous cell carcinoma	5,337 Han Chinese ancestry cases, 5,787 Han Chinese ancestry controls	9,654 Han Chinese ancestry cases, 10,058 Han Chinese ancestry controls	8q24.22	8	132107714	NR	HHLA1			ENSG00000132297			rs7822239-A	rs7822239	0	7822239	intron_variant	0	0.73	8e-06	5.09691		1.1	[1.05-1.14]	Affymetrix, Illumina [7556215] (imputed)	N	Esophageal SCC
432	2015-04-16	25129146	Wu C	2014-08-17	Nat Genet	www.ncbi.nlm.nih.gov/pubmed/25129146	Joint analysis of three genome-wide association studies of esophageal squamous cell carcinoma in Chinese populations.	Esophageal squamous cell carcinoma	5,337 Han Chinese ancestry cases, 5,787 Han Chinese ancestry controls	9,654 Han Chinese ancestry cases, 10,058 Han Chinese ancestry controls	10q23.33	10	94306584	PLCE1, KIAA1516	PLCE1			ENSG00000138193			rs2274223-G	rs2274223	0	2274223	missense_variant	0	0.209	4e-18	17.3979		1.35	[1.26-1.45]	Affymetrix, Illumina [7556215] (imputed)	N	Esophageal SCC
433	2015-04-16	25129146	Wu C	2014-08-17	Nat Genet	www.ncbi.nlm.nih.gov/pubmed/25129146	Joint analysis of three genome-wide association studies of esophageal squamous cell carcinoma in Chinese populations.	Esophageal squamous cell carcinoma	5,337 Han Chinese ancestry cases, 5,787 Han Chinese ancestry controls	9,654 Han Chinese ancestry cases, 10,058 Han Chinese ancestry controls	2q33.1	2	201298088	CASP8, ALS2CR12	FLACC1			ENSG00000155749			rs13016963-A	rs13016963	0	13016963	intron_variant	0	0.283	4e-13	12.3979		1.27	[1.19-1.33]	Affymetrix, Illumina [7556215] (imputed)	N	Esophageal SCC
434	2015-04-16	25129146	Wu C	2014-08-17	Nat Genet	www.ncbi.nlm.nih.gov/pubmed/25129146	Joint analysis of three genome-wide association studies of esophageal squamous cell carcinoma in Chinese populations.	Esophageal squamous cell carcinoma	5,337 Han Chinese ancestry cases, 5,787 Han Chinese ancestry controls	9,654 Han Chinese ancestry cases, 10,058 Han Chinese ancestry controls	21q22.12	21	34985564	RUNX1	RUNX1			ENSG00000159216			rs2014300-G	rs2014300	0	2014300	intron_variant	0	0.843	8e-09	8.09691		1.28	[1.18-1.39]	Affymetrix, Illumina [7556215] (imputed)	N	Esophageal SCC
435	2015-04-16	25129146	Wu C	2014-08-17	Nat Genet	www.ncbi.nlm.nih.gov/pubmed/25129146	Joint analysis of three genome-wide association studies of esophageal squamous cell carcinoma in Chinese populations.	Esophageal squamous cell carcinoma	5,337 Han Chinese ancestry cases, 5,787 Han Chinese ancestry controls	9,654 Han Chinese ancestry cases, 10,058 Han Chinese ancestry controls	22q12.1	22	28796682	CHEK2, CCDC117, XBP1	XBP1			ENSG00000100219			rs2239815-T	rs2239815	0	2239815	non_coding_transcript_exon_variant	0	0.387	4e-07	6.39794		1.16	[1.1-1.23]	Affymetrix, Illumina [7556215] (imputed)	N	Esophageal SCC
436	2015-04-16	25129146	Wu C	2014-08-17	Nat Genet	www.ncbi.nlm.nih.gov/pubmed/25129146	Joint analysis of three genome-wide association studies of esophageal squamous cell carcinoma in Chinese populations.	Esophageal squamous cell carcinoma	5,337 Han Chinese ancestry cases, 5,787 Han Chinese ancestry controls	9,654 Han Chinese ancestry cases, 10,058 Han Chinese ancestry controls	5q11.2	5	59111944	PDE4D, PDE4DN2	PDE4D			ENSG00000113448			rs10052657-C	rs10052657	0	10052657	intron_variant	0	0.88	1e-06	6		1.25	[1.15-1.37]	Affymetrix, Illumina [7556215] (imputed)	N	Esophageal SCC
437	2018-04-25	23143594	Tsoi LC	2012-12-01	Nat Genet	www.ncbi.nlm.nih.gov/pubmed/23143594	Identification of 15 new psoriasis susceptibility loci highlights the role of innate immunity.	Psoriasis	10,588 European ancestry cases, 22,806 European ancestry controls		6q25.3	6	159085568	TAGAP	AL035530.2, AL035530.1, AL356417.3			ENSG00000271913, ENSG00000226032, ENSG00000285492			rs2451258-C	rs2451258	0	2451258	intron_variant	0	0.348	3e-08	7.52288		1.12		Illumina [111236] (imputed)	N	Psoriasis
438	2018-04-25	23143594	Tsoi LC	2012-12-01	Nat Genet	www.ncbi.nlm.nih.gov/pubmed/23143594	Identification of 15 new psoriasis susceptibility loci highlights the role of innate immunity.	Psoriasis	10,588 European ancestry cases, 22,806 European ancestry controls		7p14.1	7	37346633	ELMO1	ELMO1			ENSG00000155849			rs2700987-A	rs2700987	0	2700987	intron_variant	0	0.564	4e-09	8.39794		1.11		Illumina [111236] (imputed)	N	Psoriasis
439	2018-04-25	23143594	Tsoi LC	2012-12-01	Nat Genet	www.ncbi.nlm.nih.gov/pubmed/23143594	Identification of 15 new psoriasis susceptibility loci highlights the role of innate immunity.	Psoriasis	10,588 European ancestry cases, 22,806 European ancestry controls		9p21.1	9	32523739	DDX58	DDX58			ENSG00000107201			rs11795343-T	rs11795343	0	11795343	intron_variant	0	0.597	8e-11	10.0969		1.11		Illumina [111236] (imputed)	N	Psoriasis
440	2018-04-25	23143594	Tsoi LC	2012-12-01	Nat Genet	www.ncbi.nlm.nih.gov/pubmed/23143594	Identification of 15 new psoriasis susceptibility loci highlights the role of innate immunity.	Psoriasis	10,588 European ancestry cases, 22,806 European ancestry controls		9q31.2	9	108054739	KLF4	AC068050.1 - CHCHD4P2	ENSG00000213557	ENSG00000237360		14147	42693	rs10979182-A	rs10979182	0	10979182	regulatory_region_variant	1	0.591	2e-08	7.69897		1.12		Illumina [111236] (imputed)	N	Psoriasis
441	2018-04-25	23143594	Tsoi LC	2012-12-01	Nat Genet	www.ncbi.nlm.nih.gov/pubmed/23143594	Identification of 15 new psoriasis susceptibility loci highlights the role of innate immunity.	Psoriasis	10,588 European ancestry cases, 22,806 European ancestry controls		11q22.3	11	110091706	ZC3H12C	RDX			ENSG00000137710			rs4561177-A	rs4561177	0	4561177	intron_variant	0	0.581	8e-13	12.0969		1.14		Illumina [111236] (imputed)	N	Psoriasis
442	2018-04-25	23143594	Tsoi LC	2012-12-01	Nat Genet	www.ncbi.nlm.nih.gov/pubmed/23143594	Identification of 15 new psoriasis susceptibility loci highlights the role of innate immunity.	Psoriasis	10,588 European ancestry cases, 22,806 European ancestry controls		11q24.3	11	128536543	ETS1	ETS1			ENSG00000134954			rs3802826-A	rs3802826	0	3802826	non_coding_transcript_exon_variant	0	0.484	1e-09	9		1.12		Illumina [111236] (imputed)	N	Psoriasis
443	2018-04-25	23143594	Tsoi LC	2012-12-01	Nat Genet	www.ncbi.nlm.nih.gov/pubmed/23143594	Identification of 15 new psoriasis susceptibility loci highlights the role of innate immunity.	Psoriasis	10,588 European ancestry cases, 22,806 European ancestry controls		16p13.13	16	11271643	PRM3, SOCS1	RMI2			ENSG00000175643			rs367569-C	rs367569	0	367569	intron_variant	0	0.709	5e-08	7.30103		1.13		Illumina [111236] (imputed)	N	Psoriasis
444	2018-04-25	23143594	Tsoi LC	2012-12-01	Nat Genet	www.ncbi.nlm.nih.gov/pubmed/23143594	Identification of 15 new psoriasis susceptibility loci highlights the role of innate immunity.	Psoriasis	10,588 European ancestry cases, 22,806 European ancestry controls		17q21.2	17	42409561	PTRF, STAT3, STAT5A/B	CAVIN1			ENSG00000177469			rs963986-C	rs963986	0	963986	intron_variant	0	0.154	5e-09	8.30103		1.15		Illumina [111236] (imputed)	N	Psoriasis
445	2018-04-25	23143594	Tsoi LC	2012-12-01	Nat Genet	www.ncbi.nlm.nih.gov/pubmed/23143594	Identification of 15 new psoriasis susceptibility loci highlights the role of innate immunity.	Psoriasis	10,588 European ancestry cases, 22,806 European ancestry controls		17q25.3	17	80205094	CARD14	CARD14, AC087741.1			ENSG00000141527, ENSG00000262580			rs11652075-C	rs11652075	0	11652075	missense_variant	0	0.502	3e-08	7.52288		1.11		Illumina [111236] (imputed)	N	Psoriasis
446	2018-04-25	23143594	Tsoi LC	2012-12-01	Nat Genet	www.ncbi.nlm.nih.gov/pubmed/23143594	Identification of 15 new psoriasis susceptibility loci highlights the role of innate immunity.	Psoriasis	10,588 European ancestry cases, 22,806 European ancestry controls		18q21.2	18	54293380	POL1, STARD6, MBD2	POLI			ENSG00000101751			rs545979-T	rs545979	0	545979	intron_variant	0	0.291	4e-10	9.39794		1.12		Illumina [111236] (imputed)	N	Psoriasis
447	2018-04-25	23143594	Tsoi LC	2012-12-01	Nat Genet	www.ncbi.nlm.nih.gov/pubmed/23143594	Identification of 15 new psoriasis susceptibility loci highlights the role of innate immunity.	Psoriasis	10,588 European ancestry cases, 22,806 European ancestry controls		19p13.2	19	10707416	ILF3, CARM1	QTRT1			ENSG00000213339			rs892085-A	rs892085	0	892085	intron_variant	0	0.558	3e-17	16.5229		1.17		Illumina [111236] (imputed)	N	Psoriasis
448	2018-04-25	23143594	Tsoi LC	2012-12-01	Nat Genet	www.ncbi.nlm.nih.gov/pubmed/23143594	Identification of 15 new psoriasis susceptibility loci highlights the role of innate immunity.	Psoriasis	10,588 European ancestry cases, 22,806 European ancestry controls		2q24.2	2	162254026	KCNH7, IFIH1	FAP - IFIH1	ENSG00000078098	ENSG00000115267		8875	13048	rs2111485-G	rs2111485	0	2111485	regulatory_region_variant	1	0.61	3e-08	7.52288	(conditioned on rs17716942)	1.14		Illumina [111236] (imputed)	N	Psoriasis
449	2018-04-25	23143594	Tsoi LC	2012-12-01	Nat Genet	www.ncbi.nlm.nih.gov/pubmed/23143594	Identification of 15 new psoriasis susceptibility loci highlights the role of innate immunity.	Psoriasis	10,588 European ancestry cases, 22,806 European ancestry controls		5q15	5	96916885	ERAP1	AC009126.1, ERAP2			ENSG00000247121, ENSG00000164308			rs2910686-C	rs2910686	0	2910686	intron_variant	0	0.44	2e-08	7.69897	(conditioned on rs27432)	1.12		Illumina [111236] (imputed)	N	Psoriasis
450	2018-04-25	23143594	Tsoi LC	2012-12-01	Nat Genet	www.ncbi.nlm.nih.gov/pubmed/23143594	Identification of 15 new psoriasis susceptibility loci highlights the role of innate immunity.	Psoriasis	10,588 European ancestry cases, 22,806 European ancestry controls		5q33.3	5	159377920	IL12B	AC008691.1			ENSG00000249738			rs4379175-G	rs4379175	0	4379175	intron_variant	0	0.68	9e-40	39.0458	(conditioned on rs12188300)	1.31		Illumina [111236] (imputed)	N	Psoriasis
451	2018-04-25	23143594	Tsoi LC	2012-12-01	Nat Genet	www.ncbi.nlm.nih.gov/pubmed/23143594	Identification of 15 new psoriasis susceptibility loci highlights the role of innate immunity.	Psoriasis	10,588 European ancestry cases, 22,806 European ancestry controls		6p21.33	6	31387342	HLA-B, HLA-C, MICA	HLA-S - AL645933.2	ENSG00000237559	ENSG00000272221		5054	6947	rs13437088-T	rs13437088	0	13437088	intergenic_variant	1	0.25	3e-40	39.5229	(conditioned on rs4406273)	1.32		Illumina [111236] (imputed)	N	Psoriasis
452	2018-04-25	23143594	Tsoi LC	2012-12-01	Nat Genet	www.ncbi.nlm.nih.gov/pubmed/23143594	Identification of 15 new psoriasis susceptibility loci highlights the role of innate immunity.	Psoriasis	10,588 European ancestry cases, 22,806 European ancestry controls		19p13.2	19	10359299	TYK2	TYK2			ENSG00000105397			rs12720356-A	rs12720356	0	12720356	missense_variant	0	0.91	3e-10	9.52288	(conditioned on rs34536443)	1.25		Illumina [111236] (imputed)	N	Psoriasis
453	2018-04-25	23143594	Tsoi LC	2012-12-01	Nat Genet	www.ncbi.nlm.nih.gov/pubmed/23143594	Identification of 15 new psoriasis susceptibility loci highlights the role of innate immunity.	Psoriasis	10,588 European ancestry cases, 22,806 European ancestry controls		1p36.11	1	24192153	IL28R	IFNLR1 - LINC02800	ENSG00000185436	ENSG00000230023		4194	8087	rs7552167-G	rs7552167	0	7552167	regulatory_region_variant	1	0.858	9e-12	11.0458		1.21		Illumina [111236] (imputed)	N	Psoriasis
454	2018-04-25	23143594	Tsoi LC	2012-12-01	Nat Genet	www.ncbi.nlm.nih.gov/pubmed/23143594	Identification of 15 new psoriasis susceptibility loci highlights the role of innate immunity.	Psoriasis	10,588 European ancestry cases, 22,806 European ancestry controls		1p31.3	1	67260421	IL23R	IL23R - RNU4ATAC4P	ENSG00000162594	ENSG00000252116		442	7180	rs9988642-T	rs9988642	0	9988642	regulatory_region_variant	1	0.929	1e-26	26		1.52		Illumina [111236] (imputed)	N	Psoriasis
455	2018-04-25	23143594	Tsoi LC	2012-12-01	Nat Genet	www.ncbi.nlm.nih.gov/pubmed/23143594	Identification of 15 new psoriasis susceptibility loci highlights the role of innate immunity.	Psoriasis	10,588 European ancestry cases, 22,806 European ancestry controls		1q21.3	1	152617711	LCE3D, LCE3B	LCE3B - LCE3A	ENSG00000187238	ENSG00000185962		3613	5123	rs6677595-T	rs6677595	0	6677595	intergenic_variant	1	0.64	2e-33	32.699		1.26		Illumina [111236] (imputed)	N	Psoriasis
456	2018-04-25	23143594	Tsoi LC	2012-12-01	Nat Genet	www.ncbi.nlm.nih.gov/pubmed/23143594	Identification of 15 new psoriasis susceptibility loci highlights the role of innate immunity.	Psoriasis	10,588 European ancestry cases, 22,806 European ancestry controls		2p16.1	2	60856371	FLJ16341, REL	LINC01185			ENSG00000228414			rs62149416-T	rs62149416	0	62149416	intron_variant	0	0.635	2e-17	16.699		1.17		Illumina [111236] (imputed)	N	Psoriasis
457	2018-04-25	23143594	Tsoi LC	2012-12-01	Nat Genet	www.ncbi.nlm.nih.gov/pubmed/23143594	Identification of 15 new psoriasis susceptibility loci highlights the role of innate immunity.	Psoriasis	10,588 European ancestry cases, 22,806 European ancestry controls		2q24.2	2	162404181	KCNH7, IFIH1	KCNH7			ENSG00000184611			rs17716942-T	rs17716942	0	17716942	intron_variant	0	0.863	3e-18	17.5229		1.27		Illumina [111236] (imputed)	N	Psoriasis
458	2018-04-25	23143594	Tsoi LC	2012-12-01	Nat Genet	www.ncbi.nlm.nih.gov/pubmed/23143594	Identification of 15 new psoriasis susceptibility loci highlights the role of innate immunity.	Psoriasis	10,588 European ancestry cases, 22,806 European ancestry controls		5q15	5	96783569	ERAP1	ERAP1			ENSG00000164307			rs27432-A	rs27432	0	27432	intron_variant	0	0.274	2e-20	19.699		1.2		Illumina [111236] (imputed)	N	Psoriasis
459	2018-04-25	23143594	Tsoi LC	2012-12-01	Nat Genet	www.ncbi.nlm.nih.gov/pubmed/23143594	Identification of 15 new psoriasis susceptibility loci highlights the role of innate immunity.	Psoriasis	10,588 European ancestry cases, 22,806 European ancestry controls		5q31.1	5	132660753	IL13, IL4	TH2LCRR, IL13			ENSG00000223442, ENSG00000169194			rs1295685-G	rs1295685	0	1295685	3_prime_UTR_variant	0	0.798	3e-10	9.52288		1.18		Illumina [111236] (imputed)	N	Psoriasis
460	2018-04-25	23143594	Tsoi LC	2012-12-01	Nat Genet	www.ncbi.nlm.nih.gov/pubmed/23143594	Identification of 15 new psoriasis susceptibility loci highlights the role of innate immunity.	Psoriasis	10,588 European ancestry cases, 22,806 European ancestry controls		5q33.1	5	151087628	TNIP1	TNIP1			ENSG00000145901			rs2233278-C	rs2233278	0	2233278	5_prime_UTR_variant	0	0.058	2e-42	41.699		1.59		Illumina [111236] (imputed)	N	Psoriasis
461	2018-04-25	23143594	Tsoi LC	2012-12-01	Nat Genet	www.ncbi.nlm.nih.gov/pubmed/23143594	Identification of 15 new psoriasis susceptibility loci highlights the role of innate immunity.	Psoriasis	10,588 European ancestry cases, 22,806 European ancestry controls		5q33.3	5	159402519	IL12B	AC008691.1			ENSG00000249738			rs12188300-T	rs12188300	0	12188300	intron_variant	0	0.095	3e-53	52.5229		1.58		Illumina [111236] (imputed)	N	Psoriasis
462	2018-04-25	23143594	Tsoi LC	2012-12-01	Nat Genet	www.ncbi.nlm.nih.gov/pubmed/23143594	Identification of 15 new psoriasis susceptibility loci highlights the role of innate immunity.	Psoriasis	10,588 European ancestry cases, 22,806 European ancestry controls		6p21.33	6	31298313	HLA-B, HLA-C	LINC02571, HLA-B, HLA-B, HLA-B, HLA-B, HLA-B			ENSG00000256166, ENSG00000228964, ENSG00000223532, ENSG00000234745, ENSG00000232126, ENSG00000206450			rs4406273-A	rs4406273	0	4406273	intron_variant	0	0.092	0	722.301		4.32		Illumina [111236] (imputed)	N	Psoriasis
463	2018-04-25	23143594	Tsoi LC	2012-12-01	Nat Genet	www.ncbi.nlm.nih.gov/pubmed/23143594	Identification of 15 new psoriasis susceptibility loci highlights the role of innate immunity.	Psoriasis	10,588 European ancestry cases, 22,806 European ancestry controls		6q21	6	111592059	TRAF3IP2	TRAF3IP2, TRAF3IP2-AS1			ENSG00000056972, ENSG00000231889			rs33980500-T	rs33980500	0	33980500	missense_variant	0	0.074	4e-45	44.3979		1.52		Illumina [111236] (imputed)	N	Psoriasis
464	2018-04-25	23143594	Tsoi LC	2012-12-01	Nat Genet	www.ncbi.nlm.nih.gov/pubmed/23143594	Identification of 15 new psoriasis susceptibility loci highlights the role of innate immunity.	Psoriasis	10,588 European ancestry cases, 22,806 European ancestry controls		6q23.3	6	137876687	TNFAIP3	TNFAIP3			ENSG00000118503			rs582757-C	rs582757	0	582757	intron_variant	0	0.273	2e-25	24.699		1.23		Illumina [111236] (imputed)	N	Psoriasis
465	2018-04-25	23143594	Tsoi LC	2012-12-01	Nat Genet	www.ncbi.nlm.nih.gov/pubmed/23143594	Identification of 15 new psoriasis susceptibility loci highlights the role of innate immunity.	Psoriasis	10,588 European ancestry cases, 22,806 European ancestry controls		10q22.3	10	79272775	ZMIZ1	ZMIZ1			ENSG00000108175			rs1250546-A	rs1250546	0	1250546	intron_variant	0	0.579	7e-07	6.1549		1.1		Illumina [111236] (imputed)	N	Psoriasis
466	2018-04-25	23143594	Tsoi LC	2012-12-01	Nat Genet	www.ncbi.nlm.nih.gov/pubmed/23143594	Identification of 15 new psoriasis susceptibility loci highlights the role of innate immunity.	Psoriasis	10,588 European ancestry cases, 22,806 European ancestry controls		11q13.1	11	64367826	RPS6KA4, PRDX5	RPS6KA4			ENSG00000162302			rs645078-A	rs645078	0	645078	intron_variant	0	0.609	2e-06	5.69897		1.09		Illumina [111236] (imputed)	N	Psoriasis
467	2018-04-25	23143594	Tsoi LC	2012-12-01	Nat Genet	www.ncbi.nlm.nih.gov/pubmed/23143594	Identification of 15 new psoriasis susceptibility loci highlights the role of innate immunity.	Psoriasis	10,588 European ancestry cases, 22,806 European ancestry controls		12q13.3	12	56356420	STAT2, IL23A	STAT2			ENSG00000170581			rs2066819-C	rs2066819	0	2066819	intron_variant	0	0.934	5e-17	16.301		1.39		Illumina [111236] (imputed)	N	Psoriasis
468	2018-04-25	23143594	Tsoi LC	2012-12-01	Nat Genet	www.ncbi.nlm.nih.gov/pubmed/23143594	Identification of 15 new psoriasis susceptibility loci highlights the role of innate immunity.	Psoriasis	10,588 European ancestry cases, 22,806 European ancestry controls		14q13.2	14	35363460	NFKBIA	AL133163.2			ENSG00000258860			rs8016947-G	rs8016947	0	8016947	intron_variant	0	0.564	3e-17	16.5229		1.16		Illumina [111236] (imputed)	N	Psoriasis
469	2018-04-25	23143594	Tsoi LC	2012-12-01	Nat Genet	www.ncbi.nlm.nih.gov/pubmed/23143594	Identification of 15 new psoriasis susceptibility loci highlights the role of innate immunity.	Psoriasis	10,588 European ancestry cases, 22,806 European ancestry controls		16p11.2	16	30993491	PRSS53, FBXL19	STX1B			ENSG00000099365			rs12445568-C	rs12445568	0	12445568	splice_region_variant	0	0.368	1e-16	16		1.16		Illumina [111236] (imputed)	N	Psoriasis
470	2018-04-25	23143594	Tsoi LC	2012-12-01	Nat Genet	www.ncbi.nlm.nih.gov/pubmed/23143594	Identification of 15 new psoriasis susceptibility loci highlights the role of innate immunity.	Psoriasis	10,588 European ancestry cases, 22,806 European ancestry controls		17q11.2	17	27797882	NOS2	NOS2			ENSG00000007171			rs28998802-A	rs28998802	0	28998802	intron_variant	0	0.145	3e-16	15.5229		1.22		Illumina [111236] (imputed)	N	Psoriasis
471	2018-04-25	23143594	Tsoi LC	2012-12-01	Nat Genet	www.ncbi.nlm.nih.gov/pubmed/23143594	Identification of 15 new psoriasis susceptibility loci highlights the role of innate immunity.	Psoriasis	10,588 European ancestry cases, 22,806 European ancestry controls		19p13.2	19	10352442	TYK2	TYK2			ENSG00000105397			rs34536443-G	rs34536443	0	34536443	missense_variant	0	0.953	9e-31	30.0458		1.88		Illumina [111236] (imputed)	N	Psoriasis
472	2018-04-25	23143594	Tsoi LC	2012-12-01	Nat Genet	www.ncbi.nlm.nih.gov/pubmed/23143594	Identification of 15 new psoriasis susceptibility loci highlights the role of innate immunity.	Psoriasis	10,588 European ancestry cases, 22,806 European ancestry controls		20q13.13	20	49939692	RNF114	RNF114			ENSG00000124226			rs1056198-C	rs1056198	0	1056198	intron_variant	0	0.573	2e-14	13.699		1.16		Illumina [111236] (imputed)	N	Psoriasis
473	2018-04-25	23143594	Tsoi LC	2012-12-01	Nat Genet	www.ncbi.nlm.nih.gov/pubmed/23143594	Identification of 15 new psoriasis susceptibility loci highlights the role of innate immunity.	Psoriasis	10,588 European ancestry cases, 22,806 European ancestry controls		22q11.21	22	21625000	UBE2L3	UBE2L3 - YDJC	ENSG00000185651	ENSG00000161179		966	3089	rs4821124-C	rs4821124	0	4821124	intergenic_variant	1	0.189	4e-08	7.39794		1.13		Illumina [111236] (imputed)	N	Psoriasis
474	2018-04-25	23143594	Tsoi LC	2012-12-01	Nat Genet	www.ncbi.nlm.nih.gov/pubmed/23143594	Identification of 15 new psoriasis susceptibility loci highlights the role of innate immunity.	Psoriasis	10,588 European ancestry cases, 22,806 European ancestry controls		1p36.23	1	8208035	SLC45A1, TNFRSF9	LINC01714			ENSG00000227634			rs11121129-A	rs11121129	0	11121129	intron_variant	0	0.287	2e-08	7.69897		1.13		Illumina [111236] (imputed)	N	Psoriasis
475	2018-04-25	23143594	Tsoi LC	2012-12-01	Nat Genet	www.ncbi.nlm.nih.gov/pubmed/23143594	Identification of 15 new psoriasis susceptibility loci highlights the role of innate immunity.	Psoriasis	10,588 European ancestry cases, 22,806 European ancestry controls		1p36.11	1	24966593	RUNX3	RUNX3 - AL445471.2	ENSG00000020633	ENSG00000261025		1472	1830	rs7536201-C	rs7536201	0	7536201	intergenic_variant	1	0.494	2e-12	11.699		1.13		Illumina [111236] (imputed)	N	Psoriasis
476	2018-04-25	23143594	Tsoi LC	2012-12-01	Nat Genet	www.ncbi.nlm.nih.gov/pubmed/23143594	Identification of 15 new psoriasis susceptibility loci highlights the role of innate immunity.	Psoriasis	10,588 European ancestry cases, 22,806 European ancestry controls		2p15	2	62324337	B3GNT2	RN7SL51P - AC093159.2	ENSG00000239958	ENSG00000270335		61666	24611	rs10865331-A	rs10865331	0	10865331	intergenic_variant	1	0.374	5e-10	9.30103		1.12		Illumina [111236] (imputed)	N	Psoriasis
477	2018-04-25	23143594	Tsoi LC	2012-12-01	Nat Genet	www.ncbi.nlm.nih.gov/pubmed/23143594	Identification of 15 new psoriasis susceptibility loci highlights the role of innate immunity.	Psoriasis	10,588 European ancestry cases, 22,806 European ancestry controls		6p25.3	6	577820	EXOC2, IRF4	EXOC2			ENSG00000112685			rs9504361-A	rs9504361	0	9504361	intron_variant	0	0.546	2e-11	10.699		1.12		Illumina [111236] (imputed)	N	Psoriasis
478	2016-10-04	26482879	Paternoster L	2015-10-19	Nat Genet	www.ncbi.nlm.nih.gov/pubmed/26482879	Multi-ancestry genome-wide association study of 21,000 cases and 95,000 controls identifies new risk loci for atopic dermatitis.	Atopic dermatitis	18,900 European ancestry cases, 1,472 Japanese ancestry cases, 422 African American cases, 300 Latino cases, 305 cases, 84,166 European ancestry controls, 7,966 Japanese ancestry controls, 844 African American controls, 1,592 Latino controls, 896 controls	30,588 European ancestry cases, 459 African American cases, 1,012 Chinese ancestry cases, 226,537 European ancestry controls, 729 African American controls, 1,362 Chinese ancestry controls	1q21.2	1	150293284	C1orf51, MRPS21	CIART - MRPS21	ENSG00000159208	ENSG00000266472		6191	436	rs7512552-C	rs7512552	0	7512552	regulatory_region_variant	1	0.51	5e-09	8.30103	(EA, fixed effects)	1.04167		Illumina [15539996] (imputed)	N	Atopic dermatitis
479	2016-10-04	26482879	Paternoster L	2015-10-19	Nat Genet	www.ncbi.nlm.nih.gov/pubmed/26482879	Multi-ancestry genome-wide association study of 21,000 cases and 95,000 controls identifies new risk loci for atopic dermatitis.	Atopic dermatitis	18,900 European ancestry cases, 1,472 Japanese ancestry cases, 422 African American cases, 300 Latino cases, 305 cases, 84,166 European ancestry controls, 7,966 Japanese ancestry controls, 844 African American controls, 1,592 Latino controls, 896 controls	30,588 European ancestry cases, 459 African American cases, 1,012 Chinese ancestry cases, 226,537 European ancestry controls, 729 African American controls, 1,362 Chinese ancestry controls	2p25.1	2	8354967	LINC00299	LINC00299			ENSG00000236790			rs10199605-G	rs10199605	0	10199605	intron_variant	0	0.7	4e-08	7.39794	(EA, fixed effects)	1.04167		Illumina [15539996] (imputed)	N	Atopic dermatitis
480	2016-10-04	26482879	Paternoster L	2015-10-19	Nat Genet	www.ncbi.nlm.nih.gov/pubmed/26482879	Multi-ancestry genome-wide association study of 21,000 cases and 95,000 controls identifies new risk loci for atopic dermatitis.	Atopic dermatitis	18,900 European ancestry cases, 1,472 Japanese ancestry cases, 422 African American cases, 300 Latino cases, 305 cases, 84,166 European ancestry controls, 7,966 Japanese ancestry controls, 844 African American controls, 1,592 Latino controls, 896 controls	30,588 European ancestry cases, 459 African American cases, 1,012 Chinese ancestry cases, 226,537 European ancestry controls, 729 African American controls, 1,362 Chinese ancestry controls	2p16.1	2	60957516	PUS10	PUS10			ENSG00000162927			rs4643526-A	rs4643526	0	4643526	intron_variant	0	0.19	6e-08	7.22185	(EA, fixed effects)	1.05	[1.03-1.07]	Illumina [15539996] (imputed)	N	Atopic dermatitis
481	2016-10-04	26482879	Paternoster L	2015-10-19	Nat Genet	www.ncbi.nlm.nih.gov/pubmed/26482879	Multi-ancestry genome-wide association study of 21,000 cases and 95,000 controls identifies new risk loci for atopic dermatitis.	Atopic dermatitis	18,900 European ancestry cases, 1,472 Japanese ancestry cases, 422 African American cases, 300 Latino cases, 305 cases, 84,166 European ancestry controls, 7,966 Japanese ancestry controls, 844 African American controls, 1,592 Latino controls, 896 controls	30,588 European ancestry cases, 459 African American cases, 1,012 Chinese ancestry cases, 226,537 European ancestry controls, 729 African American controls, 1,362 Chinese ancestry controls	2p13.3	2	70872975	CD207, VAX2	CD207 - LINC01143	ENSG00000116031	ENSG00000237751		37159	14896	rs112111458-A	rs112111458	0	112111458	intergenic_variant	1	0.87	9e-09	8.04576	(EA, fixed effects)	1.06383		Illumina [15539996] (imputed)	N	Atopic dermatitis
482	2016-10-04	26482879	Paternoster L	2015-10-19	Nat Genet	www.ncbi.nlm.nih.gov/pubmed/26482879	Multi-ancestry genome-wide association study of 21,000 cases and 95,000 controls identifies new risk loci for atopic dermatitis.	Atopic dermatitis	18,900 European ancestry cases, 1,472 Japanese ancestry cases, 422 African American cases, 300 Latino cases, 305 cases, 84,166 European ancestry controls, 7,966 Japanese ancestry controls, 844 African American controls, 1,592 Latino controls, 896 controls	30,588 European ancestry cases, 459 African American cases, 1,012 Chinese ancestry cases, 226,537 European ancestry controls, 729 African American controls, 1,362 Chinese ancestry controls	5p13.2	5	35883632	IL7R, CAPSL	IL7R - AC112204.3	ENSG00000168685	ENSG00000279737		4029	12057	rs10214237-T	rs10214237	0	10214237	regulatory_region_variant	1	0.73	3e-14	13.5229	(EA, fixed effects)	1.06383		Illumina [15539996] (imputed)	N	Atopic dermatitis
483	2016-10-04	26482879	Paternoster L	2015-10-19	Nat Genet	www.ncbi.nlm.nih.gov/pubmed/26482879	Multi-ancestry genome-wide association study of 21,000 cases and 95,000 controls identifies new risk loci for atopic dermatitis.	Atopic dermatitis	18,900 European ancestry cases, 1,472 Japanese ancestry cases, 422 African American cases, 300 Latino cases, 305 cases, 84,166 European ancestry controls, 7,966 Japanese ancestry controls, 844 African American controls, 1,592 Latino controls, 896 controls	30,588 European ancestry cases, 459 African American cases, 1,012 Chinese ancestry cases, 226,537 European ancestry controls, 729 African American controls, 1,362 Chinese ancestry controls	8q21.13	8	80373657	MIR5708, ZBTB10	AC034114.2			ENSG00000253238			rs6473227-C	rs6473227	0	6473227	intron_variant	0	0.39	2e-16	15.699	(EA, fixed effects)	1.06383		Illumina [15539996] (imputed)	N	Atopic dermatitis
484	2016-10-04	26482879	Paternoster L	2015-10-19	Nat Genet	www.ncbi.nlm.nih.gov/pubmed/26482879	Multi-ancestry genome-wide association study of 21,000 cases and 95,000 controls identifies new risk loci for atopic dermatitis.	Atopic dermatitis	18,900 European ancestry cases, 1,472 Japanese ancestry cases, 422 African American cases, 300 Latino cases, 305 cases, 84,166 European ancestry controls, 7,966 Japanese ancestry controls, 844 African American controls, 1,592 Latino controls, 896 controls	30,588 European ancestry cases, 459 African American cases, 1,012 Chinese ancestry cases, 226,537 European ancestry controls, 729 African American controls, 1,362 Chinese ancestry controls	10p15.1	10	5996890	IL15RA, IL2RA	IL15RA - IL2RA	ENSG00000134470	ENSG00000134460		18703	13799	rs6602364-G	rs6602364	0	6602364	regulatory_region_variant	1	0.45	1e-10	10	(EA, fixed effects)	1.05	[1.03-1.06]	Illumina [15539996] (imputed)	N	Atopic dermatitis
485	2016-10-04	26482879	Paternoster L	2015-10-19	Nat Genet	www.ncbi.nlm.nih.gov/pubmed/26482879	Multi-ancestry genome-wide association study of 21,000 cases and 95,000 controls identifies new risk loci for atopic dermatitis.	Atopic dermatitis	18,900 European ancestry cases, 1,472 Japanese ancestry cases, 422 African American cases, 300 Latino cases, 305 cases, 84,166 European ancestry controls, 7,966 Japanese ancestry controls, 844 African American controls, 1,592 Latino controls, 896 controls	30,588 European ancestry cases, 459 African American cases, 1,012 Chinese ancestry cases, 226,537 European ancestry controls, 729 African American controls, 1,362 Chinese ancestry controls	11q24.3	11	128317488	ETS1	LINC02098 - ETS1	ENSG00000272575	ENSG00000134954		76047	141273	rs7127307-T	rs7127307	0	7127307	regulatory_region_variant	1	0.53	2e-18	17.699	(EA, fixed effects)	1.06383		Illumina [15539996] (imputed)	N	Atopic dermatitis
486	2016-10-04	26482879	Paternoster L	2015-10-19	Nat Genet	www.ncbi.nlm.nih.gov/pubmed/26482879	Multi-ancestry genome-wide association study of 21,000 cases and 95,000 controls identifies new risk loci for atopic dermatitis.	Atopic dermatitis	18,900 European ancestry cases, 1,472 Japanese ancestry cases, 422 African American cases, 300 Latino cases, 305 cases, 84,166 European ancestry controls, 7,966 Japanese ancestry controls, 844 African American controls, 1,592 Latino controls, 896 controls	30,588 European ancestry cases, 459 African American cases, 1,012 Chinese ancestry cases, 226,537 European ancestry controls, 729 African American controls, 1,362 Chinese ancestry controls	14q13.2	14	35103151	PPP2R3C	FAM177A1, PPP2R3C			ENSG00000151327, ENSG00000092020			rs2143950-T	rs2143950	0	2143950	intron_variant	0	0.17	2e-15	14.699	(EA, fixed effects)	1.08	[1.06-1.10]	Illumina [15539996] (imputed)	N	Atopic dermatitis
487	2016-10-04	26482879	Paternoster L	2015-10-19	Nat Genet	www.ncbi.nlm.nih.gov/pubmed/26482879	Multi-ancestry genome-wide association study of 21,000 cases and 95,000 controls identifies new risk loci for atopic dermatitis.	Atopic dermatitis	18,900 European ancestry cases, 1,472 Japanese ancestry cases, 422 African American cases, 300 Latino cases, 305 cases, 84,166 European ancestry controls, 7,966 Japanese ancestry controls, 844 African American controls, 1,592 Latino controls, 896 controls	30,588 European ancestry cases, 459 African American cases, 1,012 Chinese ancestry cases, 226,537 European ancestry controls, 729 African American controls, 1,362 Chinese ancestry controls	17q21.2	17	42333221	STAT3	STAT3			ENSG00000168610			rs17881320-T	rs17881320	0	17881320	intron_variant	0	0.08	1e-07	7	(EA, fixed effects)	1.08	[1.05-1.11]	Illumina [15539996] (imputed)	N	Atopic dermatitis
488	2016-10-04	26482879	Paternoster L	2015-10-19	Nat Genet	www.ncbi.nlm.nih.gov/pubmed/26482879	Multi-ancestry genome-wide association study of 21,000 cases and 95,000 controls identifies new risk loci for atopic dermatitis.	Atopic dermatitis	18,900 European ancestry cases, 1,472 Japanese ancestry cases, 422 African American cases, 300 Latino cases, 305 cases, 84,166 European ancestry controls, 7,966 Japanese ancestry controls, 844 African American controls, 1,592 Latino controls, 896 controls	30,588 European ancestry cases, 459 African American cases, 1,012 Chinese ancestry cases, 226,537 European ancestry controls, 729 African American controls, 1,362 Chinese ancestry controls	1q21.2	1	150293284	C1orf51, MRPS21	CIART - MRPS21	ENSG00000159208	ENSG00000266472		6191	436	rs7512552-T	rs7512552	0	7512552	regulatory_region_variant	1	0.49	1e-07	7	(random effects)		NR	Illumina [15539996] (imputed)	N	Atopic dermatitis
489	2016-10-04	26482879	Paternoster L	2015-10-19	Nat Genet	www.ncbi.nlm.nih.gov/pubmed/26482879	Multi-ancestry genome-wide association study of 21,000 cases and 95,000 controls identifies new risk loci for atopic dermatitis.	Atopic dermatitis	18,900 European ancestry cases, 1,472 Japanese ancestry cases, 422 African American cases, 300 Latino cases, 305 cases, 84,166 European ancestry controls, 7,966 Japanese ancestry controls, 844 African American controls, 1,592 Latino controls, 896 controls	30,588 European ancestry cases, 459 African American cases, 1,012 Chinese ancestry cases, 226,537 European ancestry controls, 729 African American controls, 1,362 Chinese ancestry controls	2p13.3	2	70872975	CD207, VAX2	CD207 - LINC01143	ENSG00000116031	ENSG00000237751		37159	14896	rs112111458-G	rs112111458	0	112111458	intergenic_variant	1	0.13	2e-07	6.69897	(random effects)		NR	Illumina [15539996] (imputed)	N	Atopic dermatitis
490	2016-10-04	26482879	Paternoster L	2015-10-19	Nat Genet	www.ncbi.nlm.nih.gov/pubmed/26482879	Multi-ancestry genome-wide association study of 21,000 cases and 95,000 controls identifies new risk loci for atopic dermatitis.	Atopic dermatitis	18,900 European ancestry cases, 1,472 Japanese ancestry cases, 422 African American cases, 300 Latino cases, 305 cases, 84,166 European ancestry controls, 7,966 Japanese ancestry controls, 844 African American controls, 1,592 Latino controls, 896 controls	30,588 European ancestry cases, 459 African American cases, 1,012 Chinese ancestry cases, 226,537 European ancestry controls, 729 African American controls, 1,362 Chinese ancestry controls	5p13.2	5	35883632	IL7R, CAPSL	IL7R - AC112204.3	ENSG00000168685	ENSG00000279737		4029	12057	rs10214237-C	rs10214237	0	10214237	regulatory_region_variant	1	0.27	2e-10	9.69897	(random effects)		NR	Illumina [15539996] (imputed)	N	Atopic dermatitis
491	2016-10-04	26482879	Paternoster L	2015-10-19	Nat Genet	www.ncbi.nlm.nih.gov/pubmed/26482879	Multi-ancestry genome-wide association study of 21,000 cases and 95,000 controls identifies new risk loci for atopic dermatitis.	Atopic dermatitis	18,900 European ancestry cases, 1,472 Japanese ancestry cases, 422 African American cases, 300 Latino cases, 305 cases, 84,166 European ancestry controls, 7,966 Japanese ancestry controls, 844 African American controls, 1,592 Latino controls, 896 controls	30,588 European ancestry cases, 459 African American cases, 1,012 Chinese ancestry cases, 226,537 European ancestry controls, 729 African American controls, 1,362 Chinese ancestry controls	8q21.13	8	80373657	MIR5708, ZBTB10	AC034114.2			ENSG00000253238			rs6473227-A	rs6473227	0	6473227	intron_variant	0	0.61	5e-18	17.301	(random effects)		NR	Illumina [15539996] (imputed)	N	Atopic dermatitis
492	2016-10-04	26482879	Paternoster L	2015-10-19	Nat Genet	www.ncbi.nlm.nih.gov/pubmed/26482879	Multi-ancestry genome-wide association study of 21,000 cases and 95,000 controls identifies new risk loci for atopic dermatitis.	Atopic dermatitis	18,900 European ancestry cases, 1,472 Japanese ancestry cases, 422 African American cases, 300 Latino cases, 305 cases, 84,166 European ancestry controls, 7,966 Japanese ancestry controls, 844 African American controls, 1,592 Latino controls, 896 controls	30,588 European ancestry cases, 459 African American cases, 1,012 Chinese ancestry cases, 226,537 European ancestry controls, 729 African American controls, 1,362 Chinese ancestry controls	10p15.1	10	5996890	IL15RA, IL2RA	IL15RA - IL2RA	ENSG00000134470	ENSG00000134460		18703	13799	rs6602364-G	rs6602364	0	6602364	regulatory_region_variant	1	0.45	2e-06	5.69897	(random effects)		NR	Illumina [15539996] (imputed)	N	Atopic dermatitis
493	2016-10-04	26482879	Paternoster L	2015-10-19	Nat Genet	www.ncbi.nlm.nih.gov/pubmed/26482879	Multi-ancestry genome-wide association study of 21,000 cases and 95,000 controls identifies new risk loci for atopic dermatitis.	Atopic dermatitis	18,900 European ancestry cases, 1,472 Japanese ancestry cases, 422 African American cases, 300 Latino cases, 305 cases, 84,166 European ancestry controls, 7,966 Japanese ancestry controls, 844 African American controls, 1,592 Latino controls, 896 controls	30,588 European ancestry cases, 459 African American cases, 1,012 Chinese ancestry cases, 226,537 European ancestry controls, 729 African American controls, 1,362 Chinese ancestry controls	11q24.3	11	128317488	ETS1	LINC02098 - ETS1	ENSG00000272575	ENSG00000134954		76047	141273	rs7127307-C	rs7127307	0	7127307	regulatory_region_variant	1	0.47	1e-20	20	(random effects)		NR	Illumina [15539996] (imputed)	N	Atopic dermatitis
494	2016-10-04	26482879	Paternoster L	2015-10-19	Nat Genet	www.ncbi.nlm.nih.gov/pubmed/26482879	Multi-ancestry genome-wide association study of 21,000 cases and 95,000 controls identifies new risk loci for atopic dermatitis.	Atopic dermatitis	18,900 European ancestry cases, 1,472 Japanese ancestry cases, 422 African American cases, 300 Latino cases, 305 cases, 84,166 European ancestry controls, 7,966 Japanese ancestry controls, 844 African American controls, 1,592 Latino controls, 896 controls	30,588 European ancestry cases, 459 African American cases, 1,012 Chinese ancestry cases, 226,537 European ancestry controls, 729 African American controls, 1,362 Chinese ancestry controls	14q13.2	14	35103151	PPP2R3C	FAM177A1, PPP2R3C			ENSG00000151327, ENSG00000092020			rs2143950-T	rs2143950	0	2143950	intron_variant	0	0.17	9e-10	9.04576	(random effects)		NR	Illumina [15539996] (imputed)	N	Atopic dermatitis
495	2016-10-04	26482879	Paternoster L	2015-10-19	Nat Genet	www.ncbi.nlm.nih.gov/pubmed/26482879	Multi-ancestry genome-wide association study of 21,000 cases and 95,000 controls identifies new risk loci for atopic dermatitis.	Atopic dermatitis	18,900 European ancestry cases, 1,472 Japanese ancestry cases, 422 African American cases, 300 Latino cases, 305 cases, 84,166 European ancestry controls, 7,966 Japanese ancestry controls, 844 African American controls, 1,592 Latino controls, 896 controls	30,588 European ancestry cases, 459 African American cases, 1,012 Chinese ancestry cases, 226,537 European ancestry controls, 729 African American controls, 1,362 Chinese ancestry controls	17q21.2	17	42333221	STAT3	STAT3			ENSG00000168610			rs17881320-T	rs17881320	0	17881320	intron_variant	0	0.08	3e-06	5.52288	(random effects)		NR	Illumina [15539996] (imputed)	N	Atopic dermatitis
496	2016-10-04	26482879	Paternoster L	2015-10-19	Nat Genet	www.ncbi.nlm.nih.gov/pubmed/26482879	Multi-ancestry genome-wide association study of 21,000 cases and 95,000 controls identifies new risk loci for atopic dermatitis.	Atopic dermatitis	18,900 European ancestry cases, 1,472 Japanese ancestry cases, 422 African American cases, 300 Latino cases, 305 cases, 84,166 European ancestry controls, 7,966 Japanese ancestry controls, 844 African American controls, 1,592 Latino controls, 896 controls	30,588 European ancestry cases, 459 African American cases, 1,012 Chinese ancestry cases, 226,537 European ancestry controls, 729 African American controls, 1,362 Chinese ancestry controls	2q12.1	2	102162001	IL18RAP	IL1R1			ENSG00000115594			rs3917265-C	rs3917265	0	3917265	intron_variant	0	0.53	9e-07	6.04576	(conditional on rs6419573)	1.06	[1.03-1.08]	Illumina [15539996] (imputed)	N	Atopic dermatitis
497	2016-10-04	26482879	Paternoster L	2015-10-19	Nat Genet	www.ncbi.nlm.nih.gov/pubmed/26482879	Multi-ancestry genome-wide association study of 21,000 cases and 95,000 controls identifies new risk loci for atopic dermatitis.	Atopic dermatitis	18,900 European ancestry cases, 1,472 Japanese ancestry cases, 422 African American cases, 300 Latino cases, 305 cases, 84,166 European ancestry controls, 7,966 Japanese ancestry controls, 844 African American controls, 1,592 Latino controls, 896 controls	30,588 European ancestry cases, 459 African American cases, 1,012 Chinese ancestry cases, 226,537 European ancestry controls, 729 African American controls, 1,362 Chinese ancestry controls	5q31.1	5	132693166	IL13	AC004039.1, KIF3A			ENSG00000230612, ENSG00000131437			rs4705962-T	rs4705962	0	4705962	3_prime_UTR_variant	0	0.28	7e-12	11.1549	(conditional on rs6419573)	1.1	[1.07-1.13]	Illumina [15539996] (imputed)	N	Atopic dermatitis
498	2016-10-04	26482879	Paternoster L	2015-10-19	Nat Genet	www.ncbi.nlm.nih.gov/pubmed/26482879	Multi-ancestry genome-wide association study of 21,000 cases and 95,000 controls identifies new risk loci for atopic dermatitis.	Atopic dermatitis	18,900 European ancestry cases, 1,472 Japanese ancestry cases, 422 African American cases, 300 Latino cases, 305 cases, 84,166 European ancestry controls, 7,966 Japanese ancestry controls, 844 African American controls, 1,592 Latino controls, 896 controls	30,588 European ancestry cases, 459 African American cases, 1,012 Chinese ancestry cases, 226,537 European ancestry controls, 729 African American controls, 1,362 Chinese ancestry controls	16p13.13	16	11135732	CLEC16A, DEXI	CLEC16A			ENSG00000038532			rs2041733-T	rs2041733	0	2041733	intron_variant	0	NR	3e-11	10.5229	(EA, fixed effects)	1.08	[1.06-1.11]	Illumina [15539996] (imputed)	N	Atopic dermatitis
499	2016-10-04	26482879	Paternoster L	2015-10-19	Nat Genet	www.ncbi.nlm.nih.gov/pubmed/26482879	Multi-ancestry genome-wide association study of 21,000 cases and 95,000 controls identifies new risk loci for atopic dermatitis.	Atopic dermatitis	18,900 European ancestry cases, 1,472 Japanese ancestry cases, 422 African American cases, 300 Latino cases, 305 cases, 84,166 European ancestry controls, 7,966 Japanese ancestry controls, 844 African American controls, 1,592 Latino controls, 896 controls	30,588 European ancestry cases, 459 African American cases, 1,012 Chinese ancestry cases, 226,537 European ancestry controls, 729 African American controls, 1,362 Chinese ancestry controls	4q27	4	122576542	IL2, IL21	IL2 - IL21	ENSG00000109471	ENSG00000138684		119817	33566	rs17389644-A	rs17389644	0	17389644	intergenic_variant	1	NR	4e-06	5.39794	(EA, fixed effects)	1.07	[1.04-1.10]	Illumina [15539996] (imputed)	N	Atopic dermatitis
500	2016-10-04	26482879	Paternoster L	2015-10-19	Nat Genet	www.ncbi.nlm.nih.gov/pubmed/26482879	Multi-ancestry genome-wide association study of 21,000 cases and 95,000 controls identifies new risk loci for atopic dermatitis.	Atopic dermatitis	18,900 European ancestry cases, 1,472 Japanese ancestry cases, 422 African American cases, 300 Latino cases, 305 cases, 84,166 European ancestry controls, 7,966 Japanese ancestry controls, 844 African American controls, 1,592 Latino controls, 896 controls	30,588 European ancestry cases, 459 African American cases, 1,012 Chinese ancestry cases, 226,537 European ancestry controls, 729 African American controls, 1,362 Chinese ancestry controls	11q13.5	11	76590272	C11orf30	EMSY - AP001189.2	ENSG00000158636	ENSG00000254755		37247	751	rs7927894-T	rs7927894	0	7927894	intergenic_variant	1	NR	3e-09	8.52288	(EA, fixed effects)	1.08	[1.05-1.10]	Illumina [15539996] (imputed)	N	Atopic dermatitis
501	2016-10-04	26482879	Paternoster L	2015-10-19	Nat Genet	www.ncbi.nlm.nih.gov/pubmed/26482879	Multi-ancestry genome-wide association study of 21,000 cases and 95,000 controls identifies new risk loci for atopic dermatitis.	Atopic dermatitis	18,900 European ancestry cases, 1,472 Japanese ancestry cases, 422 African American cases, 300 Latino cases, 305 cases, 84,166 European ancestry controls, 7,966 Japanese ancestry controls, 844 African American controls, 1,592 Latino controls, 896 controls	30,588 European ancestry cases, 459 African American cases, 1,012 Chinese ancestry cases, 226,537 European ancestry controls, 729 African American controls, 1,362 Chinese ancestry controls	2q12.1	2	102355405	IL1RL1, IL18RAP	IL18R1			ENSG00000115604			rs13015714-G	rs13015714	0	13015714	intron_variant	0	NR	2e-12	11.699	(EA, fixed effects)	1.1	[1.07-1.14]	Illumina [15539996] (imputed)	N	Atopic dermatitis
502	2016-10-04	26482879	Paternoster L	2015-10-19	Nat Genet	www.ncbi.nlm.nih.gov/pubmed/26482879	Multi-ancestry genome-wide association study of 21,000 cases and 95,000 controls identifies new risk loci for atopic dermatitis.	Atopic dermatitis	18,900 European ancestry cases, 1,472 Japanese ancestry cases, 422 African American cases, 300 Latino cases, 305 cases, 84,166 European ancestry controls, 7,966 Japanese ancestry controls, 844 African American controls, 1,592 Latino controls, 896 controls	30,588 European ancestry cases, 459 African American cases, 1,012 Chinese ancestry cases, 226,537 European ancestry controls, 729 African American controls, 1,362 Chinese ancestry controls	11q13.1	11	65784486	OVOL1	AP5B1 - OVOL1	ENSG00000254470	ENSG00000172818		3510	2577	rs479844-?	rs479844	0	479844	regulatory_region_variant	1	NR	2e-18	17.699	(EA, fixed effects)	1.11111	[1.09-1.14]	Illumina [15539996] (imputed)	N	Atopic dermatitis
503	2016-10-04	26482879	Paternoster L	2015-10-19	Nat Genet	www.ncbi.nlm.nih.gov/pubmed/26482879	Multi-ancestry genome-wide association study of 21,000 cases and 95,000 controls identifies new risk loci for atopic dermatitis.	Atopic dermatitis	18,900 European ancestry cases, 1,472 Japanese ancestry cases, 422 African American cases, 300 Latino cases, 305 cases, 84,166 European ancestry controls, 7,966 Japanese ancestry controls, 844 African American controls, 1,592 Latino controls, 896 controls	30,588 European ancestry cases, 459 African American cases, 1,012 Chinese ancestry cases, 226,537 European ancestry controls, 729 African American controls, 1,362 Chinese ancestry controls	19p13.2	19	8679120	ACTL9	LINC01862 - AC243312.1	ENSG00000268480	ENSG00000279426		1412	16601	rs2164983-A	rs2164983	0	2164983	intergenic_variant	1	NR	2e-11	10.699	(EA, fixed effects)	1.12	[1.08-1.15]	Illumina [15539996] (imputed)	N	Atopic dermatitis
504	2016-10-04	26482879	Paternoster L	2015-10-19	Nat Genet	www.ncbi.nlm.nih.gov/pubmed/26482879	Multi-ancestry genome-wide association study of 21,000 cases and 95,000 controls identifies new risk loci for atopic dermatitis.	Atopic dermatitis	18,900 European ancestry cases, 1,472 Japanese ancestry cases, 422 African American cases, 300 Latino cases, 305 cases, 84,166 European ancestry controls, 7,966 Japanese ancestry controls, 844 African American controls, 1,592 Latino controls, 896 controls	30,588 European ancestry cases, 459 African American cases, 1,012 Chinese ancestry cases, 226,537 European ancestry controls, 729 African American controls, 1,362 Chinese ancestry controls	5q31.1	5	132713335	KIF3A	AC004039.1, KIF3A			ENSG00000230612, ENSG00000131437			rs2897442-C	rs2897442	0	2897442	intron_variant	0	NR	1e-10	10	(EA, fixed effects)	1.09	[1.06-1.12]	Illumina [15539996] (imputed)	N	Atopic dermatitis
505	2016-10-04	26482879	Paternoster L	2015-10-19	Nat Genet	www.ncbi.nlm.nih.gov/pubmed/26482879	Multi-ancestry genome-wide association study of 21,000 cases and 95,000 controls identifies new risk loci for atopic dermatitis.	Atopic dermatitis	18,900 European ancestry cases, 1,472 Japanese ancestry cases, 422 African American cases, 300 Latino cases, 305 cases, 84,166 European ancestry controls, 7,966 Japanese ancestry controls, 844 African American controls, 1,592 Latino controls, 896 controls	30,588 European ancestry cases, 459 African American cases, 1,012 Chinese ancestry cases, 226,537 European ancestry controls, 729 African American controls, 1,362 Chinese ancestry controls	20q13.33	20	63678486	TNFRSF6B	RTEL1-TNFRSF6B, RTEL1			ENSG00000026036, ENSG00000258366			rs6010620-G	rs6010620	0	6010620	intron_variant	0	NR	2e-09	8.69897	(EA, fixed effects)	1.09	[1.06-1.13]	Illumina [15539996] (imputed)	N	Atopic dermatitis
506	2016-10-04	26482879	Paternoster L	2015-10-19	Nat Genet	www.ncbi.nlm.nih.gov/pubmed/26482879	Multi-ancestry genome-wide association study of 21,000 cases and 95,000 controls identifies new risk loci for atopic dermatitis.	Atopic dermatitis	18,900 European ancestry cases, 1,472 Japanese ancestry cases, 422 African American cases, 300 Latino cases, 305 cases, 84,166 European ancestry controls, 7,966 Japanese ancestry controls, 844 African American controls, 1,592 Latino controls, 896 controls	30,588 European ancestry cases, 459 African American cases, 1,012 Chinese ancestry cases, 226,537 European ancestry controls, 729 African American controls, 1,362 Chinese ancestry controls	1q21.3	1	154454494	IL6R	IL6R			ENSG00000160712			rs2228145-C	rs2228145	0	2228145	missense_variant	0	NR	5e-10	9.30103	(EA, fixed effects)	1.08	[1.05-1.11]	Illumina [15539996] (imputed)	N	Atopic dermatitis
507	2016-10-04	26482879	Paternoster L	2015-10-19	Nat Genet	www.ncbi.nlm.nih.gov/pubmed/26482879	Multi-ancestry genome-wide association study of 21,000 cases and 95,000 controls identifies new risk loci for atopic dermatitis.	Atopic dermatitis	18,900 European ancestry cases, 1,472 Japanese ancestry cases, 422 African American cases, 300 Latino cases, 305 cases, 84,166 European ancestry controls, 7,966 Japanese ancestry controls, 844 African American controls, 1,592 Latino controls, 896 controls	30,588 European ancestry cases, 459 African American cases, 1,012 Chinese ancestry cases, 226,537 European ancestry controls, 729 African American controls, 1,362 Chinese ancestry controls	1q21.3	1	152564174	CRCT1, LCE3E, FLG	CRCT1 - LCE3E	ENSG00000169509	ENSG00000185966		48166	1480	rs61813875-G	rs61813875	0	61813875	intergenic_variant	1	0.02	6e-29	28.2218	(EA, fixed effects)	1.61	[1.48–1.75]	Illumina [15539996] (imputed)	N	Atopic dermatitis
508	2016-10-04	26482879	Paternoster L	2015-10-19	Nat Genet	www.ncbi.nlm.nih.gov/pubmed/26482879	Multi-ancestry genome-wide association study of 21,000 cases and 95,000 controls identifies new risk loci for atopic dermatitis.	Atopic dermatitis	18,900 European ancestry cases, 1,472 Japanese ancestry cases, 422 African American cases, 300 Latino cases, 305 cases, 84,166 European ancestry controls, 7,966 Japanese ancestry controls, 844 African American controls, 1,592 Latino controls, 896 controls	30,588 European ancestry cases, 459 African American cases, 1,012 Chinese ancestry cases, 226,537 European ancestry controls, 729 African American controls, 1,362 Chinese ancestry controls	11q13.1	11	65791795	OVOL1	OVOL1			ENSG00000172818			rs10791824-G	rs10791824	0	10791824	intron_variant	0	0.57	2e-19	18.699	(EA, fixed effects)	1.12	[1.09–1.15]	Illumina [15539996] (imputed)	N	Atopic dermatitis
509	2016-10-04	26482879	Paternoster L	2015-10-19	Nat Genet	www.ncbi.nlm.nih.gov/pubmed/26482879	Multi-ancestry genome-wide association study of 21,000 cases and 95,000 controls identifies new risk loci for atopic dermatitis.	Atopic dermatitis	18,900 European ancestry cases, 1,472 Japanese ancestry cases, 422 African American cases, 300 Latino cases, 305 cases, 84,166 European ancestry controls, 7,966 Japanese ancestry controls, 844 African American controls, 1,592 Latino controls, 896 controls	30,588 European ancestry cases, 459 African American cases, 1,012 Chinese ancestry cases, 226,537 European ancestry controls, 729 African American controls, 1,362 Chinese ancestry controls	5q31.1	5	132655393	RAD50, IL13	TH2LCRR			ENSG00000223442			rs12188917-C	rs12188917	0	12188917	intron_variant	0	0.21	4e-17	16.3979	(EA, fixed effects)	1.14	[1.10–1.17]	Illumina [15539996] (imputed)	N	Atopic dermatitis
510	2016-10-04	26482879	Paternoster L	2015-10-19	Nat Genet	www.ncbi.nlm.nih.gov/pubmed/26482879	Multi-ancestry genome-wide association study of 21,000 cases and 95,000 controls identifies new risk loci for atopic dermatitis.	Atopic dermatitis	18,900 European ancestry cases, 1,472 Japanese ancestry cases, 422 African American cases, 300 Latino cases, 305 cases, 84,166 European ancestry controls, 7,966 Japanese ancestry controls, 844 African American controls, 1,592 Latino controls, 896 controls	30,588 European ancestry cases, 459 African American cases, 1,012 Chinese ancestry cases, 226,537 European ancestry controls, 729 African American controls, 1,362 Chinese ancestry controls	2q12.1	2	102410643	IL18R1, IL18RAP	IL18R1 - SDR42E1P5	ENSG00000115604	ENSG00000236785		11868	600	rs6419573-T	rs6419573	0	6419573	intergenic_variant	1	0.26	2e-13	12.699	(EA, fixed effects)	1.11	[1.08–1.14]	Illumina [15539996] (imputed)	N	Atopic dermatitis
511	2016-10-04	26482879	Paternoster L	2015-10-19	Nat Genet	www.ncbi.nlm.nih.gov/pubmed/26482879	Multi-ancestry genome-wide association study of 21,000 cases and 95,000 controls identifies new risk loci for atopic dermatitis.	Atopic dermatitis	18,900 European ancestry cases, 1,472 Japanese ancestry cases, 422 African American cases, 300 Latino cases, 305 cases, 84,166 European ancestry controls, 7,966 Japanese ancestry controls, 844 African American controls, 1,592 Latino controls, 896 controls	30,588 European ancestry cases, 459 African American cases, 1,012 Chinese ancestry cases, 226,537 European ancestry controls, 729 African American controls, 1,362 Chinese ancestry controls	11q13.5	11	76570549	C11orf30, LRRC32	EMSY - AP001189.2	ENSG00000158636	ENSG00000254755		17524	20474	rs2212434-T	rs2212434	0	2212434	intergenic_variant	1	0.45	5e-13	12.301	(EA, fixed effects)	1.09	[1.07–1.12]	Illumina [15539996] (imputed)	N	Atopic dermatitis
512	2016-10-04	26482879	Paternoster L	2015-10-19	Nat Genet	www.ncbi.nlm.nih.gov/pubmed/26482879	Multi-ancestry genome-wide association study of 21,000 cases and 95,000 controls identifies new risk loci for atopic dermatitis.	Atopic dermatitis	18,900 European ancestry cases, 1,472 Japanese ancestry cases, 422 African American cases, 300 Latino cases, 305 cases, 84,166 European ancestry controls, 7,966 Japanese ancestry controls, 844 African American controls, 1,592 Latino controls, 896 controls	30,588 European ancestry cases, 459 African American cases, 1,012 Chinese ancestry cases, 226,537 European ancestry controls, 729 African American controls, 1,362 Chinese ancestry controls	20q13.33	20	63671762	RTEL1, TNFRSF6B	RTEL1-TNFRSF6B, RTEL1			ENSG00000026036, ENSG00000258366			rs4809219-A	rs4809219	0	4809219	intron_variant	0	0.73	7e-13	12.1549	(EA, fixed effects)	1.11111		Illumina [15539996] (imputed)	N	Atopic dermatitis
513	2016-10-04	26482879	Paternoster L	2015-10-19	Nat Genet	www.ncbi.nlm.nih.gov/pubmed/26482879	Multi-ancestry genome-wide association study of 21,000 cases and 95,000 controls identifies new risk loci for atopic dermatitis.	Atopic dermatitis	18,900 European ancestry cases, 1,472 Japanese ancestry cases, 422 African American cases, 300 Latino cases, 305 cases, 84,166 European ancestry controls, 7,966 Japanese ancestry controls, 844 African American controls, 1,592 Latino controls, 896 controls	30,588 European ancestry cases, 459 African American cases, 1,012 Chinese ancestry cases, 226,537 European ancestry controls, 729 African American controls, 1,362 Chinese ancestry controls	19p13.2	19	8679458	ADAMTS10, ACTL9	LINC01862 - AC243312.1	ENSG00000268480	ENSG00000279426		1750	16263	rs2918307-G	rs2918307	0	2918307	intergenic_variant	1	0.16	5e-12	11.301	(EA, fixed effects)	1.12	[1.08–1.16]	Illumina [15539996] (imputed)	N	Atopic dermatitis
514	2016-10-04	26482879	Paternoster L	2015-10-19	Nat Genet	www.ncbi.nlm.nih.gov/pubmed/26482879	Multi-ancestry genome-wide association study of 21,000 cases and 95,000 controls identifies new risk loci for atopic dermatitis.	Atopic dermatitis	18,900 European ancestry cases, 1,472 Japanese ancestry cases, 422 African American cases, 300 Latino cases, 305 cases, 84,166 European ancestry controls, 7,966 Japanese ancestry controls, 844 African American controls, 1,592 Latino controls, 896 controls	30,588 European ancestry cases, 459 African American cases, 1,012 Chinese ancestry cases, 226,537 European ancestry controls, 729 African American controls, 1,362 Chinese ancestry controls	6p21.32	6	32607747	HLA-DRB1, HLA-DQA1	HLA-DRB1 - HLA-DQA1	ENSG00000206240	ENSG00000196735		17899	20432	rs4713555-G	rs4713555	0	4713555	intron_variant	1	0.73	5e-09	8.30103	(EA, fixed effects)	1.0989		Illumina [15539996] (imputed)	N	Atopic dermatitis
515	2016-10-04	26482879	Paternoster L	2015-10-19	Nat Genet	www.ncbi.nlm.nih.gov/pubmed/26482879	Multi-ancestry genome-wide association study of 21,000 cases and 95,000 controls identifies new risk loci for atopic dermatitis.	Atopic dermatitis	18,900 European ancestry cases, 1,472 Japanese ancestry cases, 422 African American cases, 300 Latino cases, 305 cases, 84,166 European ancestry controls, 7,966 Japanese ancestry controls, 844 African American controls, 1,592 Latino controls, 896 controls	30,588 European ancestry cases, 459 African American cases, 1,012 Chinese ancestry cases, 226,537 European ancestry controls, 729 African American controls, 1,362 Chinese ancestry controls	10q21.2	10	62610240	ZNF365	AC067752.1, ZNF365, AC024598.1			ENSG00000285551, ENSG00000138311, ENSG00000285837			rs2944542-G	rs2944542	0	2944542	intron_variant	0	0.59	1e-06	6	(EA, fixed effects)	1.06383		Illumina [15539996] (imputed)	N	Atopic dermatitis
516	2016-10-04	26482879	Paternoster L	2015-10-19	Nat Genet	www.ncbi.nlm.nih.gov/pubmed/26482879	Multi-ancestry genome-wide association study of 21,000 cases and 95,000 controls identifies new risk loci for atopic dermatitis.	Atopic dermatitis	18,900 European ancestry cases, 1,472 Japanese ancestry cases, 422 African American cases, 300 Latino cases, 305 cases, 84,166 European ancestry controls, 7,966 Japanese ancestry controls, 844 African American controls, 1,592 Latino controls, 896 controls	30,588 European ancestry cases, 459 African American cases, 1,012 Chinese ancestry cases, 226,537 European ancestry controls, 729 African American controls, 1,362 Chinese ancestry controls	6p21.33	6	31498440	MICB	MICB, MICB, MICB, MICB, MICB, MICB			ENSG00000204516, ENSG00000224378, ENSG00000206449, ENSG00000234218, ENSG00000227772, ENSG00000238289			rs145809981-C	rs145809981	1	41293864	intron_variant	0	0.86	2e-06	5.69897	(EA, fixed effects)	1.0989		Illumina [15539996] (imputed)	N	Atopic dermatitis
517	2016-10-04	26482879	Paternoster L	2015-10-19	Nat Genet	www.ncbi.nlm.nih.gov/pubmed/26482879	Multi-ancestry genome-wide association study of 21,000 cases and 95,000 controls identifies new risk loci for atopic dermatitis.	Atopic dermatitis	18,900 European ancestry cases, 1,472 Japanese ancestry cases, 422 African American cases, 300 Latino cases, 305 cases, 84,166 European ancestry controls, 7,966 Japanese ancestry controls, 844 African American controls, 1,592 Latino controls, 896 controls	30,588 European ancestry cases, 459 African American cases, 1,012 Chinese ancestry cases, 226,537 European ancestry controls, 729 African American controls, 1,362 Chinese ancestry controls	11p13	11	36350207	PRR5L	PRR5L			ENSG00000135362			rs2592555-T	rs2592555	0	2592555	intron_variant	0	0.73	9e-07	6.04576	(EA, fixed effects)	1.07527		Illumina [15539996] (imputed)	N	Atopic dermatitis
518	2018-04-26	25337690	Redler S	2015-03-01	J Invest Dermatol	www.ncbi.nlm.nih.gov/pubmed/25337690	Immunochip-based analysis: high-density genotyping of immune-related loci sheds further light on the autoimmune genetic architecture of alopecia areata.	Alopecia areata	767 European ancestry cases, 1,475 European ancestry controls	1,016 European ancestry cases, 1,060 European ancestry controls	1q25.1	1	173164350	TNFSF4	GOT2P2 - AL022310.1	ENSG00000230849	ENSG00000226375		22000	9950	rs4916209-?	rs4916209	0	4916209	intergenic_variant	1	NR	7e-08	7.1549		1.32	[1.23-1.41]	Illumina [146703]	N	Alopecia areata
519	2018-04-26	25337690	Redler S	2015-03-01	J Invest Dermatol	www.ncbi.nlm.nih.gov/pubmed/25337690	Immunochip-based analysis: high-density genotyping of immune-related loci sheds further light on the autoimmune genetic architecture of alopecia areata.	Alopecia areata	767 European ancestry cases, 1,475 European ancestry controls	1,016 European ancestry cases, 1,060 European ancestry controls	2p21	2	43621525	THADA	Y_RNA - PLEKHH2	ENSG00000252254	ENSG00000152527		541	15735	rs11904361-?	rs11904361	0	11904361	intergenic_variant	1	NR	6e-06	5.22185		1.39	[1.27-1.54]	Illumina [146703]	N	Alopecia areata
520	2018-05-30	29203360	Sanders MGH	2017-12-02	J Invest Dermatol	www.ncbi.nlm.nih.gov/pubmed/29203360	The genetics of seborrheic dermatitis: a candidate gene approach and pilot genome-wide association study.	Seborrheic dermatitis	609 European and unknown ancestry cases, 3441 European and unknown ancestry controls		5q12.3	5	66724629	MAST4	MAST4			ENSG00000069020			rs58331610-?	rs58331610	0	58331610	intron_variant	0	NR	2e-08	7.69897				Illumina [9008729] (imputed)	N	Seborrheic dermatitis
521	2018-05-30	29203360	Sanders MGH	2017-12-02	J Invest Dermatol	www.ncbi.nlm.nih.gov/pubmed/29203360	The genetics of seborrheic dermatitis: a candidate gene approach and pilot genome-wide association study.	Seborrheic dermatitis	609 European and unknown ancestry cases, 3441 European and unknown ancestry controls		17p12	17	11123376	PIRT, SHISA6	AC015908.7 - RN7SL601P	ENSG00000285220	ENSG00000243346		242481	34079	rs16944244-?	rs16944244	0	16944244	intergenic_variant	1	NR	2e-08	7.69897				Illumina [9008729] (imputed)	N	Seborrheic dermatitis
522	2018-05-30	29203360	Sanders MGH	2017-12-02	J Invest Dermatol	www.ncbi.nlm.nih.gov/pubmed/29203360	The genetics of seborrheic dermatitis: a candidate gene approach and pilot genome-wide association study.	Seborrheic dermatitis	609 European and unknown ancestry cases, 3441 European and unknown ancestry controls		2p12	2	75431654	TACR1, EVA1A	TACR1 - GAPDHP57	ENSG00000115353	ENSG00000236167		232134	24340	rs6546997-?	rs6546997	0	6546997	regulatory_region_variant	1	NR	1e-07	7				Illumina [9008729] (imputed)	N	Seborrheic dermatitis
523	2018-05-30	29203360	Sanders MGH	2017-12-02	J Invest Dermatol	www.ncbi.nlm.nih.gov/pubmed/29203360	The genetics of seborrheic dermatitis: a candidate gene approach and pilot genome-wide association study.	Seborrheic dermatitis	609 European and unknown ancestry cases, 3441 European and unknown ancestry controls		7q21.12	7	86965067	KIAA1324L	KIAA1324L			ENSG00000164659			rs6958716-?	rs6958716	0	6958716	intron_variant	0	NR	1e-07	7				Illumina [9008729] (imputed)	N	Seborrheic dermatitis
524	2018-05-30	29203360	Sanders MGH	2017-12-02	J Invest Dermatol	www.ncbi.nlm.nih.gov/pubmed/29203360	The genetics of seborrheic dermatitis: a candidate gene approach and pilot genome-wide association study.	Seborrheic dermatitis	609 European and unknown ancestry cases, 3441 European and unknown ancestry controls		7q21.12	7	86848578	GRM3	GRM3			ENSG00000198822			rs6978155-?	rs6978155	0	6978155	intron_variant	0	NR	5e-07	6.30103				Illumina [9008729] (imputed)	N	Seborrheic dermatitis
525	2018-05-30	29203360	Sanders MGH	2017-12-02	J Invest Dermatol	www.ncbi.nlm.nih.gov/pubmed/29203360	The genetics of seborrheic dermatitis: a candidate gene approach and pilot genome-wide association study.	Seborrheic dermatitis	609 European and unknown ancestry cases, 3441 European and unknown ancestry controls		1p34.3	1	34635035	GJB	AC115286.1 - AC099565.1	ENSG00000270241	ENSG00000287703		357743	5122	rs4308942-?	rs4308942	0	4308942	intergenic_variant	1	NR	1e-06	6				Illumina [9008729] (imputed)	N	Seborrheic dermatitis
526	2018-05-30	29203360	Sanders MGH	2017-12-02	J Invest Dermatol	www.ncbi.nlm.nih.gov/pubmed/29203360	The genetics of seborrheic dermatitis: a candidate gene approach and pilot genome-wide association study.	Seborrheic dermatitis	609 European and unknown ancestry cases, 3441 European and unknown ancestry controls		7p22.1	7	5363582	GRM3	TNRC18			ENSG00000182095			rs6463427-?	rs6463427	0	6463427	intron_variant	0	NR	2e-06	5.69897				Illumina [9008729] (imputed)	N	Seborrheic dermatitis
527	2018-05-30	29203360	Sanders MGH	2017-12-02	J Invest Dermatol	www.ncbi.nlm.nih.gov/pubmed/29203360	The genetics of seborrheic dermatitis: a candidate gene approach and pilot genome-wide association study.	Seborrheic dermatitis	609 European and unknown ancestry cases, 3441 European and unknown ancestry controls		18q12.3	18	43914452	Intergenic	AC022743.1 - AC083760.1	ENSG00000278933	ENSG00000267716		414616	125019	rs10502822-?	rs10502822	0	10502822	intergenic_variant	1	NR	3e-06	5.52288				Illumina [9008729] (imputed)	N	Seborrheic dermatitis
528	2018-05-30	29203360	Sanders MGH	2017-12-02	J Invest Dermatol	www.ncbi.nlm.nih.gov/pubmed/29203360	The genetics of seborrheic dermatitis: a candidate gene approach and pilot genome-wide association study.	Seborrheic dermatitis	609 European and unknown ancestry cases, 3441 European and unknown ancestry controls		3q27.2	3	185604855	SENP2	SENP2			ENSG00000163904			rs13081203-?	rs13081203	0	13081203	intron_variant	0	NR	4e-06	5.39794				Illumina [9008729] (imputed)	N	Seborrheic dermatitis
529	2018-05-30	29203360	Sanders MGH	2017-12-02	J Invest Dermatol	www.ncbi.nlm.nih.gov/pubmed/29203360	The genetics of seborrheic dermatitis: a candidate gene approach and pilot genome-wide association study.	Seborrheic dermatitis	609 European and unknown ancestry cases, 3441 European and unknown ancestry controls		3p14.1	3	64266748	PRICKLE2	PRICKLE2			ENSG00000163637			rs704417-?	rs704417	0	704417	intron_variant	0	NR	4e-06	5.39794				Illumina [9008729] (imputed)	N	Seborrheic dermatitis
530	2018-05-30	29203360	Sanders MGH	2017-12-02	J Invest Dermatol	www.ncbi.nlm.nih.gov/pubmed/29203360	The genetics of seborrheic dermatitis: a candidate gene approach and pilot genome-wide association study.	Seborrheic dermatitis	609 European and unknown ancestry cases, 3441 European and unknown ancestry controls		19q12	19	28999790	Intergenic	LINC00906 - RNA5SP470	ENSG00000267339	ENSG00000252272		28916	1880	rs7250483-?	rs7250483	0	7250483	intergenic_variant	1	NR	4e-06	5.39794				Illumina [9008729] (imputed)	N	Seborrheic dermatitis
531	2018-05-30	29203360	Sanders MGH	2017-12-02	J Invest Dermatol	www.ncbi.nlm.nih.gov/pubmed/29203360	The genetics of seborrheic dermatitis: a candidate gene approach and pilot genome-wide association study.	Seborrheic dermatitis	609 European and unknown ancestry cases, 3441 European and unknown ancestry controls		10q22.1	10	70969735	Intergenic	AC073176.2			ENSG00000285300			rs11597510-?	rs11597510	0	11597510	intron_variant	0	NR	5e-06	5.30103				Illumina [9008729] (imputed)	N	Seborrheic dermatitis
532	2017-02-24	27424798	Chahal HS	2016-07-18	Nat Commun	www.ncbi.nlm.nih.gov/pubmed/27424798	Genome-wide association study identifies novel susceptibility loci for cutaneous squamous cell carcinoma.	Cutaneous squamous cell carcinoma	6,579 European ancestry cases, 280,558 European ancestry controls	825 European ancestry cases, 11,518 European ancestry controls	6p25.3	6	396321	IRF4	IRF4			ENSG00000137265			rs12203592-T	rs12203592	0	12203592	intron_variant	0	0.17	3e-111	110.523		1.62		Affymetrix, Illumina [at least 560000] (imputed)	N	Squamous cell carcinoma
533	2017-02-24	27424798	Chahal HS	2016-07-18	Nat Commun	www.ncbi.nlm.nih.gov/pubmed/27424798	Genome-wide association study identifies novel susceptibility loci for cutaneous squamous cell carcinoma.	Cutaneous squamous cell carcinoma	6,579 European ancestry cases, 280,558 European ancestry controls	825 European ancestry cases, 11,518 European ancestry controls	16q24.3	16	89919709	MC1R	AC092143.1, MC1R			ENSG00000198211, ENSG00000258839			rs1805007-T	rs1805007	0	1805007	missense_variant	0	0.07	9e-39	38.0458		1.46		Affymetrix, Illumina [at least 560000] (imputed)	N	Squamous cell carcinoma
534	2017-02-24	27424798	Chahal HS	2016-07-18	Nat Commun	www.ncbi.nlm.nih.gov/pubmed/27424798	Genome-wide association study identifies novel susceptibility loci for cutaneous squamous cell carcinoma.	Cutaneous squamous cell carcinoma	6,579 European ancestry cases, 280,558 European ancestry controls	825 European ancestry cases, 11,518 European ancestry controls	5p13.2	5	33946466	SLC45A2	SLC45A2			ENSG00000164175			rs35407-G	rs35407	0	35407	3_prime_UTR_variant	0	0.96	1e-13	13		1.69492		Affymetrix, Illumina [at least 560000] (imputed)	N	Squamous cell carcinoma
535	2017-02-24	27424798	Chahal HS	2016-07-18	Nat Commun	www.ncbi.nlm.nih.gov/pubmed/27424798	Genome-wide association study identifies novel susceptibility loci for cutaneous squamous cell carcinoma.	Cutaneous squamous cell carcinoma	6,579 European ancestry cases, 280,558 European ancestry controls	825 European ancestry cases, 11,518 European ancestry controls	11q14.3	11	89284793	TYR	TYR			ENSG00000077498			rs1126809-A	rs1126809	0	1126809	missense_variant	0	0.28	3e-14	13.5229		1.16		Affymetrix, Illumina [at least 560000] (imputed)	N	Squamous cell carcinoma
536	2017-02-24	27424798	Chahal HS	2016-07-18	Nat Commun	www.ncbi.nlm.nih.gov/pubmed/27424798	Genome-wide association study identifies novel susceptibility loci for cutaneous squamous cell carcinoma.	Cutaneous squamous cell carcinoma	6,579 European ancestry cases, 280,558 European ancestry controls	825 European ancestry cases, 11,518 European ancestry controls	20q11.22	20	34077942	RALY-ASIP	RALY			ENSG00000125970			rs6059655-A	rs6059655	0	6059655	intron_variant	0	0.07	3e-14	13.5229		1.27		Affymetrix, Illumina [at least 560000] (imputed)	N	Squamous cell carcinoma
537	2017-02-24	27424798	Chahal HS	2016-07-18	Nat Commun	www.ncbi.nlm.nih.gov/pubmed/27424798	Genome-wide association study identifies novel susceptibility loci for cutaneous squamous cell carcinoma.	Cutaneous squamous cell carcinoma	6,579 European ancestry cases, 280,558 European ancestry controls	825 European ancestry cases, 11,518 European ancestry controls	15q13.1	15	27985172	OCA2	OCA2, OCA2			ENSG00000277361, ENSG00000104044			rs1800407-T	rs1800407	0	1800407	missense_variant	0	0.07	9e-09	8.04576		1.2		Affymetrix, Illumina [at least 560000] (imputed)	N	Squamous cell carcinoma
538	2017-02-24	27424798	Chahal HS	2016-07-18	Nat Commun	www.ncbi.nlm.nih.gov/pubmed/27424798	Genome-wide association study identifies novel susceptibility loci for cutaneous squamous cell carcinoma.	Cutaneous squamous cell carcinoma	6,579 European ancestry cases, 280,558 European ancestry controls	825 European ancestry cases, 11,518 European ancestry controls	9q34.3	9	136462535	SEC16A	SEC16A			ENSG00000148396			rs57994353-C	rs57994353	0	57994353	intron_variant	0	0.3	8e-09	8.09691		1.12		Affymetrix, Illumina [at least 560000] (imputed)	N	Squamous cell carcinoma
539	2017-02-24	27424798	Chahal HS	2016-07-18	Nat Commun	www.ncbi.nlm.nih.gov/pubmed/27424798	Genome-wide association study identifies novel susceptibility loci for cutaneous squamous cell carcinoma.	Cutaneous squamous cell carcinoma	6,579 European ancestry cases, 280,558 European ancestry controls	825 European ancestry cases, 11,518 European ancestry controls	9p22.2	9	16884588	BNC2, CNTLN	BNC2 - AL162725.2	ENSG00000173068	ENSG00000237153		13745	32923	rs10810657-A	rs10810657	0	10810657	regulatory_region_variant	1	0.59	1e-08	8		1.11111		Affymetrix, Illumina [at least 560000] (imputed)	N	Squamous cell carcinoma
540	2017-02-24	27424798	Chahal HS	2016-07-18	Nat Commun	www.ncbi.nlm.nih.gov/pubmed/27424798	Genome-wide association study identifies novel susceptibility loci for cutaneous squamous cell carcinoma.	Cutaneous squamous cell carcinoma	6,579 European ancestry cases, 280,558 European ancestry controls	825 European ancestry cases, 11,518 European ancestry controls	11q23.3	11	116019561	CADM1, BUD13	AP000797.1 - LINC02151	ENSG00000239600	ENSG00000236437		68070	477338	rs74899442-C	rs74899442	0	74899442	intergenic_variant	1	0.01	9e-09	8.04576		2.13		Affymetrix, Illumina [at least 560000] (imputed)	N	Squamous cell carcinoma
541	2017-02-24	27424798	Chahal HS	2016-07-18	Nat Commun	www.ncbi.nlm.nih.gov/pubmed/27424798	Genome-wide association study identifies novel susceptibility loci for cutaneous squamous cell carcinoma.	Cutaneous squamous cell carcinoma	6,579 European ancestry cases, 280,558 European ancestry controls	825 European ancestry cases, 11,518 European ancestry controls	2p22.3	2	35111498	NR	AC079352.1						rs192481803-T	rs192481803	0	192481803	intron_variant	0	0.01	5e-08	7.30103		1.9		Affymetrix, Illumina [at least 560000] (imputed)	N	Squamous cell carcinoma
542	2017-02-24	27424798	Chahal HS	2016-07-18	Nat Commun	www.ncbi.nlm.nih.gov/pubmed/27424798	Genome-wide association study identifies novel susceptibility loci for cutaneous squamous cell carcinoma.	Cutaneous squamous cell carcinoma	6,579 European ancestry cases, 280,558 European ancestry controls	825 European ancestry cases, 11,518 European ancestry controls	7p21.1	7	17095084	AHR	AHR, AC073332.1			ENSG00000106546, ENSG00000237773			rs117132860-A	rs117132860	0	117132860	intron_variant	0	0.02	4e-08	7.39794		1.48		Affymetrix, Illumina [at least 560000] (imputed)	N	Squamous cell carcinoma
543	2017-02-24	27424798	Chahal HS	2016-07-18	Nat Commun	www.ncbi.nlm.nih.gov/pubmed/27424798	Genome-wide association study identifies novel susceptibility loci for cutaneous squamous cell carcinoma.	Cutaneous squamous cell carcinoma	6,579 European ancestry cases, 280,558 European ancestry controls	825 European ancestry cases, 11,518 European ancestry controls	3q28	3	188370330	LPP	LPP			ENSG00000145012			rs11715549-G	rs11715549	0	11715549	intron_variant	0	0.46	1e-07	7		1.1		Affymetrix, Illumina [at least 560000] (imputed)	N	Squamous cell carcinoma
544	2017-02-24	27424798	Chahal HS	2016-07-18	Nat Commun	www.ncbi.nlm.nih.gov/pubmed/27424798	Genome-wide association study identifies novel susceptibility loci for cutaneous squamous cell carcinoma.	Cutaneous squamous cell carcinoma	6,579 European ancestry cases, 280,558 European ancestry controls	825 European ancestry cases, 11,518 European ancestry controls	8q23.3	8	115565487	TRPS1	TRPS1			ENSG00000104447			rs199816436-?	rs199816436	0	199816436	intron_variant	0	0.44	1e-06	6		1.1		Affymetrix, Illumina [at least 560000] (imputed)	N	Squamous cell carcinoma
545	2017-10-09	25608926	Betz RC	2015-01-22	Nat Commun	www.ncbi.nlm.nih.gov/pubmed/25608926	Genome-wide meta-analysis in alopecia areata resolves HLA associations and reveals two new susceptibility loci.	Alopecia areata	2,332 European ancestry cases and 5,233 European ancestry controls	764 European ancestry cases and 2,256 European ancestry controls	6p21.32	6	32707332	HLA-DQB1	MTCO3P1 - AL662789.1	ENSG00000237145	ENSG00000232080		377	10673	rs9275524-C	rs9275524	0	9275524	intergenic_variant	1	NR	2e-60	59.699		1.92		Illumina [1233578] (imputed)	N	Alopecia areata
546	2017-10-09	25608926	Betz RC	2015-01-22	Nat Commun	www.ncbi.nlm.nih.gov/pubmed/25608926	Genome-wide meta-analysis in alopecia areata resolves HLA associations and reveals two new susceptibility loci.	Alopecia areata	2,332 European ancestry cases and 5,233 European ancestry controls	764 European ancestry cases and 2,256 European ancestry controls	10p15.1	10	6059750	IL15RA, IL2RA	IL2RA			ENSG00000134460			rs3118470-C	rs3118470	0	3118470	intron_variant	0	NR	8e-21	20.0969		1.41		Illumina [1233578] (imputed)	N	Alopecia areata
547	2017-10-09	25608926	Betz RC	2015-01-22	Nat Commun	www.ncbi.nlm.nih.gov/pubmed/25608926	Genome-wide meta-analysis in alopecia areata resolves HLA associations and reveals two new susceptibility loci.	Alopecia areata	2,332 European ancestry cases and 5,233 European ancestry controls	764 European ancestry cases and 2,256 European ancestry controls	2q33.2	2	203867991	CD28, CTLA4, ICOS	CTLA4			ENSG00000163599			rs231775-G	rs231775	0	231775	missense_variant	0	NR	2e-20	19.699		1.4		Illumina [1233578] (imputed)	N	Alopecia areata
548	2017-10-09	25608926	Betz RC	2015-01-22	Nat Commun	www.ncbi.nlm.nih.gov/pubmed/25608926	Genome-wide meta-analysis in alopecia areata resolves HLA associations and reveals two new susceptibility loci.	Alopecia areata	2,332 European ancestry cases and 5,233 European ancestry controls	764 European ancestry cases and 2,256 European ancestry controls	6q25.1	6	150033472	RAET1L, ULBP3	RAET1M			ENSG00000216444			rs12183587-T	rs12183587	1	9479478	non_coding_transcript_exon_variant	0	NR	6e-24	23.2218		1.48		Illumina [1233578] (imputed)	N	Alopecia areata
549	2017-10-09	25608926	Betz RC	2015-01-22	Nat Commun	www.ncbi.nlm.nih.gov/pubmed/25608926	Genome-wide meta-analysis in alopecia areata resolves HLA associations and reveals two new susceptibility loci.	Alopecia areata	2,332 European ancestry cases and 5,233 European ancestry controls	764 European ancestry cases and 2,256 European ancestry controls	11q13.1	11	64335476	PRDX5	AP003774.2 - CCDC88B	ENSG00000236935	ENSG00000168071		5972	4728	rs574087-A	rs574087	0	574087	TF_binding_site_variant	1	NR	9e-14	13.0458		1.32		Illumina [1233578] (imputed)	N	Alopecia areata
550	2017-10-09	25608926	Betz RC	2015-01-22	Nat Commun	www.ncbi.nlm.nih.gov/pubmed/25608926	Genome-wide meta-analysis in alopecia areata resolves HLA associations and reveals two new susceptibility loci.	Alopecia areata	2,332 European ancestry cases and 5,233 European ancestry controls	764 European ancestry cases and 2,256 European ancestry controls	12q13.2	12	56088396	ERBB3, IKZF4, Eos	ERBB3			ENSG00000065361			rs2292239-T	rs2292239	0	2292239	intron_variant	0	NR	4e-09	8.39794		1.25		Illumina [1233578] (imputed)	N	Alopecia areata
551	2017-10-09	25608926	Betz RC	2015-01-22	Nat Commun	www.ncbi.nlm.nih.gov/pubmed/25608926	Genome-wide meta-analysis in alopecia areata resolves HLA associations and reveals two new susceptibility loci.	Alopecia areata	2,332 European ancestry cases and 5,233 European ancestry controls	764 European ancestry cases and 2,256 European ancestry controls	4q27	4	122602871	IL21, IL2	IL2 - IL21	ENSG00000109471	ENSG00000138684		146146	7237	rs7682481-C	rs7682481	0	7682481	regulatory_region_variant	1	NR	5e-09	8.30103		1.23		Illumina [1233578] (imputed)	N	Alopecia areata
552	2017-10-09	25608926	Betz RC	2015-01-22	Nat Commun	www.ncbi.nlm.nih.gov/pubmed/25608926	Genome-wide meta-analysis in alopecia areata resolves HLA associations and reveals two new susceptibility loci.	Alopecia areata	2,332 European ancestry cases and 5,233 European ancestry controls	764 European ancestry cases and 2,256 European ancestry controls	5q31.1	5	132660808	IL13, 1L4	TH2LCRR, IL13			ENSG00000223442, ENSG00000169194			rs848-A	rs848	0	848	3_prime_UTR_variant	0	NR	5e-09	8.30103		1.27		Illumina [1233578] (imputed)	N	Alopecia areata
553	2017-10-09	25608926	Betz RC	2015-01-22	Nat Commun	www.ncbi.nlm.nih.gov/pubmed/25608926	Genome-wide meta-analysis in alopecia areata resolves HLA associations and reveals two new susceptibility loci.	Alopecia areata	2,332 European ancestry cases and 5,233 European ancestry controls	764 European ancestry cases and 2,256 European ancestry controls	2q13	2	110940463	ACOXL, BCL2L11, BIM	ACOXL			ENSG00000153093			rs3789129-A	rs3789129	0	3789129	intron_variant	0	NR	2e-08	7.69897		1.31		Illumina [1233578] (imputed)	N	Alopecia areata
554	2017-10-09	25608926	Betz RC	2015-01-22	Nat Commun	www.ncbi.nlm.nih.gov/pubmed/25608926	Genome-wide meta-analysis in alopecia areata resolves HLA associations and reveals two new susceptibility loci.	Alopecia areata	2,332 European ancestry cases and 5,233 European ancestry controls	764 European ancestry cases and 2,256 European ancestry controls	11q13.5	11	76588150	LRRC32, GARP	EMSY - AP001189.2	ENSG00000158636	ENSG00000254755		35125	2873	rs2155219-T	rs2155219	0	2155219	intergenic_variant	1	NR	4e-08	7.39794		1.21		Illumina [1233578] (imputed)	N	Alopecia areata
555	2017-10-09	25608926	Betz RC	2015-01-22	Nat Commun	www.ncbi.nlm.nih.gov/pubmed/25608926	Genome-wide meta-analysis in alopecia areata resolves HLA associations and reveals two new susceptibility loci.	Alopecia areata	2,332 European ancestry cases and 5,233 European ancestry controls	764 European ancestry cases and 2,256 European ancestry controls	1p13.2	1	113834946	PTPN22	PTPN22, AL137856.1			ENSG00000134242, ENSG00000231128			rs2476601-A	rs2476601	0	2476601	missense_variant	0	NR	9e-08	7.04576		1.34		Illumina [1233578] (imputed)	N	Alopecia areata
556	2017-10-09	25608926	Betz RC	2015-01-22	Nat Commun	www.ncbi.nlm.nih.gov/pubmed/25608926	Genome-wide meta-analysis in alopecia areata resolves HLA associations and reveals two new susceptibility loci.	Alopecia areata	2,332 European ancestry cases and 5,233 European ancestry controls	764 European ancestry cases and 2,256 European ancestry controls	12q24.12	12	111569952	ATXN2, SH2B3, LNK	ATXN2			ENSG00000204842			rs653178-C	rs653178	0	653178	intron_variant	0	NR	2e-07	6.69897		1.19		Illumina [1233578] (imputed)	N	Alopecia areata
557	2017-10-09	25608926	Betz RC	2015-01-22	Nat Commun	www.ncbi.nlm.nih.gov/pubmed/25608926	Genome-wide meta-analysis in alopecia areata resolves HLA associations and reveals two new susceptibility loci.	Alopecia areata	2,332 European ancestry cases and 5,233 European ancestry controls	764 European ancestry cases and 2,256 European ancestry controls	16p13.13	16	11100223	CIITA, CLEC16A, SOCS1	CLEC16A			ENSG00000038532			rs3862469-C	rs3862469	0	3862469	intron_variant	0	NR	2e-07	6.69897		1.22		Illumina [1233578] (imputed)	N	Alopecia areata
558	2017-10-09	25608926	Betz RC	2015-01-22	Nat Commun	www.ncbi.nlm.nih.gov/pubmed/25608926	Genome-wide meta-analysis in alopecia areata resolves HLA associations and reveals two new susceptibility loci.	Alopecia areata	2,332 European ancestry cases and 5,233 European ancestry controls	764 European ancestry cases and 2,256 European ancestry controls	4q27	4	122473886	KIAA1109, ADAD1, IL2, IL21	IL2 - IL21	ENSG00000109471	ENSG00000138684		17161	136222	rs6848139-C	rs6848139	0	6848139	intergenic_variant	1	NR	1e-06	6		1.33069		Illumina [1233578] (imputed)	N	Alopecia areata
559	2017-10-09	25608926	Betz RC	2015-01-22	Nat Commun	www.ncbi.nlm.nih.gov/pubmed/25608926	Genome-wide meta-analysis in alopecia areata resolves HLA associations and reveals two new susceptibility loci.	Alopecia areata	2,332 European ancestry cases and 5,233 European ancestry controls	764 European ancestry cases and 2,256 European ancestry controls	6p25.3	6	411554	DUSP22, IRF4, EXOC2, LOC401242, TRIM27, ZNF311, OR2B3, OR2J3, OR2J2	IRF4 - AL512308.1	ENSG00000137265	ENSG00000286364		111	41837	rs6906608-C	rs6906608	0	6906608	TF_binding_site_variant	1	NR	9e-07	6.04576		1.29021		Illumina [1233578] (imputed)	N	Alopecia areata
560	2017-10-09	25608926	Betz RC	2015-01-22	Nat Commun	www.ncbi.nlm.nih.gov/pubmed/25608926	Genome-wide meta-analysis in alopecia areata resolves HLA associations and reveals two new susceptibility loci.	Alopecia areata	2,332 European ancestry cases and 5,233 European ancestry controls	764 European ancestry cases and 2,256 European ancestry controls	12q14.1	12	62144367	FAM19A2, USP15	AC078789.1, TAFA2			ENSG00000257880, ENSG00000198673			rs4348998-G	rs4348998	0	4348998	intron_variant	0	NR	4e-06	5.39794		1.28044		Illumina [1233578] (imputed)	N	Alopecia areata
561	2017-10-09	25608926	Betz RC	2015-01-22	Nat Commun	www.ncbi.nlm.nih.gov/pubmed/25608926	Genome-wide meta-analysis in alopecia areata resolves HLA associations and reveals two new susceptibility loci.	Alopecia areata	2,332 European ancestry cases and 5,233 European ancestry controls	764 European ancestry cases and 2,256 European ancestry controls	18p11.21	18	12773339	PSMG2, PTPN2	AP005482.1			ENSG00000260302			rs2847266-C	rs2847266	0	2847266	intron_variant	0	NR	6e-07	6.22185		1.23466		Illumina [1233578] (imputed)	N	Alopecia areata
562	2017-10-09	25608926	Betz RC	2015-01-22	Nat Commun	www.ncbi.nlm.nih.gov/pubmed/25608926	Genome-wide meta-analysis in alopecia areata resolves HLA associations and reveals two new susceptibility loci.	Alopecia areata	2,332 European ancestry cases and 5,233 European ancestry controls	764 European ancestry cases and 2,256 European ancestry controls	16p13.13	16	11100223	CIITA, DEXI, CLEC16A	CLEC16A			ENSG00000038532			rs3862469-C	rs3862469	0	3862469	intron_variant	0	NR	2e-07	6.69897		1.21372		Illumina [1233578] (imputed)	N	Alopecia areata
563	2017-10-09	25608926	Betz RC	2015-01-22	Nat Commun	www.ncbi.nlm.nih.gov/pubmed/25608926	Genome-wide meta-analysis in alopecia areata resolves HLA associations and reveals two new susceptibility loci.	Alopecia areata	2,332 European ancestry cases and 5,233 European ancestry controls	764 European ancestry cases and 2,256 European ancestry controls	12q15	12	68140560	IFNG, IL26, IL22	IFNG-AS1			ENSG00000255733			rs2216164-G	rs2216164	0	2216164	intron_variant	0	NR	4e-07	6.39794		1.19674		Illumina [1233578] (imputed)	N	Alopecia areata
564	2017-10-09	25608926	Betz RC	2015-01-22	Nat Commun	www.ncbi.nlm.nih.gov/pubmed/25608926	Genome-wide meta-analysis in alopecia areata resolves HLA associations and reveals two new susceptibility loci.	Alopecia areata	2,332 European ancestry cases and 5,233 European ancestry controls	764 European ancestry cases and 2,256 European ancestry controls	16q24.1	16	85524373	intergenic	GSE1			ENSG00000131149			rs7500151-G	rs7500151	0	7500151	intron_variant	0	NR	5e-06	5.30103		1.18483		Illumina [1233578] (imputed)	N	Alopecia areata
565	2017-10-09	25608926	Betz RC	2015-01-22	Nat Commun	www.ncbi.nlm.nih.gov/pubmed/25608926	Genome-wide meta-analysis in alopecia areata resolves HLA associations and reveals two new susceptibility loci.	Alopecia areata	2,332 European ancestry cases and 5,233 European ancestry controls	764 European ancestry cases and 2,256 European ancestry controls	9q22.33	9	97846400	FOXE1, C9orf156, HEMGN, ANP32B, NANS	PTCSC2			ENSG00000236130			rs12348691-G	rs12348691	0	12348691	intron_variant	0	NR	9e-07	6.04576		1.18401		Illumina [1233578] (imputed)	N	Alopecia areata
566	2017-10-09	25608926	Betz RC	2015-01-22	Nat Commun	www.ncbi.nlm.nih.gov/pubmed/25608926	Genome-wide meta-analysis in alopecia areata resolves HLA associations and reveals two new susceptibility loci.	Alopecia areata	2,332 European ancestry cases and 5,233 European ancestry controls	764 European ancestry cases and 2,256 European ancestry controls	10q21.2	10	59734279	SLC16A9, CCDC6, C10orf40	SLC16A9			ENSG00000165449			rs1171582-C	rs1171582	0	1171582	intron_variant	0	NR	6e-06	5.22185		1.16754		Illumina [1233578] (imputed)	N	Alopecia areata
567	2017-10-09	25608926	Betz RC	2015-01-22	Nat Commun	www.ncbi.nlm.nih.gov/pubmed/25608926	Genome-wide meta-analysis in alopecia areata resolves HLA associations and reveals two new susceptibility loci.	Alopecia areata	2,332 European ancestry cases and 5,233 European ancestry controls	764 European ancestry cases and 2,256 European ancestry controls	14q32.2	14	97833777	intergenic	AL355097.1 - LINC01550	ENSG00000258379	ENSG00000246223		44521	90860	rs2781388-G	rs2781388	0	2781388	intergenic_variant	1	NR	9e-06	5.04576		1.16299		Illumina [1233578] (imputed)	N	Alopecia areata
568	2017-10-09	25608926	Betz RC	2015-01-22	Nat Commun	www.ncbi.nlm.nih.gov/pubmed/25608926	Genome-wide meta-analysis in alopecia areata resolves HLA associations and reveals two new susceptibility loci.	Alopecia areata	2,332 European ancestry cases and 5,233 European ancestry controls	764 European ancestry cases and 2,256 European ancestry controls	12p13.31	12	6337611	PLEKHG6, TNFRSF1A, SCNN1A	TNFRSF1A			ENSG00000067182			rs1860545-A	rs1860545	0	1860545	intron_variant	0	NR	8e-06	5.09691		1.16661		Illumina [1233578] (imputed)	N	Alopecia areata
569	2017-10-09	25608926	Betz RC	2015-01-22	Nat Commun	www.ncbi.nlm.nih.gov/pubmed/25608926	Genome-wide meta-analysis in alopecia areata resolves HLA associations and reveals two new susceptibility loci.	Alopecia areata	2,332 European ancestry cases and 5,233 European ancestry controls	764 European ancestry cases and 2,256 European ancestry controls	10q21.2	10	62756546	ZNF365, ADO, EGR2	AC067751.1			ENSG00000238280			rs10761660-T	rs10761660	0	10761660	intron_variant	0	NR	9e-06	5.04576		1.17234		Illumina [1233578] (imputed)	N	Alopecia areata
570	2017-10-09	25608926	Betz RC	2015-01-22	Nat Commun	www.ncbi.nlm.nih.gov/pubmed/25608926	Genome-wide meta-analysis in alopecia areata resolves HLA associations and reveals two new susceptibility loci.	Alopecia areata	2,332 European ancestry cases and 5,233 European ancestry controls	764 European ancestry cases and 2,256 European ancestry controls	10p15.1	10	6187611	PFKFB3	PFKFB3			ENSG00000170525			rs631902-A	rs631902	0	631902	intron_variant	0	NR	5e-06	5.30103		1.17527		Illumina [1233578] (imputed)	N	Alopecia areata
571	2017-10-09	25608926	Betz RC	2015-01-22	Nat Commun	www.ncbi.nlm.nih.gov/pubmed/25608926	Genome-wide meta-analysis in alopecia areata resolves HLA associations and reveals two new susceptibility loci.	Alopecia areata	2,332 European ancestry cases and 5,233 European ancestry controls	764 European ancestry cases and 2,256 European ancestry controls	1q32.2	1	210024924	HSD11B1, TRAF3IP3, C1orf74, IRF6, C1orf107, SYT14, C1orf133, SERTAD4, HHAT	SYT14			ENSG00000143469			rs170557-A	rs170557	0	170557	intron_variant	0	NR	2e-06	5.69897		1.17574		Illumina [1233578] (imputed)	N	Alopecia areata
572	2017-10-09	25608926	Betz RC	2015-01-22	Nat Commun	www.ncbi.nlm.nih.gov/pubmed/25608926	Genome-wide meta-analysis in alopecia areata resolves HLA associations and reveals two new susceptibility loci.	Alopecia areata	2,332 European ancestry cases and 5,233 European ancestry controls	764 European ancestry cases and 2,256 European ancestry controls	3q28	3	188387268	LPP	LPP			ENSG00000145012			rs9864529-A	rs9864529	0	9864529	intron_variant	0	NR	1e-06	6		1.18093		Illumina [1233578] (imputed)	N	Alopecia areata
573	2017-10-09	25608926	Betz RC	2015-01-22	Nat Commun	www.ncbi.nlm.nih.gov/pubmed/25608926	Genome-wide meta-analysis in alopecia areata resolves HLA associations and reveals two new susceptibility loci.	Alopecia areata	2,332 European ancestry cases and 5,233 European ancestry controls	764 European ancestry cases and 2,256 European ancestry controls	2q13	2	111050981	ACOXL, BCL2L11	ACOXL, MIR4435-2HG			ENSG00000153093, ENSG00000172965			rs12986962-A	rs12986962	0	12986962	intron_variant	0	NR	9e-06	5.04576		1.18294		Illumina [1233578] (imputed)	N	Alopecia areata
574	2017-10-09	25608926	Betz RC	2015-01-22	Nat Commun	www.ncbi.nlm.nih.gov/pubmed/25608926	Genome-wide meta-analysis in alopecia areata resolves HLA associations and reveals two new susceptibility loci.	Alopecia areata	2,332 European ancestry cases and 5,233 European ancestry controls	764 European ancestry cases and 2,256 European ancestry controls	12q22	12	94148083	PLXNC1	AC123567.1 - PLXNC1	ENSG00000257360	ENSG00000136040		6746	494	rs7299099-T	rs7299099	0	7299099	regulatory_region_variant	1	NR	5e-06	5.30103		1.19065		Illumina [1233578] (imputed)	N	Alopecia areata
575	2017-10-09	25608926	Betz RC	2015-01-22	Nat Commun	www.ncbi.nlm.nih.gov/pubmed/25608926	Genome-wide meta-analysis in alopecia areata resolves HLA associations and reveals two new susceptibility loci.	Alopecia areata	2,332 European ancestry cases and 5,233 European ancestry controls	764 European ancestry cases and 2,256 European ancestry controls	1q24.3	1	172967562	TNFSF18	AL031599.1			ENSG00000224228			rs972099-A	rs972099	0	972099	intron_variant	0	NR	4e-06	5.39794		1.19602		Illumina [1233578] (imputed)	N	Alopecia areata
576	2017-10-09	25608926	Betz RC	2015-01-22	Nat Commun	www.ncbi.nlm.nih.gov/pubmed/25608926	Genome-wide meta-analysis in alopecia areata resolves HLA associations and reveals two new susceptibility loci.	Alopecia areata	2,332 European ancestry cases and 5,233 European ancestry controls	764 European ancestry cases and 2,256 European ancestry controls	19q13.41	19	51766834	HAS1, FPR1, FPR2, FPR3, ZNF577	FPR1, FPR2			ENSG00000171051, ENSG00000171049			rs17834679-C	rs17834679	0	17834679	intron_variant	0	NR	6e-06	5.22185		1.2031		Illumina [1233578] (imputed)	N	Alopecia areata
577	2017-10-09	25608926	Betz RC	2015-01-22	Nat Commun	www.ncbi.nlm.nih.gov/pubmed/25608926	Genome-wide meta-analysis in alopecia areata resolves HLA associations and reveals two new susceptibility loci.	Alopecia areata	2,332 European ancestry cases and 5,233 European ancestry controls	764 European ancestry cases and 2,256 European ancestry controls	5q31.1	5	134046765	C5orf15, VDAC1	AC008608.2 - AC008608.1	ENSG00000271737	ENSG00000271128		41203	35149	rs247459-T	rs247459	0	247459	intergenic_variant	1	NR	9e-07	6.04576		1.21143		Illumina [1233578] (imputed)	N	Alopecia areata
578	2017-10-09	25608926	Betz RC	2015-01-22	Nat Commun	www.ncbi.nlm.nih.gov/pubmed/25608926	Genome-wide meta-analysis in alopecia areata resolves HLA associations and reveals two new susceptibility loci.	Alopecia areata	2,332 European ancestry cases and 5,233 European ancestry controls	764 European ancestry cases and 2,256 European ancestry controls	1p13.2	1	113609225	MAGI3, PHTF1, RSBN1, PTPN22, BCL2L15, AP4B1, DCLRE1B, HIPK1, OLFML3	MAGI3			ENSG00000081026			rs17031716-A	rs17031716	0	17031716	intron_variant	0	NR	7e-07	6.1549		1.22532		Illumina [1233578] (imputed)	N	Alopecia areata
579	2017-07-13	28537254	Tsoi LC	2017-05-24	Nat Commun	www.ncbi.nlm.nih.gov/pubmed/28537254	Large scale meta-analysis characterizes genetic architecture for common psoriasis associated variants.	Psoriasis	Up to 11,988 European ancestry cases, up to 275,335 European ancestry controls	7,044 European ancestry cases, 11,434 European ancestry controls	1p31.1	1	77984833	FUBP1	GIPC2, DNAJB4			ENSG00000137960, ENSG00000162616			rs34517439-A	rs34517439	0	34517439	intron_variant	0	0.12	4e-09	8.39794		1.18		Illumina, Perlegen [9113515] (imputed)	N	Psoriasis
580	2017-07-13	28537254	Tsoi LC	2017-05-24	Nat Commun	www.ncbi.nlm.nih.gov/pubmed/28537254	Large scale meta-analysis characterizes genetic architecture for common psoriasis associated variants.	Psoriasis	Up to 11,988 European ancestry cases, up to 275,335 European ancestry controls	7,044 European ancestry cases, 11,434 European ancestry controls	1q24.3	1	172705957	FASLG	FASLG - SLC25A38P1	ENSG00000117560	ENSG00000229785		39081	42603	rs12118303-C	rs12118303	0	12118303	intergenic_variant	1	0.17	3e-10	9.52288		1.12		Illumina, Perlegen [9113515] (imputed)	N	Psoriasis
581	2017-07-13	28537254	Tsoi LC	2017-05-24	Nat Commun	www.ncbi.nlm.nih.gov/pubmed/28537254	Large scale meta-analysis characterizes genetic architecture for common psoriasis associated variants.	Psoriasis	Up to 11,988 European ancestry cases, up to 275,335 European ancestry controls	7,044 European ancestry cases, 11,434 European ancestry controls	10q21.2	10	62610240	ZNF365	AC067752.1, ZNF365, AC024598.1			ENSG00000285551, ENSG00000138311, ENSG00000285837			rs2944542-G	rs2944542	0	2944542	intron_variant	0	0.6	2e-08	7.69897		1.08		Illumina, Perlegen [9113515] (imputed)	N	Psoriasis
582	2017-07-13	28537254	Tsoi LC	2017-05-24	Nat Commun	www.ncbi.nlm.nih.gov/pubmed/28537254	Large scale meta-analysis characterizes genetic architecture for common psoriasis associated variants.	Psoriasis	Up to 11,988 European ancestry cases, up to 275,335 European ancestry controls	7,044 European ancestry cases, 11,434 European ancestry controls	10q23.31	10	88065014	PTEN, KLLN, SNORD74	MED6P1 - AL353149.1	ENSG00000227905	ENSG00000275015		15191	194115	rs76959677-G	rs76959677	0	76959677	TF_binding_site_variant	1	0.04	3e-08	7.52288		1.28		Illumina, Perlegen [9113515] (imputed)	N	Psoriasis
583	2017-07-13	28537254	Tsoi LC	2017-05-24	Nat Commun	www.ncbi.nlm.nih.gov/pubmed/28537254	Large scale meta-analysis characterizes genetic architecture for common psoriasis associated variants.	Psoriasis	Up to 11,988 European ancestry cases, up to 275,335 European ancestry controls	7,044 European ancestry cases, 11,434 European ancestry controls	1q32.1	1	206481989	IKBKE	IKBKE			ENSG00000263528			rs41298997-T	rs41298997	0	41298997	intron_variant	0	0.18	2e-08	7.69897		1.13		Illumina, Perlegen [9113515] (imputed)	N	Psoriasis
584	2017-07-13	28537254	Tsoi LC	2017-05-24	Nat Commun	www.ncbi.nlm.nih.gov/pubmed/28537254	Large scale meta-analysis characterizes genetic architecture for common psoriasis associated variants.	Psoriasis	Up to 11,988 European ancestry cases, up to 275,335 European ancestry controls	7,044 European ancestry cases, 11,434 European ancestry controls	10q24.31	10	100278884	CHUK	BLOC1S2			ENSG00000196072			rs61871342-G	rs61871342	0	61871342	intron_variant	0	0.55	2e-09	8.69897		1.1		Illumina, Perlegen [9113515] (imputed)	N	Psoriasis
585	2017-07-13	28537254	Tsoi LC	2017-05-24	Nat Commun	www.ncbi.nlm.nih.gov/pubmed/28537254	Large scale meta-analysis characterizes genetic architecture for common psoriasis associated variants.	Psoriasis	Up to 11,988 European ancestry cases, up to 275,335 European ancestry controls	7,044 European ancestry cases, 11,434 European ancestry controls	11q13.1	11	65825973	CFL1, FIBP, FOSL1	CFL1			ENSG00000172757			rs118086960-T	rs118086960	0	118086960	intron_variant	0	0.47	7e-09	8.1549		1.12		Illumina, Perlegen [9113515] (imputed)	N	Psoriasis
586	2017-07-13	28537254	Tsoi LC	2017-05-24	Nat Commun	www.ncbi.nlm.nih.gov/pubmed/28537254	Large scale meta-analysis characterizes genetic architecture for common psoriasis associated variants.	Psoriasis	Up to 11,988 European ancestry cases, up to 275,335 European ancestry controls	7,044 European ancestry cases, 11,434 European ancestry controls	12p13.2	12	10444608	KLRK1, KLRC4	KLRC1			ENSG00000134545			rs11053802-T	rs11053802	0	11053802	intron_variant	0	0.67	4e-09	8.39794		1.11		Illumina, Perlegen [9113515] (imputed)	N	Psoriasis
587	2017-07-13	28537254	Tsoi LC	2017-05-24	Nat Commun	www.ncbi.nlm.nih.gov/pubmed/28537254	Large scale meta-analysis characterizes genetic architecture for common psoriasis associated variants.	Psoriasis	Up to 11,988 European ancestry cases, up to 275,335 European ancestry controls	7,044 European ancestry cases, 11,434 European ancestry controls	12q24.12	12	111621753	BRAP, MAPKAPK5	ATXN2-AS - BRAP	ENSG00000258099	ENSG00000089234		21497	20393	rs11065979-T	rs11065979	0	11065979	intergenic_variant	1	0.45	2e-08	7.69897		1.08		Illumina, Perlegen [9113515] (imputed)	N	Psoriasis
588	2017-07-13	28537254	Tsoi LC	2017-05-24	Nat Commun	www.ncbi.nlm.nih.gov/pubmed/28537254	Large scale meta-analysis characterizes genetic architecture for common psoriasis associated variants.	Psoriasis	Up to 11,988 European ancestry cases, up to 275,335 European ancestry controls	7,044 European ancestry cases, 11,434 European ancestry controls	12q24.31	12	122183779	IL31	LRRC43			ENSG00000158113			rs11059675-A	rs11059675	0	11059675	intron_variant	0	0.46	2e-08	7.69897		1.1		Illumina, Perlegen [9113515] (imputed)	N	Psoriasis
589	2017-07-13	28537254	Tsoi LC	2017-05-24	Nat Commun	www.ncbi.nlm.nih.gov/pubmed/28537254	Large scale meta-analysis characterizes genetic architecture for common psoriasis associated variants.	Psoriasis	Up to 11,988 European ancestry cases, up to 275,335 European ancestry controls	7,044 European ancestry cases, 11,434 European ancestry controls	13q32.3	13	99298006	UBAC2, RN7SKP9	GPR183, UBAC2			ENSG00000169508, ENSG00000134882			rs9513593-G	rs9513593	0	9513593	intron_variant	0	0.18	4e-08	7.39794		1.12		Illumina, Perlegen [9113515] (imputed)	N	Psoriasis
590	2017-07-13	28537254	Tsoi LC	2017-05-24	Nat Commun	www.ncbi.nlm.nih.gov/pubmed/28537254	Large scale meta-analysis characterizes genetic architecture for common psoriasis associated variants.	Psoriasis	Up to 11,988 European ancestry cases, up to 275,335 European ancestry controls	7,044 European ancestry cases, 11,434 European ancestry controls	14q32.2	14	98202442	RP11-61O1.1	AL163932.1			ENSG00000259097			rs142903734-AAG	rs142903734	0	142903734	intron_variant	0	0.79	7e-09	8.1549		1.12		Illumina, Perlegen [9113515] (imputed)	N	Psoriasis
591	2017-07-13	28537254	Tsoi LC	2017-05-24	Nat Commun	www.ncbi.nlm.nih.gov/pubmed/28537254	Large scale meta-analysis characterizes genetic architecture for common psoriasis associated variants.	Psoriasis	Up to 11,988 European ancestry cases, up to 275,335 European ancestry controls	7,044 European ancestry cases, 11,434 European ancestry controls	15q13.3	15	31345463	KLF13	KLF13			ENSG00000275746			rs28624578-T	rs28624578	0	28624578	intron_variant	0	0.83	9e-10	9.04576		1.18		Illumina, Perlegen [9113515] (imputed)	N	Psoriasis
592	2017-07-13	28537254	Tsoi LC	2017-05-24	Nat Commun	www.ncbi.nlm.nih.gov/pubmed/28537254	Large scale meta-analysis characterizes genetic architecture for common psoriasis associated variants.	Psoriasis	Up to 11,988 European ancestry cases, up to 275,335 European ancestry controls	7,044 European ancestry cases, 11,434 European ancestry controls	17q25.1	17	75894282	TRIM47, TRIM65	TRIM65			ENSG00000141569			rs55823223-A	rs55823223	0	55823223	intron_variant	0	0.13	1e-08	8		1.15		Illumina, Perlegen [9113515] (imputed)	N	Psoriasis
593	2017-07-13	28537254	Tsoi LC	2017-05-24	Nat Commun	www.ncbi.nlm.nih.gov/pubmed/28537254	Large scale meta-analysis characterizes genetic architecture for common psoriasis associated variants.	Psoriasis	Up to 11,988 European ancestry cases, up to 275,335 European ancestry controls	7,044 European ancestry cases, 11,434 European ancestry controls	18p11.21	18	12857003	PTPN2	PTPN2			ENSG00000175354			rs559406-G	rs559406	0	559406	intron_variant	0	0.45	1e-10	10		1.1		Illumina, Perlegen [9113515] (imputed)	N	Psoriasis
594	2017-07-13	28537254	Tsoi LC	2017-05-24	Nat Commun	www.ncbi.nlm.nih.gov/pubmed/28537254	Large scale meta-analysis characterizes genetic architecture for common psoriasis associated variants.	Psoriasis	Up to 11,988 European ancestry cases, up to 275,335 European ancestry controls	7,044 European ancestry cases, 11,434 European ancestry controls	19q13.33	19	48703160	FUT2	FUT2			ENSG00000176920			rs492602-G	rs492602	0	492602	synonymous_variant	0	0.46	7e-13	12.1549		1.11		Illumina, Perlegen [9113515] (imputed)	N	Psoriasis
595	2017-03-11	27539887	Chahal HS	2016-08-19	Nat Commun	www.ncbi.nlm.nih.gov/pubmed/27539887	Genome-wide association study identifies 14 novel risk alleles associated with basal cell carcinoma.	Basal cell carcinoma	12.945 European ancestry cases, 274,252 European ancestry controls	4,242 European ancestry cases, 12,802 European ancestry controls	6p25.3	6	396321	IRF4	IRF4			ENSG00000137265			rs12203592-T	rs12203592	0	12203592	intron_variant	0	0.17	2e-152	151.699		1.48	[NR]	Illumina [at least 560000] (imputed)	N	Basal cell carcinoma
596	2017-03-11	27539887	Chahal HS	2016-08-19	Nat Commun	www.ncbi.nlm.nih.gov/pubmed/27539887	Genome-wide association study identifies 14 novel risk alleles associated with basal cell carcinoma.	Basal cell carcinoma	12.945 European ancestry cases, 274,252 European ancestry controls	4,242 European ancestry cases, 12,802 European ancestry controls	16q24.3	16	89919709	MC1R	AC092143.1, MC1R			ENSG00000198211, ENSG00000258839			rs1805007-T	rs1805007	0	1805007	missense_variant	0	0.07	3e-63	62.5229		1.4	[NR]	Illumina [at least 560000] (imputed)	N	Basal cell carcinoma
597	2017-03-11	27539887	Chahal HS	2016-08-19	Nat Commun	www.ncbi.nlm.nih.gov/pubmed/27539887	Genome-wide association study identifies 14 novel risk alleles associated with basal cell carcinoma.	Basal cell carcinoma	12.945 European ancestry cases, 274,252 European ancestry controls	4,242 European ancestry cases, 12,802 European ancestry controls	6p25.3	6	475489	EXOC2	AL512308.1			ENSG00000286364			rs12210050-T	rs12210050	0	12210050	non_coding_transcript_exon_variant	0	0.17	1e-51	51		1.25	[NR]	Illumina [at least 560000] (imputed)	N	Basal cell carcinoma
598	2017-03-11	27539887	Chahal HS	2016-08-19	Nat Commun	www.ncbi.nlm.nih.gov/pubmed/27539887	Genome-wide association study identifies 14 novel risk alleles associated with basal cell carcinoma.	Basal cell carcinoma	12.945 European ancestry cases, 274,252 European ancestry controls	4,242 European ancestry cases, 12,802 European ancestry controls	20p13	20	2302811	TGM3	AL121899.2, TGM3			ENSG00000286022, ENSG00000125780			rs214785-C	rs214785	0	214785	intron_variant	0	0.18	8e-33	32.0969		1.19	[NR]	Illumina [at least 560000] (imputed)	N	Basal cell carcinoma
599	2017-03-11	27539887	Chahal HS	2016-08-19	Nat Commun	www.ncbi.nlm.nih.gov/pubmed/27539887	Genome-wide association study identifies 14 novel risk alleles associated with basal cell carcinoma.	Basal cell carcinoma	12.945 European ancestry cases, 274,252 European ancestry controls	4,242 European ancestry cases, 12,802 European ancestry controls	5p13.2	5	33946466	SLC45A2	SLC45A2			ENSG00000164175			rs35407-G	rs35407	0	35407	3_prime_UTR_variant	0	0.96	5e-27	26.301		1.59	[NR]	Illumina [at least 560000] (imputed)	N	Basal cell carcinoma
600	2017-03-11	27539887	Chahal HS	2016-08-19	Nat Commun	www.ncbi.nlm.nih.gov/pubmed/27539887	Genome-wide association study identifies 14 novel risk alleles associated with basal cell carcinoma.	Basal cell carcinoma	12.945 European ancestry cases, 274,252 European ancestry controls	4,242 European ancestry cases, 12,802 European ancestry controls	20q11.22	20	34077942	RALY	RALY			ENSG00000125970			rs6059655-A	rs6059655	0	6059655	intron_variant	0	0.07	3e-26	25.5229		1.24	[NR]	Illumina [at least 560000] (imputed)	N	Basal cell carcinoma
601	2017-03-11	27539887	Chahal HS	2016-08-19	Nat Commun	www.ncbi.nlm.nih.gov/pubmed/27539887	Genome-wide association study identifies 14 novel risk alleles associated with basal cell carcinoma.	Basal cell carcinoma	12.945 European ancestry cases, 274,252 European ancestry controls	4,242 European ancestry cases, 12,802 European ancestry controls	1p36.13	1	17418040	RCC2	RCC2, RCC2			ENSG00000179051, ENSG00000281540			rs57142672-G	rs57142672	0	57142672	intron_variant	0	0.34	1e-23	23		1.13	[NR]	Illumina [at least 560000] (imputed)	N	Basal cell carcinoma
602	2017-03-11	27539887	Chahal HS	2016-08-19	Nat Commun	www.ncbi.nlm.nih.gov/pubmed/27539887	Genome-wide association study identifies 14 novel risk alleles associated with basal cell carcinoma.	Basal cell carcinoma	12.945 European ancestry cases, 274,252 European ancestry controls	4,242 European ancestry cases, 12,802 European ancestry controls	10p14	10	8894035	GATA3	AL355333.1 - LINC02676	ENSG00000270234	ENSG00000234752		169747	3954	rs73635312-G	rs73635312	0	73635312	intergenic_variant	1	0.84	3e-23	22.5229		1.19	[NR]	Illumina [at least 560000] (imputed)	N	Basal cell carcinoma
603	2017-03-11	27539887	Chahal HS	2016-08-19	Nat Commun	www.ncbi.nlm.nih.gov/pubmed/27539887	Genome-wide association study identifies 14 novel risk alleles associated with basal cell carcinoma.	Basal cell carcinoma	12.945 European ancestry cases, 274,252 European ancestry controls	4,242 European ancestry cases, 12,802 European ancestry controls	11q14.3	11	89284793	TYR	TYR			ENSG00000077498			rs1126809-A	rs1126809	0	1126809	missense_variant	0	0.28	3e-19	18.5229		1.12	[NR]	Illumina [at least 560000] (imputed)	N	Basal cell carcinoma
604	2017-03-11	27539887	Chahal HS	2016-08-19	Nat Commun	www.ncbi.nlm.nih.gov/pubmed/27539887	Genome-wide association study identifies 14 novel risk alleles associated with basal cell carcinoma.	Basal cell carcinoma	12.945 European ancestry cases, 274,252 European ancestry controls	4,242 European ancestry cases, 12,802 European ancestry controls	5p15.33	5	1325475	CLPTM1L	CLPTM1L			ENSG00000049656			rs421284-T	rs421284	0	421284	non_coding_transcript_exon_variant	0	0.56	1e-18	18		1.11	[NR]	Illumina [at least 560000] (imputed)	N	Basal cell carcinoma
605	2017-03-11	27539887	Chahal HS	2016-08-19	Nat Commun	www.ncbi.nlm.nih.gov/pubmed/27539887	Genome-wide association study identifies 14 novel risk alleles associated with basal cell carcinoma.	Basal cell carcinoma	12.945 European ancestry cases, 274,252 European ancestry controls	4,242 European ancestry cases, 12,802 European ancestry controls	2q33.1	2	201300483	ALS2CR12	FLACC1			ENSG00000155749			rs2080303-T	rs2080303	0	2080303	intron_variant	0	0.32	7e-19	18.1549		1.13	[NR]	Illumina [at least 560000] (imputed)	N	Basal cell carcinoma
606	2017-03-11	27539887	Chahal HS	2016-08-19	Nat Commun	www.ncbi.nlm.nih.gov/pubmed/27539887	Genome-wide association study identifies 14 novel risk alleles associated with basal cell carcinoma.	Basal cell carcinoma	12.945 European ancestry cases, 274,252 European ancestry controls	4,242 European ancestry cases, 12,802 European ancestry controls	1q42.13	1	228843990	RHOU	AL078624.2 - AL078624.1	ENSG00000271475	ENSG00000271399		67125	14020	rs61824911-G	rs61824911	0	61824911	intergenic_variant	1	0.28	1e-14	14		1.11	[NR]	Illumina [at least 560000] (imputed)	N	Basal cell carcinoma
607	2017-03-11	27539887	Chahal HS	2016-08-19	Nat Commun	www.ncbi.nlm.nih.gov/pubmed/27539887	Genome-wide association study identifies 14 novel risk alleles associated with basal cell carcinoma.	Basal cell carcinoma	12.945 European ancestry cases, 274,252 European ancestry controls	4,242 European ancestry cases, 12,802 European ancestry controls	15q13.1	15	28165345	OCA2	HERC2, HERC2			ENSG00000276802, ENSG00000128731			rs12916300-T	rs12916300	0	12916300	intron_variant	0	0.71	8e-17	16.0969		1.15	[NR]	Illumina [at least 560000] (imputed)	N	Basal cell carcinoma
608	2017-03-11	27539887	Chahal HS	2016-08-19	Nat Commun	www.ncbi.nlm.nih.gov/pubmed/27539887	Genome-wide association study identifies 14 novel risk alleles associated with basal cell carcinoma.	Basal cell carcinoma	12.945 European ancestry cases, 274,252 European ancestry controls	4,242 European ancestry cases, 12,802 European ancestry controls	8q22.2	8	99992792	RGS22	RGS22			ENSG00000132554			rs141115006-C	rs141115006	1	28798718	intron_variant	0	0.83	2e-15	14.699		1.14	[NR]	Illumina [at least 560000] (imputed)	N	Basal cell carcinoma
609	2017-03-11	27539887	Chahal HS	2016-08-19	Nat Commun	www.ncbi.nlm.nih.gov/pubmed/27539887	Genome-wide association study identifies 14 novel risk alleles associated with basal cell carcinoma.	Basal cell carcinoma	12.945 European ancestry cases, 274,252 European ancestry controls	4,242 European ancestry cases, 12,802 European ancestry controls	8q21.13	8	76562310	ZFHX4	ZFHX4-AS1			ENSG00000253661			rs10093547-G	rs10093547	0	10093547	intron_variant	0	0.94	5e-15	14.301		1.22	[NR]	Illumina [at least 560000] (imputed)	N	Basal cell carcinoma
610	2017-03-11	27539887	Chahal HS	2016-08-19	Nat Commun	www.ncbi.nlm.nih.gov/pubmed/27539887	Genome-wide association study identifies 14 novel risk alleles associated with basal cell carcinoma.	Basal cell carcinoma	12.945 European ancestry cases, 274,252 European ancestry controls	4,242 European ancestry cases, 12,802 European ancestry controls	9p21.3	9	22054691	CDKN2B	CDKN2B-AS1			ENSG00000240498			rs7874604-T	rs7874604	0	7874604	intron_variant	0	0.54	5e-13	12.301		1.1	[NR]	Illumina [at least 560000] (imputed)	N	Basal cell carcinoma
611	2017-03-11	27539887	Chahal HS	2016-08-19	Nat Commun	www.ncbi.nlm.nih.gov/pubmed/27539887	Genome-wide association study identifies 14 novel risk alleles associated with basal cell carcinoma.	Basal cell carcinoma	12.945 European ancestry cases, 274,252 European ancestry controls	4,242 European ancestry cases, 12,802 European ancestry controls	12q13.13	12	52519884	KRT5	KRT5			ENSG00000186081			rs11170164-T	rs11170164	0	11170164	missense_variant	0	0.08	1e-15	15		1.19	[NR]	Illumina [at least 560000] (imputed)	N	Basal cell carcinoma
612	2017-03-11	27539887	Chahal HS	2016-08-19	Nat Commun	www.ncbi.nlm.nih.gov/pubmed/27539887	Genome-wide association study identifies 14 novel risk alleles associated with basal cell carcinoma.	Basal cell carcinoma	12.945 European ancestry cases, 274,252 European ancestry controls	4,242 European ancestry cases, 12,802 European ancestry controls	17p13.1	17	7668434	TP53	TP53			ENSG00000141510			rs78378222-G	rs78378222	0	78378222	3_prime_UTR_variant	0	0.01	2e-10	9.69897		1.41	[NR]	Illumina [at least 560000] (imputed)	N	Basal cell carcinoma
613	2017-03-11	27539887	Chahal HS	2016-08-19	Nat Commun	www.ncbi.nlm.nih.gov/pubmed/27539887	Genome-wide association study identifies 14 novel risk alleles associated with basal cell carcinoma.	Basal cell carcinoma	12.945 European ancestry cases, 274,252 European ancestry controls	4,242 European ancestry cases, 12,802 European ancestry controls	7q32.3	7	130900794	KLF14	AC016831.1, LINC00513, AC016831.7			ENSG00000226380, ENSG00000233559, ENSG00000285106			rs157935-T	rs157935	0	157935	intron_variant	0	0.71	5e-06	5.30103		1.06	[NR]	Illumina [at least 560000] (imputed)	N	Basal cell carcinoma
614	2017-03-11	27539887	Chahal HS	2016-08-19	Nat Commun	www.ncbi.nlm.nih.gov/pubmed/27539887	Genome-wide association study identifies 14 novel risk alleles associated with basal cell carcinoma.	Basal cell carcinoma	12.945 European ancestry cases, 274,252 European ancestry controls	4,242 European ancestry cases, 12,802 European ancestry controls	3p13	3	71572518	FOXP1	AC097634.4, FOXP1-IT1, FOXP1			ENSG00000285708, ENSG00000242094, ENSG00000114861			rs2116709-A	rs2116709	0	2116709	non_coding_transcript_exon_variant	0	0.6	2e-17	16.699		1.11111	[NR]	Illumina [at least 560000] (imputed)	N	Basal cell carcinoma
615	2017-03-11	27539887	Chahal HS	2016-08-19	Nat Commun	www.ncbi.nlm.nih.gov/pubmed/27539887	Genome-wide association study identifies 14 novel risk alleles associated with basal cell carcinoma.	Basal cell carcinoma	12.945 European ancestry cases, 274,252 European ancestry controls	4,242 European ancestry cases, 12,802 European ancestry controls	9p22.2	9	16884588	BNC2	BNC2 - AL162725.2	ENSG00000173068	ENSG00000237153		13745	32923	rs10810657-A	rs10810657	0	10810657	regulatory_region_variant	1	0.59	2e-17	16.699		1.11111	[NR]	Illumina [at least 560000] (imputed)	N	Basal cell carcinoma
616	2017-03-11	27539887	Chahal HS	2016-08-19	Nat Commun	www.ncbi.nlm.nih.gov/pubmed/27539887	Genome-wide association study identifies 14 novel risk alleles associated with basal cell carcinoma.	Basal cell carcinoma	12.945 European ancestry cases, 274,252 European ancestry controls	4,242 European ancestry cases, 12,802 European ancestry controls	3q28	3	188374758	LPP	LPP			ENSG00000145012			rs191177147-T	rs191177147	1	62291440	intron_variant	0	0.39	1e-14	14		1.11	[NR]	Illumina [at least 560000] (imputed)	N	Basal cell carcinoma
617	2017-03-11	27539887	Chahal HS	2016-08-19	Nat Commun	www.ncbi.nlm.nih.gov/pubmed/27539887	Genome-wide association study identifies 14 novel risk alleles associated with basal cell carcinoma.	Basal cell carcinoma	12.945 European ancestry cases, 274,252 European ancestry controls	4,242 European ancestry cases, 12,802 European ancestry controls	6p21.32	6	32717158	HLA-DQA2	MTCO3P1 - AL662789.1	ENSG00000237145	ENSG00000232080		10203	847	rs9275642-C	rs9275642	0	9275642	intergenic_variant	1	0.79	2e-12	11.699		1.1236	[NR]	Illumina [at least 560000] (imputed)	N	Basal cell carcinoma
618	2017-03-11	27539887	Chahal HS	2016-08-19	Nat Commun	www.ncbi.nlm.nih.gov/pubmed/27539887	Genome-wide association study identifies 14 novel risk alleles associated with basal cell carcinoma.	Basal cell carcinoma	12.945 European ancestry cases, 274,252 European ancestry controls	4,242 European ancestry cases, 12,802 European ancestry controls	7q22.1	7	101775373	CUX1	MYL10 - CUX1	ENSG00000106436	ENSG00000257923		146077	40531	rs73183643-G	rs73183643	0	73183643	intergenic_variant	1	0.76	2e-13	12.699		1.11111	[NR]	Illumina [at least 560000] (imputed)	N	Basal cell carcinoma
619	2017-03-11	27539887	Chahal HS	2016-08-19	Nat Commun	www.ncbi.nlm.nih.gov/pubmed/27539887	Genome-wide association study identifies 14 novel risk alleles associated with basal cell carcinoma.	Basal cell carcinoma	12.945 European ancestry cases, 274,252 European ancestry controls	4,242 European ancestry cases, 12,802 European ancestry controls	8q21.13	8	80477556	ZBTB10	AC034114.2			ENSG00000253238			rs11993814-C	rs11993814	0	11993814	intron_variant	0	0.74	9e-11	10.0458		1.09	[NR]	Illumina [at least 560000] (imputed)	N	Basal cell carcinoma
620	2017-03-11	27539887	Chahal HS	2016-08-19	Nat Commun	www.ncbi.nlm.nih.gov/pubmed/27539887	Genome-wide association study identifies 14 novel risk alleles associated with basal cell carcinoma.	Basal cell carcinoma	12.945 European ancestry cases, 274,252 European ancestry controls	4,242 European ancestry cases, 12,802 European ancestry controls	21q22.3	21	41668857	LINC00111	AP006748.2 - LINC00111	ENSG00000286027	ENSG00000227702		85970	10324	rs2776353-A	rs2776353	0	2776353	regulatory_region_variant	1	0.67	2e-12	11.699		1.1	[NR]	Illumina [at least 560000] (imputed)	N	Basal cell carcinoma
621	2017-03-11	27539887	Chahal HS	2016-08-19	Nat Commun	www.ncbi.nlm.nih.gov/pubmed/27539887	Genome-wide association study identifies 14 novel risk alleles associated with basal cell carcinoma.	Basal cell carcinoma	12.945 European ancestry cases, 274,252 European ancestry controls	4,242 European ancestry cases, 12,802 European ancestry controls	19p13.3	19	4837475	PLIN3	TICAM1 - AC027319.1	ENSG00000127666	ENSG00000267484		5771	857	rs10425559-G	rs10425559	0	10425559	TF_binding_site_variant	1	0.6	3e-08	7.52288		1.08	[NR]	Illumina [at least 560000] (imputed)	N	Basal cell carcinoma
622	2017-03-11	27539887	Chahal HS	2016-08-19	Nat Commun	www.ncbi.nlm.nih.gov/pubmed/27539887	Genome-wide association study identifies 14 novel risk alleles associated with basal cell carcinoma.	Basal cell carcinoma	12.945 European ancestry cases, 274,252 European ancestry controls	4,242 European ancestry cases, 12,802 European ancestry controls	6p21.33	6	31356838	HLA-B	AL671883.2, HLA-B, HLA-B, HLA-B, HLA-B, HLA-B			ENSG00000271581, ENSG00000228964, ENSG00000223532, ENSG00000234745, ENSG00000232126, ENSG00000206450			rs1050529-C	rs1050529	0	1050529	missense_variant	0	0.75	3e-09	8.52288		1.11	[NR]	Illumina [at least 560000] (imputed)	N	Basal cell carcinoma
623	2017-03-11	27539887	Chahal HS	2016-08-19	Nat Commun	www.ncbi.nlm.nih.gov/pubmed/27539887	Genome-wide association study identifies 14 novel risk alleles associated with basal cell carcinoma.	Basal cell carcinoma	12.945 European ancestry cases, 274,252 European ancestry controls	4,242 European ancestry cases, 12,802 European ancestry controls	7p12.3	7	47403036	TNS3	TNS3			ENSG00000136205			rs7776701-C	rs7776701	0	7776701	intron_variant	0	0.52	4e-08	7.39794		1.06	[NR]	Illumina [at least 560000] (imputed)	N	Basal cell carcinoma
624	2017-03-11	27539887	Chahal HS	2016-08-19	Nat Commun	www.ncbi.nlm.nih.gov/pubmed/27539887	Genome-wide association study identifies 14 novel risk alleles associated with basal cell carcinoma.	Basal cell carcinoma	12.945 European ancestry cases, 274,252 European ancestry controls	4,242 European ancestry cases, 12,802 European ancestry controls	6p21.33	6	31857135	NEU1	SNHG32 - NEU1	ENSG00000229300	ENSG00000234343		17369	524	rs9267650-T	rs9267650	0	9267650	intergenic_variant	1	0.05	1e-08	8		1.17	[NR]	Illumina [at least 560000] (imputed)	N	Basal cell carcinoma
625	2017-03-11	27539887	Chahal HS	2016-08-19	Nat Commun	www.ncbi.nlm.nih.gov/pubmed/27539887	Genome-wide association study identifies 14 novel risk alleles associated with basal cell carcinoma.	Basal cell carcinoma	12.945 European ancestry cases, 274,252 European ancestry controls	4,242 European ancestry cases, 12,802 European ancestry controls	10q24.33	10	103920874	OBFC1	STN1 - SLK	ENSG00000107960	ENSG00000065613		2690	46266	rs7907606-G	rs7907606	0	7907606	intergenic_variant	1	0.17	5e-09	8.30103		1.1	[NR]	Illumina [at least 560000] (imputed)	N	Basal cell carcinoma
626	2017-03-11	27539887	Chahal HS	2016-08-19	Nat Commun	www.ncbi.nlm.nih.gov/pubmed/27539887	Genome-wide association study identifies 14 novel risk alleles associated with basal cell carcinoma.	Basal cell carcinoma	12.945 European ancestry cases, 274,252 European ancestry controls	4,242 European ancestry cases, 12,802 European ancestry controls	6q27	6	166981146	MIR3939	Z94721.1			ENSG00000227598			rs4710154-T	rs4710154	0	4710154	intron_variant	0	0.32	1e-08	8		1.08	[NR]	Illumina [at least 560000] (imputed)	N	Basal cell carcinoma
627	2017-03-11	27539887	Chahal HS	2016-08-19	Nat Commun	www.ncbi.nlm.nih.gov/pubmed/27539887	Genome-wide association study identifies 14 novel risk alleles associated with basal cell carcinoma.	Basal cell carcinoma	12.945 European ancestry cases, 274,252 European ancestry controls	4,242 European ancestry cases, 12,802 European ancestry controls	6p22.3	6	22056694	CASC15	CASC15			ENSG00000272168			rs2294214-C	rs2294214	0	2294214	splice_region_variant	0	0.32	3e-08	7.52288		1.07	[NR]	Illumina [at least 560000] (imputed)	N	Basal cell carcinoma
628	2018-08-10	26362759	Rothwell S	2015-09-11	Ann Rheum Dis	www.ncbi.nlm.nih.gov/pubmed/26362759	Dense genotyping of immune-related loci in idiopathic inflammatory myopathies confirms HLA alleles as the strongest genetic risk factor and suggests different genetic background for major clinical subgroups.	Dermatomyositis or juvenile dermatomyositis	879 European dermatomyositis cases, 15,651 European juvenile dermatomyositis ancestry controls		6p21.32	6	32427949	HLA	TSBP1-AS1 - HLA-DRA	ENSG00000225914	ENSG00000234794		20186	11929	rs3129843-G	rs3129843	0	3129843	intergenic_variant	1		2e-48	47.699		2.18	[1.97–2.42]	Illumina [90536]	N	Dermatomyositis
629	2018-08-10	26362759	Rothwell S	2015-09-11	Ann Rheum Dis	www.ncbi.nlm.nih.gov/pubmed/26362759	Dense genotyping of immune-related loci in idiopathic inflammatory myopathies confirms HLA alleles as the strongest genetic risk factor and suggests different genetic background for major clinical subgroups.	Dermatomyositis or juvenile dermatomyositis	879 European dermatomyositis cases, 15,651 European juvenile dermatomyositis ancestry controls		5p15.2	5	10517796	ROPN1L, ANKRD33B	LINC02213			ENSG00000249160			rs4702698-G	rs4702698	0	4702698	intron_variant	0		5e-06	5.30103		1.22	[1.12–1.33]	Illumina [90536]	N	Dermatomyositis
630	2018-08-10	26362759	Rothwell S	2015-09-11	Ann Rheum Dis	www.ncbi.nlm.nih.gov/pubmed/26362759	Dense genotyping of immune-related loci in idiopathic inflammatory myopathies confirms HLA alleles as the strongest genetic risk factor and suggests different genetic background for major clinical subgroups.	Dermatomyositis or juvenile dermatomyositis	879 European dermatomyositis cases, 15,651 European juvenile dermatomyositis ancestry controls		5q34	5	160501869	PTTG1, ATP10B	MIR3142HG - ATP10B	ENSG00000253522	ENSG00000118322		14443	61251	rs4921293-G	rs4921293	0	4921293	regulatory_region_variant	1		8e-06	5.09691		1.21	[1.11–1.31]	Illumina [90536]	N	Dermatomyositis
631	2018-08-10	26362759	Rothwell S	2015-09-11	Ann Rheum Dis	www.ncbi.nlm.nih.gov/pubmed/26362759	Dense genotyping of immune-related loci in idiopathic inflammatory myopathies confirms HLA alleles as the strongest genetic risk factor and suggests different genetic background for major clinical subgroups.	Dermatomyositis or juvenile dermatomyositis	879 European dermatomyositis cases, 15,651 European juvenile dermatomyositis ancestry controls		17q21.1	17	39910014	GSDMB	GSDMB			ENSG00000073605			rs1008723-T	rs1008723	0	1008723	intron_variant	0		9e-06	5.04576		1.2	[1.11–1.30]	Illumina [90536]	N	Dermatomyositis
632	2018-07-16	29739929	Visconti A	2018-05-08	Nat Commun	www.ncbi.nlm.nih.gov/pubmed/29739929	Genome-wide association study in 176,678 Europeans reveals genetic loci for tanning response to sun exposure.	Non-melanoma skin cancer	5,912 European ancestry cases, 181,740 European ancestry controls		5q12.1	5	61565295	NR	ZSWIM6 - C5orf64	ENSG00000130449	ENSG00000178722		19123	45129	rs10042706-A	rs10042706	0	10042706	intergenic_variant	1	NR	2e-06	5.69897		1.15192	[1.09-1.22]	Affymetrix [5734850] (imputed)	N	Multiple keratinocyte cancers
633	2018-07-16	29739929	Visconti A	2018-05-08	Nat Commun	www.ncbi.nlm.nih.gov/pubmed/29739929	Genome-wide association study in 176,678 Europeans reveals genetic loci for tanning response to sun exposure.	Non-melanoma skin cancer	5,912 European ancestry cases, 181,740 European ancestry controls		8q22.2	8	100049910	RGS22	RGS22			ENSG00000132554			rs10099237-C	rs10099237	0	10099237	intron_variant	0	NR	5e-13	12.301		1.22	[1.16-1.29]	Affymetrix [5734850] (imputed)	N	Multiple keratinocyte cancers
634	2018-07-16	29739929	Visconti A	2018-05-08	Nat Commun	www.ncbi.nlm.nih.gov/pubmed/29739929	Genome-wide association study in 176,678 Europeans reveals genetic loci for tanning response to sun exposure.	Non-melanoma skin cancer	5,912 European ancestry cases, 181,740 European ancestry controls		2q33.1	2	201377184	NR	FLACC1 - TRAK2	ENSG00000155749	ENSG00000115993		19786	23	rs10202963-G	rs10202963	0	10202963	intergenic_variant	1	NR	9e-09	8.04576		1.11491	[1.07426-1.15709]	Affymetrix [5734850] (imputed)	N	Multiple keratinocyte cancers
635	2018-07-16	29739929	Visconti A	2018-05-08	Nat Commun	www.ncbi.nlm.nih.gov/pubmed/29739929	Genome-wide association study in 176,678 Europeans reveals genetic loci for tanning response to sun exposure.	Non-melanoma skin cancer	5,912 European ancestry cases, 181,740 European ancestry controls		8q21.13	8	76694374	NR	ZFHX4			ENSG00000091656			rs1034484-A	rs1034484	0	1034484	intron_variant	0	NR	8e-07	6.09691		1.28163	[1.16156-1.41412]	Affymetrix [5734850] (imputed)	N	Multiple keratinocyte cancers
636	2018-07-16	29739929	Visconti A	2018-05-08	Nat Commun	www.ncbi.nlm.nih.gov/pubmed/29739929	Genome-wide association study in 176,678 Europeans reveals genetic loci for tanning response to sun exposure.	Non-melanoma skin cancer	5,912 European ancestry cases, 181,740 European ancestry controls		9p21.3	9	22049131	CDKN2B	CDKN2B-AS1			ENSG00000240498			rs10738605-G	rs10738605	0	10738605	non_coding_transcript_exon_variant	0	NR	6e-10	9.22185		1.13	[1.08-1.17]	Affymetrix [5734850] (imputed)	N	Multiple keratinocyte cancers
637	2018-07-16	29739929	Visconti A	2018-05-08	Nat Commun	www.ncbi.nlm.nih.gov/pubmed/29739929	Genome-wide association study in 176,678 Europeans reveals genetic loci for tanning response to sun exposure.	Non-melanoma skin cancer	5,912 European ancestry cases, 181,740 European ancestry controls		10q21.3	10	65864212	NR	LINC01515			ENSG00000228065			rs10996738-G	rs10996738	0	10996738	intron_variant	0	NR	1e-06	6		1.12128	[1.07-1.17]	Affymetrix [5734850] (imputed)	N	Multiple keratinocyte cancers
638	2018-07-16	29739929	Visconti A	2018-05-08	Nat Commun	www.ncbi.nlm.nih.gov/pubmed/29739929	Genome-wide association study in 176,678 Europeans reveals genetic loci for tanning response to sun exposure.	Non-melanoma skin cancer	5,912 European ancestry cases, 181,740 European ancestry controls		5p15.33	5	3288331	NR	AC091832.1 - LINC01019	ENSG00000249808	ENSG00000248118		106844	68933	rs11133982-T	rs11133982	0	11133982	intergenic_variant	1	NR	4e-06	5.39794		1.14048	[1.08-1.21]	Affymetrix [5734850] (imputed)	N	Multiple keratinocyte cancers
639	2018-07-16	29739929	Visconti A	2018-05-08	Nat Commun	www.ncbi.nlm.nih.gov/pubmed/29739929	Genome-wide association study in 176,678 Europeans reveals genetic loci for tanning response to sun exposure.	Non-melanoma skin cancer	5,912 European ancestry cases, 181,740 European ancestry controls		12q13.13	12	52519884	KRT5	KRT5			ENSG00000186081			rs11170164-C	rs11170164	0	11170164	missense_variant	0	NR	2e-12	11.699		1.25	[1.18-1.33]	Affymetrix [5734850] (imputed)	N	Multiple keratinocyte cancers
640	2018-07-16	29739929	Visconti A	2018-05-08	Nat Commun	www.ncbi.nlm.nih.gov/pubmed/29739929	Genome-wide association study in 176,678 Europeans reveals genetic loci for tanning response to sun exposure.	Non-melanoma skin cancer	5,912 European ancestry cases, 181,740 European ancestry controls		20q11.22	20	33770937	NR	ZNF341			ENSG00000131061			rs111930714-G	rs111930714	0	111930714	intron_variant	0	NR	4e-15	14.3979		1.27056	[1.2-1.35]	Affymetrix [5734850] (imputed)	N	Multiple keratinocyte cancers
641	2018-07-16	29739929	Visconti A	2018-05-08	Nat Commun	www.ncbi.nlm.nih.gov/pubmed/29739929	Genome-wide association study in 176,678 Europeans reveals genetic loci for tanning response to sun exposure.	Non-melanoma skin cancer	5,912 European ancestry cases, 181,740 European ancestry controls		2q33.1	2	200819130	NR	BZW1			ENSG00000082153			rs115798498-G	rs115798498	0	115798498	intron_variant	0	NR	6e-06	5.22185		1.17803	[1.1-1.26]	Affymetrix [5734850] (imputed)	N	Multiple keratinocyte cancers
642	2018-07-16	29739929	Visconti A	2018-05-08	Nat Commun	www.ncbi.nlm.nih.gov/pubmed/29739929	Genome-wide association study in 176,678 Europeans reveals genetic loci for tanning response to sun exposure.	Non-melanoma skin cancer	5,912 European ancestry cases, 181,740 European ancestry controls		3p13	3	71454328	FOXP1	FOXP1, AC097634.4			ENSG00000114861, ENSG00000285708			rs11707890-T	rs11707890	0	11707890	intron_variant	0	NR	1e-10	10		1.1236	[1.09-1.18]	Affymetrix [5734850] (imputed)	N	Multiple keratinocyte cancers
643	2018-07-16	29739929	Visconti A	2018-05-08	Nat Commun	www.ncbi.nlm.nih.gov/pubmed/29739929	Genome-wide association study in 176,678 Europeans reveals genetic loci for tanning response to sun exposure.	Non-melanoma skin cancer	5,912 European ancestry cases, 181,740 European ancestry controls		16q24.3	16	89195754	NR	CDH15 - SLC22A31	ENSG00000129910	ENSG00000259803		262	7	rs117382825-C	rs117382825	0	117382825	intergenic_variant	1	NR	2e-08	7.69897		1.30151	[1.19-1.43]	Affymetrix [5734850] (imputed)	N	Multiple keratinocyte cancers
644	2018-07-16	29739929	Visconti A	2018-05-08	Nat Commun	www.ncbi.nlm.nih.gov/pubmed/29739929	Genome-wide association study in 176,678 Europeans reveals genetic loci for tanning response to sun exposure.	Non-melanoma skin cancer	5,912 European ancestry cases, 181,740 European ancestry controls		7p14.3	7	29092663	CPVL	CPVL			ENSG00000106066			rs117744081-G	rs117744081	0	117744081	missense_variant	0	NR	3e-09	8.52288		1.45	[1.28-1.64	Affymetrix [5734850] (imputed)	N	Multiple keratinocyte cancers
645	2018-07-16	29739929	Visconti A	2018-05-08	Nat Commun	www.ncbi.nlm.nih.gov/pubmed/29739929	Genome-wide association study in 176,678 Europeans reveals genetic loci for tanning response to sun exposure.	Non-melanoma skin cancer	5,912 European ancestry cases, 181,740 European ancestry controls		8p23.1	8	11978809	DEFB135	DEFB136 - DEFB135	ENSG00000285087	ENSG00000205883		4210	3512	rs11774568-C	rs11774568	0	11774568	intergenic_variant	1	NR	4e-08	7.39794		1.1236	[1.08-1.16]	Affymetrix [5734850] (imputed)	N	Multiple keratinocyte cancers
646	2018-07-16	29739929	Visconti A	2018-05-08	Nat Commun	www.ncbi.nlm.nih.gov/pubmed/29739929	Genome-wide association study in 176,678 Europeans reveals genetic loci for tanning response to sun exposure.	Non-melanoma skin cancer	5,912 European ancestry cases, 181,740 European ancestry controls		8p23.1	8	11802194	NR	AC069185.1, FDFT1, FDFT1			ENSG00000255046, ENSG00000079459, ENSG00000284967			rs12056541-T	rs12056541	0	12056541	non_coding_transcript_exon_variant	0	NR	3e-06	5.52288		1.11858	[1.07-1.17]	Affymetrix [5734850] (imputed)	N	Multiple keratinocyte cancers
647	2018-07-16	29739929	Visconti A	2018-05-08	Nat Commun	www.ncbi.nlm.nih.gov/pubmed/29739929	Genome-wide association study in 176,678 Europeans reveals genetic loci for tanning response to sun exposure.	Non-melanoma skin cancer	5,912 European ancestry cases, 181,740 European ancestry controls		1q42.13	1	228858641	RHOU	AL078624.1 - LINC02815	ENSG00000271399	ENSG00000282111		85	164132	rs12070203-C	rs12070203	0	12070203	intergenic_variant	1	NR	8e-22	21.0969		1.21951	[1.18-1.28]	Affymetrix [5734850] (imputed)	N	Multiple keratinocyte cancers
648	2018-07-16	29739929	Visconti A	2018-05-08	Nat Commun	www.ncbi.nlm.nih.gov/pubmed/29739929	Genome-wide association study in 176,678 Europeans reveals genetic loci for tanning response to sun exposure.	Non-melanoma skin cancer	5,912 European ancestry cases, 181,740 European ancestry controls		1p35.3	1	29118715	NR	EPB41			ENSG00000159023			rs12120422-C	rs12120422	0	12120422	3_prime_UTR_variant	0	NR	2e-06	5.69897		1.12867	[1.07358-1.18658]	Affymetrix [5734850] (imputed)	N	Multiple keratinocyte cancers
649	2018-07-16	29739929	Visconti A	2018-05-08	Nat Commun	www.ncbi.nlm.nih.gov/pubmed/29739929	Genome-wide association study in 176,678 Europeans reveals genetic loci for tanning response to sun exposure.	Non-melanoma skin cancer	5,912 European ancestry cases, 181,740 European ancestry controls		16q24.3	16	89726448	MC1R	ZNF276			ENSG00000158805			rs12925026-C	rs12925026	0	12925026	intron_variant	0	NR	5e-24	23.301		1.33333	[1.27-1.41]	Affymetrix [5734850] (imputed)	N	Multiple keratinocyte cancers
650	2018-07-16	29739929	Visconti A	2018-05-08	Nat Commun	www.ncbi.nlm.nih.gov/pubmed/29739929	Genome-wide association study in 176,678 Europeans reveals genetic loci for tanning response to sun exposure.	Non-melanoma skin cancer	5,912 European ancestry cases, 181,740 European ancestry controls		19q13.41	19	52316562	NR	AC010320.4, ZNF480			ENSG00000269535, ENSG00000198464			rs12978395-A	rs12978395	0	12978395	intron_variant	0	NR	2e-06	5.69897		1.23272	[1.13-1.34]	Affymetrix [5734850] (imputed)	N	Multiple keratinocyte cancers
651	2018-07-16	29739929	Visconti A	2018-05-08	Nat Commun	www.ncbi.nlm.nih.gov/pubmed/29739929	Genome-wide association study in 176,678 Europeans reveals genetic loci for tanning response to sun exposure.	Non-melanoma skin cancer	5,912 European ancestry cases, 181,740 European ancestry controls		6p21.32	6	32703326	NR	HLA-DQB1 - MTCO3P1	ENSG00000231286	ENSG00000237145		34943	2798	rs13192471-T	rs13192471	0	13192471	intergenic_variant	1	NR	7e-08	7.1549		1.14934	[1.09-1.21]	Affymetrix [5734850] (imputed)	N	Multiple keratinocyte cancers
652	2018-07-16	29739929	Visconti A	2018-05-08	Nat Commun	www.ncbi.nlm.nih.gov/pubmed/29739929	Genome-wide association study in 176,678 Europeans reveals genetic loci for tanning response to sun exposure.	Non-melanoma skin cancer	5,912 European ancestry cases, 181,740 European ancestry controls		9p22.2	9	16886540	NR	BNC2 - AL162725.2	ENSG00000173068	ENSG00000237153		15697	30971	rs13296795-A	rs13296795	0	13296795	intergenic_variant	1	NR	7e-06	5.1549		1.28221	[1.1509-1.4285]	Affymetrix [5734850] (imputed)	N	Multiple keratinocyte cancers
653	2018-07-16	29739929	Visconti A	2018-05-08	Nat Commun	www.ncbi.nlm.nih.gov/pubmed/29739929	Genome-wide association study in 176,678 Europeans reveals genetic loci for tanning response to sun exposure.	Non-melanoma skin cancer	5,912 European ancestry cases, 181,740 European ancestry controls		11q14.3	11	89287897	TYR	TYR			ENSG00000077498			rs3900053-T	rs3900053	0	3900053	intron_variant	0	NR	3e-10	9.52288		1.13636	[1.09-1.18]	Affymetrix [5734850] (imputed)	N	Multiple keratinocyte cancers
654	2018-07-16	29739929	Visconti A	2018-05-08	Nat Commun	www.ncbi.nlm.nih.gov/pubmed/29739929	Genome-wide association study in 176,678 Europeans reveals genetic loci for tanning response to sun exposure.	Non-melanoma skin cancer	5,912 European ancestry cases, 181,740 European ancestry controls		8p23.1	8	8913002	NR	RNU6-682P - AC087763.1	ENSG00000285414	ENSG00000270966		17084	20719	rs427370-C	rs427370	0	427370	intergenic_variant	1	NR	7e-06	5.1549		1.08929	[1.05-1.13]	Affymetrix [5734850] (imputed)	N	Multiple keratinocyte cancers
655	2018-07-16	29739929	Visconti A	2018-05-08	Nat Commun	www.ncbi.nlm.nih.gov/pubmed/29739929	Genome-wide association study in 176,678 Europeans reveals genetic loci for tanning response to sun exposure.	Non-melanoma skin cancer	5,912 European ancestry cases, 181,740 European ancestry controls		11q13.1	11	64340005	NR	AP003774.2 - CCDC88B	ENSG00000236935	ENSG00000168071		10501	199	rs479777-T	rs479777	0	479777	TF_binding_site_variant	1	NR	4e-06	5.39794		1.09453	[1.05-1.14]	Affymetrix [5734850] (imputed)	N	Multiple keratinocyte cancers
656	2018-07-16	29739929	Visconti A	2018-05-08	Nat Commun	www.ncbi.nlm.nih.gov/pubmed/29739929	Genome-wide association study in 176,678 Europeans reveals genetic loci for tanning response to sun exposure.	Non-melanoma skin cancer	5,912 European ancestry cases, 181,740 European ancestry controls		20q11.22	20	35102207	NR	TRPC4AP - EDEM2	ENSG00000100991	ENSG00000088298		9400	13157	rs4911466-T	rs4911466	0	4911466	intergenic_variant	1	NR	4e-13	12.3979		1.2406	[1.17032-1.3151]	Affymetrix [5734850] (imputed)	N	Multiple keratinocyte cancers
657	2018-07-16	29739929	Visconti A	2018-05-08	Nat Commun	www.ncbi.nlm.nih.gov/pubmed/29739929	Genome-wide association study in 176,678 Europeans reveals genetic loci for tanning response to sun exposure.	Non-melanoma skin cancer	5,912 European ancestry cases, 181,740 European ancestry controls		20q11.23	20	35957573	NR	CNBD2, SCAND1			ENSG00000149646, ENSG00000171222			rs4911523-G	rs4911523	0	4911523	intron_variant	0	NR	1e-07	7		1.18768	[1.11454-1.26563]	Affymetrix [5734850] (imputed)	N	Multiple keratinocyte cancers
658	2018-07-16	29739929	Visconti A	2018-05-08	Nat Commun	www.ncbi.nlm.nih.gov/pubmed/29739929	Genome-wide association study in 176,678 Europeans reveals genetic loci for tanning response to sun exposure.	Non-melanoma skin cancer	5,912 European ancestry cases, 181,740 European ancestry controls		20q11.21	20	32775561	NR	DNMT3B			ENSG00000088305			rs55768819-C	rs55768819	0	55768819	intron_variant	0	NR	4e-06	5.39794		1.19678	[1.11-1.29]	Affymetrix [5734850] (imputed)	N	Multiple keratinocyte cancers
659	2018-07-16	29739929	Visconti A	2018-05-08	Nat Commun	www.ncbi.nlm.nih.gov/pubmed/29739929	Genome-wide association study in 176,678 Europeans reveals genetic loci for tanning response to sun exposure.	Non-melanoma skin cancer	5,912 European ancestry cases, 181,740 European ancestry controls		20q11.22	20	34648892	NR	PIGU			ENSG00000101464			rs56238684-G	rs56238684	0	56238684	intron_variant	0	NR	8e-16	15.0969		1.27235	[1.2-1.35]	Affymetrix [5734850] (imputed)	N	Multiple keratinocyte cancers
660	2018-07-16	29739929	Visconti A	2018-05-08	Nat Commun	www.ncbi.nlm.nih.gov/pubmed/29739929	Genome-wide association study in 176,678 Europeans reveals genetic loci for tanning response to sun exposure.	Non-melanoma skin cancer	5,912 European ancestry cases, 181,740 European ancestry controls		14q21.3	14	48718707	NR	AL358335.2 - AL512360.1	ENSG00000258751	ENSG00000258381		226940	100653	rs60061574-C	rs60061574	0	60061574	intergenic_variant	1	NR	5e-06	5.30103		1.22731	[1.12407-1.34002]	Affymetrix [5734850] (imputed)	N	Multiple keratinocyte cancers
661	2018-07-16	29739929	Visconti A	2018-05-08	Nat Commun	www.ncbi.nlm.nih.gov/pubmed/29739929	Genome-wide association study in 176,678 Europeans reveals genetic loci for tanning response to sun exposure.	Non-melanoma skin cancer	5,912 European ancestry cases, 181,740 European ancestry controls		20q13.13	20	50775369	NR	PARD6B - BCAS4	ENSG00000124171	ENSG00000124243		18574	19525	rs6013012-T	rs6013012	0	6013012	intergenic_variant	1	NR	1e-07	7		1.12342	[1.07596-1.17298]	Affymetrix [5734850] (imputed)	N	Multiple keratinocyte cancers
662	2018-07-16	29739929	Visconti A	2018-05-08	Nat Commun	www.ncbi.nlm.nih.gov/pubmed/29739929	Genome-wide association study in 176,678 Europeans reveals genetic loci for tanning response to sun exposure.	Non-melanoma skin cancer	5,912 European ancestry cases, 181,740 European ancestry controls		20q11.22	20	34077942	RALY, ASIP	RALY			ENSG00000125970			rs6059655-G	rs6059655	0	6059655	intron_variant	0	NR	8e-17	16.0969		1.27	[1.20-1.35]	Affymetrix [5734850] (imputed)	N	Multiple keratinocyte cancers
663	2018-07-16	29739929	Visconti A	2018-05-08	Nat Commun	www.ncbi.nlm.nih.gov/pubmed/29739929	Genome-wide association study in 176,678 Europeans reveals genetic loci for tanning response to sun exposure.	Non-melanoma skin cancer	5,912 European ancestry cases, 181,740 European ancestry controls		20q11.23	20	35802605	NR	PHF20			ENSG00000025293			rs6060612-G	rs6060612	0	6060612	intron_variant	0	NR	2e-06	5.69897		1.15144	[1.08712-1.21956]	Affymetrix [5734850] (imputed)	N	Multiple keratinocyte cancers
664	2018-07-16	29739929	Visconti A	2018-05-08	Nat Commun	www.ncbi.nlm.nih.gov/pubmed/29739929	Genome-wide association study in 176,678 Europeans reveals genetic loci for tanning response to sun exposure.	Non-melanoma skin cancer	5,912 European ancestry cases, 181,740 European ancestry controls		20p13	20	2281891	TGM3	AL121899.2			ENSG00000286022			rs6082600-T	rs6082600	0	6082600	intron_variant	0	NR	1e-18	18		1.25	[1.19-1.32]	Affymetrix [5734850] (imputed)	N	Multiple keratinocyte cancers
665	2018-07-16	29739929	Visconti A	2018-05-08	Nat Commun	www.ncbi.nlm.nih.gov/pubmed/29739929	Genome-wide association study in 176,678 Europeans reveals genetic loci for tanning response to sun exposure.	Non-melanoma skin cancer	5,912 European ancestry cases, 181,740 European ancestry controls		15q12	15	27170066	NR	GABRG3			ENSG00000182256			rs61435271-A	rs61435271	0	61435271	intron_variant	0	NR	9e-06	5.04576		1.22911	[1.12-1.35]	Affymetrix [5734850] (imputed)	N	Multiple keratinocyte cancers
666	2018-07-16	29739929	Visconti A	2018-05-08	Nat Commun	www.ncbi.nlm.nih.gov/pubmed/29739929	Genome-wide association study in 176,678 Europeans reveals genetic loci for tanning response to sun exposure.	Non-melanoma skin cancer	5,912 European ancestry cases, 181,740 European ancestry controls		20q11.22	20	33917852	NR	TPM3P2 - PIGPP3	ENSG00000214200	ENSG00000228958		4516	47310	rs62209647-G	rs62209647	0	62209647	regulatory_region_variant	1	NR	1e-15	15		1.2677	[1.2-1.34]	Affymetrix [5734850] (imputed)	N	Multiple keratinocyte cancers
667	2018-07-16	29739929	Visconti A	2018-05-08	Nat Commun	www.ncbi.nlm.nih.gov/pubmed/29739929	Genome-wide association study in 176,678 Europeans reveals genetic loci for tanning response to sun exposure.	Non-melanoma skin cancer	5,912 European ancestry cases, 181,740 European ancestry controls		20q11.22	20	35400311	NR	UQCC1			ENSG00000101019			rs62210588-A	rs62210588	0	62210588	intron_variant	0	NR	7e-10	9.1549		1.20827	[1.14-1.28]	Affymetrix [5734850] (imputed)	N	Multiple keratinocyte cancers
668	2018-07-16	29739929	Visconti A	2018-05-08	Nat Commun	www.ncbi.nlm.nih.gov/pubmed/29739929	Genome-wide association study in 176,678 Europeans reveals genetic loci for tanning response to sun exposure.	Non-melanoma skin cancer	5,912 European ancestry cases, 181,740 European ancestry controls		20q11.22	20	34823858	NR	NCOA6			ENSG00000198646			rs62211621-T	rs62211621	0	62211621	intron_variant	0	NR	1e-13	13		1.24151	[1.17-1.31]	Affymetrix [5734850] (imputed)	N	Multiple keratinocyte cancers
669	2018-07-16	29739929	Visconti A	2018-05-08	Nat Commun	www.ncbi.nlm.nih.gov/pubmed/29739929	Genome-wide association study in 176,678 Europeans reveals genetic loci for tanning response to sun exposure.	Non-melanoma skin cancer	5,912 European ancestry cases, 181,740 European ancestry controls		5q33.3	5	158281830	NR	AC025437.1 - LINC02227	ENSG00000253134	ENSG00000276778		3017	38853	rs62385132-A	rs62385132	0	62385132	intergenic_variant	1	NR	5e-06	5.30103		1.1438	[1.07957-1.21185]	Affymetrix [5734850] (imputed)	N	Multiple keratinocyte cancers
[truncated: 448 more rows]

## Sheet: SNVs in LD with GWAS index SNVs
	chr	pos	snp	coord_b38	ref	alt	index_snp	coord_b37	source	ATAC	K27ac	K4me1	K27me3	Epigenome	eQTL
[truncated: 8,096 more rows]

## Sheet: column desc. MPRA library seq
	Description
fragment	Number of fragment in library
[truncated: 9 more rows]

## Sheet: MPRA library seq
frag_id	fragment	variant	snp	chr	pos	ref	alt	fragment_start	fragment_end	sequence
[truncated: 6,914 more rows]

[truncated: 2 more sheets: Risk allele assignments, LDSC]
