# Supplementary material for: Disease-linked regulatory DNA variants and homeostatic transcription factors in epidermis
Source: Nat Commun. 2025 Sep 25;16:8387. doi: 10.1038/s41467-025-63070-5 (PMC12462481; doi:10.1038/s41467-025-63070-5)
Supplement: Supplementary file 3 — Supplementary Data 2 [file 41467_2025_63070_MOESM3_ESM.xlsx]

## Sheet: Summary column descriptions
	Description
fragment	Number of fragment in library
variant	Whether variant matches reference sequence.
snp	rs number of SNV if available.
chr	SNV chromosome
pos	hg38 coordinate location of SNV (1-indexed).
ref	Reference allele sequence.
alt	Alternate allele sequence.
fragment_start	hg38 coordinate for start of fragment cloned into MPRA library.
fragment_end	hg38 coordinate for end of fragment cloned into MPRA library.
overlappingGenes	Genes overlapping SNV.
distanceToNearestGene	Distance from SNV to nearest gene.
egenesTestSnp	Genes for which the SNV is an eQTL.
in_loop	Genes with promoters looped by HiChIP to the SNV in skin.
in_promoter	Genes with promoters overlapping the SNV.
Flipped ref/alt to be risk/protective?	Whether the allelealt log2 value was multiplied by -1 because the risk allele was the ref allele.
nearbyGenes	Genes within 800 kbp of SNV.
daSNV:*	Whether FDR<0.01 for a ref/alt difference by MPRA, likelihood-ratio test
allelealt:*	log2 Risk:Protective activity difference (ratio is risk/protective, rather than ref/alt). If risk allele is unknown/ambiguous, reflects alt:ref.

## Sheet: MPRA summary
frag_id	fragment	variant	snp	chr	pos	ref	alt	fragment_start	fragment_end	index_snp	disease_full	risk_alleles	overlappingGenes	nearestGene	distanceToNearestGene	egenesTestSnp	in_loop	in_promoter	daSNV:D0	allelealt:D0	daSNV:D3	allelealt:D3	daSNV:D6	allelealt:D6	is_daSNV	Flipped ref/alt to be risk/protective?
fragment-0001_allele-ref	1	ref	rs60650319	chr1	8186229	C	A	8186147	8186311	rs11121129	Psoriasis	ref		SLC45A1	131884	ERRFI1,LINC01714	ERRFI1		FALSE	-0.112384	FALSE	-0.0835153	FALSE	-0.0420173	FALSE	TRUE
fragment-0001_allele-alt	1	alt	rs60650319	chr1	8186229	C	A	8186147	8186311	rs11121129	Psoriasis	ref		SLC45A1	131884	ERRFI1,LINC01714	ERRFI1		FALSE	-0.112384	FALSE	-0.0835153	FALSE	-0.0420173	FALSE	TRUE
fragment-0002_allele-ref	2	ref	rs35584291	chr1	8186758	A	T	8186676	8186840	rs11121129	Psoriasis	ref		SLC45A1	131355	ERRFI1,LINC01714	ERRFI1		FALSE	0.283126	FALSE	0.28344	TRUE	0.4052	TRUE	TRUE
fragment-0002_allele-alt	2	alt	rs35584291	chr1	8186758	A	T	8186676	8186840	rs11121129	Psoriasis	ref		SLC45A1	131355	ERRFI1,LINC01714	ERRFI1		FALSE	0.283126	FALSE	0.28344	TRUE	0.4052	TRUE	TRUE
fragment-0003_allele-ref	3	ref	rs28643488	chr1	8197722	G	A	8197640	8197804	rs417065	Psoriasis	alt		SLC45A1	120391		ERRFI1		FALSE	0.283414	TRUE	0.47834	TRUE	0.452887	TRUE	FALSE
fragment-0003_allele-alt	3	alt	rs28643488	chr1	8197722	G	A	8197640	8197804	rs417065	Psoriasis	alt		SLC45A1	120391		ERRFI1		FALSE	0.283414	TRUE	0.47834	TRUE	0.452887	TRUE	FALSE
fragment-0004_allele-ref	4	ref	rs72635708	chr1	8197900	T	C	8197818	8197982	rs417065	Psoriasis	ref		SLC45A1	120213	ERRFI1,LINC01714	ERRFI1		FALSE	-0.0941956	FALSE	-0.240066	FALSE	-0.201257	FALSE	TRUE
fragment-0004_allele-alt	4	alt	rs72635708	chr1	8197900	T	C	8197818	8197982	rs417065	Psoriasis	ref		SLC45A1	120213	ERRFI1,LINC01714	ERRFI1		FALSE	-0.0941956	FALSE	-0.240066	FALSE	-0.201257	FALSE	TRUE
fragment-0005_allele-ref	5	ref	rs11585994	chr1	8198166	T	C	8198084	8198248	rs417065	Psoriasis	alt		SLC45A1	119947	ERRFI1,LINC01714	ERRFI1		FALSE	0.0260909	FALSE	-0.0669986	FALSE	-0.0687779	FALSE	FALSE
fragment-0005_allele-alt	5	alt	rs11585994	chr1	8198166	T	C	8198084	8198248	rs417065	Psoriasis	alt		SLC45A1	119947	ERRFI1,LINC01714	ERRFI1		FALSE	0.0260909	FALSE	-0.0669986	FALSE	-0.0687779	FALSE	FALSE
fragment-0006_allele-ref	6	ref	rs12138839	chr1	8201333	T	G	8201251	8201415	rs11121129	Psoriasis	ref		SLC45A1	116780	ERRFI1,LINC01714		LINC01714	FALSE	-0.0330727	FALSE	-0.0762066	FALSE	0.0714054	FALSE	TRUE
fragment-0006_allele-alt	6	alt	rs12138839	chr1	8201333	T	G	8201251	8201415	rs11121129	Psoriasis	ref		SLC45A1	116780	ERRFI1,LINC01714		LINC01714	FALSE	-0.0330727	FALSE	-0.0762066	FALSE	0.0714054	FALSE	TRUE
fragment-0007_allele-ref	7	ref	rs417065	chr1	8204052	C	A	8203970	8204134	rs417065	Psoriasis	ref	LINC01714	SLC45A1	114061	ERRFI1,LINC01714			FALSE	0.202541	FALSE	0.218724	FALSE	0.355928	FALSE	TRUE
fragment-0007_allele-alt	7	alt	rs417065	chr1	8204052	C	A	8203970	8204134	rs417065	Psoriasis	ref	LINC01714	SLC45A1	114061	ERRFI1,LINC01714			FALSE	0.202541	FALSE	0.218724	FALSE	0.355928	FALSE	TRUE
fragment-0008_allele-ref	8	ref	rs12745477	chr1	8204397	A	G	8204315	8204479	rs417065	Psoriasis	ref	LINC01714	SLC45A1	113716	ERRFI1,LINC01714			FALSE	-0.0735824	FALSE	-0.0244471	FALSE	0.0620073	FALSE	TRUE
fragment-0008_allele-alt	8	alt	rs12745477	chr1	8204397	A	G	8204315	8204479	rs417065	Psoriasis	ref	LINC01714	SLC45A1	113716	ERRFI1,LINC01714			FALSE	-0.0735824	FALSE	-0.0244471	FALSE	0.0620073	FALSE	TRUE
fragment-0009_allele-ref	9	ref	rs11121131	chr1	8212171	G	A	8212089	8212253	rs11121129	Psoriasis	alt	LINC01714	SLC45A1	105942	ERRFI1,LINC01714,SLC45A1	ERRFI1		TRUE	-0.517078	FALSE	-0.28913	FALSE	-0.31637	TRUE	FALSE
fragment-0009_allele-alt	9	alt	rs11121131	chr1	8212171	G	A	8212089	8212253	rs11121129	Psoriasis	alt	LINC01714	SLC45A1	105942	ERRFI1,LINC01714,SLC45A1	ERRFI1		TRUE	-0.517078	FALSE	-0.28913	FALSE	-0.31637	TRUE	FALSE
fragment-0010_allele-ref	10	ref	rs6683603	chr1	8213117	T	G	8213035	8213199	rs11121129	Psoriasis	alt	LINC01714	SLC45A1	104996	ERRFI1	ERRFI1		FALSE	-0.253801	FALSE	-0.207289	FALSE	-0.121397	FALSE	FALSE
fragment-0010_allele-alt	10	alt	rs6683603	chr1	8213117	T	G	8213035	8213199	rs11121129	Psoriasis	alt	LINC01714	SLC45A1	104996	ERRFI1	ERRFI1		FALSE	-0.253801	FALSE	-0.207289	FALSE	-0.121397	FALSE	FALSE
fragment-0011_allele-ref	11	ref	rs12041676	chr1	8213332	G	A	8213250	8213414	rs7524364	Psoriasis	alt	LINC01714	SLC45A1	104781	ERRFI1,LINC01714	ERRFI1		FALSE	0.430585	FALSE	0.26553	FALSE	0.206206	FALSE	FALSE
fragment-0011_allele-alt	11	alt	rs12041676	chr1	8213332	G	A	8213250	8213414	rs7524364	Psoriasis	alt	LINC01714	SLC45A1	104781	ERRFI1,LINC01714	ERRFI1		FALSE	0.430585	FALSE	0.26553	FALSE	0.206206	FALSE	FALSE
fragment-0012_allele-ref	12	ref	rs70990529	chr1	8219229	TAA		8219148	8219312	rs7524364	Psoriasis	alt	ENSG00000233645	SLC45A1	98884				FALSE	-0.512275	FALSE	-0.351911	TRUE	-0.507376	TRUE	FALSE
fragment-0012_allele-alt	12	alt	rs70990529	chr1	8219229	TAA		8219148	8219312	rs7524364	Psoriasis	alt	ENSG00000233645	SLC45A1	98884				FALSE	-0.512275	FALSE	-0.351911	TRUE	-0.507376	TRUE	FALSE
fragment-0013_allele-ref	13	ref	rs12732590	chr1	8219253	A	C	8219171	8219335	rs7524364	Psoriasis	alt	ENSG00000233645	SLC45A1	98860				FALSE	0.0156251	FALSE	-0.113779	FALSE	0.00242137	FALSE	FALSE
fragment-0013_allele-alt	13	alt	rs12732590	chr1	8219253	A	C	8219171	8219335	rs7524364	Psoriasis	alt	ENSG00000233645	SLC45A1	98860				FALSE	0.0156251	FALSE	-0.113779	FALSE	0.00242137	FALSE	FALSE
fragment-0014_allele-ref	14	ref	rs6689647	chr1	8219754	C	A	8219672	8219836	rs7524364	Psoriasis	alt	ENSG00000233645	SLC45A1	98359	VAMP3			FALSE	-0.249813	FALSE	-0.209252	TRUE	-0.263483	TRUE	FALSE
fragment-0014_allele-alt	14	alt	rs6689647	chr1	8219754	C	A	8219672	8219836	rs7524364	Psoriasis	alt	ENSG00000233645	SLC45A1	98359	VAMP3			FALSE	-0.249813	FALSE	-0.209252	TRUE	-0.263483	TRUE	FALSE
fragment-0015_allele-ref	15	ref	rs11589993	chr1	8224437	G	A	8224355	8224519	rs7524364	Psoriasis	alt		SLC45A1	93676	ERRFI1,VAMP3	ERRFI1,LINC01714		FALSE	0.0834823	FALSE	0.0104557	FALSE	0.101355	FALSE	FALSE
fragment-0015_allele-alt	15	alt	rs11589993	chr1	8224437	G	A	8224355	8224519	rs7524364	Psoriasis	alt		SLC45A1	93676	ERRFI1,VAMP3	ERRFI1,LINC01714		FALSE	0.0834823	FALSE	0.0104557	FALSE	0.101355	FALSE	FALSE
fragment-0016_allele-ref	16	ref	rs423909	chr1	8225126	A	C	8225044	8225208	rs7524364	Psoriasis	alt		SLC45A1	92987	ERRFI1-DT	ERRFI1		FALSE	-0.0803201	FALSE	-0.103399	FALSE	0.00573006	FALSE	FALSE
fragment-0016_allele-alt	16	alt	rs423909	chr1	8225126	A	C	8225044	8225208	rs7524364	Psoriasis	alt		SLC45A1	92987	ERRFI1-DT	ERRFI1		FALSE	-0.0803201	FALSE	-0.103399	FALSE	0.00573006	FALSE	FALSE
fragment-0017_allele-ref	17	ref	rs7524364	chr1	8225949	G	A	8225867	8226031	rs7524364	Psoriasis	alt		SLC45A1	92164	ERRFI1,LINC01714	ERRFI1		FALSE	0.194089	FALSE	0.0292922	FALSE	0.133142	FALSE	FALSE
fragment-0017_allele-alt	17	alt	rs7524364	chr1	8225949	G	A	8225867	8226031	rs7524364	Psoriasis	alt		SLC45A1	92164	ERRFI1,LINC01714	ERRFI1		FALSE	0.194089	FALSE	0.0292922	FALSE	0.133142	FALSE	FALSE
fragment-0018_allele-ref	18	ref	rs12049468	chr1	8226633	G	A	8226551	8226715	rs7524364	Psoriasis	alt		SLC45A1	91480	ERRFI1,VAMP3	ERRFI1		FALSE	-0.027038	FALSE	-0.239646	FALSE	0.0425275	FALSE	FALSE
fragment-0018_allele-alt	18	alt	rs12049468	chr1	8226633	G	A	8226551	8226715	rs7524364	Psoriasis	alt		SLC45A1	91480	ERRFI1,VAMP3	ERRFI1		FALSE	-0.027038	FALSE	-0.239646	FALSE	0.0425275	FALSE	FALSE
fragment-0019_allele-ref	19	ref	rs299696	chr1	8293405	C	G	8293323	8293487	rs11121152	Inflammatory skin disease	?		SLC45A1	24708	RERE,RERE-AS1,SLC45A1			FALSE	0.332618	TRUE	0.368522	TRUE	0.40597	TRUE	FALSE
fragment-0019_allele-alt	19	alt	rs299696	chr1	8293405	C	G	8293323	8293487	rs11121152	Inflammatory skin disease	?		SLC45A1	24708	RERE,RERE-AS1,SLC45A1			FALSE	0.332618	TRUE	0.368522	TRUE	0.40597	TRUE	FALSE
fragment-0020_allele-ref	20	ref	rs299697	chr1	8293430	T	G	8293348	8293512	rs11121152	Inflammatory skin disease	?		SLC45A1	24683	RERE,RERE-AS1,SLC45A1			FALSE	-0.0990635	FALSE	0.203437	FALSE	0.216591	FALSE	FALSE
fragment-0020_allele-alt	20	alt	rs299697	chr1	8293430	T	G	8293348	8293512	rs11121152	Inflammatory skin disease	?		SLC45A1	24683	RERE,RERE-AS1,SLC45A1			FALSE	-0.0990635	FALSE	0.203437	FALSE	0.216591	FALSE	FALSE
fragment-0021_allele-ref	21	ref	rs55867221	chr1	11785165	T	C	11785083	11785247	rs5063	Psoriasis	?	C1orf167	C1orf167	557	CLCN6,MTHFR,C1orf167,NPPA,ENSG00000242349.5,AGTRAP	CLCN6,AGTRAP,MTHFR	C1orf167	FALSE	-0.0584618	FALSE	0.1715	FALSE	-0.0714468	FALSE	FALSE
fragment-0021_allele-alt	21	alt	rs55867221	chr1	11785165	T	C	11785083	11785247	rs5063	Psoriasis	?	C1orf167	C1orf167	557	CLCN6,MTHFR,C1orf167,NPPA,ENSG00000242349.5,AGTRAP	CLCN6,AGTRAP,MTHFR	C1orf167	FALSE	-0.0584618	FALSE	0.1715	FALSE	-0.0714468	FALSE	FALSE
fragment-0022_allele-ref	22	ref	rs2151654	chr1	11785467	G	A	11785385	11785549	rs5063	Psoriasis	?	C1orf167	C1orf167	255	CLCN6,MTHFR,C1orf167,NPPA,ENSG00000242349.5,AGTRAP	CLCN6,AGTRAP,MTHFR		FALSE	-0.157743	FALSE	-0.302287	FALSE	-0.23549	FALSE	FALSE
fragment-0022_allele-alt	22	alt	rs2151654	chr1	11785467	G	A	11785385	11785549	rs5063	Psoriasis	?	C1orf167	C1orf167	255	CLCN6,MTHFR,C1orf167,NPPA,ENSG00000242349.5,AGTRAP	CLCN6,AGTRAP,MTHFR		FALSE	-0.157743	FALSE	-0.302287	FALSE	-0.23549	FALSE	FALSE
fragment-0023_allele-ref	23	ref	rs2184227	chr1	11786685	C	T	11786603	11786767	rs5063	Psoriasis	?	MTHFR,C1orf167	C1orf167	963	CLCN6,MTHFR,C1orf167,NPPA,ENSG00000242349.5,AGTRAP	CLCN6,AGTRAP,MTHFR	C1orf167	FALSE	0.34453	FALSE	0.242253	FALSE	0.311487	FALSE	FALSE
fragment-0023_allele-alt	23	alt	rs2184227	chr1	11786685	C	T	11786603	11786767	rs5063	Psoriasis	?	MTHFR,C1orf167	C1orf167	963	CLCN6,MTHFR,C1orf167,NPPA,ENSG00000242349.5,AGTRAP	CLCN6,AGTRAP,MTHFR	C1orf167	FALSE	0.34453	FALSE	0.242253	FALSE	0.311487	FALSE	FALSE
fragment-0024_allele-ref	24	ref	rs3737967	chr1	11787392	G	A	11787310	11787474	rs5063	Psoriasis	?	MTHFR,C1orf167	C1orf167	1670	VPS13D,C1orf167,CLCN6,MTHFR	CLCN6,AGTRAP,MTHFR	C1orf167	FALSE	-0.23821	FALSE	-0.160558	FALSE	-0.0371736	FALSE	FALSE
fragment-0024_allele-alt	24	alt	rs3737967	chr1	11787392	G	A	11787310	11787474	rs5063	Psoriasis	?	MTHFR,C1orf167	C1orf167	1670	VPS13D,C1orf167,CLCN6,MTHFR	CLCN6,AGTRAP,MTHFR	C1orf167	FALSE	-0.23821	FALSE	-0.160558	FALSE	-0.0371736	FALSE	FALSE
fragment-0025_allele-ref	25	ref	rs3820192	chr1	11787715	G	T	11787633	11787797	rs5063	Psoriasis	?	MTHFR,C1orf167	MTHFR,C1orf167	1869	CLCN6,MTHFR,C1orf167,NPPA,ENSG00000242349.5,AGTRAP	CLCN6,AGTRAP,MTHFR	C1orf167	FALSE	-0.296281	FALSE	-0.400332	FALSE	-0.217897	FALSE	FALSE
fragment-0025_allele-alt	25	alt	rs3820192	chr1	11787715	G	T	11787633	11787797	rs5063	Psoriasis	?	MTHFR,C1orf167	MTHFR,C1orf167	1869	CLCN6,MTHFR,C1orf167,NPPA,ENSG00000242349.5,AGTRAP	CLCN6,AGTRAP,MTHFR	C1orf167	FALSE	-0.296281	FALSE	-0.400332	FALSE	-0.217897	FALSE	FALSE
fragment-0026_allele-ref	26	ref	rs1537516	chr1	11787804	G	A	11787722	11787886	rs5063	Psoriasis	?	MTHFR,C1orf167	MTHFR,C1orf167	1780	CLCN6,MTHFR,C1orf167,ENSG00000242349.5,AGTRAP	CLCN6,AGTRAP,MTHFR	C1orf167	FALSE	-0.346488	TRUE	-0.440796	TRUE	-0.286281	TRUE	FALSE
fragment-0026_allele-alt	26	alt	rs1537516	chr1	11787804	G	A	11787722	11787886	rs5063	Psoriasis	?	MTHFR,C1orf167	MTHFR,C1orf167	1780	CLCN6,MTHFR,C1orf167,ENSG00000242349.5,AGTRAP	CLCN6,AGTRAP,MTHFR	C1orf167	FALSE	-0.346488	TRUE	-0.440796	TRUE	-0.286281	TRUE	FALSE
fragment-0027_allele-ref	27	ref	rs1537515	chr1	11787845	C	A	11787763	11787927	rs5063	Psoriasis	?	MTHFR,C1orf167	MTHFR,C1orf167	1739	CLCN6,MTHFR,C1orf167,ENSG00000242349.5,AGTRAP	CLCN6,AGTRAP,MTHFR	C1orf167	FALSE	0.0487861	FALSE	0.0962178	FALSE	0.109371	FALSE	FALSE
fragment-0027_allele-alt	27	alt	rs1537515	chr1	11787845	C	A	11787763	11787927	rs5063	Psoriasis	?	MTHFR,C1orf167	MTHFR,C1orf167	1739	CLCN6,MTHFR,C1orf167,ENSG00000242349.5,AGTRAP	CLCN6,AGTRAP,MTHFR	C1orf167	FALSE	0.0487861	FALSE	0.0962178	FALSE	0.109371	FALSE	FALSE
fragment-0028_allele-ref	28	ref	rs1537514	chr1	11788011	G	C	11787929	11788093	rs5063	Psoriasis	?	MTHFR,C1orf167	MTHFR,C1orf167	1573	CLCN6,MTHFR,C1orf167,NPPA,ENSG00000242349.5,AGTRAP	CLCN6,AGTRAP,MTHFR	C1orf167	TRUE	0.760745	TRUE	0.689866	TRUE	0.61689	TRUE	FALSE
fragment-0028_allele-alt	28	alt	rs1537514	chr1	11788011	G	C	11787929	11788093	rs5063	Psoriasis	?	MTHFR,C1orf167	MTHFR,C1orf167	1573	CLCN6,MTHFR,C1orf167,NPPA,ENSG00000242349.5,AGTRAP	CLCN6,AGTRAP,MTHFR	C1orf167	TRUE	0.760745	TRUE	0.689866	TRUE	0.61689	TRUE	FALSE
fragment-0029_allele-ref	29	ref	rs72640221	chr1	11788915	G	A	11788833	11788997	rs5063	Psoriasis	?	MTHFR,C1orf167	MTHFR,C1orf167	669	CLCN6,MTHFR,C1orf167,ENSG00000242349.5,AGTRAP	CLCN6,AGTRAP,MTHFR		FALSE	-0.100184	FALSE	-0.0578343	TRUE	-0.278736	TRUE	FALSE
fragment-0029_allele-alt	29	alt	rs72640221	chr1	11788915	G	A	11788833	11788997	rs5063	Psoriasis	?	MTHFR,C1orf167	MTHFR,C1orf167	669	CLCN6,MTHFR,C1orf167,ENSG00000242349.5,AGTRAP	CLCN6,AGTRAP,MTHFR		FALSE	-0.100184	FALSE	-0.0578343	TRUE	-0.278736	TRUE	FALSE
fragment-0030_allele-ref	30	ref	rs2274976	chr1	11790870	C	T	11790788	11790952	rs5063	Psoriasis	?	MTHFR	MTHFR,C1orf167	1286	VPS13D,C1orf167,CLCN6,MTHFR	FBXO6,C1orf167,CLCN6,AGTRAP		TRUE	0.455778	FALSE	0.34415	FALSE	0.353823	TRUE	FALSE
fragment-0030_allele-alt	30	alt	rs2274976	chr1	11790870	C	T	11790788	11790952	rs5063	Psoriasis	?	MTHFR	MTHFR,C1orf167	1286	VPS13D,C1orf167,CLCN6,MTHFR	FBXO6,C1orf167,CLCN6,AGTRAP		TRUE	0.455778	FALSE	0.34415	FALSE	0.353823	TRUE	FALSE
fragment-0031_allele-ref	31	ref	rs13306556	chr1	11792053	C	T	11791971	11792135	rs5063	Psoriasis	?	MTHFR	MTHFR,C1orf167	2469	CLCN6,MTHFR,C1orf167,NPPA,ENSG00000242349.5,AGTRAP	FBXO6,C1orf167,CLCN6,AGTRAP		FALSE	0.435116	FALSE	0.4221	TRUE	0.467817	TRUE	FALSE
fragment-0031_allele-alt	31	alt	rs13306556	chr1	11792053	C	T	11791971	11792135	rs5063	Psoriasis	?	MTHFR	MTHFR,C1orf167	2469	CLCN6,MTHFR,C1orf167,NPPA,ENSG00000242349.5,AGTRAP	FBXO6,C1orf167,CLCN6,AGTRAP		FALSE	0.435116	FALSE	0.4221	TRUE	0.467817	TRUE	FALSE
fragment-0032_allele-ref	32	ref	rs2066470	chr1	11803000	G	A	11802918	11803082	rs5063	Psoriasis	?	MTHFR	MTHFR	3095	CLCN6,MTHFR,C1orf167,NPPA,ENSG00000242349.5,AGTRAP	AGTRAP		FALSE	-0.309308	TRUE	-0.527328	FALSE	-0.197738	TRUE	FALSE
fragment-0032_allele-alt	32	alt	rs2066470	chr1	11803000	G	A	11802918	11803082	rs5063	Psoriasis	?	MTHFR	MTHFR	3095	CLCN6,MTHFR,C1orf167,NPPA,ENSG00000242349.5,AGTRAP	AGTRAP		FALSE	-0.309308	TRUE	-0.527328	FALSE	-0.197738	TRUE	FALSE
fragment-0033_allele-ref	33	ref	rs3753588	chr1	11803847	C	T	11803765	11803929	rs5063	Psoriasis	?	MTHFR	MTHFR	2248	CLCN6,MTHFR,C1orf167,NPPA,ENSG00000242349.5,AGTRAP	AGTRAP	MTHFR	FALSE	0.331612	FALSE	0.198938	FALSE	0.187976	FALSE	FALSE
fragment-0033_allele-alt	33	alt	rs3753588	chr1	11803847	C	T	11803765	11803929	rs5063	Psoriasis	?	MTHFR	MTHFR	2248	CLCN6,MTHFR,C1orf167,NPPA,ENSG00000242349.5,AGTRAP	AGTRAP	MTHFR	FALSE	0.331612	FALSE	0.198938	FALSE	0.187976	FALSE	FALSE
fragment-0034_allele-ref	34	ref	rs7553194	chr1	11804092	G	A	11804010	11804174	rs5063	Psoriasis	?	MTHFR	MTHFR	2003	CLCN6,MTHFR,C1orf167,NPPA,ENSG00000242349.5,AGTRAP	AGTRAP	MTHFR	FALSE	-0.156608	FALSE	0.18914	FALSE	0.192399	FALSE	FALSE
fragment-0034_allele-alt	34	alt	rs7553194	chr1	11804092	G	A	11804010	11804174	rs5063	Psoriasis	?	MTHFR	MTHFR	2003	CLCN6,MTHFR,C1orf167,NPPA,ENSG00000242349.5,AGTRAP	AGTRAP	MTHFR	FALSE	-0.156608	FALSE	0.18914	FALSE	0.192399	FALSE	FALSE
fragment-0035_allele-ref	35	ref	rs3753586	chr1	11804205	T	C	11804123	11804287	rs5063	Psoriasis	?	MTHFR	MTHFR	1890	VPS13D,C1orf167,CLCN6,MTHFR	AGTRAP	CLCN6,MTHFR	FALSE	-0.169746	FALSE	-0.149813	FALSE	-0.202812	FALSE	FALSE
fragment-0035_allele-alt	35	alt	rs3753586	chr1	11804205	T	C	11804123	11804287	rs5063	Psoriasis	?	MTHFR	MTHFR	1890	VPS13D,C1orf167,CLCN6,MTHFR	AGTRAP	CLCN6,MTHFR	FALSE	-0.169746	FALSE	-0.149813	FALSE	-0.202812	FALSE	FALSE
fragment-0036_allele-ref	36	ref	rs3753585	chr1	11804321	G	A	11804239	11804403	rs5063	Psoriasis	?	MTHFR	MTHFR	1774	CLCN6,VPS13D,MTHFR,C1orf167,ENSG00000242349.5	AGTRAP	CLCN6,MTHFR	FALSE	-0.52082	TRUE	-0.530023	FALSE	-0.263617	TRUE	FALSE
fragment-0036_allele-alt	36	alt	rs3753585	chr1	11804321	G	A	11804239	11804403	rs5063	Psoriasis	?	MTHFR	MTHFR	1774	CLCN6,VPS13D,MTHFR,C1orf167,ENSG00000242349.5	AGTRAP	CLCN6,MTHFR	FALSE	-0.52082	TRUE	-0.530023	FALSE	-0.263617	TRUE	FALSE
fragment-0037_allele-ref	37	ref	rs17367629	chr1	11805179	C	T	11805097	11805261	rs5063	Psoriasis	?	MTHFR	MTHFR	916	CLCN6,MTHFR,C1orf167,NPPA,ENSG00000242349.5,AGTRAP	MFN2,C1orf167,AGTRAP	CLCN6,MTHFR	FALSE	0.0282998	FALSE	0.190781	FALSE	0.117618	FALSE	FALSE
fragment-0037_allele-alt	37	alt	rs17367629	chr1	11805179	C	T	11805097	11805261	rs5063	Psoriasis	?	MTHFR	MTHFR	916	CLCN6,MTHFR,C1orf167,NPPA,ENSG00000242349.5,AGTRAP	MFN2,C1orf167,AGTRAP	CLCN6,MTHFR	FALSE	0.0282998	FALSE	0.190781	FALSE	0.117618	FALSE	FALSE
fragment-0038_allele-ref	38	ref	rs3753582	chr1	11805485	A	C	11805403	11805567	rs5063	Psoriasis	?	MTHFR	MTHFR	610	CLCN6,MTHFR,C1orf167,NPPA,ENSG00000242349.5,AGTRAP	MFN2,C1orf167,AGTRAP	CLCN6,MTHFR	FALSE	-0.266451	FALSE	0.136989	FALSE	0.0429319	FALSE	FALSE
fragment-0038_allele-alt	38	alt	rs3753582	chr1	11805485	A	C	11805403	11805567	rs5063	Psoriasis	?	MTHFR	MTHFR	610	CLCN6,MTHFR,C1orf167,NPPA,ENSG00000242349.5,AGTRAP	MFN2,C1orf167,AGTRAP	CLCN6,MTHFR	FALSE	-0.266451	FALSE	0.136989	FALSE	0.0429319	FALSE	FALSE
fragment-0039_allele-ref	39	ref	rs3737965	chr1	11806394	G	A	11806312	11806476	rs5063	Psoriasis	?	MTHFR,CLCN6	MTHFR,CLCN6	60	VPS13D,C1orf167,CLCN6,MTHFR	MFN2,C1orf167,AGTRAP	CLCN6,MTHFR	FALSE	-0.341478	FALSE	-0.446678	FALSE	-0.300889	FALSE	FALSE
fragment-0039_allele-alt	39	alt	rs3737965	chr1	11806394	G	A	11806312	11806476	rs5063	Psoriasis	?	MTHFR,CLCN6	MTHFR,CLCN6	60	VPS13D,C1orf167,CLCN6,MTHFR	MFN2,C1orf167,AGTRAP	CLCN6,MTHFR	FALSE	-0.341478	FALSE	-0.446678	FALSE	-0.300889	FALSE	FALSE
fragment-0040_allele-ref	40	ref	rs56221660	chr1	11807680	A	G	11807598	11807762	rs5063	Psoriasis	?	CLCN6	MTHFR,CLCN6	1226	CLCN6,MTHFR,C1orf167,NPPA,ENSG00000242349.5,AGTRAP	MFN2,C1orf167,AGTRAP	MTHFR	FALSE	-0.00974533	FALSE	0.0233039	FALSE	-0.00514713	FALSE	FALSE
fragment-0040_allele-alt	40	alt	rs56221660	chr1	11807680	A	G	11807598	11807762	rs5063	Psoriasis	?	CLCN6	MTHFR,CLCN6	1226	CLCN6,MTHFR,C1orf167,NPPA,ENSG00000242349.5,AGTRAP	MFN2,C1orf167,AGTRAP	MTHFR	FALSE	-0.00974533	FALSE	0.0233039	FALSE	-0.00514713	FALSE	FALSE
fragment-0041_allele-ref	41	ref	rs55814225	chr1	11808454	A	G	11808372	11808536	rs5063	Psoriasis	?	CLCN6	MTHFR,CLCN6	2000	CLCN6,MTHFR,C1orf167,NPPA,ENSG00000242349.5,AGTRAP	MFN2,C1orf167,AGTRAP	MTHFR	FALSE	-0.0793172	FALSE	-0.11325	FALSE	-0.130607	FALSE	FALSE
fragment-0041_allele-alt	41	alt	rs55814225	chr1	11808454	A	G	11808372	11808536	rs5063	Psoriasis	?	CLCN6	MTHFR,CLCN6	2000	CLCN6,MTHFR,C1orf167,NPPA,ENSG00000242349.5,AGTRAP	MFN2,C1orf167,AGTRAP	MTHFR	FALSE	-0.0793172	FALSE	-0.11325	FALSE	-0.130607	FALSE	FALSE
fragment-0042_allele-ref	42	ref	rs57441762	chr1	11808724		C	11808641	11808805	rs5063	Psoriasis	?	CLCN6	MTHFR,CLCN6	2270	CLCN6,MTHFR,C1orf167,NPPA,ENSG00000242349.5,AGTRAP	MFN2,C1orf167,AGTRAP		FALSE	-0.240792	FALSE	-0.317503	FALSE	-0.192402	FALSE	FALSE
fragment-0042_allele-alt	42	alt	rs57441762	chr1	11808724		C	11808641	11808805	rs5063	Psoriasis	?	CLCN6	MTHFR,CLCN6	2270	CLCN6,MTHFR,C1orf167,NPPA,ENSG00000242349.5,AGTRAP	MFN2,C1orf167,AGTRAP		FALSE	-0.240792	FALSE	-0.317503	FALSE	-0.192402	FALSE	FALSE
fragment-0043_allele-ref	43	ref	rs114540413	chr1	11809559	G	A	11809477	11809641	rs5063	Psoriasis	?	CLCN6	MTHFR,CLCN6	3105	CLCN6,MTHFR,C1orf167,NPPA,ENSG00000242349.5,AGTRAP	MFN2,C1orf167,AGTRAP		FALSE	0.101837	FALSE	-0.0141172	FALSE	0.170736	FALSE	FALSE
fragment-0043_allele-alt	43	alt	rs114540413	chr1	11809559	G	A	11809477	11809641	rs5063	Psoriasis	?	CLCN6	MTHFR,CLCN6	3105	CLCN6,MTHFR,C1orf167,NPPA,ENSG00000242349.5,AGTRAP	MFN2,C1orf167,AGTRAP		FALSE	0.101837	FALSE	-0.0141172	FALSE	0.170736	FALSE	FALSE
fragment-0044_allele-ref	44	ref	rs145641960	chr1	11809596	T	G	11809514	11809678	rs5063	Psoriasis	?	CLCN6	MTHFR,CLCN6	3142	CLCN6,MTHFR,C1orf167,NPPA,ENSG00000242349.5,AGTRAP	MFN2,C1orf167,AGTRAP		FALSE	0.0415292	FALSE	0.0255898	FALSE	0.145985	FALSE	FALSE
fragment-0044_allele-alt	44	alt	rs145641960	chr1	11809596	T	G	11809514	11809678	rs5063	Psoriasis	?	CLCN6	MTHFR,CLCN6	3142	CLCN6,MTHFR,C1orf167,NPPA,ENSG00000242349.5,AGTRAP	MFN2,C1orf167,AGTRAP		FALSE	0.0415292	FALSE	0.0255898	FALSE	0.145985	FALSE	FALSE
fragment-0045_allele-ref	45	ref	rs72640243	chr1	11809793	G	C	11809711	11809875	rs5063	Psoriasis	?	CLCN6	MTHFR,CLCN6	3339	CLCN6,MTHFR,C1orf167,NPPA,ENSG00000242349.5,AGTRAP	MFN2,C1orf167,AGTRAP		FALSE	-0.510211	TRUE	-0.42481	FALSE	-0.414015	TRUE	FALSE
fragment-0045_allele-alt	45	alt	rs72640243	chr1	11809793	G	C	11809711	11809875	rs5063	Psoriasis	?	CLCN6	MTHFR,CLCN6	3339	CLCN6,MTHFR,C1orf167,NPPA,ENSG00000242349.5,AGTRAP	MFN2,C1orf167,AGTRAP		FALSE	-0.510211	TRUE	-0.42481	FALSE	-0.414015	TRUE	FALSE
fragment-0046_allele-ref	46	ref	rs72640244	chr1	11809796	A	G	11809714	11809878	rs5063	Psoriasis	?	CLCN6	MTHFR,CLCN6	3342	CLCN6,MTHFR,C1orf167,NPPA,ENSG00000242349.5,AGTRAP	MFN2,C1orf167,AGTRAP		TRUE	0.587449	TRUE	0.605732	TRUE	0.550415	TRUE	FALSE
fragment-0046_allele-alt	46	alt	rs72640244	chr1	11809796	A	G	11809714	11809878	rs5063	Psoriasis	?	CLCN6	MTHFR,CLCN6	3342	CLCN6,MTHFR,C1orf167,NPPA,ENSG00000242349.5,AGTRAP	MFN2,C1orf167,AGTRAP		TRUE	0.587449	TRUE	0.605732	TRUE	0.550415	TRUE	FALSE
fragment-0047_allele-ref	47	ref	rs75747410	chr1	11821670	G	A	11821588	11821752	rs5063	Psoriasis	?	CLCN6	MTHFR,CLCN6	15216	CLCN6,VPS13D,MTHFR,C1orf167,ENSG00000242349.5			FALSE	-0.168563	FALSE	-0.127504	FALSE	-0.0616126	FALSE	FALSE
fragment-0047_allele-alt	47	alt	rs75747410	chr1	11821670	G	A	11821588	11821752	rs5063	Psoriasis	?	CLCN6	MTHFR,CLCN6	15216	CLCN6,VPS13D,MTHFR,C1orf167,ENSG00000242349.5			FALSE	-0.168563	FALSE	-0.127504	FALSE	-0.0616126	FALSE	FALSE
fragment-0048_allele-ref	48	ref	rs2272803	chr1	11838732	G	T	11838650	11838814	rs5063	Psoriasis	?	CLCN6	CLCN6	5079	CLCN6,VPS13D,MTHFR,C1orf167,ENSG00000242349.5			FALSE	-0.269495	FALSE	-0.0564503	FALSE	-0.10813	FALSE	FALSE
fragment-0048_allele-alt	48	alt	rs2272803	chr1	11838732	G	T	11838650	11838814	rs5063	Psoriasis	?	CLCN6	CLCN6	5079	CLCN6,VPS13D,MTHFR,C1orf167,ENSG00000242349.5			FALSE	-0.269495	FALSE	-0.0564503	FALSE	-0.10813	FALSE	FALSE
fragment-0049_allele-ref	49	ref	rs12567779	chr1	11971524	T	C	11971442	11971606	rs6686734	Inflammatory skin disease	?	PLOD1	PLOD1	4013	KIAA2013,MFN2,PLOD1,MIIP,RNU5E-1		PLOD1	FALSE	-0.162775	FALSE	-0.172181	FALSE	-0.10582	FALSE	FALSE
fragment-0049_allele-alt	49	alt	rs12567779	chr1	11971524	T	C	11971442	11971606	rs6686734	Inflammatory skin disease	?	PLOD1	PLOD1	4013	KIAA2013,MFN2,PLOD1,MIIP,RNU5E-1		PLOD1	FALSE	-0.162775	FALSE	-0.172181	FALSE	-0.10582	FALSE	FALSE
fragment-0050_allele-ref	50	ref	rs75724068	chr1	11979235		AC	11979152	11979316	rs6686734	Inflammatory skin disease	?		MFN2	945	KIAA2013,MFN2,PLOD1,MIIP,RNU5E-1		MFN2	FALSE	0.122554	TRUE	0.435731	FALSE	0.300709	TRUE	FALSE
fragment-0050_allele-alt	50	alt	rs75724068	chr1	11979235		AC	11979152	11979316	rs6686734	Inflammatory skin disease	?		MFN2	945	KIAA2013,MFN2,PLOD1,MIIP,RNU5E-1		MFN2	FALSE	0.122554	TRUE	0.435731	FALSE	0.300709	TRUE	FALSE
fragment-0051_allele-ref	51	ref	rs2180183	chr1	11980422	T	C	11980340	11980504	rs6686734	Inflammatory skin disease	?	MFN2	MFN2	242	KIAA2013,MFN2,PLOD1,MIIP,RNU5E-1	MIIP,CLCN6,RNU5E-1,MTHFR,PLOD1	MFN2	TRUE	-0.658648	TRUE	-0.799014	TRUE	-0.91869	TRUE	FALSE
fragment-0051_allele-alt	51	alt	rs2180183	chr1	11980422	T	C	11980340	11980504	rs6686734	Inflammatory skin disease	?	MFN2	MFN2	242	KIAA2013,MFN2,PLOD1,MIIP,RNU5E-1	MIIP,CLCN6,RNU5E-1,MTHFR,PLOD1	MFN2	TRUE	-0.658648	TRUE	-0.799014	TRUE	-0.91869	TRUE	FALSE
fragment-0052_allele-ref	52	ref	rs2236055	chr1	11982204	A	G	11982122	11982286	rs6686734	Inflammatory skin disease	?	MFN2	MFN2	2024	KIAA2013,MFN2,PLOD1,MIIP,RNU5E-1	MIIP,CLCN6,RNU5E-1,MTHFR,PLOD1		TRUE	-0.384141	FALSE	-0.268124	FALSE	-0.282214	TRUE	FALSE
fragment-0052_allele-alt	52	alt	rs2236055	chr1	11982204	A	G	11982122	11982286	rs6686734	Inflammatory skin disease	?	MFN2	MFN2	2024	KIAA2013,MFN2,PLOD1,MIIP,RNU5E-1	MIIP,CLCN6,RNU5E-1,MTHFR,PLOD1		TRUE	-0.384141	FALSE	-0.268124	FALSE	-0.282214	TRUE	FALSE
fragment-0053_allele-ref	53	ref	rs4845891	chr1	11982449	T	C	11982367	11982531	rs6686734	Inflammatory skin disease	?	MFN2	MFN2	2269	KIAA2013,MFN2,PLOD1,MIIP,RNU5E-1	MIIP,CLCN6,RNU5E-1,MTHFR,PLOD1		FALSE	0.116845	FALSE	0.0736728	FALSE	0.0796047	FALSE	FALSE
fragment-0053_allele-alt	53	alt	rs4845891	chr1	11982449	T	C	11982367	11982531	rs6686734	Inflammatory skin disease	?	MFN2	MFN2	2269	KIAA2013,MFN2,PLOD1,MIIP,RNU5E-1	MIIP,CLCN6,RNU5E-1,MTHFR,PLOD1		FALSE	0.116845	FALSE	0.0736728	FALSE	0.0796047	FALSE	FALSE
fragment-0054_allele-ref	54	ref	rs4846085	chr1	11990577	T	C	11990495	11990659	rs6686734	Inflammatory skin disease	?	MFN2	MFN2	10397	PLOD1,KIAA2013,MFN2,MIIP		MFN2	FALSE	0.167046	FALSE	-0.14923	FALSE	-0.0870375	FALSE	FALSE
fragment-0054_allele-alt	54	alt	rs4846085	chr1	11990577	T	C	11990495	11990659	rs6686734	Inflammatory skin disease	?	MFN2	MFN2	10397	PLOD1,KIAA2013,MFN2,MIIP		MFN2	FALSE	0.167046	FALSE	-0.14923	FALSE	-0.0870375	FALSE	FALSE
fragment-0055_allele-ref	55	ref	rs2236057	chr1	12002148	A	G	12002066	12002230	rs6686734	Inflammatory skin disease	?	MFN2	MFN2	13062	KIAA2013,MFN2,PLOD1,MTHFR,MIIP			FALSE	0.108139	FALSE	-0.00464542	FALSE	0.0241015	FALSE	FALSE
fragment-0055_allele-alt	55	alt	rs2236057	chr1	12002148	A	G	12002066	12002230	rs6686734	Inflammatory skin disease	?	MFN2	MFN2	13062	KIAA2013,MFN2,PLOD1,MTHFR,MIIP			FALSE	0.108139	FALSE	-0.00464542	FALSE	0.0241015	FALSE	FALSE
fragment-0056_allele-ref	56	ref	rs4845892	chr1	12013728	C	A	12013646	12013810	rs6686734	Inflammatory skin disease	?	MFN2	MFN2	1482	KIAA2013,MFN2,PLOD1,MTHFR,MIIP	MFN2		FALSE	-0.132335	FALSE	0.131052	FALSE	0.164192	FALSE	FALSE
fragment-0056_allele-alt	56	alt	rs4845892	chr1	12013728	C	A	12013646	12013810	rs6686734	Inflammatory skin disease	?	MFN2	MFN2	1482	KIAA2013,MFN2,PLOD1,MTHFR,MIIP	MFN2		FALSE	-0.132335	FALSE	0.131052	FALSE	0.164192	FALSE	FALSE
fragment-0057_allele-ref	57	ref	rs4846086	chr1	12013880	G	A	12013798	12013962	rs6686734	Inflammatory skin disease	?	MFN2	MFN2	1330	KIAA2013,MFN2,PLOD1,MTHFR,MIIP	MFN2		TRUE	0.751661	TRUE	0.577585	TRUE	0.499594	TRUE	FALSE
fragment-0057_allele-alt	57	alt	rs4846086	chr1	12013880	G	A	12013798	12013962	rs6686734	Inflammatory skin disease	?	MFN2	MFN2	1330	KIAA2013,MFN2,PLOD1,MTHFR,MIIP	MFN2		TRUE	0.751661	TRUE	0.577585	TRUE	0.499594	TRUE	FALSE
fragment-0058_allele-ref	58	ref	rs56130835	chr1	12014102	C	T	12014020	12014184	rs6686734	Inflammatory skin disease	?	MFN2	MFN2	1108		MFN2		FALSE	0.0595057	FALSE	0.142454	FALSE	0.182129	FALSE	FALSE
fragment-0058_allele-alt	58	alt	rs56130835	chr1	12014102	C	T	12014020	12014184	rs6686734	Inflammatory skin disease	?	MFN2	MFN2	1108		MFN2		FALSE	0.0595057	FALSE	0.142454	FALSE	0.182129	FALSE	FALSE
fragment-0059_allele-ref	59	ref	rs35758707	chr1	12014104		C	12014021	12014185	rs6686734	Inflammatory skin disease	?	MFN2	MFN2	1106		MFN2		FALSE	0.0197755	FALSE	-0.0643929	FALSE	0.0579689	FALSE	FALSE
fragment-0059_allele-alt	59	alt	rs35758707	chr1	12014104		C	12014021	12014185	rs6686734	Inflammatory skin disease	?	MFN2	MFN2	1106		MFN2		FALSE	0.0197755	FALSE	-0.0643929	FALSE	0.0579689	FALSE	FALSE
fragment-0060_allele-ref	60	ref	rs2526828	chr1	17403407	G	A	17403325	17403489	rs57142672,rs730153,rs7528427,rs7538876	Basal cell carcinoma,Basal cell carcinoma,Multiple keratinocyte cancers,Multiple keratinocyte cancers,Basal cell carcinoma,Basal cell carcinoma,Basal cell carcinoma,Basal cell carcinoma	ref,alt,alt/ref,alt		PADI6	1709	ARHGEF10L,RCC2,PADI6	PADI4		FALSE	-0.371051	FALSE	-0.28883	FALSE	-0.213752	FALSE	FALSE
fragment-0060_allele-alt	60	alt	rs2526828	chr1	17403407	G	A	17403325	17403489	rs57142672,rs730153,rs7528427,rs7538876	Basal cell carcinoma,Basal cell carcinoma,Multiple keratinocyte cancers,Multiple keratinocyte cancers,Basal cell carcinoma,Basal cell carcinoma,Basal cell carcinoma,Basal cell carcinoma	ref,alt,alt/ref,alt		PADI6	1709	ARHGEF10L,RCC2,PADI6	PADI4		FALSE	-0.371051	FALSE	-0.28883	FALSE	-0.213752	FALSE	FALSE
fragment-0061_allele-ref	61	ref	rs2800696	chr1	17403742	A	T	17403660	17403824	rs57142672,rs730153,rs7528427,rs7538876	Basal cell carcinoma,Basal cell carcinoma,Multiple keratinocyte cancers,Multiple keratinocyte cancers,Basal cell carcinoma,Basal cell carcinoma,Basal cell carcinoma,Basal cell carcinoma	ref,alt,alt/ref,ref		PADI6	2044	ARHGEF10L,RCC2,PADI6	PADI4,PADI1,MIR3972		FALSE	-0.296658	FALSE	0.127176	FALSE	-0.107886	FALSE	FALSE
fragment-0061_allele-alt	61	alt	rs2800696	chr1	17403742	A	T	17403660	17403824	rs57142672,rs730153,rs7528427,rs7538876	Basal cell carcinoma,Basal cell carcinoma,Multiple keratinocyte cancers,Multiple keratinocyte cancers,Basal cell carcinoma,Basal cell carcinoma,Basal cell carcinoma,Basal cell carcinoma	ref,alt,alt/ref,ref		PADI6	2044	ARHGEF10L,RCC2,PADI6	PADI4,PADI1,MIR3972		FALSE	-0.296658	FALSE	0.127176	FALSE	-0.107886	FALSE	FALSE
fragment-0062_allele-ref	62	ref	rs10695308	chr1	17406470		CCT	17406387	17406551	rs57142672,rs730153,rs7528427,rs7538876	Basal cell carcinoma,Basal cell carcinoma,Multiple keratinocyte cancers,Multiple keratinocyte cancers,Basal cell carcinoma,Basal cell carcinoma,Basal cell carcinoma,Basal cell carcinoma	alt,alt,alt/ref,alt		RCC2	289	ARHGEF10L,RCC2,PADI6	PADI4,PADI1,MIR3972	RCC2-AS1	FALSE	-0.0942271	FALSE	-0.0388543	FALSE	0.106411	FALSE	FALSE
fragment-0062_allele-alt	62	alt	rs10695308	chr1	17406470		CCT	17406387	17406551	rs57142672,rs730153,rs7528427,rs7538876	Basal cell carcinoma,Basal cell carcinoma,Multiple keratinocyte cancers,Multiple keratinocyte cancers,Basal cell carcinoma,Basal cell carcinoma,Basal cell carcinoma,Basal cell carcinoma	alt,alt,alt/ref,alt		RCC2	289	ARHGEF10L,RCC2,PADI6	PADI4,PADI1,MIR3972	RCC2-AS1	FALSE	-0.0942271	FALSE	-0.0388543	FALSE	0.106411	FALSE	FALSE
fragment-0063_allele-ref	63	ref	rs7528427	chr1	17419777	C	T	17419695	17419859	rs57142672,rs730153,rs7528427,rs7538876	Basal cell carcinoma,Basal cell carcinoma,Multiple keratinocyte cancers,Multiple keratinocyte cancers,Basal cell carcinoma,Basal cell carcinoma,Basal cell carcinoma,Basal cell carcinoma	ref,alt,alt/ref,alt	RCC2	RCC2	12396	ARHGEF10L,RCC2,PADI6	RCC2		FALSE	-0.102807	FALSE	-0.0224629	FALSE	-0.107441	FALSE	FALSE
fragment-0063_allele-alt	63	alt	rs7528427	chr1	17419777	C	T	17419695	17419859	rs57142672,rs730153,rs7528427,rs7538876	Basal cell carcinoma,Basal cell carcinoma,Multiple keratinocyte cancers,Multiple keratinocyte cancers,Basal cell carcinoma,Basal cell carcinoma,Basal cell carcinoma,Basal cell carcinoma	ref,alt,alt/ref,alt	RCC2	RCC2	12396	ARHGEF10L,RCC2,PADI6	RCC2		FALSE	-0.102807	FALSE	-0.0224629	FALSE	-0.107441	FALSE	FALSE
fragment-0064_allele-ref	64	ref	rs1324367	chr1	17425955	C	G	17425873	17426037	rs57142672,rs730153,rs7528427,rs7538876	Basal cell carcinoma,Basal cell carcinoma,Multiple keratinocyte cancers,Multiple keratinocyte cancers,Basal cell carcinoma,Basal cell carcinoma,Basal cell carcinoma,Basal cell carcinoma	ref,alt,alt/ref,ref	RCC2	RCC2	13721	ARHGEF10L,RCC2,PADI6			FALSE	-0.126381	FALSE	-0.0898898	FALSE	0.0736388	FALSE	FALSE
fragment-0064_allele-alt	64	alt	rs1324367	chr1	17425955	C	G	17425873	17426037	rs57142672,rs730153,rs7528427,rs7538876	Basal cell carcinoma,Basal cell carcinoma,Multiple keratinocyte cancers,Multiple keratinocyte cancers,Basal cell carcinoma,Basal cell carcinoma,Basal cell carcinoma,Basal cell carcinoma	ref,alt,alt/ref,ref	RCC2	RCC2	13721	ARHGEF10L,RCC2,PADI6			FALSE	-0.126381	FALSE	-0.0898898	FALSE	0.0736388	FALSE	FALSE
fragment-0065_allele-ref	65	ref	rs6586542	chr1	17437070	G	C	17436988	17437152	rs57142672,rs730153,rs7528427,rs7538876	Basal cell carcinoma,Basal cell carcinoma,Multiple keratinocyte cancers,Multiple keratinocyte cancers,Basal cell carcinoma,Basal cell carcinoma,Basal cell carcinoma,Basal cell carcinoma	alt,ref,alt/ref,alt	RCC2	RCC2	2606	ARHGEF10L,RCC2,PADI6			FALSE	-0.429584	FALSE	0.0144093	FALSE	-0.18481	FALSE	FALSE
fragment-0065_allele-alt	65	alt	rs6586542	chr1	17437070	G	C	17436988	17437152	rs57142672,rs730153,rs7528427,rs7538876	Basal cell carcinoma,Basal cell carcinoma,Multiple keratinocyte cancers,Multiple keratinocyte cancers,Basal cell carcinoma,Basal cell carcinoma,Basal cell carcinoma,Basal cell carcinoma	alt,ref,alt/ref,alt	RCC2	RCC2	2606	ARHGEF10L,RCC2,PADI6			FALSE	-0.429584	FALSE	0.0144093	FALSE	-0.18481	FALSE	FALSE
fragment-0066_allele-ref	66	ref	rs113663016	chr1	17438131	G	A	17438049	17438213	rs57142672,rs730153,rs7528427,rs7538876	Basal cell carcinoma,Basal cell carcinoma,Multiple keratinocyte cancers,Multiple keratinocyte cancers,Basal cell carcinoma,Basal cell carcinoma,Basal cell carcinoma,Basal cell carcinoma	ref,alt,alt/ref,alt	RCC2	RCC2	1545				FALSE	-0.0429307	FALSE	0.252836	FALSE	0.427135	FALSE	FALSE
fragment-0066_allele-alt	66	alt	rs113663016	chr1	17438131	G	A	17438049	17438213	rs57142672,rs730153,rs7528427,rs7538876	Basal cell carcinoma,Basal cell carcinoma,Multiple keratinocyte cancers,Multiple keratinocyte cancers,Basal cell carcinoma,Basal cell carcinoma,Basal cell carcinoma,Basal cell carcinoma	ref,alt,alt/ref,alt	RCC2	RCC2	1545				FALSE	-0.0429307	FALSE	0.252836	FALSE	0.427135	FALSE	FALSE
fragment-0067_allele-ref	67	ref	rs6675912	chr1	17442794	T	G	17442712	17442876	rs57142672,rs730153,rs7528427,rs7538876	Basal cell carcinoma,Basal cell carcinoma,Multiple keratinocyte cancers,Multiple keratinocyte cancers,Basal cell carcinoma,Basal cell carcinoma,Basal cell carcinoma,Basal cell carcinoma	ref,alt,alt/ref,ref		RCC2	3118	ARHGEF10L,RCC2,PADI6	SDHB,PADI1,MFAP2,ARHGEF10L		FALSE	-0.257521	FALSE	-0.0764349	FALSE	-0.102474	FALSE	FALSE
fragment-0067_allele-alt	67	alt	rs6675912	chr1	17442794	T	G	17442712	17442876	rs57142672,rs730153,rs7528427,rs7538876	Basal cell carcinoma,Basal cell carcinoma,Multiple keratinocyte cancers,Multiple keratinocyte cancers,Basal cell carcinoma,Basal cell carcinoma,Basal cell carcinoma,Basal cell carcinoma	ref,alt,alt/ref,ref		RCC2	3118	ARHGEF10L,RCC2,PADI6	SDHB,PADI1,MFAP2,ARHGEF10L		FALSE	-0.257521	FALSE	-0.0764349	FALSE	-0.102474	FALSE	FALSE
fragment-0068_allele-ref	68	ref	rs12122129	chr1	17445652	G	A	17445570	17445734	rs57142672,rs730153,rs7528427,rs7538876	Basal cell carcinoma,Basal cell carcinoma,Multiple keratinocyte cancers,Multiple keratinocyte cancers,Basal cell carcinoma,Basal cell carcinoma,Basal cell carcinoma,Basal cell carcinoma	alt,ref,alt/ref,ref		RCC2	5976	ARHGEF10L,RCC2,PADI6			FALSE	0.00974339	FALSE	0.0814906	FALSE	0.0506821	FALSE	FALSE
fragment-0068_allele-alt	68	alt	rs12122129	chr1	17445652	G	A	17445570	17445734	rs57142672,rs730153,rs7528427,rs7538876	Basal cell carcinoma,Basal cell carcinoma,Multiple keratinocyte cancers,Multiple keratinocyte cancers,Basal cell carcinoma,Basal cell carcinoma,Basal cell carcinoma,Basal cell carcinoma	alt,ref,alt/ref,ref		RCC2	5976	ARHGEF10L,RCC2,PADI6			FALSE	0.00974339	FALSE	0.0814906	FALSE	0.0506821	FALSE	FALSE
fragment-0069_allele-ref	69	ref	rs2267960	chr1	23742054	T	C	23741972	23742136	rs2076346	Inflammatory skin disease	?	ELOA-AS1	ELOA	1393	ELOA-AS1,FUCA1,ELOA,PITHD1,HMGCL		ELOA	FALSE	-0.233902	FALSE	-0.0847462	FALSE	-0.0711478	FALSE	FALSE
fragment-0069_allele-alt	69	alt	rs2267960	chr1	23742054	T	C	23741972	23742136	rs2076346	Inflammatory skin disease	?	ELOA-AS1	ELOA	1393	ELOA-AS1,FUCA1,ELOA,PITHD1,HMGCL		ELOA	FALSE	-0.233902	FALSE	-0.0847462	FALSE	-0.0711478	FALSE	FALSE
fragment-0070_allele-ref	70	ref	rs7519640	chr1	23743147	G	C	23743065	23743229	rs2076346	Inflammatory skin disease	?	ELOA-AS1	ELOA	300	ELOA-AS1,FUCA1,ELOA,PITHD1,HMGCL		ELOA	FALSE	0.363529	FALSE	0.350226	FALSE	0.17511	FALSE	FALSE
fragment-0070_allele-alt	70	alt	rs7519640	chr1	23743147	G	C	23743065	23743229	rs2076346	Inflammatory skin disease	?	ELOA-AS1	ELOA	300	ELOA-AS1,FUCA1,ELOA,PITHD1,HMGCL		ELOA	FALSE	0.363529	FALSE	0.350226	FALSE	0.17511	FALSE	FALSE
fragment-0071_allele-ref	71	ref	rs12031592	chr1	23801374	A	C	23801292	23801456	rs2076346	Inflammatory skin disease	?		HMGCL	510	ELOA-AS1,CNR2,FUCA1,ELOA,PITHD1,HMGCL	PITHD1,ELOA-AS1,HMGCL,CNR2	GALE	FALSE	-0.115103	FALSE	-0.0819885	FALSE	-0.0445882	FALSE	FALSE
fragment-0071_allele-alt	71	alt	rs12031592	chr1	23801374	A	C	23801292	23801456	rs2076346	Inflammatory skin disease	?		HMGCL	510	ELOA-AS1,CNR2,FUCA1,ELOA,PITHD1,HMGCL	PITHD1,ELOA-AS1,HMGCL,CNR2	GALE	FALSE	-0.115103	FALSE	-0.0819885	FALSE	-0.0445882	FALSE	FALSE
fragment-0072_allele-ref	72	ref	rs7540214	chr1	24182257	T	C	24182175	24182339	rs7552167	Psoriasis,Psoriasis	ref	IFNLR1	IFNLR1	5701	GRHL3,LINC02800,MYOM3,IL22RA1,IFNLR1	GRHL3-AS1,GRHL3,STPG1		FALSE	-0.0896295	FALSE	0.0143198	FALSE	-0.0768838	FALSE	TRUE
fragment-0072_allele-alt	72	alt	rs7540214	chr1	24182257	T	C	24182175	24182339	rs7552167	Psoriasis,Psoriasis	ref	IFNLR1	IFNLR1	5701	GRHL3,LINC02800,MYOM3,IL22RA1,IFNLR1	GRHL3-AS1,GRHL3,STPG1		FALSE	-0.0896295	FALSE	0.0143198	FALSE	-0.0768838	FALSE	TRUE
fragment-0073_allele-ref	73	ref	rs7524201	chr1	24182328	G	T	24182246	24182410	rs7552167	Psoriasis,Psoriasis	alt	IFNLR1	IFNLR1	5630	GRHL3,LINC02800,MYOM3,IL22RA1,IFNLR1	GRHL3-AS1,GRHL3,STPG1		FALSE	0.280679	FALSE	0.150575	FALSE	-0.116325	FALSE	FALSE
fragment-0073_allele-alt	73	alt	rs7524201	chr1	24182328	G	T	24182246	24182410	rs7552167	Psoriasis,Psoriasis	alt	IFNLR1	IFNLR1	5630	GRHL3,LINC02800,MYOM3,IL22RA1,IFNLR1	GRHL3-AS1,GRHL3,STPG1		FALSE	0.280679	FALSE	0.150575	FALSE	-0.116325	FALSE	FALSE
fragment-0074_allele-ref	74	ref	rs7537544	chr1	24182329	A	C	24182247	24182411	rs7552167	Psoriasis,Psoriasis	alt	IFNLR1	IFNLR1	5629	GRHL3,LINC02800,MYOM3,IL22RA1,IFNLR1	GRHL3-AS1,GRHL3,STPG1		FALSE	0.135524	FALSE	0.205107	FALSE	-0.164778	FALSE	FALSE
fragment-0074_allele-alt	74	alt	rs7537544	chr1	24182329	A	C	24182247	24182411	rs7552167	Psoriasis,Psoriasis	alt	IFNLR1	IFNLR1	5629	GRHL3,LINC02800,MYOM3,IL22RA1,IFNLR1	GRHL3-AS1,GRHL3,STPG1		FALSE	0.135524	FALSE	0.205107	FALSE	-0.164778	FALSE	FALSE
fragment-0075_allele-ref	75	ref	rs10794647	chr1	24182643	C	T	24182561	24182725	rs7552167	Psoriasis,Psoriasis	alt	IFNLR1	IFNLR1	5315	GRHL3,LINC02800,MYOM3,IL22RA1,IFNLR1	GRHL3-AS1,GRHL3,STPG1		FALSE	-0.0189997	FALSE	-0.107774	FALSE	-0.172351	FALSE	FALSE
fragment-0075_allele-alt	75	alt	rs10794647	chr1	24182643	C	T	24182561	24182725	rs7552167	Psoriasis,Psoriasis	alt	IFNLR1	IFNLR1	5315	GRHL3,LINC02800,MYOM3,IL22RA1,IFNLR1	GRHL3-AS1,GRHL3,STPG1		FALSE	-0.0189997	FALSE	-0.107774	FALSE	-0.172351	FALSE	FALSE
fragment-0076_allele-ref	76	ref	rs6424162	chr1	24186086	T	C	24186004	24186168	rs7552167	Psoriasis,Psoriasis	alt	IFNLR1	IFNLR1	1872	GRHL3,LINC02800,MYOM3,IL22RA1,IFNLR1	GRHL3-AS1,GRHL3,STPG1,MYOM3		FALSE	-0.0170903	FALSE	-0.287351	FALSE	-0.158712	FALSE	FALSE
fragment-0076_allele-alt	76	alt	rs6424162	chr1	24186086	T	C	24186004	24186168	rs7552167	Psoriasis,Psoriasis	alt	IFNLR1	IFNLR1	1872	GRHL3,LINC02800,MYOM3,IL22RA1,IFNLR1	GRHL3-AS1,GRHL3,STPG1,MYOM3		FALSE	-0.0170903	FALSE	-0.287351	FALSE	-0.158712	FALSE	FALSE
fragment-0077_allele-ref	77	ref	rs11249020	chr1	24186314	A	G	24186232	24186396	rs7552167	Psoriasis,Psoriasis	alt	IFNLR1	IFNLR1	1644	GRHL3,LINC02800,MYOM3,IL22RA1,IFNLR1	GRHL3-AS1,GRHL3,STPG1,MYOM3		TRUE	0.513028	TRUE	0.496802	TRUE	0.389497	TRUE	FALSE
fragment-0077_allele-alt	77	alt	rs11249020	chr1	24186314	A	G	24186232	24186396	rs7552167	Psoriasis,Psoriasis	alt	IFNLR1	IFNLR1	1644	GRHL3,LINC02800,MYOM3,IL22RA1,IFNLR1	GRHL3-AS1,GRHL3,STPG1,MYOM3		TRUE	0.513028	TRUE	0.496802	TRUE	0.389497	TRUE	FALSE
fragment-0078_allele-ref	78	ref	rs11249021	chr1	24186391	G	T	24186309	24186473	rs10794648,rs7552167	Psoriasis,Inflammatory skin disease,Psoriasis,Psoriasis,Psoriasis	?/alt/ref,alt	IFNLR1	IFNLR1	1567	GRHL3,LINC02800,MYOM3,IL22RA1,IFNLR1	GRHL3-AS1,GRHL3,STPG1,MYOM3		FALSE	-0.385068	FALSE	-0.180404	FALSE	-0.208525	FALSE	FALSE
fragment-0078_allele-alt	78	alt	rs11249021	chr1	24186391	G	T	24186309	24186473	rs10794648,rs7552167	Psoriasis,Inflammatory skin disease,Psoriasis,Psoriasis,Psoriasis	?/alt/ref,alt	IFNLR1	IFNLR1	1567	GRHL3,LINC02800,MYOM3,IL22RA1,IFNLR1	GRHL3-AS1,GRHL3,STPG1,MYOM3		FALSE	-0.385068	FALSE	-0.180404	FALSE	-0.208525	FALSE	FALSE
fragment-0079_allele-ref	79	ref	rs78312791	chr1	24187123	C	A	24187041	24187205	rs7552167	Psoriasis,Psoriasis	alt	IFNLR1	IFNLR1	835	GRHL3,LINC02800,MYOM3,IL22RA1,IFNLR1	GRHL3-AS1,GRHL3,STPG1,MYOM3	IFNLR1	FALSE	0.410164	FALSE	0.430246	TRUE	0.533953	TRUE	FALSE
fragment-0079_allele-alt	79	alt	rs78312791	chr1	24187123	C	A	24187041	24187205	rs7552167	Psoriasis,Psoriasis	alt	IFNLR1	IFNLR1	835	GRHL3,LINC02800,MYOM3,IL22RA1,IFNLR1	GRHL3-AS1,GRHL3,STPG1,MYOM3	IFNLR1	FALSE	0.410164	FALSE	0.430246	TRUE	0.533953	TRUE	FALSE
fragment-0080_allele-ref	80	ref	rs4090311	chr1	24187278	G	A	24187196	24187360	rs7552167	Psoriasis,Psoriasis	ref	IFNLR1	IFNLR1	680	GRHL3,LINC02800,MYOM3,IL22RA1,IFNLR1	GRHL3-AS1,GRHL3,STPG1,MYOM3	IFNLR1	FALSE	0.123169	FALSE	0.355642	FALSE	0.144688	FALSE	TRUE
fragment-0080_allele-alt	80	alt	rs4090311	chr1	24187278	G	A	24187196	24187360	rs7552167	Psoriasis,Psoriasis	ref	IFNLR1	IFNLR1	680	GRHL3,LINC02800,MYOM3,IL22RA1,IFNLR1	GRHL3-AS1,GRHL3,STPG1,MYOM3	IFNLR1	FALSE	0.123169	FALSE	0.355642	FALSE	0.144688	FALSE	TRUE
fragment-0081_allele-ref	81	ref	rs113333331	chr1	24189898	A		24189816	24189980	rs7552167	Psoriasis,Psoriasis	/ref		IFNLR1	1940	GRHL3,LINC02800,MYOM3,IL22RA1,IFNLR1	GRHL3-AS1,NIPAL3,STPG1,IL22RA1,GRHL3,MYOM3,SRRM1	IFNLR1	FALSE	-0.252102	FALSE	-0.0416333	FALSE	-0.000615658	FALSE	TRUE
fragment-0081_allele-alt	81	alt	rs113333331	chr1	24189898	A		24189816	24189980	rs7552167	Psoriasis,Psoriasis	/ref		IFNLR1	1940	GRHL3,LINC02800,MYOM3,IL22RA1,IFNLR1	GRHL3-AS1,NIPAL3,STPG1,IL22RA1,GRHL3,MYOM3,SRRM1	IFNLR1	FALSE	-0.252102	FALSE	-0.0416333	FALSE	-0.000615658	FALSE	TRUE
fragment-0082_allele-ref	82	ref	rs10794648	chr1	24191716	T	C	24191634	24191798	rs10794648,rs4649203	Psoriasis,Inflammatory skin disease,Psoriasis,Psoriasis	?/alt/ref,alt		IFNLR1	3758	LINC02800,IFNLR1,GRHL3	GRHL3-AS1,NIPAL3,STPG1,IL22RA1,GRHL3,MYOM3,SRRM1		FALSE	-0.209286	FALSE	-0.144671	FALSE	-0.255771	FALSE	FALSE
fragment-0082_allele-alt	82	alt	rs10794648	chr1	24191716	T	C	24191634	24191798	rs10794648,rs4649203	Psoriasis,Inflammatory skin disease,Psoriasis,Psoriasis	?/alt/ref,alt		IFNLR1	3758	LINC02800,IFNLR1,GRHL3	GRHL3-AS1,NIPAL3,STPG1,IL22RA1,GRHL3,MYOM3,SRRM1		FALSE	-0.209286	FALSE	-0.144671	FALSE	-0.255771	FALSE	FALSE
fragment-0083_allele-ref	83	ref	rs7552167	chr1	24192153	A	G	24192071	24192235	rs7552167	Psoriasis,Psoriasis	alt		IFNLR1	4195	LINC02800,IL22RA1,IFNLR1,GRHL3	GRHL3-AS1,NIPAL3,STPG1,IL22RA1,GRHL3,MYOM3,SRRM1		FALSE	0.0630855	FALSE	0.129742	FALSE	0.0893753	FALSE	FALSE
fragment-0083_allele-alt	83	alt	rs7552167	chr1	24192153	A	G	24192071	24192235	rs7552167	Psoriasis,Psoriasis	alt		IFNLR1	4195	LINC02800,IL22RA1,IFNLR1,GRHL3	GRHL3-AS1,NIPAL3,STPG1,IL22RA1,GRHL3,MYOM3,SRRM1		FALSE	0.0630855	FALSE	0.129742	FALSE	0.0893753	FALSE	FALSE
fragment-0084_allele-ref	84	ref	rs59960858	chr1	24192947	C	A	24192865	24193029	rs7552167	Psoriasis,Psoriasis	ref		IFNLR1	4989	GRHL3,LINC02800,MYOM3,IL22RA1,IFNLR1	GRHL3-AS1,NIPAL3,STPG1,IL22RA1,GRHL3,MYOM3,SRRM1		FALSE	-0.00688704	FALSE	0.148827	FALSE	0.00686352	FALSE	TRUE
fragment-0084_allele-alt	84	alt	rs59960858	chr1	24192947	C	A	24192865	24193029	rs7552167	Psoriasis,Psoriasis	ref		IFNLR1	4989	GRHL3,LINC02800,MYOM3,IL22RA1,IFNLR1	GRHL3-AS1,NIPAL3,STPG1,IL22RA1,GRHL3,MYOM3,SRRM1		FALSE	-0.00688704	FALSE	0.148827	FALSE	0.00686352	FALSE	TRUE
fragment-0085_allele-ref	85	ref	rs4649203	chr1	24193430	G	A	24193348	24193512	rs10794648,rs4649203	Psoriasis,Inflammatory skin disease,Psoriasis,Psoriasis	?/alt/ref,ref		IFNLR1	5472	LINC02800,IFNLR1,GRHL3	GRHL3-AS1,NIPAL3,STPG1,IL22RA1,GRHL3,MYOM3,SRRM1		FALSE	-0.017658	FALSE	0.0902755	FALSE	0.0911159	FALSE	FALSE
fragment-0085_allele-alt	85	alt	rs4649203	chr1	24193430	G	A	24193348	24193512	rs10794648,rs4649203	Psoriasis,Inflammatory skin disease,Psoriasis,Psoriasis	?/alt/ref,ref		IFNLR1	5472	LINC02800,IFNLR1,GRHL3	GRHL3-AS1,NIPAL3,STPG1,IL22RA1,GRHL3,MYOM3,SRRM1		FALSE	-0.017658	FALSE	0.0902755	FALSE	0.0911159	FALSE	FALSE
fragment-0086_allele-ref	86	ref	rs6693256	chr1	24196491	C	T	24196409	24196573	rs4649203	Psoriasis	alt		GRHL3	3066	SRSF10	GRHL3-AS1,STPG1,GRHL3,MYOM3-AS1,MYOM3		FALSE	-0.145536	TRUE	0.551333	FALSE	0.199789	TRUE	FALSE
fragment-0086_allele-alt	86	alt	rs6693256	chr1	24196491	C	T	24196409	24196573	rs4649203	Psoriasis	alt		GRHL3	3066	SRSF10	GRHL3-AS1,STPG1,GRHL3,MYOM3-AS1,MYOM3		FALSE	-0.145536	TRUE	0.551333	FALSE	0.199789	TRUE	FALSE
fragment-0087_allele-ref	87	ref	rs7536201	chr1	24966593	T	C	24966511	24966675	rs6672420,rs7536201	Psoriasis,Psoriasis,Psoriasis	ref,ref		RUNX3	1473		MIR4425	RUNX3	TRUE	0.375003	TRUE	0.561436	FALSE	0.131225	TRUE	TRUE
fragment-0087_allele-alt	87	alt	rs7536201	chr1	24966593	T	C	24966511	24966675	rs6672420,rs7536201	Psoriasis,Psoriasis,Psoriasis	ref,ref		RUNX3	1473		MIR4425	RUNX3	TRUE	0.375003	TRUE	0.561436	FALSE	0.131225	TRUE	TRUE
fragment-0088_allele-ref	88	ref	rs11249212	chr1	24966710	A	G	24966628	24966792	rs6672420,rs7536201	Psoriasis,Psoriasis,Psoriasis	ref,ref		RUNX3	1590		MIR4425	RUNX3	FALSE	-0.0979098	FALSE	0.0430537	FALSE	-0.23703	FALSE	TRUE
fragment-0088_allele-alt	88	alt	rs11249212	chr1	24966710	A	G	24966628	24966792	rs6672420,rs7536201	Psoriasis,Psoriasis,Psoriasis	ref,ref		RUNX3	1590		MIR4425	RUNX3	FALSE	-0.0979098	FALSE	0.0430537	FALSE	-0.23703	FALSE	TRUE
fragment-0089_allele-ref	89	ref	rs7414934	chr1	24966725	A	C	24966643	24966807	rs6672420,rs7536201	Psoriasis,Psoriasis,Psoriasis	ref,ref		RUNX3	1605		MIR4425	RUNX3	FALSE	-0.619605	TRUE	-0.813606	FALSE	-0.583894	TRUE	TRUE
fragment-0089_allele-alt	89	alt	rs7414934	chr1	24966725	A	C	24966643	24966807	rs6672420,rs7536201	Psoriasis,Psoriasis,Psoriasis	ref,ref		RUNX3	1605		MIR4425	RUNX3	FALSE	-0.619605	TRUE	-0.813606	FALSE	-0.583894	TRUE	TRUE
fragment-0090_allele-ref	90	ref	rs11249213	chr1	24966746	G	A	24966664	24966828	rs6672420,rs7536201	Psoriasis,Psoriasis,Psoriasis	ref,ref		RUNX3	1626		MIR4425	RUNX3	FALSE	-0.0420368	FALSE	0.0142743	FALSE	0.127158	FALSE	TRUE
fragment-0090_allele-alt	90	alt	rs11249213	chr1	24966746	G	A	24966664	24966828	rs6672420,rs7536201	Psoriasis,Psoriasis,Psoriasis	ref,ref		RUNX3	1626		MIR4425	RUNX3	FALSE	-0.0420368	FALSE	0.0142743	FALSE	0.127158	FALSE	TRUE
fragment-0091_allele-ref	91	ref	rs4265380	chr1	24966865	C	T	24966783	24966947	rs6672420,rs7536201	Psoriasis,Psoriasis,Psoriasis	ref,ref		RUNX3	1745		MIR4425	RUNX3	FALSE	0.296321	TRUE	0.47267	FALSE	0.357911	TRUE	TRUE
fragment-0091_allele-alt	91	alt	rs4265380	chr1	24966865	C	T	24966783	24966947	rs6672420,rs7536201	Psoriasis,Psoriasis,Psoriasis	ref,ref		RUNX3	1745		MIR4425	RUNX3	FALSE	0.296321	TRUE	0.47267	FALSE	0.357911	TRUE	TRUE
fragment-0092_allele-ref	92	ref	rs11311495	chr1	24967285	C		24967203	24967367	rs6672420,rs7536201	Psoriasis,Psoriasis,Psoriasis	ref,ref		RUNX3	2165		MIR4425		FALSE	-0.00937827	FALSE	0.0303794	FALSE	-0.0778607	FALSE	TRUE
fragment-0092_allele-alt	92	alt	rs11311495	chr1	24967285	C		24967203	24967367	rs6672420,rs7536201	Psoriasis,Psoriasis,Psoriasis	ref,ref		RUNX3	2165		MIR4425		FALSE	-0.00937827	FALSE	0.0303794	FALSE	-0.0778607	FALSE	TRUE
fragment-0093_allele-ref	93	ref	rs4648889	chr1	24967338	G	A	24967256	24967420	rs6672420,rs7536201	Psoriasis,Psoriasis,Psoriasis	ref,ref		RUNX3	2218		MIR4425		FALSE	-0.116344	FALSE	0.0294118	FALSE	0.015212	FALSE	TRUE
fragment-0093_allele-alt	93	alt	rs4648889	chr1	24967338	G	A	24967256	24967420	rs6672420,rs7536201	Psoriasis,Psoriasis,Psoriasis	ref,ref		RUNX3	2218		MIR4425		FALSE	-0.116344	FALSE	0.0294118	FALSE	0.015212	FALSE	TRUE
fragment-0094_allele-ref	94	ref	rs4649040	chr1	24967411	C	T	24967329	24967493	rs6672420,rs7536201	Psoriasis,Psoriasis,Psoriasis	ref,ref		RUNX3	2291		MIR4425		FALSE	-0.136707	FALSE	0.0535203	FALSE	-0.0678929	FALSE	TRUE
fragment-0094_allele-alt	94	alt	rs4649040	chr1	24967411	C	T	24967329	24967493	rs6672420,rs7536201	Psoriasis,Psoriasis,Psoriasis	ref,ref		RUNX3	2291		MIR4425		FALSE	-0.136707	FALSE	0.0535203	FALSE	-0.0678929	FALSE	TRUE
fragment-0095_allele-ref	95	ref	rs4648890	chr1	24967450	G	A	24967368	24967532	rs6672420,rs7536201	Psoriasis,Psoriasis,Psoriasis	ref,ref		RUNX3	2330		MIR4425		FALSE	-0.279691	FALSE	-0.251413	FALSE	-0.302208	FALSE	TRUE
fragment-0095_allele-alt	95	alt	rs4648890	chr1	24967450	G	A	24967368	24967532	rs6672420,rs7536201	Psoriasis,Psoriasis,Psoriasis	ref,ref		RUNX3	2330		MIR4425		FALSE	-0.279691	FALSE	-0.251413	FALSE	-0.302208	FALSE	TRUE
fragment-0096_allele-ref	96	ref	rs7523328	chr1	24967704	G	A	24967622	24967786	rs6672420,rs7536201	Psoriasis,Psoriasis,Psoriasis	ref,ref		RUNX3	2584		MIR4425		FALSE	-0.115778	FALSE	0.0543518	FALSE	0.0241509	FALSE	TRUE
fragment-0096_allele-alt	96	alt	rs7523328	chr1	24967704	G	A	24967622	24967786	rs6672420,rs7536201	Psoriasis,Psoriasis,Psoriasis	ref,ref		RUNX3	2584		MIR4425		FALSE	-0.115778	FALSE	0.0543518	FALSE	0.0241509	FALSE	TRUE
fragment-0097_allele-ref	97	ref	rs7523334	chr1	24967715	G	A	24967633	24967797	rs6672420,rs7536201	Psoriasis,Psoriasis,Psoriasis	ref,ref		RUNX3	2595		MIR4425		FALSE	-0.254758	TRUE	-0.438951	TRUE	-0.323629	TRUE	TRUE
fragment-0097_allele-alt	97	alt	rs7523334	chr1	24967715	G	A	24967633	24967797	rs6672420,rs7536201	Psoriasis,Psoriasis,Psoriasis	ref,ref		RUNX3	2595		MIR4425		FALSE	-0.254758	TRUE	-0.438951	TRUE	-0.323629	TRUE	TRUE
fragment-0098_allele-ref	98	ref	rs7532198	chr1	24967717	C	T	24967635	24967799	rs6672420,rs7536201	Psoriasis,Psoriasis,Psoriasis	ref,ref		RUNX3	2597		MIR4425		FALSE	0.037299	FALSE	0.0650382	FALSE	0.171477	FALSE	TRUE
fragment-0098_allele-alt	98	alt	rs7532198	chr1	24967717	C	T	24967635	24967799	rs6672420,rs7536201	Psoriasis,Psoriasis,Psoriasis	ref,ref		RUNX3	2597		MIR4425		FALSE	0.037299	FALSE	0.0650382	FALSE	0.171477	FALSE	TRUE
fragment-0099_allele-ref	99	ref	rs7523412	chr1	24967773	G	A	24967691	24967855	rs6672420,rs7536201	Psoriasis,Psoriasis,Psoriasis	ref,ref		RUNX3	2653		MIR4425		FALSE	-0.385425	FALSE	-0.371254	TRUE	-0.531713	TRUE	TRUE
fragment-0099_allele-alt	99	alt	rs7523412	chr1	24967773	G	A	24967691	24967855	rs6672420,rs7536201	Psoriasis,Psoriasis,Psoriasis	ref,ref		RUNX3	2653		MIR4425		FALSE	-0.385425	FALSE	-0.371254	TRUE	-0.531713	TRUE	TRUE
fragment-0100_allele-ref	100	ref	rs7536848	chr1	24967854	A	C	24967772	24967936	rs6672420,rs7536201	Psoriasis,Psoriasis,Psoriasis	ref,ref		RUNX3	2734		MIR4425		FALSE	-0.185146	FALSE	-0.229993	FALSE	-0.307912	FALSE	TRUE
fragment-0100_allele-alt	100	alt	rs7536848	chr1	24967854	A	C	24967772	24967936	rs6672420,rs7536201	Psoriasis,Psoriasis,Psoriasis	ref,ref		RUNX3	2734		MIR4425		FALSE	-0.185146	FALSE	-0.229993	FALSE	-0.307912	FALSE	TRUE
fragment-0101_allele-ref	101	ref	rs10903118	chr1	24968387	T	C	24968305	24968469	rs6672420,rs7536201	Psoriasis,Psoriasis,Psoriasis	ref,ref		RUNX3	3267		MIR4425		FALSE	-0.134943	FALSE	-0.0551564	FALSE	-0.0757239	FALSE	TRUE
fragment-0101_allele-alt	101	alt	rs10903118	chr1	24968387	T	C	24968305	24968469	rs6672420,rs7536201	Psoriasis,Psoriasis,Psoriasis	ref,ref		RUNX3	3267		MIR4425		FALSE	-0.134943	FALSE	-0.0551564	FALSE	-0.0757239	FALSE	TRUE
fragment-0102_allele-ref	102	ref	rs10903119	chr1	24968411	A	G	24968329	24968493	rs6672420,rs7536201	Psoriasis,Psoriasis,Psoriasis	ref,ref		RUNX3	3291		MIR4425		FALSE	0.0320615	TRUE	0.676806	FALSE	0.495615	TRUE	TRUE
fragment-0102_allele-alt	102	alt	rs10903119	chr1	24968411	A	G	24968329	24968493	rs6672420,rs7536201	Psoriasis,Psoriasis,Psoriasis	ref,ref		RUNX3	3291		MIR4425		FALSE	0.0320615	TRUE	0.676806	FALSE	0.495615	TRUE	TRUE
fragment-0103_allele-ref	103	ref	rs7529070	chr1	24969089	G	A	24969007	24969171	rs6672420,rs7536201	Psoriasis,Psoriasis,Psoriasis	ref,ref	ENSG00000261025	RUNX3	3969		LINC02793,RUNX3,MIR4425		FALSE	-0.108059	FALSE	-0.026352	FALSE	-0.0587487	FALSE	TRUE
fragment-0103_allele-alt	103	alt	rs7529070	chr1	24969089	G	A	24969007	24969171	rs6672420,rs7536201	Psoriasis,Psoriasis,Psoriasis	ref,ref	ENSG00000261025	RUNX3	3969		LINC02793,RUNX3,MIR4425		FALSE	-0.108059	FALSE	-0.026352	FALSE	-0.0587487	FALSE	TRUE
fragment-0104_allele-ref	104	ref	rs10751775	chr1	24969987	T	C	24969905	24970069	rs6672420,rs7536201	Psoriasis,Psoriasis,Psoriasis	ref,alt	ENSG00000261025	RUNX3	4867		LINC02793,RUNX3,MIR4425		FALSE	0.147093	FALSE	0.0152899	FALSE	0.0282295	FALSE	FALSE
fragment-0104_allele-alt	104	alt	rs10751775	chr1	24969987	T	C	24969905	24970069	rs6672420,rs7536201	Psoriasis,Psoriasis,Psoriasis	ref,alt	ENSG00000261025	RUNX3	4867		LINC02793,RUNX3,MIR4425		FALSE	0.147093	FALSE	0.0152899	FALSE	0.0282295	FALSE	FALSE
fragment-0105_allele-ref	105	ref	rs10751776	chr1	24970252	A	C	24970170	24970334	rs6672420,rs7536201	Psoriasis,Psoriasis,Psoriasis	ref,alt	ENSG00000261025	RUNX3	5132		LINC02793,RUNX3,MIR4425		FALSE	0.182	FALSE	0.0560907	FALSE	0.062418	FALSE	FALSE
fragment-0105_allele-alt	105	alt	rs10751776	chr1	24970252	A	C	24970170	24970334	rs6672420,rs7536201	Psoriasis,Psoriasis,Psoriasis	ref,alt	ENSG00000261025	RUNX3	5132		LINC02793,RUNX3,MIR4425		FALSE	0.182	FALSE	0.0560907	FALSE	0.062418	FALSE	FALSE
fragment-0106_allele-ref	106	ref	rs11249215	chr1	24970693	G	A	24970611	24970775	rs6672420,rs7536201	Psoriasis,Psoriasis,Psoriasis	ref,alt	ENSG00000261025	RUNX3	5573		LINC02793,RUNX3,MIR4425		FALSE	0.214961	FALSE	-0.0364206	FALSE	-0.0427577	FALSE	FALSE
fragment-0106_allele-alt	106	alt	rs11249215	chr1	24970693	G	A	24970611	24970775	rs6672420,rs7536201	Psoriasis,Psoriasis,Psoriasis	ref,alt	ENSG00000261025	RUNX3	5573		LINC02793,RUNX3,MIR4425		FALSE	0.214961	FALSE	-0.0364206	FALSE	-0.0427577	FALSE	FALSE
fragment-0107_allele-ref	107	ref	rs7555518	chr1	24972913	T	A	24972831	24972995	rs6672420,rs7536201	Psoriasis,Psoriasis,Psoriasis	ref,alt		RUNX3	7793		LINC02793,RUNX3,MIR4425		FALSE	-0.185328	FALSE	0.0169018	FALSE	0.0270502	FALSE	FALSE
fragment-0107_allele-alt	107	alt	rs7555518	chr1	24972913	T	A	24972831	24972995	rs6672420,rs7536201	Psoriasis,Psoriasis,Psoriasis	ref,alt		RUNX3	7793		LINC02793,RUNX3,MIR4425		FALSE	-0.185328	FALSE	0.0169018	FALSE	0.0270502	FALSE	FALSE
fragment-0108_allele-ref	108	ref	rs12407074	chr1	24972941	T	A	24972859	24973023	rs6672420,rs7536201	Psoriasis,Psoriasis,Psoriasis	ref,alt		RUNX3	7821		LINC02793,RUNX3,MIR4425		FALSE	0.0460229	FALSE	-0.174987	FALSE	0.01186	FALSE	FALSE
fragment-0108_allele-alt	108	alt	rs12407074	chr1	24972941	T	A	24972859	24973023	rs6672420,rs7536201	Psoriasis,Psoriasis,Psoriasis	ref,alt		RUNX3	7821		LINC02793,RUNX3,MIR4425		FALSE	0.0460229	FALSE	-0.174987	FALSE	0.01186	FALSE	FALSE
fragment-0109_allele-ref	109	ref	rs7550552	chr1	24973111	C	T	24973029	24973193	rs6672420,rs7536201	Psoriasis,Psoriasis,Psoriasis	ref,alt		RUNX3	7991		LINC02793,RUNX3,MIR4425		FALSE	0.10883	FALSE	0.0213813	FALSE	-0.104563	FALSE	FALSE
fragment-0109_allele-alt	109	alt	rs7550552	chr1	24973111	C	T	24973029	24973193	rs6672420,rs7536201	Psoriasis,Psoriasis,Psoriasis	ref,alt		RUNX3	7991		LINC02793,RUNX3,MIR4425		FALSE	0.10883	FALSE	0.0213813	FALSE	-0.104563	FALSE	FALSE
fragment-0110_allele-ref	110	ref	rs7550635	chr1	24973146	C	G	24973064	24973228	rs6672420,rs7536201	Psoriasis,Psoriasis,Psoriasis	ref,ref		RUNX3	8026		LINC02793,RUNX3,MIR4425		FALSE	0.448965	FALSE	0.34904	FALSE	0.37548	FALSE	TRUE
fragment-0110_allele-alt	110	alt	rs7550635	chr1	24973146	C	G	24973064	24973228	rs6672420,rs7536201	Psoriasis,Psoriasis,Psoriasis	ref,ref		RUNX3	8026		LINC02793,RUNX3,MIR4425		FALSE	0.448965	FALSE	0.34904	FALSE	0.37548	FALSE	TRUE
fragment-0111_allele-ref	111	ref	rs201266972	chr1	24973254	CC		24973172	24973336	rs7536201	Psoriasis,Psoriasis			RUNX3	8134		LINC02793,RUNX3,MIR4425		FALSE	-0.263574	FALSE	-0.331437	FALSE	-0.279433	FALSE	FALSE
fragment-0111_allele-alt	111	alt	rs201266972	chr1	24973254	CC		24973172	24973336	rs7536201	Psoriasis,Psoriasis			RUNX3	8134		LINC02793,RUNX3,MIR4425		FALSE	-0.263574	FALSE	-0.331437	FALSE	-0.279433	FALSE	FALSE
fragment-0112_allele-ref	112	ref	rs34115476	chr1	24973258	CA		24973176	24973340	rs6672420,rs7536201	Psoriasis,Psoriasis,Psoriasis	ref,alt		RUNX3	8138		LINC02793,RUNX3,MIR4425		FALSE	0.421409	TRUE	0.670328	TRUE	0.480946	TRUE	FALSE
fragment-0112_allele-alt	112	alt	rs34115476	chr1	24973258	CA		24973176	24973340	rs6672420,rs7536201	Psoriasis,Psoriasis,Psoriasis	ref,alt		RUNX3	8138		LINC02793,RUNX3,MIR4425		FALSE	0.421409	TRUE	0.670328	TRUE	0.480946	TRUE	FALSE
fragment-0113_allele-ref	113	ref	rs7542123	chr1	24973325	G	A	24973243	24973407	rs6672420,rs7536201	Psoriasis,Psoriasis,Psoriasis	ref,alt		RUNX3	8205		LINC02793,RUNX3,MIR4425		FALSE	-0.45143	FALSE	-0.196514	FALSE	-0.226672	FALSE	FALSE
fragment-0113_allele-alt	113	alt	rs7542123	chr1	24973325	G	A	24973243	24973407	rs6672420,rs7536201	Psoriasis,Psoriasis,Psoriasis	ref,alt		RUNX3	8205		LINC02793,RUNX3,MIR4425		FALSE	-0.45143	FALSE	-0.196514	FALSE	-0.226672	FALSE	FALSE
fragment-0114_allele-ref	114	ref	rs7513156	chr1	24973345	T	C	24973263	24973427	rs6672420,rs7536201	Psoriasis,Psoriasis,Psoriasis	ref,alt		RUNX3	8225		LINC02793,RUNX3,MIR4425		TRUE	-0.444717	TRUE	-0.274691	TRUE	-0.355943	TRUE	FALSE
fragment-0114_allele-alt	114	alt	rs7513156	chr1	24973345	T	C	24973263	24973427	rs6672420,rs7536201	Psoriasis,Psoriasis,Psoriasis	ref,alt		RUNX3	8225		LINC02793,RUNX3,MIR4425		TRUE	-0.444717	TRUE	-0.274691	TRUE	-0.355943	TRUE	FALSE
fragment-0115_allele-ref	115	ref	rs10903121	chr1	24973551	G	A	24973469	24973633	rs6672420,rs7536201	Psoriasis,Psoriasis,Psoriasis	ref,alt		RUNX3	8431				FALSE	-0.0831503	FALSE	0.0601568	FALSE	0.0539025	FALSE	FALSE
fragment-0115_allele-alt	115	alt	rs10903121	chr1	24973551	G	A	24973469	24973633	rs6672420,rs7536201	Psoriasis,Psoriasis,Psoriasis	ref,alt		RUNX3	8431				FALSE	-0.0831503	FALSE	0.0601568	FALSE	0.0539025	FALSE	FALSE
fragment-0116_allele-ref	116	ref	rs11249218	chr1	24973765	A	G	24973683	24973847	rs6672420,rs7536201	Psoriasis,Psoriasis,Psoriasis	ref,alt		RUNX3	8645				FALSE	-0.220773	FALSE	-0.109447	FALSE	-0.157856	FALSE	FALSE
fragment-0116_allele-alt	116	alt	rs11249218	chr1	24973765	A	G	24973683	24973847	rs6672420,rs7536201	Psoriasis,Psoriasis,Psoriasis	ref,alt		RUNX3	8645				FALSE	-0.220773	FALSE	-0.109447	FALSE	-0.157856	FALSE	FALSE
fragment-0117_allele-ref	117	ref	rs7414768	chr1	27378566	G	A	27378484	27378648	rs2504779	Psoriasis			CD164L2	609	SLC9A1,DHDDS	SYTL1,WDTC1,TMEM222,ACTG1P20		FALSE	0.557221	TRUE	0.786593	TRUE	0.579444	TRUE	FALSE
fragment-0117_allele-alt	117	alt	rs7414768	chr1	27378566	G	A	27378484	27378648	rs2504779	Psoriasis			CD164L2	609	SLC9A1,DHDDS	SYTL1,WDTC1,TMEM222,ACTG1P20		FALSE	0.557221	TRUE	0.786593	TRUE	0.579444	TRUE	FALSE
fragment-0118_allele-ref	118	ref	rs2474287	chr1	27379075	G	T	27378993	27379157	rs2504779	Psoriasis			CD164L2	100	FGR,FCN3,CD164L2,WASF2	SYTL1,WDTC1,TMEM222,ACTG1P20		FALSE	0.164807	FALSE	0.152842	FALSE	0.028261	FALSE	FALSE
fragment-0118_allele-alt	118	alt	rs2474287	chr1	27379075	G	T	27378993	27379157	rs2504779	Psoriasis			CD164L2	100	FGR,FCN3,CD164L2,WASF2	SYTL1,WDTC1,TMEM222,ACTG1P20		FALSE	0.164807	FALSE	0.152842	FALSE	0.028261	FALSE	FALSE
fragment-0119_allele-ref	119	ref	rs2273269	chr1	27379425	C	T	27379343	27379507	rs2504779	Psoriasis		CD164L2	CD164L2	250	SLC9A1,DHDDS	SYTL1,WDTC1,TMEM222,ACTG1P20		FALSE	-0.0448403	FALSE	0.0165057	FALSE	-0.199726	FALSE	FALSE
fragment-0119_allele-alt	119	alt	rs2273269	chr1	27379425	C	T	27379343	27379507	rs2504779	Psoriasis		CD164L2	CD164L2	250	SLC9A1,DHDDS	SYTL1,WDTC1,TMEM222,ACTG1P20		FALSE	-0.0448403	FALSE	0.0165057	FALSE	-0.199726	FALSE	FALSE
fragment-0120_allele-ref	120	ref	rs77539957	chr1	27380308	G	A	27380226	27380390	rs2504779	Psoriasis		CD164L2	CD164L2	1133		SYTL1,WDTC1,TMEM222,ACTG1P20		FALSE	-0.115998	FALSE	-0.156623	FALSE	-0.0587246	FALSE	FALSE
fragment-0120_allele-alt	120	alt	rs77539957	chr1	27380308	G	A	27380226	27380390	rs2504779	Psoriasis		CD164L2	CD164L2	1133		SYTL1,WDTC1,TMEM222,ACTG1P20		FALSE	-0.115998	FALSE	-0.156623	FALSE	-0.0587246	FALSE	FALSE
fragment-0121_allele-ref	121	ref	rs17162558	chr1	27381369	C	A	27381287	27381451	rs2504779	Psoriasis		CD164L2	CD164L2	1963	SLC9A1,DHDDS	SYTL1,WDTC1,TMEM222,ACTG1P20		FALSE	0.227318	FALSE	-0.0527635	FALSE	-0.119426	FALSE	FALSE
fragment-0121_allele-alt	121	alt	rs17162558	chr1	27381369	C	A	27381287	27381451	rs2504779	Psoriasis		CD164L2	CD164L2	1963	SLC9A1,DHDDS	SYTL1,WDTC1,TMEM222,ACTG1P20		FALSE	0.227318	FALSE	-0.0527635	FALSE	-0.119426	FALSE	FALSE
fragment-0122_allele-ref	122	ref	rs2504778	chr1	27381490	A	G	27381408	27381572	rs2504779	Psoriasis		CD164L2	CD164L2	1842	FCN3,CD164L2,WASF2	SYTL1,WDTC1,TMEM222,ACTG1P20		FALSE	0.205606	FALSE	0.162166	FALSE	0.190101	FALSE	FALSE
fragment-0122_allele-alt	122	alt	rs2504778	chr1	27381490	A	G	27381408	27381572	rs2504779	Psoriasis		CD164L2	CD164L2	1842	FCN3,CD164L2,WASF2	SYTL1,WDTC1,TMEM222,ACTG1P20		FALSE	0.205606	FALSE	0.162166	FALSE	0.190101	FALSE	FALSE
fragment-0123_allele-ref	123	ref	rs734725	chr1	27383368	G	T	27383286	27383450	rs2504779	Psoriasis			CD164L2	36	GPR3,CD164L2,WASF2	SYTL1,WDTC1,TMEM222,ACTG1P20	CD164L2	FALSE	0.754404	FALSE	0.542553	FALSE	0.636584	FALSE	FALSE
fragment-0123_allele-alt	123	alt	rs734725	chr1	27383368	G	T	27383286	27383450	rs2504779	Psoriasis			CD164L2	36	GPR3,CD164L2,WASF2	SYTL1,WDTC1,TMEM222,ACTG1P20	CD164L2	FALSE	0.754404	FALSE	0.542553	FALSE	0.636584	FALSE	FALSE
fragment-0124_allele-ref	124	ref	rs2504785	chr1	27392450	A	C	27392368	27392532	rs2504779	Psoriasis			GPR3	171	FCN3,CD164L2,GPR3,WASF2	LINC02574,AHDC1,MAP3K6,IFI6,WDTC1,SFN,SYTL1,TMEM222,ACTG1P20	GPR3	FALSE	-0.219317	FALSE	-0.243232	FALSE	-0.18167	FALSE	FALSE
fragment-0124_allele-alt	124	alt	rs2504785	chr1	27392450	A	C	27392368	27392532	rs2504779	Psoriasis			GPR3	171	FCN3,CD164L2,GPR3,WASF2	LINC02574,AHDC1,MAP3K6,IFI6,WDTC1,SFN,SYTL1,TMEM222,ACTG1P20	GPR3	FALSE	-0.219317	FALSE	-0.243232	FALSE	-0.18167	FALSE	FALSE
fragment-0125_allele-ref	125	ref	rs115072736	chr1	27392588	A	T	27392506	27392670	rs2504779	Psoriasis			GPR3	33	FCN3,CD164L2,GPR3,WASF2	LINC02574,AHDC1,MAP3K6,IFI6,WDTC1,SFN,SYTL1,TMEM222,ACTG1P20	GPR3	FALSE	0.351905	FALSE	0.413644	FALSE	0.416681	FALSE	FALSE
fragment-0125_allele-alt	125	alt	rs115072736	chr1	27392588	A	T	27392506	27392670	rs2504779	Psoriasis			GPR3	33	FCN3,CD164L2,GPR3,WASF2	LINC02574,AHDC1,MAP3K6,IFI6,WDTC1,SFN,SYTL1,TMEM222,ACTG1P20	GPR3	FALSE	0.351905	FALSE	0.413644	FALSE	0.416681	FALSE	FALSE
fragment-0126_allele-ref	126	ref	rs2504762	chr1	27402022	C	T	27401940	27402104	rs2504779	Psoriasis			WASF2	2207	FCN3,CD164L2,WASF2	LINC02574,AHDC1,IFI6,WASF2,WDTC1,SYTL1,TMEM222,ACTG1P20		FALSE	-0.354809	FALSE	0.0360202	FALSE	-0.131576	FALSE	FALSE
fragment-0126_allele-alt	126	alt	rs2504762	chr1	27402022	C	T	27401940	27402104	rs2504779	Psoriasis			WASF2	2207	FCN3,CD164L2,WASF2	LINC02574,AHDC1,IFI6,WASF2,WDTC1,SYTL1,TMEM222,ACTG1P20		FALSE	-0.354809	FALSE	0.0360202	FALSE	-0.131576	FALSE	FALSE
fragment-0127_allele-ref	127	ref	rs2504763	chr1	27403754	G	C	27403672	27403836	rs2504779	Psoriasis			WASF2	475	FCN3,CD164L2,WASF2			TRUE	0.523821	FALSE	0.230656	FALSE	0.316534	TRUE	FALSE
fragment-0127_allele-alt	127	alt	rs2504763	chr1	27403754	G	C	27403672	27403836	rs2504779	Psoriasis			WASF2	475	FCN3,CD164L2,WASF2			TRUE	0.523821	FALSE	0.230656	FALSE	0.316534	TRUE	FALSE
fragment-0128_allele-ref	128	ref	rs2251670	chr1	27413931	G	T	27413849	27414013	rs2504779	Psoriasis		WASF2	WASF2	9702	FCN3,CD164L2,WASF2	WASF2,AHDC1		FALSE	0.228656	FALSE	0.257734	FALSE	0.313042	FALSE	FALSE
fragment-0128_allele-alt	128	alt	rs2251670	chr1	27413931	G	T	27413849	27414013	rs2504779	Psoriasis		WASF2	WASF2	9702	FCN3,CD164L2,WASF2	WASF2,AHDC1		FALSE	0.228656	FALSE	0.257734	FALSE	0.313042	FALSE	FALSE
fragment-0129_allele-ref	129	ref	rs2504768	chr1	27422476	G	A	27422394	27422558	rs2504779	Psoriasis		WASF2	WASF2	18247	PTAFR,CD164L2,WASF2	LINC02574,AHDC1,LOC105376892,WASF2,FGR		TRUE	-0.531585	TRUE	-0.64364	TRUE	-0.705832	TRUE	FALSE
fragment-0129_allele-alt	129	alt	rs2504768	chr1	27422476	G	A	27422394	27422558	rs2504779	Psoriasis		WASF2	WASF2	18247	PTAFR,CD164L2,WASF2	LINC02574,AHDC1,LOC105376892,WASF2,FGR		TRUE	-0.531585	TRUE	-0.64364	TRUE	-0.705832	TRUE	FALSE
fragment-0130_allele-ref	130	ref	rs2474292	chr1	27422614	A	G	27422532	27422696	rs2504779	Psoriasis		WASF2	WASF2	18385				FALSE	-0.0806429	FALSE	0.0637848	FALSE	0.0354714	FALSE	FALSE
fragment-0130_allele-alt	130	alt	rs2474292	chr1	27422614	A	G	27422532	27422696	rs2504779	Psoriasis		WASF2	WASF2	18385				FALSE	-0.0806429	FALSE	0.0637848	FALSE	0.0354714	FALSE	FALSE
fragment-0131_allele-ref	131	ref	rs17162627	chr1	27431547	C	T	27431465	27431629	rs2504779	Psoriasis		WASF2	WASF2	25650	WASF2	WASF2,AHDC1,LOC105376892		FALSE	-0.294798	FALSE	-0.297603	TRUE	-0.353254	TRUE	FALSE
fragment-0131_allele-alt	131	alt	rs17162627	chr1	27431547	C	T	27431465	27431629	rs2504779	Psoriasis		WASF2	WASF2	25650	WASF2	WASF2,AHDC1,LOC105376892		FALSE	-0.294798	FALSE	-0.297603	TRUE	-0.353254	TRUE	FALSE
fragment-0132_allele-ref	132	ref	rs2474295	chr1	27433133	C	T	27433051	27433215	rs2504779	Psoriasis		WASF2	WASF2	24064	FCN3,CD164L2,WASF2			FALSE	0.233449	FALSE	0.244283	FALSE	0.200622	FALSE	FALSE
fragment-0132_allele-alt	132	alt	rs2474295	chr1	27433133	C	T	27433051	27433215	rs2504779	Psoriasis		WASF2	WASF2	24064	FCN3,CD164L2,WASF2			FALSE	0.233449	FALSE	0.244283	FALSE	0.200622	FALSE	FALSE
fragment-0133_allele-ref	133	ref	rs74224110	chr1	27436522	A	G	27436440	27436604	rs2504779	Psoriasis		WASF2	WASF2	20675	WASF2			FALSE	-0.166009	FALSE	-0.0790083	FALSE	-0.0418256	FALSE	FALSE
fragment-0133_allele-alt	133	alt	rs74224110	chr1	27436522	A	G	27436440	27436604	rs2504779	Psoriasis		WASF2	WASF2	20675	WASF2			FALSE	-0.166009	FALSE	-0.0790083	FALSE	-0.0418256	FALSE	FALSE
fragment-0134_allele-ref	134	ref	rs74061800	chr1	27439464	T	C	27439382	27439546	rs2504779	Psoriasis		WASF2	WASF2	17733	FCN3,CD164L2,GPR3,EYA3,WASF2	WASF2,AHDC1		FALSE	-0.183603	FALSE	-0.235227	FALSE	-0.241812	FALSE	FALSE
fragment-0134_allele-alt	134	alt	rs74061800	chr1	27439464	T	C	27439382	27439546	rs2504779	Psoriasis		WASF2	WASF2	17733	FCN3,CD164L2,GPR3,EYA3,WASF2	WASF2,AHDC1		FALSE	-0.183603	FALSE	-0.235227	FALSE	-0.241812	FALSE	FALSE
fragment-0135_allele-ref	135	ref	rs2480224	chr1	27448684	C	T	27448602	27448766	rs2504779	Psoriasis		WASF2	WASF2	8513	GPR3,CD164L2,WASF2			FALSE	-0.158273	FALSE	-0.170852	FALSE	-0.25764	FALSE	FALSE
fragment-0135_allele-alt	135	alt	rs2480224	chr1	27448684	C	T	27448602	27448766	rs2504779	Psoriasis		WASF2	WASF2	8513	GPR3,CD164L2,WASF2			FALSE	-0.158273	FALSE	-0.170852	FALSE	-0.25764	FALSE	FALSE
fragment-0136_allele-ref	136	ref	rs2474303	chr1	27448741	G	C	27448659	27448823	rs2504779	Psoriasis		WASF2	WASF2	8456	CD164L2,WASF2			TRUE	-0.708016	TRUE	-1.05386	TRUE	-1.00471	TRUE	FALSE
fragment-0136_allele-alt	136	alt	rs2474303	chr1	27448741	G	C	27448659	27448823	rs2504779	Psoriasis		WASF2	WASF2	8456	CD164L2,WASF2			TRUE	-0.708016	TRUE	-1.05386	TRUE	-1.00471	TRUE	FALSE
fragment-0137_allele-ref	137	ref	rs7531313	chr1	27455879	C	T	27455797	27455961	rs2504779	Psoriasis		WASF2	WASF2	1318	CD164L2,WASF2	WASF2		FALSE	0.0811023	TRUE	-0.380165	FALSE	-0.214829	TRUE	FALSE
fragment-0137_allele-alt	137	alt	rs7531313	chr1	27455879	C	T	27455797	27455961	rs2504779	Psoriasis		WASF2	WASF2	1318	CD164L2,WASF2	WASF2		FALSE	0.0811023	TRUE	-0.380165	FALSE	-0.214829	TRUE	FALSE
fragment-0138_allele-ref	138	ref	rs6693871	chr1	27460412	C	T	27460330	27460494	rs2504779	Psoriasis		WASF2	WASF2	831	FCN3,CD164L2,WASF2	WASF2		FALSE	0.0321286	FALSE	0.0210924	FALSE	-0.171692	FALSE	FALSE
fragment-0138_allele-alt	138	alt	rs6693871	chr1	27460412	C	T	27460330	27460494	rs2504779	Psoriasis		WASF2	WASF2	831	FCN3,CD164L2,WASF2	WASF2		FALSE	0.0321286	FALSE	0.0210924	FALSE	-0.171692	FALSE	FALSE
fragment-0139_allele-ref	139	ref	rs9438518	chr1	27464378	G	T	27464296	27464460	rs2504779	Psoriasis		WASF2	WASF2	4797	FCN3,CD164L2,WASF2	AHDC1		FALSE	-0.111193	FALSE	-0.155253	TRUE	-0.325093	TRUE	FALSE
fragment-0139_allele-alt	139	alt	rs9438518	chr1	27464378	G	T	27464296	27464460	rs2504779	Psoriasis		WASF2	WASF2	4797	FCN3,CD164L2,WASF2	AHDC1		FALSE	-0.111193	FALSE	-0.155253	TRUE	-0.325093	TRUE	FALSE
fragment-0140_allele-ref	140	ref	rs115668188	chr1	27466732	T	C	27466650	27466814	rs2504779	Psoriasis		WASF2	WASF2	7151	FCN3,CD164L2,GPR3,EYA3,WASF2	AHDC1		FALSE	-0.178329	FALSE	-0.0807559	FALSE	0.0238959	FALSE	FALSE
fragment-0140_allele-alt	140	alt	rs115668188	chr1	27466732	T	C	27466650	27466814	rs2504779	Psoriasis		WASF2	WASF2	7151	FCN3,CD164L2,GPR3,EYA3,WASF2	AHDC1		FALSE	-0.178329	FALSE	-0.0807559	FALSE	0.0238959	FALSE	FALSE
fragment-0141_allele-ref	141	ref	rs6598883	chr1	27469857	A	G	27469775	27469939	rs2504779	Psoriasis		WASF2	WASF2	10276	FCN3,CD164L2,WASF2	WASF2		FALSE	-0.0718317	FALSE	-0.0296189	FALSE	-0.127833	FALSE	FALSE
fragment-0141_allele-alt	141	alt	rs6598883	chr1	27469857	A	G	27469775	27469939	rs2504779	Psoriasis		WASF2	WASF2	10276	FCN3,CD164L2,WASF2	WASF2		FALSE	-0.0718317	FALSE	-0.0296189	FALSE	-0.127833	FALSE	FALSE
fragment-0142_allele-ref	142	ref	rs202211690	chr1	27470587	C		27470505	27470669	rs2504779	Psoriasis		WASF2	WASF2	11006	WASF2	WASF2		FALSE	-0.121023	FALSE	-0.0380485	FALSE	0.0493162	FALSE	FALSE
fragment-0142_allele-alt	142	alt	rs202211690	chr1	27470587	C		27470505	27470669	rs2504779	Psoriasis		WASF2	WASF2	11006	WASF2	WASF2		FALSE	-0.121023	FALSE	-0.0380485	FALSE	0.0493162	FALSE	FALSE
fragment-0143_allele-ref	143	ref	rs9438574	chr1	27473856	A	G	27473774	27473938	rs2504779	Psoriasis		WASF2	WASF2	14275	FCN3,CD164L2,WASF2	AHDC1		FALSE	0.0567835	FALSE	-0.127305	FALSE	-0.142951	FALSE	FALSE
fragment-0143_allele-alt	143	alt	rs9438574	chr1	27473856	A	G	27473774	27473938	rs2504779	Psoriasis		WASF2	WASF2	14275	FCN3,CD164L2,WASF2	AHDC1		FALSE	0.0567835	FALSE	-0.127305	FALSE	-0.142951	FALSE	FALSE
fragment-0144_allele-ref	144	ref	rs6685856	chr1	27473971	C	T	27473889	27474053	rs2504779	Psoriasis		WASF2	WASF2	14390	FCN3,CD164L2,WASF2	AHDC1		FALSE	0.0831153	FALSE	0.127633	FALSE	0.147272	FALSE	FALSE
fragment-0144_allele-alt	144	alt	rs6685856	chr1	27473971	C	T	27473889	27474053	rs2504779	Psoriasis		WASF2	WASF2	14390	FCN3,CD164L2,WASF2	AHDC1		FALSE	0.0831153	FALSE	0.127633	FALSE	0.147272	FALSE	FALSE
fragment-0145_allele-ref	145	ref	rs9438576	chr1	27483058	G	T	27482976	27483140	rs2504779	Psoriasis		WASF2	WASF2	7108	FCN3,CD164L2,WASF2			FALSE	-0.0915158	FALSE	-0.113406	FALSE	-0.0298216	FALSE	FALSE
fragment-0145_allele-alt	145	alt	rs9438576	chr1	27483058	G	T	27482976	27483140	rs2504779	Psoriasis		WASF2	WASF2	7108	FCN3,CD164L2,WASF2			FALSE	-0.0915158	FALSE	-0.113406	FALSE	-0.0298216	FALSE	FALSE
fragment-0146_allele-ref	146	ref	rs9438522	chr1	27483073	G	A	27482991	27483155	rs2504779	Psoriasis		WASF2	WASF2	7093	GPR3,CD164L2,WASF2			FALSE	-0.2402	FALSE	-0.130515	FALSE	0.0268333	FALSE	FALSE
fragment-0146_allele-alt	146	alt	rs9438522	chr1	27483073	G	A	27482991	27483155	rs2504779	Psoriasis		WASF2	WASF2	7093	GPR3,CD164L2,WASF2			FALSE	-0.2402	FALSE	-0.130515	FALSE	0.0268333	FALSE	FALSE
fragment-0147_allele-ref	147	ref	rs9438577	chr1	27486924	T	C	27486842	27487006	rs2504779	Psoriasis		WASF2	WASF2	3242				FALSE	0.104839	FALSE	-0.0243728	FALSE	-0.170223	FALSE	FALSE
fragment-0147_allele-alt	147	alt	rs9438577	chr1	27486924	T	C	27486842	27487006	rs2504779	Psoriasis		WASF2	WASF2	3242				FALSE	0.104839	FALSE	-0.0243728	FALSE	-0.170223	FALSE	FALSE
fragment-0148_allele-ref	148	ref	rs9438578	chr1	27487029	A	T	27486947	27487111	rs2504779	Psoriasis		WASF2	WASF2	3137				FALSE	-0.245478	FALSE	-0.0876032	TRUE	-0.350496	TRUE	FALSE
fragment-0148_allele-alt	148	alt	rs9438578	chr1	27487029	A	T	27486947	27487111	rs2504779	Psoriasis		WASF2	WASF2	3137				FALSE	-0.245478	FALSE	-0.0876032	TRUE	-0.350496	TRUE	FALSE
fragment-0149_allele-ref	149	ref	rs138580176	chr1	27487743	C	A	27487661	27487825	rs2504779	Psoriasis		WASF2	WASF2	2423				FALSE	0.16427	FALSE	0.12945	FALSE	0.238148	FALSE	FALSE
fragment-0149_allele-alt	149	alt	rs138580176	chr1	27487743	C	A	27487661	27487825	rs2504779	Psoriasis		WASF2	WASF2	2423				FALSE	0.16427	FALSE	0.12945	FALSE	0.238148	FALSE	FALSE
fragment-0150_allele-ref	150	ref	rs72478544	chr1	27489587	A	G	27489505	27489669	rs2504779	Psoriasis		WASF2	WASF2	579	CD164L2,WASF2	LOC105376892,AHDC1		FALSE	-0.176438	FALSE	-0.0989246	FALSE	-0.293893	FALSE	FALSE
fragment-0150_allele-alt	150	alt	rs72478544	chr1	27489587	A	G	27489505	27489669	rs2504779	Psoriasis		WASF2	WASF2	579	CD164L2,WASF2	LOC105376892,AHDC1		FALSE	-0.176438	FALSE	-0.0989246	FALSE	-0.293893	FALSE	FALSE
fragment-0151_allele-ref	151	ref	rs57545657	chr1	27491734	A		27491652	27491816	rs2504779	Psoriasis			WASF2	1568		LOC105376892,AHDC1	WASF2	FALSE	-0.0455214	FALSE	-0.146981	FALSE	-0.150776	FALSE	FALSE
fragment-0151_allele-alt	151	alt	rs57545657	chr1	27491734	A		27491652	27491816	rs2504779	Psoriasis			WASF2	1568		LOC105376892,AHDC1	WASF2	FALSE	-0.0455214	FALSE	-0.146981	FALSE	-0.150776	FALSE	FALSE
fragment-0152_allele-ref	152	ref	rs79775449	chr1	27492521	C	T	27492439	27492603	rs2504779	Psoriasis			WASF2	2355	WASF2	LOC105376892,AHDC1		TRUE	-0.631692	TRUE	-0.813533	TRUE	-0.581575	TRUE	FALSE
fragment-0152_allele-alt	152	alt	rs79775449	chr1	27492521	C	T	27492439	27492603	rs2504779	Psoriasis			WASF2	2355	WASF2	LOC105376892,AHDC1		TRUE	-0.631692	TRUE	-0.813533	TRUE	-0.581575	TRUE	FALSE
fragment-0153_allele-ref	153	ref	rs80066582	chr1	27492587	C	T	27492505	27492669	rs2504779	Psoriasis			WASF2	2421	WASF2	LOC105376892,AHDC1		FALSE	-0.102073	FALSE	-0.209406	FALSE	-0.0764656	FALSE	FALSE
fragment-0153_allele-alt	153	alt	rs80066582	chr1	27492587	C	T	27492505	27492669	rs2504779	Psoriasis			WASF2	2421	WASF2	LOC105376892,AHDC1		FALSE	-0.102073	FALSE	-0.209406	FALSE	-0.0764656	FALSE	FALSE
fragment-0154_allele-ref	154	ref	rs6598885	chr1	27496624	G	C	27496542	27496706	rs2504779	Psoriasis			WASF2	6458	FCN3,CD164L2,GPR3,TMEM222,WASF2			FALSE	0.0431323	FALSE	0.108937	FALSE	0.0451868	FALSE	FALSE
fragment-0154_allele-alt	154	alt	rs6598885	chr1	27496624	G	C	27496542	27496706	rs2504779	Psoriasis			WASF2	6458	FCN3,CD164L2,GPR3,TMEM222,WASF2			FALSE	0.0431323	FALSE	0.108937	FALSE	0.0451868	FALSE	FALSE
fragment-0155_allele-ref	155	ref	rs3901294	chr1	27504242	C	G	27504160	27504324	rs2504779	Psoriasis			WASF2	14076	CD164L2,WASF2			FALSE	-0.302711	FALSE	0.0127226	FALSE	0.0331165	FALSE	FALSE
fragment-0155_allele-alt	155	alt	rs3901294	chr1	27504242	C	G	27504160	27504324	rs2504779	Psoriasis			WASF2	14076	CD164L2,WASF2			FALSE	-0.302711	FALSE	0.0127226	FALSE	0.0331165	FALSE	FALSE
fragment-0156_allele-ref	156	ref	rs56894487	chr1	27504442		T	27504359	27504523	rs2504779	Psoriasis			WASF2	14276				FALSE	-0.217079	FALSE	-0.1191	FALSE	-0.208618	FALSE	FALSE
fragment-0156_allele-alt	156	alt	rs56894487	chr1	27504442		T	27504359	27504523	rs2504779	Psoriasis			WASF2	14276				FALSE	-0.217079	FALSE	-0.1191	FALSE	-0.208618	FALSE	FALSE
fragment-0157_allele-ref	157	ref	rs74063832	chr1	27506674	C	T	27506592	27506756	rs2504779	Psoriasis			WASF2	16508	EYA3,CD164L2,WASF2			FALSE	-0.0318422	FALSE	0.156346	FALSE	-0.0373529	FALSE	FALSE
fragment-0157_allele-alt	157	alt	rs74063832	chr1	27506674	C	T	27506592	27506756	rs2504779	Psoriasis			WASF2	16508	EYA3,CD164L2,WASF2			FALSE	-0.0318422	FALSE	0.156346	FALSE	-0.0373529	FALSE	FALSE
fragment-0158_allele-ref	158	ref	rs61776025	chr1	34639796	C	T	34639714	34639878	rs4308942	Seborrheic dermatitis	?		SMIM12	72940				FALSE	-0.118728	FALSE	-0.00785818	FALSE	0.183714	FALSE	FALSE
fragment-0158_allele-alt	158	alt	rs61776025	chr1	34639796	C	T	34639714	34639878	rs4308942	Seborrheic dermatitis	?		SMIM12	72940				FALSE	-0.118728	FALSE	-0.00785818	FALSE	0.183714	FALSE	FALSE
fragment-0159_allele-ref	159	ref	rs180826669	chr1	66273278	C	T	66273196	66273360	rs180826669	Rosacea	alt	PDE4B	PDE4B	101300		PDE4B		FALSE	-0.0837874	FALSE	-0.125441	FALSE	-0.0854642	FALSE	FALSE
fragment-0159_allele-alt	159	alt	rs180826669	chr1	66273278	C	T	66273196	66273360	rs180826669	Rosacea	alt	PDE4B	PDE4B	101300		PDE4B		FALSE	-0.0837874	FALSE	-0.125441	FALSE	-0.0854642	FALSE	FALSE
fragment-0160_allele-ref	160	ref	rs783316	chr1	66436455	T	A	66436373	66436537	rs180826669	Rosacea	ref		PDE4B	61877		PDE4B		FALSE	-0.464637	FALSE	-0.36628	FALSE	-0.291172	FALSE	TRUE
fragment-0160_allele-alt	160	alt	rs783316	chr1	66436455	T	A	66436373	66436537	rs180826669	Rosacea	ref		PDE4B	61877		PDE4B		FALSE	-0.464637	FALSE	-0.36628	FALSE	-0.291172	FALSE	TRUE
fragment-0161_allele-ref	161	ref	rs28721308	chr1	67093926	G	A	67093844	67094008	rs72933970	Psoriasis	?	C1orf141	C1orf141	1762				FALSE	0.257842	TRUE	0.365171	TRUE	0.288684	TRUE	FALSE
fragment-0161_allele-alt	161	alt	rs28721308	chr1	67093926	G	A	67093844	67094008	rs72933970	Psoriasis	?	C1orf141	C1orf141	1762				FALSE	0.257842	TRUE	0.365171	TRUE	0.288684	TRUE	FALSE
fragment-0162_allele-ref	162	ref	rs11800698	chr1	67094057	G	A	67093975	67094139	rs72933970	Psoriasis	?	C1orf141	C1orf141	1893				FALSE	0.397641	FALSE	0.295373	FALSE	0.238933	FALSE	FALSE
fragment-0162_allele-alt	162	alt	rs11800698	chr1	67094057	G	A	67093975	67094139	rs72933970	Psoriasis	?	C1orf141	C1orf141	1893				FALSE	0.397641	FALSE	0.295373	FALSE	0.238933	FALSE	FALSE
fragment-0163_allele-ref	163	ref	rs11807091	chr1	67094063	C	T	67093981	67094145	rs72933970	Psoriasis	?	C1orf141	C1orf141	1899				FALSE	0.276142	FALSE	0.309856	FALSE	0.4058	FALSE	FALSE
fragment-0163_allele-alt	163	alt	rs11807091	chr1	67094063	C	T	67093981	67094145	rs72933970	Psoriasis	?	C1orf141	C1orf141	1899				FALSE	0.276142	FALSE	0.309856	FALSE	0.4058	FALSE	FALSE
fragment-0164_allele-ref	164	ref	rs72933963	chr1	67094402	A	G	67094320	67094484	rs72933970	Psoriasis	?	C1orf141	C1orf141	2238				FALSE	-0.0228168	FALSE	-0.0239383	FALSE	0.0533404	FALSE	FALSE
fragment-0164_allele-alt	164	alt	rs72933963	chr1	67094402	A	G	67094320	67094484	rs72933970	Psoriasis	?	C1orf141	C1orf141	2238				FALSE	-0.0228168	FALSE	-0.0239383	FALSE	0.0533404	FALSE	FALSE
fragment-0165_allele-ref	165	ref	rs72933965	chr1	67094702	T	C	67094620	67094784	rs72933970	Psoriasis	?	C1orf141	C1orf141	2538				FALSE	0.0055424	FALSE	0.200422	FALSE	0.000904018	FALSE	FALSE
fragment-0165_allele-alt	165	alt	rs72933965	chr1	67094702	T	C	67094620	67094784	rs72933970	Psoriasis	?	C1orf141	C1orf141	2538				FALSE	0.0055424	FALSE	0.200422	FALSE	0.000904018	FALSE	FALSE
fragment-0166_allele-ref	166	ref	rs148704724	chr1	67095545	T		67095463	67095627	rs72933970	Psoriasis	?	C1orf141	C1orf141	3381				FALSE	0.0751652	FALSE	-0.0808522	FALSE	-0.00878357	FALSE	FALSE
fragment-0166_allele-alt	166	alt	rs148704724	chr1	67095545	T		67095463	67095627	rs72933970	Psoriasis	?	C1orf141	C1orf141	3381				FALSE	0.0751652	FALSE	-0.0808522	FALSE	-0.00878357	FALSE	FALSE
fragment-0167_allele-ref	167	ref	rs67445597	chr1	67095568	C	T	67095486	67095650	rs72933970	Psoriasis	?	C1orf141	C1orf141	3404	ENSG00000275678.1,SLC35D1			FALSE	0.104536	FALSE	0.00708586	FALSE	-0.392336	FALSE	FALSE
fragment-0167_allele-alt	167	alt	rs67445597	chr1	67095568	C	T	67095486	67095650	rs72933970	Psoriasis	?	C1orf141	C1orf141	3404	ENSG00000275678.1,SLC35D1			FALSE	0.104536	FALSE	0.00708586	FALSE	-0.392336	FALSE	FALSE
fragment-0168_allele-ref	168	ref	rs11209003	chr1	67135449	G	T	67135367	67135531	rs2295359	Psoriasis	ref	C1orf141	C1orf141	3457	C1orf141,SGIP1,ENSG00000275678.1		C1orf141	FALSE	0.495668	FALSE	0.0858159	FALSE	0.151446	FALSE	TRUE
fragment-0168_allele-alt	168	alt	rs11209003	chr1	67135449	G	T	67135367	67135531	rs2295359	Psoriasis	ref	C1orf141	C1orf141	3457	C1orf141,SGIP1,ENSG00000275678.1		C1orf141	FALSE	0.495668	FALSE	0.0858159	FALSE	0.151446	FALSE	TRUE
fragment-0169_allele-ref	169	ref	rs7520667	chr1	67144956	C	A	67144874	67145038	rs2295359	Psoriasis	ref	C1orf141,IL23R	C1orf141	6050	C1orf141,ENSG00000275678.1,SGIP1,SLC35D1	IL23R,DYNLT5,SLC35D1		FALSE	0.00796802	FALSE	0.0818156	FALSE	0.203974	FALSE	TRUE
fragment-0169_allele-alt	169	alt	rs7520667	chr1	67144956	C	A	67144874	67145038	rs2295359	Psoriasis	ref	C1orf141,IL23R	C1orf141	6050	C1orf141,ENSG00000275678.1,SGIP1,SLC35D1	IL23R,DYNLT5,SLC35D1		FALSE	0.00796802	FALSE	0.0818156	FALSE	0.203974	FALSE	TRUE
fragment-0170_allele-ref	170	ref	rs4655683	chr1	67145930	G	A	67145848	67146012	rs2295359	Psoriasis	ref	C1orf141,IL23R	C1orf141	7024	C1orf141,SGIP1,ENSG00000275678.1	IL23R,DYNLT5,SLC35D1		FALSE	-0.310096	TRUE	-0.166329	TRUE	-0.249391	TRUE	TRUE
fragment-0170_allele-alt	170	alt	rs4655683	chr1	67145930	G	A	67145848	67146012	rs2295359	Psoriasis	ref	C1orf141,IL23R	C1orf141	7024	C1orf141,SGIP1,ENSG00000275678.1	IL23R,DYNLT5,SLC35D1		FALSE	-0.310096	TRUE	-0.166329	TRUE	-0.249391	TRUE	TRUE
fragment-0171_allele-ref	171	ref	rs4655684	chr1	67146089	C	T	67146007	67146171	rs2295359	Psoriasis	alt	C1orf141,IL23R	C1orf141	7183	C1orf141,SGIP1,ENSG00000275678.1	IL23R,DYNLT5,SLC35D1		TRUE	-0.429465	FALSE	-0.197597	FALSE	-0.278851	TRUE	FALSE
fragment-0171_allele-alt	171	alt	rs4655684	chr1	67146089	C	T	67146007	67146171	rs2295359	Psoriasis	alt	C1orf141,IL23R	C1orf141	7183	C1orf141,SGIP1,ENSG00000275678.1	IL23R,DYNLT5,SLC35D1		TRUE	-0.429465	FALSE	-0.197597	FALSE	-0.278851	TRUE	FALSE
fragment-0172_allele-ref	172	ref	rs6588245	chr1	67146116	C	T	67146034	67146198	rs2295359	Psoriasis	ref	C1orf141,IL23R	C1orf141	7210	C1orf141,ENSG00000275678.1,SGIP1,SLC35D1	IL23R,DYNLT5,SLC35D1		FALSE	0.108613	FALSE	-0.0993735	FALSE	-0.00734749	FALSE	TRUE
fragment-0172_allele-alt	172	alt	rs6588245	chr1	67146116	C	T	67146034	67146198	rs2295359	Psoriasis	ref	C1orf141,IL23R	C1orf141	7210	C1orf141,ENSG00000275678.1,SGIP1,SLC35D1	IL23R,DYNLT5,SLC35D1		FALSE	0.108613	FALSE	-0.0993735	FALSE	-0.00734749	FALSE	TRUE
fragment-0173_allele-ref	173	ref	rs6588246	chr1	67146533	T	C	67146451	67146615	rs2295359	Psoriasis	ref	C1orf141,IL23R	C1orf141	7627	C1orf141,ENSG00000275678.1,SGIP1,SLC35D1	IL23R,DYNLT5,SLC35D1		FALSE	0.195887	FALSE	0.399289	FALSE	0.381951	FALSE	TRUE
fragment-0173_allele-alt	173	alt	rs6588246	chr1	67146533	T	C	67146451	67146615	rs2295359	Psoriasis	ref	C1orf141,IL23R	C1orf141	7627	C1orf141,ENSG00000275678.1,SGIP1,SLC35D1	IL23R,DYNLT5,SLC35D1		FALSE	0.195887	FALSE	0.399289	FALSE	0.381951	FALSE	TRUE
fragment-0174_allele-ref	174	ref	rs11209004	chr1	67148249	G	A	67148167	67148331	rs2295359	Psoriasis	ref	C1orf141,IL23R	C1orf141	9343	C1orf141,SGIP1,ENSG00000275678.1	IL23R,DYNLT5,SLC35D1		FALSE	-0.220161	FALSE	-0.16146	FALSE	-0.14203	FALSE	TRUE
fragment-0174_allele-alt	174	alt	rs11209004	chr1	67148249	G	A	67148167	67148331	rs2295359	Psoriasis	ref	C1orf141,IL23R	C1orf141	9343	C1orf141,SGIP1,ENSG00000275678.1	IL23R,DYNLT5,SLC35D1		FALSE	-0.220161	FALSE	-0.16146	FALSE	-0.14203	FALSE	TRUE
fragment-0175_allele-ref	175	ref	rs12029362	chr1	67158548	G	A	67158466	67158630	rs2295359	Psoriasis	ref	C1orf141,IL23R	C1orf141	19642	C1orf141,SGIP1,ENSG00000275678.1	SLC35D1		FALSE	-0.104192	FALSE	-0.0130123	FALSE	0.107435	FALSE	TRUE
fragment-0175_allele-alt	175	alt	rs12029362	chr1	67158548	G	A	67158466	67158630	rs2295359	Psoriasis	ref	C1orf141,IL23R	C1orf141	19642	C1orf141,SGIP1,ENSG00000275678.1	SLC35D1		FALSE	-0.104192	FALSE	-0.0130123	FALSE	0.107435	FALSE	TRUE
fragment-0176_allele-ref	176	ref	rs12043240	chr1	67158621	C	T	67158539	67158703	rs2295359	Psoriasis	alt	C1orf141,IL23R	C1orf141	19715	C1orf141,SGIP1,ENSG00000275678.1	SLC35D1		FALSE	-0.157001	FALSE	-0.197848	FALSE	-0.0295294	FALSE	FALSE
fragment-0176_allele-alt	176	alt	rs12043240	chr1	67158621	C	T	67158539	67158703	rs2295359	Psoriasis	alt	C1orf141,IL23R	C1orf141	19715	C1orf141,SGIP1,ENSG00000275678.1	SLC35D1		FALSE	-0.157001	FALSE	-0.197848	FALSE	-0.0295294	FALSE	FALSE
fragment-0177_allele-ref	177	ref	rs10889661	chr1	67159626	T	A	67159544	67159708	rs2295359	Psoriasis	alt	C1orf141,IL23R	C1orf141	20720	C1orf141,SGIP1,ENSG00000275678.1			FALSE	0.0910322	FALSE	-0.0226783	FALSE	0.00645304	FALSE	FALSE
fragment-0177_allele-alt	177	alt	rs10889661	chr1	67159626	T	A	67159544	67159708	rs2295359	Psoriasis	alt	C1orf141,IL23R	C1orf141	20720	C1orf141,SGIP1,ENSG00000275678.1			FALSE	0.0910322	FALSE	-0.0226783	FALSE	0.00645304	FALSE	FALSE
fragment-0178_allele-ref	178	ref	rs12030867	chr1	67161937	T	C	67161855	67162019	rs2295359	Psoriasis	alt	C1orf141,IL23R	C1orf141	23031	C1orf141,SGIP1,ENSG00000275678.1			FALSE	-0.185334	FALSE	-0.107303	FALSE	-0.0969491	FALSE	FALSE
fragment-0178_allele-alt	178	alt	rs12030867	chr1	67161937	T	C	67161855	67162019	rs2295359	Psoriasis	alt	C1orf141,IL23R	C1orf141	23031	C1orf141,SGIP1,ENSG00000275678.1			FALSE	-0.185334	FALSE	-0.107303	FALSE	-0.0969491	FALSE	FALSE
fragment-0179_allele-ref	179	ref	rs72676058	chr1	67161998	C	A	67161916	67162080	rs2295359	Psoriasis	ref	C1orf141,IL23R	C1orf141	23092	C1orf141,SGIP1,ENSG00000275678.1			FALSE	-0.155318	FALSE	-0.159208	FALSE	-0.0611426	FALSE	TRUE
fragment-0179_allele-alt	179	alt	rs72676058	chr1	67161998	C	A	67161916	67162080	rs2295359	Psoriasis	ref	C1orf141,IL23R	C1orf141	23092	C1orf141,SGIP1,ENSG00000275678.1			FALSE	-0.155318	FALSE	-0.159208	FALSE	-0.0611426	FALSE	TRUE
fragment-0180_allele-ref	180	ref	rs11410147	chr1	67214257		T	67214174	67214338	rs12564022	Psoriasis	ref	C1orf141,IL23R	C1orf141,IL23R	17595				TRUE	-0.439196	TRUE	-0.347882	FALSE	-0.142126	TRUE	TRUE
fragment-0180_allele-alt	180	alt	rs11410147	chr1	67214257		T	67214174	67214338	rs12564022	Psoriasis	ref	C1orf141,IL23R	C1orf141,IL23R	17595				TRUE	-0.439196	TRUE	-0.347882	FALSE	-0.142126	TRUE	TRUE
fragment-0181_allele-ref	181	ref	rs11209025	chr1	67227339	A	G	67227257	67227421	rs2201841	Psoriasis	ref	C1orf141,IL23R	C1orf141,IL23R	4513	IL12RB2,C1orf141			TRUE	0.717703	TRUE	0.550997	FALSE	0.330269	TRUE	TRUE
fragment-0181_allele-alt	181	alt	rs11209025	chr1	67227339	A	G	67227257	67227421	rs2201841	Psoriasis	ref	C1orf141,IL23R	C1orf141,IL23R	4513	IL12RB2,C1orf141			TRUE	0.717703	TRUE	0.550997	FALSE	0.330269	TRUE	TRUE
fragment-0182_allele-ref	182	ref	rs369088646	chr1	67230547	TTA		67230466	67230630	rs2201841	Psoriasis	alt	C1orf141,IL23R	C1orf141,IL23R	1305		SERBP1		FALSE	-0.00878836	FALSE	-0.268274	FALSE	-0.190075	FALSE	FALSE
fragment-0182_allele-alt	182	alt	rs369088646	chr1	67230547	TTA		67230466	67230630	rs2201841	Psoriasis	alt	C1orf141,IL23R	C1orf141,IL23R	1305		SERBP1		FALSE	-0.00878836	FALSE	-0.268274	FALSE	-0.190075	FALSE	FALSE
fragment-0183_allele-ref	183	ref	rs12031203	chr1	67230864	G	A	67230782	67230946	rs2201841	Psoriasis	ref	C1orf141,IL23R	C1orf141,IL23R	988		SERBP1		FALSE	-0.443493	FALSE	-0.122831	FALSE	-0.246639	FALSE	TRUE
fragment-0183_allele-alt	183	alt	rs12031203	chr1	67230864	G	A	67230782	67230946	rs2201841	Psoriasis	ref	C1orf141,IL23R	C1orf141,IL23R	988		SERBP1		FALSE	-0.443493	FALSE	-0.122831	FALSE	-0.246639	FALSE	TRUE
fragment-0184_allele-ref	184	ref	rs75328060	chr1	67231386	A	G	67231304	67231468	rs11209026,rs113935720,rs9988642	Psoriasis,Inflammatory skin disease,Psoriasis,Psoriasis,Psoriasis	?,ref,ref	C1orf141,IL23R	C1orf141,IL23R	466		SERBP1		FALSE	-0.20973	FALSE	-0.275388	FALSE	-0.0684558	FALSE	TRUE
fragment-0184_allele-alt	184	alt	rs75328060	chr1	67231386	A	G	67231304	67231468	rs11209026,rs113935720,rs9988642	Psoriasis,Inflammatory skin disease,Psoriasis,Psoriasis,Psoriasis	?,ref,ref	C1orf141,IL23R	C1orf141,IL23R	466		SERBP1		FALSE	-0.20973	FALSE	-0.275388	FALSE	-0.0684558	FALSE	TRUE
fragment-0185_allele-ref	185	ref	rs6686950	chr1	67231950	G	T	67231868	67232032	rs2201841	Psoriasis	ref	IL23R	C1orf141,IL23R	98		SERBP1	C1orf141	FALSE	-0.417597	FALSE	-0.604655	FALSE	-0.103837	FALSE	TRUE
fragment-0185_allele-alt	185	alt	rs6686950	chr1	67231950	G	T	67231868	67232032	rs2201841	Psoriasis	ref	IL23R	C1orf141,IL23R	98		SERBP1	C1orf141	FALSE	-0.417597	FALSE	-0.604655	FALSE	-0.103837	FALSE	TRUE
fragment-0186_allele-ref	186	ref	rs78254060	chr1	67232186	C	T	67232104	67232268	rs11209026,rs113935720,rs9988642	Psoriasis,Inflammatory skin disease,Psoriasis,Psoriasis,Psoriasis	?,ref,ref	IL23R	C1orf141,IL23R	334		SERBP1	C1orf141	FALSE	-0.257956	FALSE	-0.0785694	FALSE	-0.134784	FALSE	TRUE
fragment-0186_allele-alt	186	alt	rs78254060	chr1	67232186	C	T	67232104	67232268	rs11209026,rs113935720,rs9988642	Psoriasis,Inflammatory skin disease,Psoriasis,Psoriasis,Psoriasis	?,ref,ref	IL23R	C1orf141,IL23R	334		SERBP1	C1orf141	FALSE	-0.257956	FALSE	-0.0785694	FALSE	-0.134784	FALSE	TRUE
fragment-0187_allele-ref	187	ref	rs10889676	chr1	67256884	C	A	67256802	67256966	rs2201841	Psoriasis	alt	IL23R	IL23R	3094				FALSE	0.110538	TRUE	0.28891	FALSE	0.0891026	TRUE	FALSE
fragment-0187_allele-alt	187	alt	rs10889676	chr1	67256884	C	A	67256802	67256966	rs2201841	Psoriasis	alt	IL23R	IL23R	3094				FALSE	0.110538	TRUE	0.28891	FALSE	0.0891026	TRUE	FALSE
fragment-0188_allele-ref	188	ref	rs41494046	chr1	67257236	C	G	67257154	67257318	rs11209026,rs113935720,rs9988642	Psoriasis,Inflammatory skin disease,Psoriasis,Psoriasis,Psoriasis	?,ref,alt	IL23R	IL23R	2742				FALSE	0.357104	FALSE	0.138679	FALSE	0.310984	FALSE	FALSE
fragment-0188_allele-alt	188	alt	rs41494046	chr1	67257236	C	G	67257154	67257318	rs11209026,rs113935720,rs9988642	Psoriasis,Inflammatory skin disease,Psoriasis,Psoriasis,Psoriasis	?,ref,alt	IL23R	IL23R	2742				FALSE	0.357104	FALSE	0.138679	FALSE	0.310984	FALSE	FALSE
fragment-0189_allele-ref	189	ref	rs11583760	chr1	67270265	C	T	67270183	67270347	rs11209026,rs113935720,rs9988642	Psoriasis,Inflammatory skin disease,Psoriasis,Psoriasis,Psoriasis	?,ref,ref		IL23R	10287				TRUE	-0.369535	FALSE	-0.188247	FALSE	-0.320073	TRUE	TRUE
fragment-0189_allele-alt	189	alt	rs11583760	chr1	67270265	C	T	67270183	67270347	rs11209026,rs113935720,rs9988642	Psoriasis,Inflammatory skin disease,Psoriasis,Psoriasis,Psoriasis	?,ref,ref		IL23R	10287				TRUE	-0.369535	FALSE	-0.188247	FALSE	-0.320073	TRUE	TRUE
fragment-0190_allele-ref	190	ref	rs11802647	chr1	67298915	G	A	67298833	67298997	rs12119179	Inflammatory skin disease	?		IL12RB2	8448		C1orf141		FALSE	-0.30597	FALSE	-0.181157	FALSE	-0.175264	FALSE	FALSE
fragment-0190_allele-alt	190	alt	rs11802647	chr1	67298915	G	A	67298833	67298997	rs12119179	Inflammatory skin disease	?		IL12RB2	8448		C1orf141		FALSE	-0.30597	FALSE	-0.181157	FALSE	-0.175264	FALSE	FALSE
fragment-0191_allele-ref	191	ref	rs6680685	chr1	69296051	A	C	69295969	69296133	rs10789285	Psoriasis	alt		LRRC7	271870				FALSE	-0.0234984	FALSE	-0.0361798	FALSE	-0.104216	FALSE	FALSE
fragment-0191_allele-alt	191	alt	rs6680685	chr1	69296051	A	C	69295969	69296133	rs10789285	Psoriasis	alt		LRRC7	271870				FALSE	-0.0234984	FALSE	-0.0361798	FALSE	-0.104216	FALSE	FALSE
fragment-0192_allele-ref	192	ref	rs6683778	chr1	69296167	T	C	69296085	69296249	rs10789285	Psoriasis	alt		LRRC7	271754				FALSE	0.251387	FALSE	0.161164	FALSE	0.249108	FALSE	FALSE
fragment-0192_allele-alt	192	alt	rs6683778	chr1	69296167	T	C	69296085	69296249	rs10789285	Psoriasis	alt		LRRC7	271754				FALSE	0.251387	FALSE	0.161164	FALSE	0.249108	FALSE	FALSE
fragment-0193_allele-ref	193	ref	rs7533725	chr1	69305874	G	A	69305792	69305956	rs10789285	Psoriasis	alt		LRRC7	262047				FALSE	-0.204342	FALSE	-0.085991	FALSE	-0.066974	FALSE	FALSE
fragment-0193_allele-alt	193	alt	rs7533725	chr1	69305874	G	A	69305792	69305956	rs10789285	Psoriasis	alt		LRRC7	262047				FALSE	-0.204342	FALSE	-0.085991	FALSE	-0.066974	FALSE	FALSE
fragment-0194_allele-ref	194	ref	rs10889806	chr1	69306214	A	G	69306132	69306296	rs10789285	Psoriasis	alt		LRRC7	261707				FALSE	-0.393718	TRUE	-0.511957	FALSE	-0.255817	TRUE	FALSE
fragment-0194_allele-alt	194	alt	rs10889806	chr1	69306214	A	G	69306132	69306296	rs10789285	Psoriasis	alt		LRRC7	261707				FALSE	-0.393718	TRUE	-0.511957	FALSE	-0.255817	TRUE	FALSE
fragment-0195_allele-ref	195	ref	rs10789281	chr1	69306374	C	T	69306292	69306456	rs10789285	Psoriasis	alt		LRRC7	261547				FALSE	0.146452	FALSE	-0.143233	FALSE	-0.0589376	FALSE	FALSE
fragment-0195_allele-alt	195	alt	rs10789281	chr1	69306374	C	T	69306292	69306456	rs10789285	Psoriasis	alt		LRRC7	261547				FALSE	0.146452	FALSE	-0.143233	FALSE	-0.0589376	FALSE	FALSE
fragment-0196_allele-ref	196	ref	rs12081500	chr1	69312346	G	T	69312264	69312428	rs10789285	Psoriasis	alt		LRRC7	255575				FALSE	-0.0614956	FALSE	0.0112291	FALSE	-0.126264	FALSE	FALSE
fragment-0196_allele-alt	196	alt	rs12081500	chr1	69312346	G	T	69312264	69312428	rs10789285	Psoriasis	alt		LRRC7	255575				FALSE	-0.0614956	FALSE	0.0112291	FALSE	-0.126264	FALSE	FALSE
fragment-0197_allele-ref	197	ref	rs7417529	chr1	69312504	C	T	69312422	69312586	rs10789285	Psoriasis	alt		LRRC7	255417				FALSE	0.0412741	FALSE	0.084183	FALSE	0.0671102	FALSE	FALSE
fragment-0197_allele-alt	197	alt	rs7417529	chr1	69312504	C	T	69312422	69312586	rs10789285	Psoriasis	alt		LRRC7	255417				FALSE	0.0412741	FALSE	0.084183	FALSE	0.0671102	FALSE	FALSE
fragment-0198_allele-ref	198	ref	rs59515109	chr1	69315157	T	C	69315075	69315239	rs10789285	Psoriasis	ref		LRRC7	252764				TRUE	0.600177	TRUE	0.928792	TRUE	0.984954	TRUE	TRUE
fragment-0198_allele-alt	198	alt	rs59515109	chr1	69315157	T	C	69315075	69315239	rs10789285	Psoriasis	ref		LRRC7	252764				TRUE	0.600177	TRUE	0.928792	TRUE	0.984954	TRUE	TRUE
fragment-0199_allele-ref	199	ref	rs59251823	chr1	69315250	C	A	69315168	69315332	rs10789285	Psoriasis	alt		LRRC7	252671				FALSE	0.286815	FALSE	0.170926	FALSE	0.201775	FALSE	FALSE
fragment-0199_allele-alt	199	alt	rs59251823	chr1	69315250	C	A	69315168	69315332	rs10789285	Psoriasis	alt		LRRC7	252671				FALSE	0.286815	FALSE	0.170926	FALSE	0.201775	FALSE	FALSE
fragment-0200_allele-ref	200	ref	chr1:88601609	chr1	88601609	G	T	88601527	88601691	rs191805855	Rosacea		PKN2-AS1	PKN2	82612				FALSE	0.151992	FALSE	0.362729	FALSE	0.263041	FALSE	FALSE
fragment-0200_allele-alt	200	alt	chr1:88601609	chr1	88601609	G	T	88601527	88601691	rs191805855	Rosacea		PKN2-AS1	PKN2	82612				FALSE	0.151992	FALSE	0.362729	FALSE	0.263041	FALSE	FALSE
fragment-0201_allele-ref	201	ref	rs183822716	chr1	88762548	T	C	88762466	88762630	rs191805855	Rosacea	alt	PKN2	PKN2	54230				FALSE	0.257636	FALSE	0.126458	FALSE	0.212531	FALSE	FALSE
fragment-0201_allele-alt	201	alt	rs183822716	chr1	88762548	T	C	88762466	88762630	rs191805855	Rosacea	alt	PKN2	PKN2	54230				FALSE	0.257636	FALSE	0.126458	FALSE	0.212531	FALSE	FALSE
fragment-0202_allele-ref	202	ref	rs185589687	chr1	88962307	C	T	88962225	88962389	rs191805855	Rosacea	alt	KYAT3	KYAT3	17148		GBP6		FALSE	-0.303365	FALSE	-0.324237	FALSE	-0.301764	FALSE	FALSE
fragment-0202_allele-alt	202	alt	rs185589687	chr1	88962307	C	T	88962225	88962389	rs191805855	Rosacea	alt	KYAT3	KYAT3	17148		GBP6		FALSE	-0.303365	FALSE	-0.324237	FALSE	-0.301764	FALSE	FALSE
fragment-0203_allele-ref	203	ref	rs144341165	chr1	89263056	A	T	89262974	89263138	rs191805855	Rosacea	alt	GBP5,ENSG00000237568	GBP5	2475			GBP5	FALSE	0.394759	TRUE	0.384297	TRUE	0.367308	TRUE	FALSE
fragment-0203_allele-alt	203	alt	rs144341165	chr1	89263056	A	T	89262974	89263138	rs191805855	Rosacea	alt	GBP5,ENSG00000237568	GBP5	2475			GBP5	FALSE	0.394759	TRUE	0.384297	TRUE	0.367308	TRUE	FALSE
fragment-0204_allele-ref	204	ref	rs2002384	chr1	110156029	A	G	110155947	110156111	rs535930	Multiple keratinocyte cancers,Basal cell carcinoma	ref	SLC6A17	SLC6A17	5536	SLC6A17			FALSE	0.266224	FALSE	0.173641	FALSE	0.331052	FALSE	TRUE
fragment-0204_allele-alt	204	alt	rs2002384	chr1	110156029	A	G	110155947	110156111	rs535930	Multiple keratinocyte cancers,Basal cell carcinoma	ref	SLC6A17	SLC6A17	5536	SLC6A17			FALSE	0.266224	FALSE	0.173641	FALSE	0.331052	FALSE	TRUE
fragment-0205_allele-ref	205	ref	rs10858001	chr1	113538380	G	C	113538298	113538462	rs17031716	Alopecia areata	alt	MAGI3	MAGI3	38376	PHTF1,AP4B1,ENSG00000232450.1,ENSG00000231128.5,MAGI3			FALSE	-0.124569	FALSE	-0.14887	FALSE	-0.0389878	FALSE	FALSE
fragment-0205_allele-alt	205	alt	rs10858001	chr1	113538380	G	C	113538298	113538462	rs17031716	Alopecia areata	alt	MAGI3	MAGI3	38376	PHTF1,AP4B1,ENSG00000232450.1,ENSG00000231128.5,MAGI3			FALSE	-0.124569	FALSE	-0.14887	FALSE	-0.0389878	FALSE	FALSE
fragment-0206_allele-ref	206	ref	rs4456089	chr1	113541922	C	T	113541840	113542004	rs17031716	Alopecia areata	alt	MAGI3	MAGI3	34834	PHTF1,BCL2L15,AP4B1-AS1,ENSG00000231128.5,MAGI3			FALSE	-0.0401566	FALSE	-0.0932377	FALSE	0.0310062	FALSE	FALSE
fragment-0206_allele-alt	206	alt	rs4456089	chr1	113541922	C	T	113541840	113542004	rs17031716	Alopecia areata	alt	MAGI3	MAGI3	34834	PHTF1,BCL2L15,AP4B1-AS1,ENSG00000231128.5,MAGI3			FALSE	-0.0401566	FALSE	-0.0932377	FALSE	0.0310062	FALSE	FALSE
fragment-0207_allele-ref	207	ref	rs11102651	chr1	113544199	T	C	113544117	113544281	rs17031716	Alopecia areata	alt	MAGI3	MAGI3	32557	PHTF1,AP4B1,ENSG00000232450.1,ENSG00000231128.5,MAGI3			FALSE	-0.163858	FALSE	-0.185604	FALSE	-0.0977187	FALSE	FALSE
fragment-0207_allele-alt	207	alt	rs11102651	chr1	113544199	T	C	113544117	113544281	rs17031716	Alopecia areata	alt	MAGI3	MAGI3	32557	PHTF1,AP4B1,ENSG00000232450.1,ENSG00000231128.5,MAGI3			FALSE	-0.163858	FALSE	-0.185604	FALSE	-0.0977187	FALSE	FALSE
fragment-0208_allele-ref	208	ref	rs71962960	chr1	113545084	T		113545002	113545166	rs17031716	Alopecia areata	alt	MAGI3	MAGI3	31672				FALSE	-0.0556776	FALSE	-0.0548921	FALSE	0.0331895	FALSE	FALSE
fragment-0208_allele-alt	208	alt	rs71962960	chr1	113545084	T		113545002	113545166	rs17031716	Alopecia areata	alt	MAGI3	MAGI3	31672				FALSE	-0.0556776	FALSE	-0.0548921	FALSE	0.0331895	FALSE	FALSE
fragment-0209_allele-ref	209	ref	rs10745339	chr1	113545794	A	G	113545712	113545876	rs17031716	Alopecia areata	alt	MAGI3	MAGI3	30962	PHTF1,BCL2L15,AP4B1-AS1,ENSG00000231128.5,MAGI3			FALSE	-0.162173	FALSE	-0.221727	FALSE	-0.138658	FALSE	FALSE
fragment-0209_allele-alt	209	alt	rs10745339	chr1	113545794	A	G	113545712	113545876	rs17031716	Alopecia areata	alt	MAGI3	MAGI3	30962	PHTF1,BCL2L15,AP4B1-AS1,ENSG00000231128.5,MAGI3			FALSE	-0.162173	FALSE	-0.221727	FALSE	-0.138658	FALSE	FALSE
fragment-0210_allele-ref	210	ref	rs17013326	chr1	113546694	G	A	113546612	113546776	rs17031716	Alopecia areata	alt	MAGI3	MAGI3	30062	PHTF1,BCL2L15,AP4B1-AS1,ENSG00000231128.5,MAGI3			FALSE	0.0390172	FALSE	-0.0795682	FALSE	0.186307	FALSE	FALSE
fragment-0210_allele-alt	210	alt	rs17013326	chr1	113546694	G	A	113546612	113546776	rs17031716	Alopecia areata	alt	MAGI3	MAGI3	30062	PHTF1,BCL2L15,AP4B1-AS1,ENSG00000231128.5,MAGI3			FALSE	0.0390172	FALSE	-0.0795682	FALSE	0.186307	FALSE	FALSE
fragment-0211_allele-ref	211	ref	rs12037873	chr1	113551212	T	A	113551130	113551294	rs17031716	Alopecia areata	alt	MAGI3	MAGI3	25544	PHTF1,BCL2L15,AP4B1-AS1,ENSG00000231128.5,MAGI3	MAGI3		FALSE	-0.0997632	FALSE	0.195387	FALSE	-0.0186364	FALSE	FALSE
fragment-0211_allele-alt	211	alt	rs12037873	chr1	113551212	T	A	113551130	113551294	rs17031716	Alopecia areata	alt	MAGI3	MAGI3	25544	PHTF1,BCL2L15,AP4B1-AS1,ENSG00000231128.5,MAGI3	MAGI3		FALSE	-0.0997632	FALSE	0.195387	FALSE	-0.0186364	FALSE	FALSE
fragment-0212_allele-ref	212	ref	rs11102652	chr1	113551664	C	T	113551582	113551746	rs17031716	Alopecia areata	alt	MAGI3	MAGI3	25092	PHTF1,BCL2L15,AP4B1-AS1,ENSG00000231128.5,MAGI3	MAGI3		FALSE	-0.299644	FALSE	0.00543381	FALSE	-0.188918	FALSE	FALSE
fragment-0212_allele-alt	212	alt	rs11102652	chr1	113551664	C	T	113551582	113551746	rs17031716	Alopecia areata	alt	MAGI3	MAGI3	25092	PHTF1,BCL2L15,AP4B1-AS1,ENSG00000231128.5,MAGI3	MAGI3		FALSE	-0.299644	FALSE	0.00543381	FALSE	-0.188918	FALSE	FALSE
fragment-0213_allele-ref	213	ref	rs12074958	chr1	113552717	A	G	113552635	113552799	rs17031716	Alopecia areata	alt	MAGI3	MAGI3	24039	PHTF1,BCL2L15,RSBN1,AP4B1-AS1,ENSG00000231128.5,MAGI3			FALSE	-0.266948	FALSE	-0.171011	FALSE	-0.322119	FALSE	FALSE
fragment-0213_allele-alt	213	alt	rs12074958	chr1	113552717	A	G	113552635	113552799	rs17031716	Alopecia areata	alt	MAGI3	MAGI3	24039	PHTF1,BCL2L15,RSBN1,AP4B1-AS1,ENSG00000231128.5,MAGI3			FALSE	-0.266948	FALSE	-0.171011	FALSE	-0.322119	FALSE	FALSE
fragment-0214_allele-ref	214	ref	rs10858007	chr1	113576615	A	G	113576533	113576697	rs17031716	Alopecia areata	alt	MAGI3	MAGI3	141	PHTF1,BCL2L15,AP4B1-AS1,ENSG00000231128.5,MAGI3			FALSE	-0.207119	FALSE	-0.415113	FALSE	-0.350216	FALSE	FALSE
fragment-0214_allele-alt	214	alt	rs10858007	chr1	113576615	A	G	113576533	113576697	rs17031716	Alopecia areata	alt	MAGI3	MAGI3	141	PHTF1,BCL2L15,AP4B1-AS1,ENSG00000231128.5,MAGI3			FALSE	-0.207119	FALSE	-0.415113	FALSE	-0.350216	FALSE	FALSE
fragment-0215_allele-ref	215	ref	rs1217199	chr1	113615166	C	T	113615084	113615248	rs17031716	Alopecia areata	ref	MAGI3	MAGI3	38268	PHTF1,BCL2L15,AP4B1-AS1,ENSG00000231128.5,MAGI3			FALSE	-0.379124	FALSE	-0.178923	FALSE	-0.260595	FALSE	TRUE
fragment-0215_allele-alt	215	alt	rs1217199	chr1	113615166	C	T	113615084	113615248	rs17031716	Alopecia areata	ref	MAGI3	MAGI3	38268	PHTF1,BCL2L15,AP4B1-AS1,ENSG00000231128.5,MAGI3			FALSE	-0.379124	FALSE	-0.178923	FALSE	-0.260595	FALSE	TRUE
fragment-0216_allele-ref	216	ref	rs1217210	chr1	113631178	G	C	113631096	113631260	rs17031716	Alopecia areata	ref	MAGI3	MAGI3	54280	PHTF1,ENSG00000231128.5,MAGI3,AP4B1-AS1			FALSE	-0.0993106	FALSE	-0.0787226	FALSE	-0.107223	FALSE	TRUE
fragment-0216_allele-alt	216	alt	rs1217210	chr1	113631178	G	C	113631096	113631260	rs17031716	Alopecia areata	ref	MAGI3	MAGI3	54280	PHTF1,ENSG00000231128.5,MAGI3,AP4B1-AS1			FALSE	-0.0993106	FALSE	-0.0787226	FALSE	-0.107223	FALSE	TRUE
fragment-0217_allele-ref	217	ref	rs1230659	chr1	113675639	T	C	113675557	113675721	rs17031716	Alopecia areata	ref	MAGI3	MAGI3	10283	PHTF1,BCL2L15,RSBN1,AP4B1-AS1,ENSG00000231128.5,MAGI3			FALSE	-0.0291105	TRUE	-0.431442	FALSE	-0.266821	TRUE	TRUE
fragment-0217_allele-alt	217	alt	rs1230659	chr1	113675639	T	C	113675557	113675721	rs17031716	Alopecia areata	ref	MAGI3	MAGI3	10283	PHTF1,BCL2L15,RSBN1,AP4B1-AS1,ENSG00000231128.5,MAGI3			FALSE	-0.0291105	TRUE	-0.431442	FALSE	-0.266821	TRUE	TRUE
fragment-0218_allele-ref	218	ref	rs1230658	chr1	113675829	C	G	113675747	113675911	rs17031716	Alopecia areata	ref	MAGI3	MAGI3	10093	PHTF1,BCL2L15,RSBN1,AP4B1-AS1,ENSG00000231128.5,MAGI3			FALSE	-0.138967	TRUE	-0.280369	FALSE	-0.19701	TRUE	TRUE
fragment-0218_allele-alt	218	alt	rs1230658	chr1	113675829	C	G	113675747	113675911	rs17031716	Alopecia areata	ref	MAGI3	MAGI3	10093	PHTF1,BCL2L15,RSBN1,AP4B1-AS1,ENSG00000231128.5,MAGI3			FALSE	-0.138967	TRUE	-0.280369	FALSE	-0.19701	TRUE	TRUE
fragment-0219_allele-ref	219	ref	rs2359170	chr1	113678501	G	C	113678419	113678583	rs17031716	Alopecia areata	ref	MAGI3	MAGI3	7421	PHTF1,DCLRE1B,RSBN1,AP4B1-AS1,ENSG00000231128.5,MAGI3			TRUE	0.763266	TRUE	0.480007	TRUE	0.454463	TRUE	TRUE
fragment-0219_allele-alt	219	alt	rs2359170	chr1	113678501	G	C	113678419	113678583	rs17031716	Alopecia areata	ref	MAGI3	MAGI3	7421	PHTF1,DCLRE1B,RSBN1,AP4B1-AS1,ENSG00000231128.5,MAGI3			TRUE	0.763266	TRUE	0.480007	TRUE	0.454463	TRUE	TRUE
fragment-0220_allele-ref	220	ref	rs61817589	chr1	113758713	C	T	113758631	113758795	rs17031716	Alopecia areata	alt	PHTF1	PHTF1	775	PHTF1,BCL2L15,AP4B1-AS1,ENSG00000231128.5,MAGI3			FALSE	0.185884	FALSE	0.309643	FALSE	0.317809	FALSE	FALSE
fragment-0220_allele-alt	220	alt	rs61817589	chr1	113758713	C	T	113758631	113758795	rs17031716	Alopecia areata	alt	PHTF1	PHTF1	775	PHTF1,BCL2L15,AP4B1-AS1,ENSG00000231128.5,MAGI3			FALSE	0.185884	FALSE	0.309643	FALSE	0.317809	FALSE	FALSE
fragment-0221_allele-ref	221	ref	rs1217377	chr1	113803128	C	T	113803046	113803210	rs17031716	Alopecia areata	ref	RSBN1	RSBN1	9250	PHTF1,ENSG00000231128.5,MAGI3,AP4B1-AS1			FALSE	0.442509	FALSE	0.285245	TRUE	0.340404	TRUE	TRUE
fragment-0221_allele-alt	221	alt	rs1217377	chr1	113803128	C	T	113803046	113803210	rs17031716	Alopecia areata	ref	RSBN1	RSBN1	9250	PHTF1,ENSG00000231128.5,MAGI3,AP4B1-AS1			FALSE	0.442509	FALSE	0.285245	TRUE	0.340404	TRUE	TRUE
fragment-0222_allele-ref	222	ref	rs1217421	chr1	113860224	G	C	113860142	113860306	rs17031716	Alopecia areata	alt	PTPN22,ENSG00000231128,AP4B1-AS1	PTPN22	3590	PHTF1,ENSG00000231128.5,MAGI3,AP4B1-AS1	AP4B1,DCLRE1B		FALSE	-0.319881	TRUE	-0.661482	TRUE	-0.417786	TRUE	FALSE
fragment-0222_allele-alt	222	alt	rs1217421	chr1	113860224	G	C	113860142	113860306	rs17031716	Alopecia areata	alt	PTPN22,ENSG00000231128,AP4B1-AS1	PTPN22	3590	PHTF1,ENSG00000231128.5,MAGI3,AP4B1-AS1	AP4B1,DCLRE1B		FALSE	-0.319881	TRUE	-0.661482	TRUE	-0.417786	TRUE	FALSE
fragment-0223_allele-ref	223	ref	rs2488457	chr1	113872746	G	C	113872664	113872828	rs17031716	Alopecia areata	ref	AP4B1-AS1	PTPN22	994	PHTF1,ENSG00000231128.5,MAGI3,AP4B1-AS1	HIPK1,HIPK1-AS1	PTPN22	FALSE	0.132543	FALSE	0.208248	FALSE	0.254096	FALSE	TRUE
fragment-0223_allele-alt	223	alt	rs2488457	chr1	113872746	G	C	113872664	113872828	rs17031716	Alopecia areata	ref	AP4B1-AS1	PTPN22	994	PHTF1,ENSG00000231128.5,MAGI3,AP4B1-AS1	HIPK1,HIPK1-AS1	PTPN22	FALSE	0.132543	FALSE	0.208248	FALSE	0.254096	FALSE	TRUE
fragment-0224_allele-ref	224	ref	rs2274127	chr1	150280573	T	G	150280491	150280655	rs7512552	Atopic dermatitis,Atopic dermatitis	alt/ref	C1orf54	C1orf54	342	ADAMTSL4,HORMAD1,ARNT,TARS2,ADAMTSL4-AS2,LYSMD1,C1orf54,ECM1,RPRD2,MRPS21	ANP32E,CA14,PRPF3	CIART	FALSE	0.345491	FALSE	0.179297	TRUE	0.264304	TRUE	FALSE
fragment-0224_allele-alt	224	alt	rs2274127	chr1	150280573	T	G	150280491	150280655	rs7512552	Atopic dermatitis,Atopic dermatitis	alt/ref	C1orf54	C1orf54	342	ADAMTSL4,HORMAD1,ARNT,TARS2,ADAMTSL4-AS2,LYSMD1,C1orf54,ECM1,RPRD2,MRPS21	ANP32E,CA14,PRPF3	CIART	FALSE	0.345491	FALSE	0.179297	TRUE	0.264304	TRUE	FALSE
fragment-0225_allele-ref	225	ref	rs7554686	chr1	150293199	A	T	150293117	150293281	rs7512552	Atopic dermatitis,Atopic dermatitis	alt/ref		MRPS21	661	PSMD4,ADAMTSL4,GOLPH3L,FALEC,TARS2,SEMA6C,ARNT,ADAMTSL4-AS2,CDC42SE1,LYSMD1,ANXA9,C1orf54,ECM1,MRPS21		MRPS21	FALSE	-0.261395	TRUE	-0.416089	TRUE	-0.511586	TRUE	FALSE
fragment-0225_allele-alt	225	alt	rs7554686	chr1	150293199	A	T	150293117	150293281	rs7512552	Atopic dermatitis,Atopic dermatitis	alt/ref		MRPS21	661	PSMD4,ADAMTSL4,GOLPH3L,FALEC,TARS2,SEMA6C,ARNT,ADAMTSL4-AS2,CDC42SE1,LYSMD1,ANXA9,C1orf54,ECM1,MRPS21		MRPS21	FALSE	-0.261395	TRUE	-0.416089	TRUE	-0.511586	TRUE	FALSE
fragment-0226_allele-ref	226	ref	rs7512552	chr1	150293284	T	C	150293202	150293366	rs7512552	Atopic dermatitis,Atopic dermatitis	alt/ref		MRPS21	576	ADAMTSL4,FALEC,ARNT,TARS2,ADAMTSL4-AS2,LYSMD1,H2BC20P,C1orf54,ECM1,RPRD2,MRPS21		MRPS21	FALSE	-0.261893	FALSE	0.223034	FALSE	0.211515	FALSE	FALSE
fragment-0226_allele-alt	226	alt	rs7512552	chr1	150293284	T	C	150293202	150293366	rs7512552	Atopic dermatitis,Atopic dermatitis	alt/ref		MRPS21	576	ADAMTSL4,FALEC,ARNT,TARS2,ADAMTSL4-AS2,LYSMD1,H2BC20P,C1orf54,ECM1,RPRD2,MRPS21		MRPS21	FALSE	-0.261893	FALSE	0.223034	FALSE	0.211515	FALSE	FALSE
fragment-0227_allele-ref	227	ref	rs3818978	chr1	150293918	T	A	150293836	150294000	rs7512552	Atopic dermatitis,Atopic dermatitis	alt/ref	MRPS21	MRPS21	58	PSMD4,MCL1,ADAMTSL4,GOLPH3L,FALEC,CTSS,HORMAD1,TARS2,SEMA6C,ARNT,ADAMTSL4-AS2,CDC42SE1,LYSMD1,ANXA9,C1orf54,ECM1,MRPS21		MRPS21	TRUE	0.325462	FALSE	0.125849	TRUE	0.373641	TRUE	FALSE
fragment-0227_allele-alt	227	alt	rs3818978	chr1	150293918	T	A	150293836	150294000	rs7512552	Atopic dermatitis,Atopic dermatitis	alt/ref	MRPS21	MRPS21	58	PSMD4,MCL1,ADAMTSL4,GOLPH3L,FALEC,CTSS,HORMAD1,TARS2,SEMA6C,ARNT,ADAMTSL4-AS2,CDC42SE1,LYSMD1,ANXA9,C1orf54,ECM1,MRPS21		MRPS21	TRUE	0.325462	FALSE	0.125849	TRUE	0.373641	TRUE	FALSE
fragment-0228_allele-ref	228	ref	rs11584070	chr1	150322476	A	G	150322394	150322558	rs144984465,rs41271951	Multiple keratinocyte cancers,Basal cell carcinoma	alt,alt	PRPF3	PRPF3	998	RPL6P31,FALEC,CTSS,VPS45,PDE4DIPP7,SEMA6C,SV2A,MTMR11,H2BC20P,C1orf54,ECM1,RPRD2,MRPS21,PLEKHO1			FALSE	0.430937	FALSE	0.294903	FALSE	0.342887	FALSE	FALSE
fragment-0228_allele-alt	228	alt	rs11584070	chr1	150322476	A	G	150322394	150322558	rs144984465,rs41271951	Multiple keratinocyte cancers,Basal cell carcinoma	alt,alt	PRPF3	PRPF3	998	RPL6P31,FALEC,CTSS,VPS45,PDE4DIPP7,SEMA6C,SV2A,MTMR11,H2BC20P,C1orf54,ECM1,RPRD2,MRPS21,PLEKHO1			FALSE	0.430937	FALSE	0.294903	FALSE	0.342887	FALSE	FALSE
fragment-0229_allele-ref	229	ref	rs1498308	chr1	150322682	G	T	150322600	150322764	rs7512552	Atopic dermatitis,Atopic dermatitis	alt/ref	PRPF3	PRPF3	1204	ADAMTSL4,FALEC,PRPF3,TARS2,ARNT,LYSMD1,ANXA9,H2BC20P,ECM1,RPRD2,MRPS21,PLEKHO1	CIART		FALSE	-0.124714	FALSE	-0.258887	FALSE	-0.127334	FALSE	FALSE
fragment-0229_allele-alt	229	alt	rs1498308	chr1	150322682	G	T	150322600	150322764	rs7512552	Atopic dermatitis,Atopic dermatitis	alt/ref	PRPF3	PRPF3	1204	ADAMTSL4,FALEC,PRPF3,TARS2,ARNT,LYSMD1,ANXA9,H2BC20P,ECM1,RPRD2,MRPS21,PLEKHO1	CIART		FALSE	-0.124714	FALSE	-0.258887	FALSE	-0.127334	FALSE	FALSE
fragment-0230_allele-ref	230	ref	rs698914	chr1	150326292	A	G	150326210	150326374	rs7512552	Atopic dermatitis,Atopic dermatitis	alt/ref	PRPF3	PRPF3	4814	PSMD4,MCL1,ADAMTSL4,GOLPH3L,FALEC,HORMAD1,TARS2,SEMA6C,ARNT,ADAMTSL4-AS2,CDC42SE1,LYSMD1,ANXA9,C1orf54,ECM1,RPRD2,MRPS21	CIART	PRPF3	FALSE	0.415353	FALSE	0.259451	FALSE	0.264974	FALSE	FALSE
fragment-0230_allele-alt	230	alt	rs698914	chr1	150326292	A	G	150326210	150326374	rs7512552	Atopic dermatitis,Atopic dermatitis	alt/ref	PRPF3	PRPF3	4814	PSMD4,MCL1,ADAMTSL4,GOLPH3L,FALEC,HORMAD1,TARS2,SEMA6C,ARNT,ADAMTSL4-AS2,CDC42SE1,LYSMD1,ANXA9,C1orf54,ECM1,RPRD2,MRPS21	CIART	PRPF3	FALSE	0.415353	FALSE	0.259451	FALSE	0.264974	FALSE	FALSE
fragment-0231_allele-ref	231	ref	rs696616	chr1	150363697	G	A	150363615	150363779	rs7512552	Atopic dermatitis,Atopic dermatitis	alt/ref	RPRD2	RPRD2	607	ADAMTSL4,FALEC,PRPF3,TARS2,ARNT,LYSMD1,C1orf54,ECM1,RPRD2,MRPS21,PLEKHO1	CTSK,ANP32E	RPRD2	FALSE	0.264658	FALSE	0.324226	FALSE	0.227941	FALSE	FALSE
fragment-0231_allele-alt	231	alt	rs696616	chr1	150363697	G	A	150363615	150363779	rs7512552	Atopic dermatitis,Atopic dermatitis	alt/ref	RPRD2	RPRD2	607	ADAMTSL4,FALEC,PRPF3,TARS2,ARNT,LYSMD1,C1orf54,ECM1,RPRD2,MRPS21,PLEKHO1	CTSK,ANP32E	RPRD2	FALSE	0.264658	FALSE	0.324226	FALSE	0.227941	FALSE	FALSE
fragment-0232_allele-ref	232	ref	rs72696841	chr1	150364813	G	T	150364731	150364895	rs144984465,rs41271951	Multiple keratinocyte cancers,Basal cell carcinoma	alt,alt	RPRD2	RPRD2	1723	RPL6P31,FALEC,CTSS,VPS45,PDE4DIPP7,SEMA6C,SV2A,MTMR11,H2BC20P,C1orf54,ECM1,RPRD2,MRPS21,PLEKHO1	CTSK,ANP32E	RPRD2	FALSE	-0.365794	FALSE	-0.262159	FALSE	-0.202802	FALSE	FALSE
fragment-0232_allele-alt	232	alt	rs72696841	chr1	150364813	G	T	150364731	150364895	rs144984465,rs41271951	Multiple keratinocyte cancers,Basal cell carcinoma	alt,alt	RPRD2	RPRD2	1723	RPL6P31,FALEC,CTSS,VPS45,PDE4DIPP7,SEMA6C,SV2A,MTMR11,H2BC20P,C1orf54,ECM1,RPRD2,MRPS21,PLEKHO1	CTSK,ANP32E	RPRD2	FALSE	-0.365794	FALSE	-0.262159	FALSE	-0.202802	FALSE	FALSE
fragment-0233_allele-ref	233	ref	rs1145583	chr1	150365846	C	T	150365764	150365928	rs7512552	Atopic dermatitis,Atopic dermatitis	alt/ref	RPRD2	RPRD2	2756	CA14,ADAMTSL4,FALEC,PRPF3,TARS2,ARNT,LYSMD1,H2BC20P,C1orf54,ECM1,RPRD2,MRPS21,PLEKHO1	CTSK,ANP32E		FALSE	0.00373578	FALSE	0.0635073	TRUE	0.294611	TRUE	FALSE
fragment-0233_allele-alt	233	alt	rs1145583	chr1	150365846	C	T	150365764	150365928	rs7512552	Atopic dermatitis,Atopic dermatitis	alt/ref	RPRD2	RPRD2	2756	CA14,ADAMTSL4,FALEC,PRPF3,TARS2,ARNT,LYSMD1,H2BC20P,C1orf54,ECM1,RPRD2,MRPS21,PLEKHO1	CTSK,ANP32E		FALSE	0.00373578	FALSE	0.0635073	TRUE	0.294611	TRUE	FALSE
fragment-0234_allele-ref	234	ref	rs696615	chr1	150366512	A	C	150366430	150366594	rs7512552	Atopic dermatitis,Atopic dermatitis	alt/ref	RPRD2	RPRD2	3422	PSMD4,MCL1,ADAMTSL4,GOLPH3L,FALEC,CTSS,HORMAD1,TARS2,SEMA6C,ARNT,ADAMTSL4-AS2,CDC42SE1,LYSMD1,ANXA9,C1orf54,ECM1,MRPS21	CTSK,ANP32E		FALSE	0.204623	FALSE	0.273895	TRUE	0.650592	TRUE	FALSE
fragment-0234_allele-alt	234	alt	rs696615	chr1	150366512	A	C	150366430	150366594	rs7512552	Atopic dermatitis,Atopic dermatitis	alt/ref	RPRD2	RPRD2	3422	PSMD4,MCL1,ADAMTSL4,GOLPH3L,FALEC,CTSS,HORMAD1,TARS2,SEMA6C,ARNT,ADAMTSL4-AS2,CDC42SE1,LYSMD1,ANXA9,C1orf54,ECM1,MRPS21	CTSK,ANP32E		FALSE	0.204623	FALSE	0.273895	TRUE	0.650592	TRUE	FALSE
fragment-0235_allele-ref	235	ref	rs834243	chr1	150366814	C	A	150366732	150366896	rs7512552	Atopic dermatitis,Atopic dermatitis	alt/ref	RPRD2	RPRD2	3724	PSMD4,MCL1,ADAMTSL4,GOLPH3L,FALEC,CTSS,HORMAD1,TARS2,SEMA6C,ARNT,ADAMTSL4-AS2,CDC42SE1,LYSMD1,ANXA9,C1orf54,ECM1,RPRD2,MRPS21	CTSK,ANP32E		FALSE	-0.387632	FALSE	-0.205536	FALSE	-0.277823	FALSE	FALSE
fragment-0235_allele-alt	235	alt	rs834243	chr1	150366814	C	A	150366732	150366896	rs7512552	Atopic dermatitis,Atopic dermatitis	alt/ref	RPRD2	RPRD2	3724	PSMD4,MCL1,ADAMTSL4,GOLPH3L,FALEC,CTSS,HORMAD1,TARS2,SEMA6C,ARNT,ADAMTSL4-AS2,CDC42SE1,LYSMD1,ANXA9,C1orf54,ECM1,RPRD2,MRPS21	CTSK,ANP32E		FALSE	-0.387632	FALSE	-0.205536	FALSE	-0.277823	FALSE	FALSE
fragment-0236_allele-ref	236	ref	rs11582835	chr1	150386948	C	T	150386866	150387030	rs144984465,rs41271951	Multiple keratinocyte cancers,Basal cell carcinoma	alt,alt	RPRD2	RPRD2	23858	RPL6P31,FALEC,CTSS,VPS45,PDE4DIPP7,SEMA6C,SV2A,MTMR11,H2BC20P,C1orf54,ECM1,RPRD2,MRPS21,PLEKHO1			FALSE	0.162333	FALSE	-0.242149	FALSE	-0.24621	FALSE	FALSE
fragment-0236_allele-alt	236	alt	rs11582835	chr1	150386948	C	T	150386866	150387030	rs144984465,rs41271951	Multiple keratinocyte cancers,Basal cell carcinoma	alt,alt	RPRD2	RPRD2	23858	RPL6P31,FALEC,CTSS,VPS45,PDE4DIPP7,SEMA6C,SV2A,MTMR11,H2BC20P,C1orf54,ECM1,RPRD2,MRPS21,PLEKHO1			FALSE	0.162333	FALSE	-0.242149	FALSE	-0.24621	FALSE	FALSE
fragment-0237_allele-ref	237	ref	rs1260424	chr1	150388873	A	G	150388791	150388955	rs7512552	Atopic dermatitis,Atopic dermatitis	alt/ref	RPRD2	RPRD2	25783	PSMD4,MCL1,ADAMTSL4,GOLPH3L,FALEC,CTSS,HORMAD1,TARS2,SEMA6C,ARNT,ADAMTSL4-AS2,CDC42SE1,LYSMD1,ANXA9,C1orf54,ECM1,MRPS21	RPRD2		FALSE	-0.254929	FALSE	0.093288	FALSE	-0.0694077	FALSE	FALSE
fragment-0237_allele-alt	237	alt	rs1260424	chr1	150388873	A	G	150388791	150388955	rs7512552	Atopic dermatitis,Atopic dermatitis	alt/ref	RPRD2	RPRD2	25783	PSMD4,MCL1,ADAMTSL4,GOLPH3L,FALEC,CTSS,HORMAD1,TARS2,SEMA6C,ARNT,ADAMTSL4-AS2,CDC42SE1,LYSMD1,ANXA9,C1orf54,ECM1,MRPS21	RPRD2		FALSE	-0.254929	FALSE	0.093288	FALSE	-0.0694077	FALSE	FALSE
fragment-0238_allele-ref	238	ref	rs12128385	chr1	150389538	A	G	150389456	150389620	rs144984465,rs41271951	Multiple keratinocyte cancers,Basal cell carcinoma	alt,alt	RPRD2	RPRD2	26448	RPL6P31,FALEC,CTSS,VPS45,PDE4DIPP7,SEMA6C,SV2A,MTMR11,H2BC20P,C1orf54,ECM1,RPRD2,MRPS21,PLEKHO1	RPRD2		FALSE	0.423405	FALSE	0.286048	FALSE	0.370624	FALSE	FALSE
fragment-0238_allele-alt	238	alt	rs12128385	chr1	150389538	A	G	150389456	150389620	rs144984465,rs41271951	Multiple keratinocyte cancers,Basal cell carcinoma	alt,alt	RPRD2	RPRD2	26448	RPL6P31,FALEC,CTSS,VPS45,PDE4DIPP7,SEMA6C,SV2A,MTMR11,H2BC20P,C1orf54,ECM1,RPRD2,MRPS21,PLEKHO1	RPRD2		FALSE	0.423405	FALSE	0.286048	FALSE	0.370624	FALSE	FALSE
fragment-0239_allele-ref	239	ref	rs834235	chr1	150389678	C	T	150389596	150389760	rs7512552	Atopic dermatitis,Atopic dermatitis	alt/ref	RPRD2	RPRD2	26588	PSMD4,MCL1,ADAMTSL4,GOLPH3L,FALEC,CTSS,HORMAD1,TARS2,SEMA6C,ARNT,ADAMTSL4-AS2,CDC42SE1,LYSMD1,ANXA9,C1orf54,ECM1,MRPS21	RPRD2		FALSE	0.185414	FALSE	-0.0755125	FALSE	0.270693	FALSE	FALSE
fragment-0239_allele-alt	239	alt	rs834235	chr1	150389678	C	T	150389596	150389760	rs7512552	Atopic dermatitis,Atopic dermatitis	alt/ref	RPRD2	RPRD2	26588	PSMD4,MCL1,ADAMTSL4,GOLPH3L,FALEC,CTSS,HORMAD1,TARS2,SEMA6C,ARNT,ADAMTSL4-AS2,CDC42SE1,LYSMD1,ANXA9,C1orf54,ECM1,MRPS21	RPRD2		FALSE	0.185414	FALSE	-0.0755125	FALSE	0.270693	FALSE	FALSE
fragment-0240_allele-ref	240	ref	rs36009400	chr1	150405408		T	150405325	150405489	rs7512552	Atopic dermatitis,Atopic dermatitis	alt/ref	RPRD2	RPRD2	42318		RPRD2		FALSE	-0.07459	FALSE	0.00607549	FALSE	-0.0770095	FALSE	FALSE
fragment-0240_allele-alt	240	alt	rs36009400	chr1	150405408		T	150405325	150405489	rs7512552	Atopic dermatitis,Atopic dermatitis	alt/ref	RPRD2	RPRD2	42318		RPRD2		FALSE	-0.07459	FALSE	0.00607549	FALSE	-0.0770095	FALSE	FALSE
fragment-0241_allele-ref	241	ref	rs1694385	chr1	150405484	G	A	150405402	150405566	rs7512552	Atopic dermatitis,Atopic dermatitis	alt/ref	RPRD2	RPRD2	42394	CA14,ADAMTSL4,FALEC,PRPF3,TARS2,ARNT,LYSMD1,H2BC20P,C1orf54,ECM1,RPRD2,MRPS21,PLEKHO1	RPRD2		FALSE	-0.232293	FALSE	0.00480657	FALSE	-0.0046199	FALSE	FALSE
fragment-0241_allele-alt	241	alt	rs1694385	chr1	150405484	G	A	150405402	150405566	rs7512552	Atopic dermatitis,Atopic dermatitis	alt/ref	RPRD2	RPRD2	42394	CA14,ADAMTSL4,FALEC,PRPF3,TARS2,ARNT,LYSMD1,H2BC20P,C1orf54,ECM1,RPRD2,MRPS21,PLEKHO1	RPRD2		FALSE	-0.232293	FALSE	0.00480657	FALSE	-0.0046199	FALSE	FALSE
fragment-0242_allele-ref	242	ref	rs1694386	chr1	150405489	C	G	150405407	150405571	rs7512552	Atopic dermatitis,Atopic dermatitis	alt/ref	RPRD2	RPRD2	42399	PSMD4,MCL1,ADAMTSL4,GOLPH3L,FALEC,CTSS,HORMAD1,TARS2,SEMA6C,ARNT,ADAMTSL4-AS2,CDC42SE1,LYSMD1,ANXA9,C1orf54,ECM1,MRPS21	RPRD2		FALSE	0.179428	FALSE	0.16111	FALSE	0.244144	FALSE	FALSE
fragment-0242_allele-alt	242	alt	rs1694386	chr1	150405489	C	G	150405407	150405571	rs7512552	Atopic dermatitis,Atopic dermatitis	alt/ref	RPRD2	RPRD2	42399	PSMD4,MCL1,ADAMTSL4,GOLPH3L,FALEC,CTSS,HORMAD1,TARS2,SEMA6C,ARNT,ADAMTSL4-AS2,CDC42SE1,LYSMD1,ANXA9,C1orf54,ECM1,MRPS21	RPRD2		FALSE	0.179428	FALSE	0.16111	FALSE	0.244144	FALSE	FALSE
fragment-0243_allele-ref	243	ref	rs59113365	chr1	150468950	CC		150468868	150469032	rs7512552	Atopic dermatitis,Atopic dermatitis	alt/ref	RPRD2	RPRD2	7615	ADAMTSL4,PRPF3,TARS2,ARNT,LYSMD1,C1orf54,ECM1,RPRD2,MRPS21,PLEKHO1	MIR4257,ADAMTSL4,FALEC,CTSK		FALSE	-0.0792943	FALSE	-0.218224	FALSE	-0.169135	FALSE	FALSE
fragment-0243_allele-alt	243	alt	rs59113365	chr1	150468950	CC		150468868	150469032	rs7512552	Atopic dermatitis,Atopic dermatitis	alt/ref	RPRD2	RPRD2	7615	ADAMTSL4,PRPF3,TARS2,ARNT,LYSMD1,C1orf54,ECM1,RPRD2,MRPS21,PLEKHO1	MIR4257,ADAMTSL4,FALEC,CTSK		FALSE	-0.0792943	FALSE	-0.218224	FALSE	-0.169135	FALSE	FALSE
fragment-0244_allele-ref	244	ref	rs11205382	chr1	150469990	G	A	150469908	150470072	rs7512552	Atopic dermatitis,Atopic dermatitis	alt/ref	RPRD2	RPRD2	6575	PSMD4,MCL1,ADAMTSL4,GOLPH3L,FALEC,CTSS,HORMAD1,TARS2,SEMA6C,ARNT,ADAMTSL4-AS2,CDC42SE1,LYSMD1,ANXA9,C1orf54,ECM1,MRPS21	MIR4257,ADAMTSL4,FALEC,CTSK		FALSE	-0.0193469	FALSE	-0.169359	FALSE	0.057203	FALSE	FALSE
fragment-0244_allele-alt	244	alt	rs11205382	chr1	150469990	G	A	150469908	150470072	rs7512552	Atopic dermatitis,Atopic dermatitis	alt/ref	RPRD2	RPRD2	6575	PSMD4,MCL1,ADAMTSL4,GOLPH3L,FALEC,CTSS,HORMAD1,TARS2,SEMA6C,ARNT,ADAMTSL4-AS2,CDC42SE1,LYSMD1,ANXA9,C1orf54,ECM1,MRPS21	MIR4257,ADAMTSL4,FALEC,CTSK		FALSE	-0.0193469	FALSE	-0.169359	FALSE	0.057203	FALSE	FALSE
fragment-0245_allele-ref	245	ref	rs7513182	chr1	150470136	A	G	150470054	150470218	rs7512552	Atopic dermatitis,Atopic dermatitis	alt/ref	RPRD2	RPRD2	6429	PSMD4,MCL1,ADAMTSL4,GOLPH3L,FALEC,CTSS,HORMAD1,TARS2,SEMA6C,ARNT,ADAMTSL4-AS2,CDC42SE1,LYSMD1,ANXA9,C1orf54,ECM1,MRPS21	MIR4257,ADAMTSL4,FALEC,CTSK		FALSE	0.143464	FALSE	0.049386	FALSE	0.230284	FALSE	FALSE
fragment-0245_allele-alt	245	alt	rs7513182	chr1	150470136	A	G	150470054	150470218	rs7512552	Atopic dermatitis,Atopic dermatitis	alt/ref	RPRD2	RPRD2	6429	PSMD4,MCL1,ADAMTSL4,GOLPH3L,FALEC,CTSS,HORMAD1,TARS2,SEMA6C,ARNT,ADAMTSL4-AS2,CDC42SE1,LYSMD1,ANXA9,C1orf54,ECM1,MRPS21	MIR4257,ADAMTSL4,FALEC,CTSK		FALSE	0.143464	FALSE	0.049386	FALSE	0.230284	FALSE	FALSE
fragment-0246_allele-ref	246	ref	rs1932934	chr1	150476719	G	A	150476637	150476801	rs7512552	Atopic dermatitis,Atopic dermatitis	alt/ref		RPRD2	154	PSMD4,MCL1,ADAMTSL4,GOLPH3L,FALEC,CTSS,TARS2,SEMA6C,ARNT,ADAMTSL4-AS2,CDC42SE1,LYSMD1,ANXA9,C1orf54,ECM1,RPRD2,MRPS21	MIR4257,ADAMTSL4,FALEC		FALSE	0.23858	FALSE	0.102627	FALSE	0.0677845	FALSE	FALSE
fragment-0246_allele-alt	246	alt	rs1932934	chr1	150476719	G	A	150476637	150476801	rs7512552	Atopic dermatitis,Atopic dermatitis	alt/ref		RPRD2	154	PSMD4,MCL1,ADAMTSL4,GOLPH3L,FALEC,CTSS,TARS2,SEMA6C,ARNT,ADAMTSL4-AS2,CDC42SE1,LYSMD1,ANXA9,C1orf54,ECM1,RPRD2,MRPS21	MIR4257,ADAMTSL4,FALEC		FALSE	0.23858	FALSE	0.102627	FALSE	0.0677845	FALSE	FALSE
fragment-0247_allele-ref	247	ref	rs72698842	chr1	150477981	C	G	150477899	150478063	rs144984465,rs41271951	Multiple keratinocyte cancers,Basal cell carcinoma	alt,alt		RPRD2	1416	RPL6P31,FALEC,CTSS,VPS45,PDE4DIPP7,SEMA6C,SV2A,MTMR11,H2BC20P,C1orf54,ECM1,RPRD2,MRPS21,PLEKHO1	FALEC,ECM1,ADAMTSL4,MIR4257		FALSE	0.0494697	FALSE	-0.0151657	FALSE	-0.0968892	FALSE	FALSE
fragment-0247_allele-alt	247	alt	rs72698842	chr1	150477981	C	G	150477899	150478063	rs144984465,rs41271951	Multiple keratinocyte cancers,Basal cell carcinoma	alt,alt		RPRD2	1416	RPL6P31,FALEC,CTSS,VPS45,PDE4DIPP7,SEMA6C,SV2A,MTMR11,H2BC20P,C1orf54,ECM1,RPRD2,MRPS21,PLEKHO1	FALEC,ECM1,ADAMTSL4,MIR4257		FALSE	0.0494697	FALSE	-0.0151657	FALSE	-0.0968892	FALSE	FALSE
fragment-0248_allele-ref	248	ref	rs3820544	chr1	150485400	A	T	150485318	150485482	rs7512552	Atopic dermatitis,Atopic dermatitis	alt/ref		TARS2	2013	ADAMTSL4,FALEC,PRPF3,TARS2,ARNT,LYSMD1,C1orf54,ECM1,RPRD2,MRPS21,PLEKHO1	MIR4257,ECM1,ADAMTSL4,FALEC,CTSK,ADAMTSL4-AS2	TARS2	FALSE	-0.249294	FALSE	-0.265947	FALSE	-0.192768	FALSE	FALSE
fragment-0248_allele-alt	248	alt	rs3820544	chr1	150485400	A	T	150485318	150485482	rs7512552	Atopic dermatitis,Atopic dermatitis	alt/ref		TARS2	2013	ADAMTSL4,FALEC,PRPF3,TARS2,ARNT,LYSMD1,C1orf54,ECM1,RPRD2,MRPS21,PLEKHO1	MIR4257,ECM1,ADAMTSL4,FALEC,CTSK,ADAMTSL4-AS2	TARS2	FALSE	-0.249294	FALSE	-0.265947	FALSE	-0.192768	FALSE	FALSE
fragment-0249_allele-ref	249	ref	rs4970964	chr1	150485553	A	G	150485471	150485635	rs7512552	Atopic dermatitis,Atopic dermatitis	alt/ref		TARS2	1860	PSMD4,MCL1,ADAMTSL4,GOLPH3L,FALEC,CTSS,HORMAD1,TARS2,SEMA6C,ARNT,ADAMTSL4-AS2,CDC42SE1,LYSMD1,ANXA9,C1orf54,ECM1,MRPS21	MIR4257,ECM1,ADAMTSL4,FALEC,CTSK,ADAMTSL4-AS2	TARS2	FALSE	0.357934	FALSE	0.333644	FALSE	0.544854	FALSE	FALSE
fragment-0249_allele-alt	249	alt	rs4970964	chr1	150485553	A	G	150485471	150485635	rs7512552	Atopic dermatitis,Atopic dermatitis	alt/ref		TARS2	1860	PSMD4,MCL1,ADAMTSL4,GOLPH3L,FALEC,CTSS,HORMAD1,TARS2,SEMA6C,ARNT,ADAMTSL4-AS2,CDC42SE1,LYSMD1,ANXA9,C1orf54,ECM1,MRPS21	MIR4257,ECM1,ADAMTSL4,FALEC,CTSK,ADAMTSL4-AS2	TARS2	FALSE	0.357934	FALSE	0.333644	FALSE	0.544854	FALSE	FALSE
fragment-0250_allele-ref	250	ref	rs4970922	chr1	150485618	C	A	150485536	150485700	rs7512552	Atopic dermatitis,Atopic dermatitis	alt/ref		TARS2	1795	PSMD4,MCL1,ADAMTSL4,GOLPH3L,FALEC,CTSS,HORMAD1,TARS2,SEMA6C,ARNT,ADAMTSL4-AS2,CDC42SE1,LYSMD1,ANXA9,C1orf54,ECM1,MRPS21	MIR4257,ECM1,ADAMTSL4,FALEC,CTSK,ADAMTSL4-AS2	TARS2	FALSE	0.0197692	FALSE	0.121188	FALSE	-0.0919797	FALSE	FALSE
fragment-0250_allele-alt	250	alt	rs4970922	chr1	150485618	C	A	150485536	150485700	rs7512552	Atopic dermatitis,Atopic dermatitis	alt/ref		TARS2	1795	PSMD4,MCL1,ADAMTSL4,GOLPH3L,FALEC,CTSS,HORMAD1,TARS2,SEMA6C,ARNT,ADAMTSL4-AS2,CDC42SE1,LYSMD1,ANXA9,C1orf54,ECM1,MRPS21	MIR4257,ECM1,ADAMTSL4,FALEC,CTSK,ADAMTSL4-AS2	TARS2	FALSE	0.0197692	FALSE	0.121188	FALSE	-0.0919797	FALSE	FALSE
fragment-0251_allele-ref	251	ref	rs9436009	chr1	150486950	T	A	150486868	150487032	rs7512552	Atopic dermatitis,Atopic dermatitis	alt/ref		TARS2	463	PSMD4,MCL1,ADAMTSL4,GOLPH3L,FALEC,CTSS,HORMAD1,TARS2,SEMA6C,ARNT,ADAMTSL4-AS2,CDC42SE1,LYSMD1,ANXA9,C1orf54,ECM1,MRPS21	MIR4257,ECM1,ADAMTSL4,FALEC,CTSK,ADAMTSL4-AS2	TARS2	FALSE	0.24167	FALSE	0.00533075	FALSE	-0.0588347	FALSE	FALSE
fragment-0251_allele-alt	251	alt	rs9436009	chr1	150486950	T	A	150486868	150487032	rs7512552	Atopic dermatitis,Atopic dermatitis	alt/ref		TARS2	463	PSMD4,MCL1,ADAMTSL4,GOLPH3L,FALEC,CTSS,HORMAD1,TARS2,SEMA6C,ARNT,ADAMTSL4-AS2,CDC42SE1,LYSMD1,ANXA9,C1orf54,ECM1,MRPS21	MIR4257,ECM1,ADAMTSL4,FALEC,CTSK,ADAMTSL4-AS2	TARS2	FALSE	0.24167	FALSE	0.00533075	FALSE	-0.0588347	FALSE	FALSE
fragment-0252_allele-ref	252	ref	rs3840449	chr1	150487217	A		150487135	150487299	rs7512552	Atopic dermatitis,Atopic dermatitis	alt/ref		TARS2	196	PSMD4,MCL1,ADAMTSL4,GOLPH3L,FALEC,CTSS,HORMAD1,TARS2,SEMA6C,ARNT,ADAMTSL4-AS2,CDC42SE1,LYSMD1,ANXA9,C1orf54,ECM1,RPRD2,MRPS21	MIR4257,ECM1,ADAMTSL4,FALEC,CTSK,ADAMTSL4-AS2	TARS2	FALSE	-0.0488745	FALSE	-0.085877	FALSE	0.0652572	FALSE	FALSE
fragment-0252_allele-alt	252	alt	rs3840449	chr1	150487217	A		150487135	150487299	rs7512552	Atopic dermatitis,Atopic dermatitis	alt/ref		TARS2	196	PSMD4,MCL1,ADAMTSL4,GOLPH3L,FALEC,CTSS,HORMAD1,TARS2,SEMA6C,ARNT,ADAMTSL4-AS2,CDC42SE1,LYSMD1,ANXA9,C1orf54,ECM1,RPRD2,MRPS21	MIR4257,ECM1,ADAMTSL4,FALEC,CTSK,ADAMTSL4-AS2	TARS2	FALSE	-0.0488745	FALSE	-0.085877	FALSE	0.0652572	FALSE	FALSE
fragment-0253_allele-ref	253	ref	rs2275246	chr1	150487692	A	G	150487610	150487774	rs7512552	Atopic dermatitis,Atopic dermatitis	alt/ref	TARS2	TARS2	279	PSMD4,MCL1,ADAMTSL4,GOLPH3L,FALEC,CTSS,HORMAD1,TARS2,SEMA6C,ARNT,ADAMTSL4-AS2,CDC42SE1,LYSMD1,ANXA9,C1orf54,ECM1,MRPS21	MIR4257,ECM1,ADAMTSL4,FALEC	TARS2	FALSE	-0.592185	FALSE	0.114264	FALSE	0.0034609	FALSE	FALSE
fragment-0253_allele-alt	253	alt	rs2275246	chr1	150487692	A	G	150487610	150487774	rs7512552	Atopic dermatitis,Atopic dermatitis	alt/ref	TARS2	TARS2	279	PSMD4,MCL1,ADAMTSL4,GOLPH3L,FALEC,CTSS,HORMAD1,TARS2,SEMA6C,ARNT,ADAMTSL4-AS2,CDC42SE1,LYSMD1,ANXA9,C1orf54,ECM1,MRPS21	MIR4257,ECM1,ADAMTSL4,FALEC	TARS2	FALSE	-0.592185	FALSE	0.114264	FALSE	0.0034609	FALSE	FALSE
fragment-0254_allele-ref	254	ref	rs6703652	chr1	150493477	T	G	150493395	150493559	rs7512552	Atopic dermatitis,Atopic dermatitis	alt/ref	TARS2	TARS2	1068	ADAMTSL4,FALEC,PRPF3,TARS2,ARNT,LYSMD1,C1orf54,ECM1,RPRD2,MRPS21,PLEKHO1			FALSE	0.115399	FALSE	0.00760615	FALSE	0.126675	FALSE	FALSE
fragment-0254_allele-alt	254	alt	rs6703652	chr1	150493477	T	G	150493395	150493559	rs7512552	Atopic dermatitis,Atopic dermatitis	alt/ref	TARS2	TARS2	1068	ADAMTSL4,FALEC,PRPF3,TARS2,ARNT,LYSMD1,C1orf54,ECM1,RPRD2,MRPS21,PLEKHO1			FALSE	0.115399	FALSE	0.00760615	FALSE	0.126675	FALSE	FALSE
fragment-0255_allele-ref	255	ref	rs72698892	chr1	150514512	G	A	150514430	150514594	rs144984465,rs41271951	Multiple keratinocyte cancers,Basal cell carcinoma	alt,alt		ECM1	724	OTUD7B,FALEC,CTSS,SEMA6C,ARNT,SV2A,LYSMD1,ENSG00000233030.2,ANXA9,MTMR11,ECM1,RPRD2,MRPS21,PLEKHO1	TARS2,MIR4257,ADAMTSL4,MIR6878	FALEC	FALSE	-0.396265	FALSE	-0.278767	TRUE	-0.375442	TRUE	FALSE
fragment-0255_allele-alt	255	alt	rs72698892	chr1	150514512	G	A	150514430	150514594	rs144984465,rs41271951	Multiple keratinocyte cancers,Basal cell carcinoma	alt,alt		ECM1	724	OTUD7B,FALEC,CTSS,SEMA6C,ARNT,SV2A,LYSMD1,ENSG00000233030.2,ANXA9,MTMR11,ECM1,RPRD2,MRPS21,PLEKHO1	TARS2,MIR4257,ADAMTSL4,MIR6878	FALEC	FALSE	-0.396265	FALSE	-0.278767	TRUE	-0.375442	TRUE	FALSE
fragment-0256_allele-ref	256	ref	rs9436125	chr1	150515485	C	G	150515403	150515567	rs7512552	Atopic dermatitis,Atopic dermatitis	alt/ref		ECM1	1697	ADAMTSL4,FALEC,PRPF3,TARS2,ARNT,ECM1,RPRD2,MRPS21,PLEKHO1	TARS2,MIR4257,ADAMTSL4,MIR6878	FALEC	FALSE	-0.108327	FALSE	0.0801709	FALSE	0.0648834	FALSE	FALSE
fragment-0256_allele-alt	256	alt	rs9436125	chr1	150515485	C	G	150515403	150515567	rs7512552	Atopic dermatitis,Atopic dermatitis	alt/ref		ECM1	1697	ADAMTSL4,FALEC,PRPF3,TARS2,ARNT,ECM1,RPRD2,MRPS21,PLEKHO1	TARS2,MIR4257,ADAMTSL4,MIR6878	FALEC	FALSE	-0.108327	FALSE	0.0801709	FALSE	0.0648834	FALSE	FALSE
fragment-0257_allele-ref	257	ref	rs72700810	chr1	150534145	A	G	150534063	150534227	rs144984465,rs41271951	Multiple keratinocyte cancers,Basal cell carcinoma	alt,alt		ADAMTSL4	15223	RPL6P31,FALEC,CTSS,SEMA6C,SV2A,MTMR11,BNIPL,H2BC20P,C1orf54,ECM1,RPRD2,MRPS21,PLEKHO1	ECM1,FALEC,CTSK,TARS2,ADAMTSL4-AS1,MIR6878		FALSE	-0.172979	FALSE	-0.175524	FALSE	-0.0984111	FALSE	FALSE
fragment-0257_allele-alt	257	alt	rs72700810	chr1	150534145	A	G	150534063	150534227	rs144984465,rs41271951	Multiple keratinocyte cancers,Basal cell carcinoma	alt,alt		ADAMTSL4	15223	RPL6P31,FALEC,CTSS,SEMA6C,SV2A,MTMR11,BNIPL,H2BC20P,C1orf54,ECM1,RPRD2,MRPS21,PLEKHO1	ECM1,FALEC,CTSK,TARS2,ADAMTSL4-AS1,MIR6878		FALSE	-0.172979	FALSE	-0.175524	FALSE	-0.0984111	FALSE	FALSE
fragment-0258_allele-ref	258	ref	rs71580314	chr1	150535216		GGG	150535133	150535297	rs7512552	Atopic dermatitis,Atopic dermatitis	alt/ref		ADAMTSL4	14152	MCL1,ADAMTSL4,GOLPH3L,FALEC,HORMAD1,TARS2,ARNT,ADAMTSL4-AS2,CDC42SE1,LYSMD1,ADAMTSL4-AS1,BNIPL,H2BC20P,C1orf54,ECM1,RPRD2,MRPS21	ECM1,FALEC,CTSK,TARS2,ADAMTSL4-AS1,MIR6878		FALSE	0.377372	FALSE	0.315277	FALSE	0.296272	FALSE	FALSE
fragment-0258_allele-alt	258	alt	rs71580314	chr1	150535216		GGG	150535133	150535297	rs7512552	Atopic dermatitis,Atopic dermatitis	alt/ref		ADAMTSL4	14152	MCL1,ADAMTSL4,GOLPH3L,FALEC,HORMAD1,TARS2,ARNT,ADAMTSL4-AS2,CDC42SE1,LYSMD1,ADAMTSL4-AS1,BNIPL,H2BC20P,C1orf54,ECM1,RPRD2,MRPS21	ECM1,FALEC,CTSK,TARS2,ADAMTSL4-AS1,MIR6878		FALSE	0.377372	FALSE	0.315277	FALSE	0.296272	FALSE	FALSE
fragment-0259_allele-ref	259	ref	rs72700813	chr1	150537068	A	G	150536986	150537150	rs144984465,rs41271951	Multiple keratinocyte cancers,Basal cell carcinoma	alt,alt		ADAMTSL4	12300	OTUD7B,FALEC,CTSS,ARNT,SEMA6C,ADAMTSL4-AS2,LYSMD1,ENSG00000233030.2,ANXA9,MTMR11,ECM1,RPRD2,MRPS21,SV2A	ECM1,FALEC,CTSK,TARS2,ADAMTSL4-AS1,MIR6878		FALSE	-0.0980728	FALSE	-0.258942	FALSE	-0.168681	FALSE	FALSE
fragment-0259_allele-alt	259	alt	rs72700813	chr1	150537068	A	G	150536986	150537150	rs144984465,rs41271951	Multiple keratinocyte cancers,Basal cell carcinoma	alt,alt		ADAMTSL4	12300	OTUD7B,FALEC,CTSS,ARNT,SEMA6C,ADAMTSL4-AS2,LYSMD1,ENSG00000233030.2,ANXA9,MTMR11,ECM1,RPRD2,MRPS21,SV2A	ECM1,FALEC,CTSK,TARS2,ADAMTSL4-AS1,MIR6878		FALSE	-0.0980728	FALSE	-0.258942	FALSE	-0.168681	FALSE	FALSE
fragment-0260_allele-ref	260	ref	rs72700829	chr1	150567705	C	T	150567623	150567787	rs144984465,rs41271951	Multiple keratinocyte cancers,Basal cell carcinoma	alt,alt	MCL1	MCL1	846	MRPS21,GABPB2,FALEC,CTSS,HORMAD1,SEMA6C,LYSMD1,ENSG00000233030.2,ANXA9,ECM1,RPRD2,SETDB1,SV2A	ARNT,ENSA,CTSS,CTSK,TARS2		FALSE	-0.101695	FALSE	-0.0534878	FALSE	-0.0847705	FALSE	FALSE
fragment-0260_allele-alt	260	alt	rs72700829	chr1	150567705	C	T	150567623	150567787	rs144984465,rs41271951	Multiple keratinocyte cancers,Basal cell carcinoma	alt,alt	MCL1	MCL1	846	MRPS21,GABPB2,FALEC,CTSS,HORMAD1,SEMA6C,LYSMD1,ENSG00000233030.2,ANXA9,ECM1,RPRD2,SETDB1,SV2A	ARNT,ENSA,CTSS,CTSK,TARS2		FALSE	-0.101695	FALSE	-0.0534878	FALSE	-0.0847705	FALSE	FALSE
fragment-0261_allele-ref	261	ref	chr1:150612361	chr1	150612361	T	C	150612279	150612443	rs144984465,rs41271951	Multiple keratinocyte cancers,Basal cell carcinoma	,	ENSA	ENSA	3739		MCL1,ADAMTSL4-AS1,CTSS,CTSK		FALSE	-0.0620646	FALSE	0.00104954	FALSE	-0.120464	FALSE	FALSE
fragment-0261_allele-alt	261	alt	chr1:150612361	chr1	150612361	T	C	150612279	150612443	rs144984465,rs41271951	Multiple keratinocyte cancers,Basal cell carcinoma	,	ENSA	ENSA	3739		MCL1,ADAMTSL4-AS1,CTSS,CTSK		FALSE	-0.0620646	FALSE	0.00104954	FALSE	-0.120464	FALSE	FALSE
fragment-0262_allele-ref	262	ref	rs41271951	chr1	150764744	A	G	150764662	150764826	rs144984465,rs41271951	Multiple keratinocyte cancers,Basal cell carcinoma	alt,alt	CTSS	CTSS	1212	MRPS21,GOLPH3L,GABPB2,FALEC,CTSS,HORMAD1,ARNT,SEMA6C,LYSMD1,ANXA9,BNIPL,ECM1,RPRD2,SETDB1,SV2A	CTSK		FALSE	-0.218386	FALSE	-0.503528	FALSE	-0.207666	FALSE	FALSE
fragment-0262_allele-alt	262	alt	rs41271951	chr1	150764744	A	G	150764662	150764826	rs144984465,rs41271951	Multiple keratinocyte cancers,Basal cell carcinoma	alt,alt	CTSS	CTSS	1212	MRPS21,GOLPH3L,GABPB2,FALEC,CTSS,HORMAD1,ARNT,SEMA6C,LYSMD1,ANXA9,BNIPL,ECM1,RPRD2,SETDB1,SV2A	CTSK		FALSE	-0.218386	FALSE	-0.503528	FALSE	-0.207666	FALSE	FALSE
fragment-0263_allele-ref	263	ref	rs75172050	chr1	150997116	C	T	150997034	150997198	rs144984465	Multiple keratinocyte cancers	alt	MINDY1	MINDY1	568	MINDY1,GABPB2,FALEC,CTSS,SEMA6C,POGZ,LINGO4,LYSMD1,ADAMTSL4-AS1,ANXA9,BNIPL,ECM1,RPRD2,SETDB1			FALSE	0.168625	FALSE	0.050004	FALSE	0.15044	FALSE	FALSE
fragment-0263_allele-alt	263	alt	rs75172050	chr1	150997116	C	T	150997034	150997198	rs144984465	Multiple keratinocyte cancers	alt	MINDY1	MINDY1	568	MINDY1,GABPB2,FALEC,CTSS,SEMA6C,POGZ,LINGO4,LYSMD1,ADAMTSL4-AS1,ANXA9,BNIPL,ECM1,RPRD2,SETDB1			FALSE	0.168625	FALSE	0.050004	FALSE	0.15044	FALSE	FALSE
fragment-0264_allele-ref	264	ref	rs2925740	chr1	150997516	T	C	150997434	150997598	rs144984465	Multiple keratinocyte cancers	alt	MINDY1	MINDY1	968	MINDY1,GABPB2,FALEC,CTSS,SEMA6C,LINGO4,LYSMD1,ECM1,PLEKHO1			FALSE	-0.123475	FALSE	-0.0372904	FALSE	-0.128133	FALSE	FALSE
fragment-0264_allele-alt	264	alt	rs2925740	chr1	150997516	T	C	150997434	150997598	rs144984465	Multiple keratinocyte cancers	alt	MINDY1	MINDY1	968	MINDY1,GABPB2,FALEC,CTSS,SEMA6C,LINGO4,LYSMD1,ECM1,PLEKHO1			FALSE	-0.123475	FALSE	-0.0372904	FALSE	-0.128133	FALSE	FALSE
fragment-0265_allele-ref	265	ref	chr1:152182791	chr1	152182791	G	C	152182709	152182873	rs61813875	Atopic dermatitis		PUDPP2,FLG-AS1	RPTN	23564		S100A11,TCHH,S100A10,FLG-AS1,HRNR,NBPF18P,THEM4		FALSE	0.116885	FALSE	0.219316	FALSE	0.289486	FALSE	FALSE
fragment-0265_allele-alt	265	alt	chr1:152182791	chr1	152182791	G	C	152182709	152182873	rs61813875	Atopic dermatitis		PUDPP2,FLG-AS1	RPTN	23564		S100A11,TCHH,S100A10,FLG-AS1,HRNR,NBPF18P,THEM4		FALSE	0.116885	FALSE	0.219316	FALSE	0.289486	FALSE	FALSE
fragment-0266_allele-ref	266	ref	rs11587676	chr1	152187485	C	T	152187403	152187567	rs3126085	Atopic dermatitis	alt	PUDPP2,FLG-AS1	HRNR	24590	ENSG00000223861.1,CRNN,HRNR,FLG-AS1,LINC02962,FLG2,FLG	S100A11,TCHH,S100A10,FLG-AS1,HRNR,NBPF18P,THEM4	FLG-AS1	FALSE	0.0678441	FALSE	0.0317921	FALSE	0.121914	FALSE	FALSE
fragment-0266_allele-alt	266	alt	rs11587676	chr1	152187485	C	T	152187403	152187567	rs3126085	Atopic dermatitis	alt	PUDPP2,FLG-AS1	HRNR	24590	ENSG00000223861.1,CRNN,HRNR,FLG-AS1,LINC02962,FLG2,FLG	S100A11,TCHH,S100A10,FLG-AS1,HRNR,NBPF18P,THEM4	FLG-AS1	FALSE	0.0678441	FALSE	0.0317921	FALSE	0.121914	FALSE	FALSE
fragment-0267_allele-ref	267	ref	rs1390490	chr1	152188878	T	C	152188796	152188960	rs3126085	Atopic dermatitis	ref	PUDPP2,FLG-AS1	HRNR	23197	CRNN,HRNR,FLG-AS1,LINC02962,THEM4,FLG	S100A11,FLG-AS1,CRNN,HRNR,THEM4,FLG2	FLG-AS1	FALSE	0.258373	FALSE	0.114738	FALSE	0.061496	FALSE	TRUE
fragment-0267_allele-alt	267	alt	rs1390490	chr1	152188878	T	C	152188796	152188960	rs3126085	Atopic dermatitis	ref	PUDPP2,FLG-AS1	HRNR	23197	CRNN,HRNR,FLG-AS1,LINC02962,THEM4,FLG	S100A11,FLG-AS1,CRNN,HRNR,THEM4,FLG2	FLG-AS1	FALSE	0.258373	FALSE	0.114738	FALSE	0.061496	FALSE	TRUE
fragment-0268_allele-ref	268	ref	rs10788824	chr1	152189218	A	G	152189136	152189300	rs3126085,rs55879323	Atopic dermatitis,Inflammatory skin disease	ref,?	PUDPP2,FLG-AS1	HRNR	22857	CRNN,HRNR,FLG-AS1,LINC02962,THEM4,FLG	S100A11,FLG-AS1,CRNN,HRNR,THEM4,FLG2	FLG-AS1	FALSE	-0.279014	FALSE	-0.268237	FALSE	-0.230931	FALSE	TRUE
fragment-0268_allele-alt	268	alt	rs10788824	chr1	152189218	A	G	152189136	152189300	rs3126085,rs55879323	Atopic dermatitis,Inflammatory skin disease	ref,?	PUDPP2,FLG-AS1	HRNR	22857	CRNN,HRNR,FLG-AS1,LINC02962,THEM4,FLG	S100A11,FLG-AS1,CRNN,HRNR,THEM4,FLG2	FLG-AS1	FALSE	-0.279014	FALSE	-0.268237	FALSE	-0.230931	FALSE	TRUE
fragment-0269_allele-ref	269	ref	rs12130219	chr1	152189630	A	G	152189548	152189712	rs12130219	Inflammatory skin disease	?	PUDPP2,FLG-AS1	HRNR	22445	CRNN,HRNR,FLG-AS1,LINC02962,SNX27,LCE5A,SELENBP1,TCHH,FLG2,MRPL9,FLG	S100A11,FLG-AS1,CRNN,HRNR,THEM4,FLG2		FALSE	-0.00934442	FALSE	0.0454391	FALSE	0.244238	FALSE	FALSE
fragment-0269_allele-alt	269	alt	rs12130219	chr1	152189630	A	G	152189548	152189712	rs12130219	Inflammatory skin disease	?	PUDPP2,FLG-AS1	HRNR	22445	CRNN,HRNR,FLG-AS1,LINC02962,SNX27,LCE5A,SELENBP1,TCHH,FLG2,MRPL9,FLG	S100A11,FLG-AS1,CRNN,HRNR,THEM4,FLG2		FALSE	-0.00934442	FALSE	0.0454391	FALSE	0.244238	FALSE	FALSE
fragment-0270_allele-ref	270	ref	rs4845733	chr1	152190092	T	C	152190010	152190174	rs3126085	Atopic dermatitis	ref	PUDPP2,FLG-AS1	HRNR	21983	CRNN,HRNR,FLG-AS1,LINC02962,THEM4,FLG	S100A11,FLG-AS1,CRNN,HRNR,THEM4,FLG2		FALSE	-0.414176	TRUE	-0.482911	TRUE	-0.383734	TRUE	TRUE
fragment-0270_allele-alt	270	alt	rs4845733	chr1	152190092	T	C	152190010	152190174	rs3126085	Atopic dermatitis	ref	PUDPP2,FLG-AS1	HRNR	21983	CRNN,HRNR,FLG-AS1,LINC02962,THEM4,FLG	S100A11,FLG-AS1,CRNN,HRNR,THEM4,FLG2		FALSE	-0.414176	TRUE	-0.482911	TRUE	-0.383734	TRUE	TRUE
fragment-0271_allele-ref	271	ref	rs1496050	chr1	152191073	T	C	152190991	152191155	rs3126085	Atopic dermatitis	ref	PUDPP2,FLG-AS1	HRNR	21002	CRNN,HRNR,FLG-AS1,LINC02962,THEM4,FLG	S100A11,FLG-AS1,CRNN,HRNR,THEM4,FLG2		FALSE	-0.338826	FALSE	-0.23686	FALSE	-0.258349	FALSE	TRUE
fragment-0271_allele-alt	271	alt	rs1496050	chr1	152191073	T	C	152190991	152191155	rs3126085	Atopic dermatitis	ref	PUDPP2,FLG-AS1	HRNR	21002	CRNN,HRNR,FLG-AS1,LINC02962,THEM4,FLG	S100A11,FLG-AS1,CRNN,HRNR,THEM4,FLG2		FALSE	-0.338826	FALSE	-0.23686	FALSE	-0.258349	FALSE	TRUE
fragment-0272_allele-ref	272	ref	rs1552996	chr1	152198628	C	A	152198546	152198710	rs3126085,rs55879323	Atopic dermatitis,Inflammatory skin disease	ref,?	FLG-AS1	HRNR	13447	CRNN,HRNR,FLG-AS1,LINC02962,THEM4,FLG	S100A11,FLG-AS1,HRNR		FALSE	-0.0445359	FALSE	0.0643474	FALSE	0.0776449	FALSE	TRUE
fragment-0272_allele-alt	272	alt	rs1552996	chr1	152198628	C	A	152198546	152198710	rs3126085,rs55879323	Atopic dermatitis,Inflammatory skin disease	ref,?	FLG-AS1	HRNR	13447	CRNN,HRNR,FLG-AS1,LINC02962,THEM4,FLG	S100A11,FLG-AS1,HRNR		FALSE	-0.0445359	FALSE	0.0643474	FALSE	0.0776449	FALSE	TRUE
fragment-0273_allele-ref	273	ref	rs1552995	chr1	152198951	A	G	152198869	152199033	rs3126085,rs55879323	Atopic dermatitis,Inflammatory skin disease	ref,?	FLG-AS1	HRNR	13124	CRNN,HRNR,FLG-AS1,LINC02962,THEM4,FLG	S100A11,FLG-AS1,HRNR		FALSE	0.114932	FALSE	0.117338	FALSE	0.17949	FALSE	TRUE
fragment-0273_allele-alt	273	alt	rs1552995	chr1	152198951	A	G	152198869	152199033	rs3126085,rs55879323	Atopic dermatitis,Inflammatory skin disease	ref,?	FLG-AS1	HRNR	13124	CRNN,HRNR,FLG-AS1,LINC02962,THEM4,FLG	S100A11,FLG-AS1,HRNR		FALSE	0.114932	FALSE	0.117338	FALSE	0.17949	FALSE	TRUE
fragment-0274_allele-ref	274	ref	rs1552994	chr1	152198985	A	G	152198903	152199067	rs12130219	Inflammatory skin disease	?	FLG-AS1	HRNR	13090	CRNN,HRNR,FLG-AS1,LINC02962,SNX27,LCE5A,TCHH,FLG2,MRPL9,FLG	S100A11,FLG-AS1,HRNR		FALSE	-0.22196	FALSE	-0.190139	FALSE	-0.0747567	FALSE	FALSE
fragment-0274_allele-alt	274	alt	rs1552994	chr1	152198985	A	G	152198903	152199067	rs12130219	Inflammatory skin disease	?	FLG-AS1	HRNR	13090	CRNN,HRNR,FLG-AS1,LINC02962,SNX27,LCE5A,TCHH,FLG2,MRPL9,FLG	S100A11,FLG-AS1,HRNR		FALSE	-0.22196	FALSE	-0.190139	FALSE	-0.0747567	FALSE	FALSE
fragment-0275_allele-ref	275	ref	rs1552993	chr1	152199007	A	G	152198925	152199089	rs3126085,rs55879323	Atopic dermatitis,Inflammatory skin disease	ref,?	FLG-AS1	HRNR	13068	CRNN,HRNR,FLG-AS1,LINC02962,THEM4,FLG	S100A11,FLG-AS1,HRNR		FALSE	0.0221637	FALSE	0.0696533	FALSE	0.160646	FALSE	TRUE
fragment-0275_allele-alt	275	alt	rs1552993	chr1	152199007	A	G	152198925	152199089	rs3126085,rs55879323	Atopic dermatitis,Inflammatory skin disease	ref,?	FLG-AS1	HRNR	13068	CRNN,HRNR,FLG-AS1,LINC02962,THEM4,FLG	S100A11,FLG-AS1,HRNR		FALSE	0.0221637	FALSE	0.0696533	FALSE	0.160646	FALSE	TRUE
fragment-0276_allele-ref	276	ref	rs1552992	chr1	152199149	C	G	152199067	152199231	rs3126085,rs55879323	Atopic dermatitis,Inflammatory skin disease	ref,?	FLG-AS1	HRNR	12926	CRNN,HRNR,FLG-AS1,LINC02962,THEM4,FLG	S100A11,FLG-AS1,HRNR		FALSE	-0.139445	FALSE	0.0424095	FALSE	0.111732	FALSE	TRUE
fragment-0276_allele-alt	276	alt	rs1552992	chr1	152199149	C	G	152199067	152199231	rs3126085,rs55879323	Atopic dermatitis,Inflammatory skin disease	ref,?	FLG-AS1	HRNR	12926	CRNN,HRNR,FLG-AS1,LINC02962,THEM4,FLG	S100A11,FLG-AS1,HRNR		FALSE	-0.139445	FALSE	0.0424095	FALSE	0.111732	FALSE	TRUE
fragment-0277_allele-ref	277	ref	rs7531094	chr1	152204374	A	G	152204292	152204456	rs3126085,rs55879323	Atopic dermatitis,Inflammatory skin disease	ref,?	FLG-AS1	HRNR	7701	CRNN,HRNR,FLG-AS1,LINC02962,THEM4,FLG	HRNR	LOC112268240	FALSE	0.143033	FALSE	0.17613	FALSE	0.186078	FALSE	TRUE
fragment-0277_allele-alt	277	alt	rs7531094	chr1	152204374	A	G	152204292	152204456	rs3126085,rs55879323	Atopic dermatitis,Inflammatory skin disease	ref,?	FLG-AS1	HRNR	7701	CRNN,HRNR,FLG-AS1,LINC02962,THEM4,FLG	HRNR	LOC112268240	FALSE	0.143033	FALSE	0.17613	FALSE	0.186078	FALSE	TRUE
fragment-0278_allele-ref	278	ref	rs7533529	chr1	152204395	T	C	152204313	152204477	rs3126085	Atopic dermatitis	ref	FLG-AS1	HRNR	7680	CRNN,HRNR,FLG-AS1,LINC02962,SNX27,THEM4,FLG	HRNR	LOC112268240	FALSE	-0.188927	FALSE	-0.163346	FALSE	-0.166053	FALSE	TRUE
fragment-0278_allele-alt	278	alt	rs7533529	chr1	152204395	T	C	152204313	152204477	rs3126085	Atopic dermatitis	ref	FLG-AS1	HRNR	7680	CRNN,HRNR,FLG-AS1,LINC02962,SNX27,THEM4,FLG	HRNR	LOC112268240	FALSE	-0.188927	FALSE	-0.163346	FALSE	-0.166053	FALSE	TRUE
fragment-0279_allele-ref	279	ref	rs10749669	chr1	152204813	G	T	152204731	152204895	rs3126085,rs55879323	Atopic dermatitis,Inflammatory skin disease	ref,?	FLG-AS1	HRNR	7262	CRNN,HRNR,FLG-AS1,LINC02962,THEM4,FLG	HRNR	LOC112268240	FALSE	0.0914581	FALSE	0.223126	FALSE	0.0642457	FALSE	TRUE
fragment-0279_allele-alt	279	alt	rs10749669	chr1	152204813	G	T	152204731	152204895	rs3126085,rs55879323	Atopic dermatitis,Inflammatory skin disease	ref,?	FLG-AS1	HRNR	7262	CRNN,HRNR,FLG-AS1,LINC02962,THEM4,FLG	HRNR	LOC112268240	FALSE	0.0914581	FALSE	0.223126	FALSE	0.0642457	FALSE	TRUE
fragment-0280_allele-ref	280	ref	rs4845737	chr1	152205063	G	A	152204981	152205145	rs55879323	Inflammatory skin disease	?	FLG-AS1	HRNR	7012	CRNN,HRNR,FLG-AS1,LINC02962,TCHH,FLG2,LCE5A,FLG	HRNR	LOC112268240	FALSE	0.374082	FALSE	0.277994	FALSE	0.248139	FALSE	FALSE
fragment-0280_allele-alt	280	alt	rs4845737	chr1	152205063	G	A	152204981	152205145	rs55879323	Inflammatory skin disease	?	FLG-AS1	HRNR	7012	CRNN,HRNR,FLG-AS1,LINC02962,TCHH,FLG2,LCE5A,FLG	HRNR	LOC112268240	FALSE	0.374082	FALSE	0.277994	FALSE	0.248139	FALSE	FALSE
fragment-0281_allele-ref	281	ref	rs877776	chr1	152205542	C	G	152205460	152205624	rs3126085,rs55879323	Atopic dermatitis,Inflammatory skin disease	ref,?	FLG-AS1	HRNR	6533	CRNN,HRNR,FLG-AS1,LINC02962,THEM4,FLG	HRNR	LOC112268240	FALSE	0.00133305	FALSE	-0.105945	FALSE	-0.0872085	FALSE	TRUE
fragment-0281_allele-alt	281	alt	rs877776	chr1	152205542	C	G	152205460	152205624	rs3126085,rs55879323	Atopic dermatitis,Inflammatory skin disease	ref,?	FLG-AS1	HRNR	6533	CRNN,HRNR,FLG-AS1,LINC02962,THEM4,FLG	HRNR	LOC112268240	FALSE	0.00133305	FALSE	-0.105945	FALSE	-0.0872085	FALSE	TRUE
fragment-0282_allele-ref	282	ref	rs12096493	chr1	152205799	G	A	152205717	152205881	rs61813875	Atopic dermatitis	alt	FLG-AS1	HRNR	6276		HRNR	LOC112268240	FALSE	-0.194991	TRUE	-0.337877	FALSE	-0.283752	TRUE	FALSE
fragment-0282_allele-alt	282	alt	rs12096493	chr1	152205799	G	A	152205717	152205881	rs61813875	Atopic dermatitis	alt	FLG-AS1	HRNR	6276		HRNR	LOC112268240	FALSE	-0.194991	TRUE	-0.337877	FALSE	-0.283752	TRUE	FALSE
fragment-0283_allele-ref	283	ref	rs868303	chr1	152206087	C	A	152206005	152206169	rs3126085	Atopic dermatitis	ref	ENSG00000236427,FLG-AS1	HRNR	5988	CRNN,HRNR,FLG-AS1,LINC02962,THEM4,FLG	HRNR		FALSE	-0.186227	FALSE	-0.025179	FALSE	-0.0848013	FALSE	TRUE
fragment-0283_allele-alt	283	alt	rs868303	chr1	152206087	C	A	152206005	152206169	rs3126085	Atopic dermatitis	ref	ENSG00000236427,FLG-AS1	HRNR	5988	CRNN,HRNR,FLG-AS1,LINC02962,THEM4,FLG	HRNR		FALSE	-0.186227	FALSE	-0.025179	FALSE	-0.0848013	FALSE	TRUE
fragment-0284_allele-ref	284	ref	rs868304	chr1	152206092	G	A	152206010	152206174	rs3126085	Atopic dermatitis	ref	ENSG00000236427,FLG-AS1	HRNR	5983	CRNN,HRNR,FLG-AS1,LINC02962,SNX27,THEM4,FLG	HRNR		FALSE	0.0128104	FALSE	0.154928	FALSE	0.239379	FALSE	TRUE
fragment-0284_allele-alt	284	alt	rs868304	chr1	152206092	G	A	152206010	152206174	rs3126085	Atopic dermatitis	ref	ENSG00000236427,FLG-AS1	HRNR	5983	CRNN,HRNR,FLG-AS1,LINC02962,SNX27,THEM4,FLG	HRNR		FALSE	0.0128104	FALSE	0.154928	FALSE	0.239379	FALSE	TRUE
fragment-0285_allele-ref	285	ref	rs72696969	chr1	152223863	G	A	152223781	152223945	rs3126085	Atopic dermatitis	alt	HRNR,FLG-AS1	HRNR	329	ENSG00000223861.1,CRNN,HRNR,FLG-AS1,LINC02962,FLG2,FLG	S100A11,FLG-AS1,LOC112268240		TRUE	-0.522211	TRUE	-0.406957	TRUE	-0.398674	TRUE	FALSE
fragment-0285_allele-alt	285	alt	rs72696969	chr1	152223863	G	A	152223781	152223945	rs3126085	Atopic dermatitis	alt	HRNR,FLG-AS1	HRNR	329	ENSG00000223861.1,CRNN,HRNR,FLG-AS1,LINC02962,FLG2,FLG	S100A11,FLG-AS1,LOC112268240		TRUE	-0.522211	TRUE	-0.406957	TRUE	-0.398674	TRUE	FALSE
fragment-0286_allele-ref	286	ref	rs7534716	chr1	152226178	A	G	152226096	152226260	rs3126085	Atopic dermatitis	ref	FLG-AS1	HRNR	1986	CRNN,HRNR,FLG-AS1,LINC02962,THEM4,FLG2,FLG	S100A11,FLG-AS1,LOC112268240	HRNR	FALSE	0.184458	FALSE	-0.0543179	FALSE	0.119598	FALSE	TRUE
fragment-0286_allele-alt	286	alt	rs7534716	chr1	152226178	A	G	152226096	152226260	rs3126085	Atopic dermatitis	ref	FLG-AS1	HRNR	1986	CRNN,HRNR,FLG-AS1,LINC02962,THEM4,FLG2,FLG	S100A11,FLG-AS1,LOC112268240	HRNR	FALSE	0.184458	FALSE	-0.0543179	FALSE	0.119598	FALSE	TRUE
fragment-0287_allele-ref	287	ref	rs1390488	chr1	152227024	T	C	152226942	152227106	rs3126085	Atopic dermatitis	ref	FLG-AS1	HRNR	2832	CRNN,HRNR,FLG-AS1,LINC02962,THEM4,FLG2,FLG	S100A11,FLG-AS1,LOC112268240		FALSE	0.00452928	FALSE	0.141086	FALSE	-0.00584794	FALSE	TRUE
fragment-0287_allele-alt	287	alt	rs1390488	chr1	152227024	T	C	152226942	152227106	rs3126085	Atopic dermatitis	ref	FLG-AS1	HRNR	2832	CRNN,HRNR,FLG-AS1,LINC02962,THEM4,FLG2,FLG	S100A11,FLG-AS1,LOC112268240		FALSE	0.00452928	FALSE	0.141086	FALSE	-0.00584794	FALSE	TRUE
fragment-0288_allele-ref	288	ref	rs10888471	chr1	152228373	A	C	152228291	152228455	rs3126085	Atopic dermatitis	ref	FLG-AS1	HRNR	4181	CRNN,HRNR,FLG-AS1,C2CD4D-AS1,LINC02962,THEM4,FLG	S100A11,FLG-AS1,FLG,LOC112268240		FALSE	0.104099	FALSE	0.0202537	FALSE	0.060494	FALSE	TRUE
fragment-0288_allele-alt	288	alt	rs10888471	chr1	152228373	A	C	152228291	152228455	rs3126085	Atopic dermatitis	ref	FLG-AS1	HRNR	4181	CRNN,HRNR,FLG-AS1,C2CD4D-AS1,LINC02962,THEM4,FLG	S100A11,FLG-AS1,FLG,LOC112268240		FALSE	0.104099	FALSE	0.0202537	FALSE	0.060494	FALSE	TRUE
fragment-0289_allele-ref	289	ref	rs11204939	chr1	152228466	G	C	152228384	152228548	rs3126085	Atopic dermatitis	ref	FLG-AS1	HRNR	4274	CRNN,HRNR,FLG-AS1,C2CD4D-AS1,LINC02962,THEM4,FLG	S100A11,FLG-AS1,FLG,LOC112268240		TRUE	-0.581952	FALSE	-0.231075	FALSE	0.022413	TRUE	TRUE
fragment-0289_allele-alt	289	alt	rs11204939	chr1	152228466	G	C	152228384	152228548	rs3126085	Atopic dermatitis	ref	FLG-AS1	HRNR	4274	CRNN,HRNR,FLG-AS1,C2CD4D-AS1,LINC02962,THEM4,FLG	S100A11,FLG-AS1,FLG,LOC112268240		TRUE	-0.581952	FALSE	-0.231075	FALSE	0.022413	TRUE	TRUE
fragment-0290_allele-ref	290	ref	rs4845750	chr1	152228741	T	C	152228659	152228823	rs3126085	Atopic dermatitis	ref	FLG-AS1	HRNR	4549	CRNN,HRNR,FLG-AS1,LINC02962,THEM4,FLG2,FLG	S100A11,FLG-AS1,FLG,LOC112268240		FALSE	0.25373	FALSE	-0.0578104	FALSE	0.120877	FALSE	TRUE
fragment-0290_allele-alt	290	alt	rs4845750	chr1	152228741	T	C	152228659	152228823	rs3126085	Atopic dermatitis	ref	FLG-AS1	HRNR	4549	CRNN,HRNR,FLG-AS1,LINC02962,THEM4,FLG2,FLG	S100A11,FLG-AS1,FLG,LOC112268240		FALSE	0.25373	FALSE	-0.0578104	FALSE	0.120877	FALSE	TRUE
fragment-0291_allele-ref	291	ref	rs10888473	chr1	152247759	G	A	152247677	152247841	rs3126085	Atopic dermatitis	ref	FLG-AS1	HRNR	23567	CRNN,HRNR,FLG-AS1,LINC02962,THEM4,FLG	S100A11,FLG-AS1		FALSE	-0.00811708	FALSE	0.0406113	FALSE	0.0322288	FALSE	TRUE
fragment-0291_allele-alt	291	alt	rs10888473	chr1	152247759	G	A	152247677	152247841	rs3126085	Atopic dermatitis	ref	FLG-AS1	HRNR	23567	CRNN,HRNR,FLG-AS1,LINC02962,THEM4,FLG	S100A11,FLG-AS1		FALSE	-0.00811708	FALSE	0.0406113	FALSE	0.0322288	FALSE	TRUE
fragment-0292_allele-ref	292	ref	rs10749670	chr1	152247991	G	A	152247909	152248073	rs3126085	Atopic dermatitis	ref	FLG-AS1	HRNR	23799	CRNN,HRNR,FLG-AS1,LINC02962,THEM4,FLG	S100A11,FLG-AS1		FALSE	0.494692	FALSE	0.402277	TRUE	0.504014	TRUE	TRUE
fragment-0292_allele-alt	292	alt	rs10749670	chr1	152247991	G	A	152247909	152248073	rs3126085	Atopic dermatitis	ref	FLG-AS1	HRNR	23799	CRNN,HRNR,FLG-AS1,LINC02962,THEM4,FLG	S100A11,FLG-AS1		FALSE	0.494692	FALSE	0.402277	TRUE	0.504014	TRUE	TRUE
fragment-0293_allele-ref	293	ref	rs4511113	chr1	152249716	G	A	152249634	152249798	rs3126085	Atopic dermatitis	ref	FLG-AS1	HRNR	25524	CRNN,HRNR,FLG-AS1,LINC02962,THEM4,FLG2,FLG	S100A11,FLG-AS1		FALSE	-0.0245647	FALSE	0.0351395	FALSE	-0.0504756	FALSE	TRUE
fragment-0293_allele-alt	293	alt	rs4511113	chr1	152249716	G	A	152249634	152249798	rs3126085	Atopic dermatitis	ref	FLG-AS1	HRNR	25524	CRNN,HRNR,FLG-AS1,LINC02962,THEM4,FLG2,FLG	S100A11,FLG-AS1		FALSE	-0.0245647	FALSE	0.0351395	FALSE	-0.0504756	FALSE	TRUE
fragment-0294_allele-ref	294	ref	rs7535078	chr1	152250439	T	C	152250357	152250521	rs3126085	Atopic dermatitis	ref	FLG-AS1	HRNR	26247	CRNN,HRNR,FLG-AS1,C2CD4D-AS1,LINC02962,THEM4,FLG	S100A11,FLG-AS1		FALSE	0.431659	FALSE	0.138254	FALSE	0.0499033	FALSE	TRUE
fragment-0294_allele-alt	294	alt	rs7535078	chr1	152250439	T	C	152250357	152250521	rs3126085	Atopic dermatitis	ref	FLG-AS1	HRNR	26247	CRNN,HRNR,FLG-AS1,C2CD4D-AS1,LINC02962,THEM4,FLG	S100A11,FLG-AS1		FALSE	0.431659	FALSE	0.138254	FALSE	0.0499033	FALSE	TRUE
fragment-0295_allele-ref	295	ref	rs55957623	chr1	152250720	T	A	152250638	152250802	rs3126085	Atopic dermatitis	alt	FLG-AS1	HRNR	26528	ENSG00000223861.1,CRNN,HRNR,FLG-AS1,LINC02962,THEM4,FLG2,FLG	S100A11,FLG-AS1		FALSE	-0.188508	TRUE	-0.33901	TRUE	-0.406677	TRUE	FALSE
fragment-0295_allele-alt	295	alt	rs55957623	chr1	152250720	T	A	152250638	152250802	rs3126085	Atopic dermatitis	alt	FLG-AS1	HRNR	26528	ENSG00000223861.1,CRNN,HRNR,FLG-AS1,LINC02962,THEM4,FLG2,FLG	S100A11,FLG-AS1		FALSE	-0.188508	TRUE	-0.33901	TRUE	-0.406677	TRUE	FALSE
fragment-0296_allele-ref	296	ref	rs7537633	chr1	152250857	T	G	152250775	152250939	rs3126085	Atopic dermatitis	ref	FLG-AS1	HRNR	26665	CRNN,HRNR,FLG-AS1,LINC02962,THEM4,FLG2,FLG	S100A11,FLG-AS1		FALSE	-0.254909	TRUE	-0.2754	FALSE	-0.167759	TRUE	TRUE
fragment-0296_allele-alt	296	alt	rs7537633	chr1	152250857	T	G	152250775	152250939	rs3126085	Atopic dermatitis	ref	FLG-AS1	HRNR	26665	CRNN,HRNR,FLG-AS1,LINC02962,THEM4,FLG2,FLG	S100A11,FLG-AS1		FALSE	-0.254909	TRUE	-0.2754	FALSE	-0.167759	TRUE	TRUE
fragment-0297_allele-ref	297	ref	rs7537637	chr1	152250859	T	A	152250777	152250941	rs3126085	Atopic dermatitis	ref	FLG-AS1	HRNR	26667	CRNN,HRNR,FLG-AS1,LINC02962,THEM4,FLG2,FLG	S100A11,FLG-AS1		FALSE	-0.0927497	FALSE	0.0139447	FALSE	0.0544753	FALSE	TRUE
fragment-0297_allele-alt	297	alt	rs7537637	chr1	152250859	T	A	152250777	152250941	rs3126085	Atopic dermatitis	ref	FLG-AS1	HRNR	26667	CRNN,HRNR,FLG-AS1,LINC02962,THEM4,FLG2,FLG	S100A11,FLG-AS1		FALSE	-0.0927497	FALSE	0.0139447	FALSE	0.0544753	FALSE	TRUE
fragment-0298_allele-ref	298	ref	rs4326625	chr1	152251520	C	T	152251438	152251602	rs3126085	Atopic dermatitis	ref	FLG-AS1	HRNR	27328	CRNN,HRNR,FLG-AS1,LINC02962,SNX27,THEM4,FLG,S100A10	S100A11,FLG-AS1		FALSE	-0.164594	FALSE	-0.317484	FALSE	-0.14818	FALSE	TRUE
fragment-0298_allele-alt	298	alt	rs4326625	chr1	152251520	C	T	152251438	152251602	rs3126085	Atopic dermatitis	ref	FLG-AS1	HRNR	27328	CRNN,HRNR,FLG-AS1,LINC02962,SNX27,THEM4,FLG,S100A10	S100A11,FLG-AS1		FALSE	-0.164594	FALSE	-0.317484	FALSE	-0.14818	FALSE	TRUE
fragment-0299_allele-ref	299	ref	rs11204951	chr1	152251928	A	G	152251846	152252010	rs3126085	Atopic dermatitis	ref	FLG-AS1	HRNR	27736	CRNN,HRNR,FLG-AS1,LINC02962,THEM4,FLG2,FLG	S100A11,FLG-AS1		FALSE	0.0593884	FALSE	0.00828441	FALSE	0.0856452	FALSE	TRUE
fragment-0299_allele-alt	299	alt	rs11204951	chr1	152251928	A	G	152251846	152252010	rs3126085	Atopic dermatitis	ref	FLG-AS1	HRNR	27736	CRNN,HRNR,FLG-AS1,LINC02962,THEM4,FLG2,FLG	S100A11,FLG-AS1		FALSE	0.0593884	FALSE	0.00828441	FALSE	0.0856452	FALSE	TRUE
fragment-0300_allele-ref	300	ref	rs4845428	chr1	152252785	T	C	152252703	152252867	rs3126085	Atopic dermatitis	ref	FLG-AS1	HRNR	28593	CRNN,HRNR,FLG-AS1,LINC02962,THEM4,FLG2,FLG			FALSE	-0.0406512	FALSE	-0.355314	FALSE	-0.231759	FALSE	TRUE
fragment-0300_allele-alt	300	alt	rs4845428	chr1	152252785	T	C	152252703	152252867	rs3126085	Atopic dermatitis	ref	FLG-AS1	HRNR	28593	CRNN,HRNR,FLG-AS1,LINC02962,THEM4,FLG2,FLG			FALSE	-0.0406512	FALSE	-0.355314	FALSE	-0.231759	FALSE	TRUE
fragment-0301_allele-ref	301	ref	rs4845429	chr1	152252900	G	C	152252818	152252982	rs3126085	Atopic dermatitis	ref	FLG-AS1	HRNR	28708	CRNN,HRNR,FLG-AS1,C2CD4D-AS1,LINC02962,THEM4,FLG			FALSE	-0.213993	FALSE	-0.183481	FALSE	-0.116498	FALSE	TRUE
fragment-0301_allele-alt	301	alt	rs4845429	chr1	152252900	G	C	152252818	152252982	rs3126085	Atopic dermatitis	ref	FLG-AS1	HRNR	28708	CRNN,HRNR,FLG-AS1,C2CD4D-AS1,LINC02962,THEM4,FLG			FALSE	-0.213993	FALSE	-0.183481	FALSE	-0.116498	FALSE	TRUE
fragment-0302_allele-ref	302	ref	rs4845430	chr1	152252902	A	G	152252820	152252984	rs3126085	Atopic dermatitis	ref	FLG-AS1	HRNR	28710	CRNN,HRNR,FLG-AS1,C2CD4D-AS1,LINC02962,THEM4,FLG			FALSE	0.315915	FALSE	0.0408392	FALSE	0.063256	FALSE	TRUE
fragment-0302_allele-alt	302	alt	rs4845430	chr1	152252902	A	G	152252820	152252984	rs3126085	Atopic dermatitis	ref	FLG-AS1	HRNR	28710	CRNN,HRNR,FLG-AS1,C2CD4D-AS1,LINC02962,THEM4,FLG			FALSE	0.315915	FALSE	0.0408392	FALSE	0.063256	FALSE	TRUE
fragment-0303_allele-ref	303	ref	rs2152862	chr1	152287266	T	C	152287184	152287348	rs3126085	Atopic dermatitis	ref	FLG-AS1	FLG	14898	CRNN,HRNR,FLG-AS1,C2CD4D-AS1,LINC02962,THEM4,FLG2,FLG			FALSE	-0.341807	TRUE	-0.331455	FALSE	-0.07801	TRUE	TRUE
fragment-0303_allele-alt	303	alt	rs2152862	chr1	152287266	T	C	152287184	152287348	rs3126085	Atopic dermatitis	ref	FLG-AS1	FLG	14898	CRNN,HRNR,FLG-AS1,C2CD4D-AS1,LINC02962,THEM4,FLG2,FLG			FALSE	-0.341807	TRUE	-0.331455	FALSE	-0.07801	TRUE	TRUE
fragment-0304_allele-ref	304	ref	rs3126048	chr1	152287689	T	C	152287607	152287771	rs3126085	Atopic dermatitis	ref	FLG-AS1	FLG	14475	CRNN,HRNR,FLG-AS1,C2CD4D-AS1,LINC02962,THEM4,FLG2,FLG			FALSE	0.247375	FALSE	0.258905	FALSE	0.100329	FALSE	TRUE
fragment-0304_allele-alt	304	alt	rs3126048	chr1	152287689	T	C	152287607	152287771	rs3126085	Atopic dermatitis	ref	FLG-AS1	FLG	14475	CRNN,HRNR,FLG-AS1,C2CD4D-AS1,LINC02962,THEM4,FLG2,FLG			FALSE	0.247375	FALSE	0.258905	FALSE	0.100329	FALSE	TRUE
fragment-0305_allele-ref	305	ref	rs12407553	chr1	152325041	A	G	152324959	152325123	rs3126085	Atopic dermatitis	alt	FLG,FLG-AS1	FLG	197	CRNN,HRNR,FLG-AS1,LINC02962,FLG		FLG	FALSE	0.488037	TRUE	0.481986	FALSE	0.38567	TRUE	FALSE
fragment-0305_allele-alt	305	alt	rs12407553	chr1	152325041	A	G	152324959	152325123	rs3126085	Atopic dermatitis	alt	FLG,FLG-AS1	FLG	197	CRNN,HRNR,FLG-AS1,LINC02962,FLG		FLG	FALSE	0.488037	TRUE	0.481986	FALSE	0.38567	TRUE	FALSE
fragment-0306_allele-ref	306	ref	rs11204981	chr1	152325736	G	A	152325654	152325818	rs3126085	Atopic dermatitis	alt	FLG-AS1	FLG	498	CRNN,HRNR,FLG-AS1,LINC02962,FLG		FLG	FALSE	-0.0619797	TRUE	-0.25749	FALSE	-0.311401	TRUE	FALSE
fragment-0306_allele-alt	306	alt	rs11204981	chr1	152325736	G	A	152325654	152325818	rs3126085	Atopic dermatitis	alt	FLG-AS1	FLG	498	CRNN,HRNR,FLG-AS1,LINC02962,FLG		FLG	FALSE	-0.0619797	TRUE	-0.25749	FALSE	-0.311401	TRUE	FALSE
fragment-0307_allele-ref	307	ref	rs11586114	chr1	152327291	G	A	152327209	152327373	rs3126085	Atopic dermatitis	ref	FLG-AS1	FLG	2053	ENSG00000223861.1,CRNN,HRNR,FLG-AS1,LINC02962,FLG2,FLG			FALSE	-0.103977	TRUE	-0.590269	TRUE	-0.528468	TRUE	TRUE
fragment-0307_allele-alt	307	alt	rs11586114	chr1	152327291	G	A	152327209	152327373	rs3126085	Atopic dermatitis	ref	FLG-AS1	FLG	2053	ENSG00000223861.1,CRNN,HRNR,FLG-AS1,LINC02962,FLG2,FLG			FALSE	-0.103977	TRUE	-0.590269	TRUE	-0.528468	TRUE	TRUE
fragment-0308_allele-ref	308	ref	rs11584427	chr1	152327312	A	G	152327230	152327394	rs3126085	Atopic dermatitis	ref	FLG-AS1	FLG	2074	ENSG00000223861.1,CRNN,HRNR,FLG-AS1,LINC02962,FLG2,FLG			FALSE	0.054355	FALSE	0.055985	FALSE	-0.0195613	FALSE	TRUE
fragment-0308_allele-alt	308	alt	rs11584427	chr1	152327312	A	G	152327230	152327394	rs3126085	Atopic dermatitis	ref	FLG-AS1	FLG	2074	ENSG00000223861.1,CRNN,HRNR,FLG-AS1,LINC02962,FLG2,FLG			FALSE	0.054355	FALSE	0.055985	FALSE	-0.0195613	FALSE	TRUE
fragment-0309_allele-ref	309	ref	rs11579024	chr1	152447632	A	G	152447550	152447714	rs6661961	Atopic dermatitis	ref		CRNN	33370	FLG2,FLG,FLG-AS1,CRNN	S100A11,FLG-AS1		FALSE	-0.0662847	FALSE	-0.0517546	FALSE	-0.0697609	FALSE	TRUE
fragment-0309_allele-alt	309	alt	rs11579024	chr1	152447632	A	G	152447550	152447714	rs6661961	Atopic dermatitis	ref		CRNN	33370	FLG2,FLG,FLG-AS1,CRNN	S100A11,FLG-AS1		FALSE	-0.0662847	FALSE	-0.0517546	FALSE	-0.0697609	FALSE	TRUE
fragment-0310_allele-ref	310	ref	rs4845770	chr1	152451191	G	A	152451109	152451273	rs6661961	Atopic dermatitis	ref		CRNN	36929	C1orf68,CRNN,FLG-AS1,FLG2,LCE5A,FLG	S100A11,FLG-AS1		TRUE	-0.253599	TRUE	-0.418912	TRUE	-0.310593	TRUE	TRUE
fragment-0310_allele-alt	310	alt	rs4845770	chr1	152451191	G	A	152451109	152451273	rs6661961	Atopic dermatitis	ref		CRNN	36929	C1orf68,CRNN,FLG-AS1,FLG2,LCE5A,FLG	S100A11,FLG-AS1		TRUE	-0.253599	TRUE	-0.418912	TRUE	-0.310593	TRUE	TRUE
fragment-0311_allele-ref	311	ref	rs4845436	chr1	152451483	T	C	152451401	152451565	rs6661961	Atopic dermatitis	ref		CRNN	37221	C1orf68,CRNN,FLG-AS1,FLG2,LCE5A,FLG	S100A11,FLG-AS1		FALSE	0.0604128	FALSE	-0.117705	FALSE	-0.00516167	FALSE	TRUE
fragment-0311_allele-alt	311	alt	rs4845436	chr1	152451483	T	C	152451401	152451565	rs6661961	Atopic dermatitis	ref		CRNN	37221	C1orf68,CRNN,FLG-AS1,FLG2,LCE5A,FLG	S100A11,FLG-AS1		FALSE	0.0604128	FALSE	-0.117705	FALSE	-0.00516167	FALSE	TRUE
fragment-0312_allele-ref	312	ref	rs17597997	chr1	152460408	C	T	152460326	152460490	rs6661961	Atopic dermatitis	alt		CRNN	46146	FLG2,FLG,CRNN,ENSG00000229021.2	S100A11,FLG-AS1		FALSE	0.166283	FALSE	0.327458	FALSE	0.394302	FALSE	FALSE
fragment-0312_allele-alt	312	alt	rs17597997	chr1	152460408	C	T	152460326	152460490	rs6661961	Atopic dermatitis	alt		CRNN	46146	FLG2,FLG,CRNN,ENSG00000229021.2	S100A11,FLG-AS1		FALSE	0.166283	FALSE	0.327458	FALSE	0.394302	FALSE	FALSE
fragment-0313_allele-ref	313	ref	rs6700998	chr1	152461533	T	G	152461451	152461615	rs6661961	Atopic dermatitis	alt		CRNN	47271	FLG2,FLG,CRNN,ENSG00000229021.2	S100A11,FLG-AS1		FALSE	0.241284	FALSE	0.439389	FALSE	0.223181	FALSE	FALSE
fragment-0313_allele-alt	313	alt	rs6700998	chr1	152461533	T	G	152461451	152461615	rs6661961	Atopic dermatitis	alt		CRNN	47271	FLG2,FLG,CRNN,ENSG00000229021.2	S100A11,FLG-AS1		FALSE	0.241284	FALSE	0.439389	FALSE	0.223181	FALSE	FALSE
fragment-0314_allele-ref	314	ref	rs10888490	chr1	152473617	T	C	152473535	152473699	rs471144	Inflammatory skin disease	?		LCE5A	37185	FLG-AS1,FLG,SNX27	FLG-AS1		FALSE	-0.123528	FALSE	-0.123497	FALSE	-0.0151072	FALSE	FALSE
fragment-0314_allele-alt	314	alt	rs10888490	chr1	152473617	T	C	152473535	152473699	rs471144	Inflammatory skin disease	?		LCE5A	37185	FLG-AS1,FLG,SNX27	FLG-AS1		FALSE	-0.123528	FALSE	-0.123497	FALSE	-0.0151072	FALSE	FALSE
fragment-0315_allele-ref	315	ref	rs4845439	chr1	152474019	A	G	152473937	152474101	rs6661961	Atopic dermatitis	alt		LCE5A	36783	FLG2,FLG,CRNN,ENSG00000229021.2	FLG-AS1		FALSE	-0.456487	FALSE	-0.349971	FALSE	-0.378456	FALSE	FALSE
fragment-0315_allele-alt	315	alt	rs4845439	chr1	152474019	A	G	152473937	152474101	rs6661961	Atopic dermatitis	alt		LCE5A	36783	FLG2,FLG,CRNN,ENSG00000229021.2	FLG-AS1		FALSE	-0.456487	FALSE	-0.349971	FALSE	-0.378456	FALSE	FALSE
fragment-0316_allele-ref	316	ref	rs574749	chr1	152488196	T	G	152488114	152488278	rs10888499	Inflammatory skin disease	?		LCE5A	22606	CRCT1,S100A8,CRNN,S100A12	S100A11,FLG-AS1		FALSE	-0.306982	FALSE	-0.111881	FALSE	-0.323452	FALSE	FALSE
fragment-0316_allele-alt	316	alt	rs574749	chr1	152488196	T	G	152488114	152488278	rs10888499	Inflammatory skin disease	?		LCE5A	22606	CRCT1,S100A8,CRNN,S100A12	S100A11,FLG-AS1		FALSE	-0.306982	FALSE	-0.111881	FALSE	-0.323452	FALSE	FALSE
fragment-0317_allele-ref	317	ref	rs6669608	chr1	152502757	A	G	152502675	152502839	rs10888499	Inflammatory skin disease	?		LCE5A	8045	CRCT1,CRNN,S100A12,S100A9,S100A8	LCE3D,S100A11,SPRR4,S100A10,FLG-AS1,LCE3E,LCE1A,NBPF18P,IVL		FALSE	0.0237017	FALSE	0.161766	FALSE	0.0386127	FALSE	FALSE
fragment-0317_allele-alt	317	alt	rs6669608	chr1	152502757	A	G	152502675	152502839	rs10888499	Inflammatory skin disease	?		LCE5A	8045	CRCT1,CRNN,S100A12,S100A9,S100A8	LCE3D,S100A11,SPRR4,S100A10,FLG-AS1,LCE3E,LCE1A,NBPF18P,IVL		FALSE	0.0237017	FALSE	0.161766	FALSE	0.0386127	FALSE	FALSE
fragment-0318_allele-ref	318	ref	rs76789301	chr1	152503393	G	A	152503311	152503475	rs76337351	Psoriasis	?		LCE5A	7409		LCE3D,S100A11,SPRR4,S100A10,FLG-AS1,LCE3E,LCE1A,NBPF18P,IVL		FALSE	-0.277157	FALSE	-0.0300973	FALSE	-0.245979	FALSE	FALSE
fragment-0318_allele-alt	318	alt	rs76789301	chr1	152503393	G	A	152503311	152503475	rs76337351	Psoriasis	?		LCE5A	7409		LCE3D,S100A11,SPRR4,S100A10,FLG-AS1,LCE3E,LCE1A,NBPF18P,IVL		FALSE	-0.277157	FALSE	-0.0300973	FALSE	-0.245979	FALSE	FALSE
fragment-0319_allele-ref	319	ref	rs499913	chr1	152504267	T	A	152504185	152504349	rs10888499	Inflammatory skin disease	?		LCE5A	6535	CRCT1,CRNN,Y_RNA,S100A12,S100A9,S100A8	LCE3D,S100A11,SPRR4,S100A10,FLG-AS1,LCE3E,LCE1A,NBPF18P,IVL		FALSE	0.0603711	FALSE	0.0378476	FALSE	0.0298329	FALSE	FALSE
fragment-0319_allele-alt	319	alt	rs499913	chr1	152504267	T	A	152504185	152504349	rs10888499	Inflammatory skin disease	?		LCE5A	6535	CRCT1,CRNN,Y_RNA,S100A12,S100A9,S100A8	LCE3D,S100A11,SPRR4,S100A10,FLG-AS1,LCE3E,LCE1A,NBPF18P,IVL		FALSE	0.0603711	FALSE	0.0378476	FALSE	0.0298329	FALSE	FALSE
fragment-0320_allele-ref	320	ref	rs4845779	chr1	152506700	T	C	152506618	152506782	rs10888499	Inflammatory skin disease	?		LCE5A	4102	CRCT1,S100A8,CRNN,S100A12	LCE3D,S100A11,SPRR4,S100A10,FLG-AS1,LCE3E,LCE1A,NBPF18P,IVL		FALSE	-0.441491	FALSE	-0.444736	FALSE	-0.318479	FALSE	FALSE
fragment-0320_allele-alt	320	alt	rs4845779	chr1	152506700	T	C	152506618	152506782	rs10888499	Inflammatory skin disease	?		LCE5A	4102	CRCT1,S100A8,CRNN,S100A12	LCE3D,S100A11,SPRR4,S100A10,FLG-AS1,LCE3E,LCE1A,NBPF18P,IVL		FALSE	-0.441491	FALSE	-0.444736	FALSE	-0.318479	FALSE	FALSE
fragment-0321_allele-ref	321	ref	chr1:152507206	chr1	152507206	C	A	152507124	152507288	rs76337351	Psoriasis	?		LCE5A	3596		LCE3D,S100A11,SPRR4,S100A10,FLG-AS1,LCE3E,LCE1A,NBPF18P,IVL		FALSE	-0.115456	FALSE	-0.129019	FALSE	-0.0143964	FALSE	FALSE
fragment-0321_allele-alt	321	alt	chr1:152507206	chr1	152507206	C	A	152507124	152507288	rs76337351	Psoriasis	?		LCE5A	3596		LCE3D,S100A11,SPRR4,S100A10,FLG-AS1,LCE3E,LCE1A,NBPF18P,IVL		FALSE	-0.115456	FALSE	-0.129019	FALSE	-0.0143964	FALSE	FALSE
fragment-0322_allele-ref	322	ref	rs1885531	chr1	152507757	T	G	152507675	152507839	rs10888499	Inflammatory skin disease	?		LCE5A	3045	CRCT1,CRNN,Y_RNA,S100A12,S100A8	FLG-AS1,IVL		FALSE	0.377716	TRUE	0.295373	FALSE	0.0833133	TRUE	FALSE
fragment-0322_allele-alt	322	alt	rs1885531	chr1	152507757	T	G	152507675	152507839	rs10888499	Inflammatory skin disease	?		LCE5A	3045	CRCT1,CRNN,Y_RNA,S100A12,S100A8	FLG-AS1,IVL		FALSE	0.377716	TRUE	0.295373	FALSE	0.0833133	TRUE	FALSE
fragment-0323_allele-ref	323	ref	rs1415432	chr1	152508178	G	A	152508096	152508260	rs10888499	Inflammatory skin disease	?		LCE5A	2624	CRCT1,S100A8,CRNN,S100A12	FLG-AS1,IVL		FALSE	0.0227179	FALSE	-0.283451	FALSE	-0.006451	FALSE	FALSE
fragment-0323_allele-alt	323	alt	rs1415432	chr1	152508178	G	A	152508096	152508260	rs10888499	Inflammatory skin disease	?		LCE5A	2624	CRCT1,S100A8,CRNN,S100A12	FLG-AS1,IVL		FALSE	0.0227179	FALSE	-0.283451	FALSE	-0.006451	FALSE	FALSE
fragment-0324_allele-ref	324	ref	rs4845783	chr1	152520083	G	A	152520001	152520165	rs10888499	Inflammatory skin disease	?		CRCT1	4076	CRCT1,S100A8,CRNN,S100A12	LCE3D,SPRR4,FLG-AS1,LCE3E,LCE1C,IVL,LCE1B		FALSE	-0.237151	FALSE	-0.33462	FALSE	-0.289699	FALSE	FALSE
fragment-0324_allele-alt	324	alt	rs4845783	chr1	152520083	G	A	152520001	152520165	rs10888499	Inflammatory skin disease	?		CRCT1	4076	CRCT1,S100A8,CRNN,S100A12	LCE3D,SPRR4,FLG-AS1,LCE3E,LCE1C,IVL,LCE1B		FALSE	-0.237151	FALSE	-0.33462	FALSE	-0.289699	FALSE	FALSE
fragment-0325_allele-ref	325	ref	rs499697	chr1	152520678	G	A	152520596	152520760	rs10888499	Inflammatory skin disease	?		CRCT1	4671	CRCT1,S100A8,CRNN,S100A12	LCE3D,SPRR4,FLG-AS1,LCE3E,LCE1C,IVL,LCE1B		FALSE	0.327625	FALSE	0.404563	FALSE	0.277072	FALSE	FALSE
fragment-0325_allele-alt	325	alt	rs499697	chr1	152520678	G	A	152520596	152520760	rs10888499	Inflammatory skin disease	?		CRCT1	4671	CRCT1,S100A8,CRNN,S100A12	LCE3D,SPRR4,FLG-AS1,LCE3E,LCE1C,IVL,LCE1B		FALSE	0.327625	FALSE	0.404563	FALSE	0.277072	FALSE	FALSE
fragment-0326_allele-ref	326	ref	rs10888501	chr1	152565478	G	A	152565396	152565560	rs10888501	Psoriasis	?		LCE3E	175	LCE3E,LCE3C,LCE3A,LCE3D			FALSE	0.174899	FALSE	0.0823399	FALSE	-0.0158568	FALSE	FALSE
fragment-0326_allele-alt	326	alt	rs10888501	chr1	152565478	G	A	152565396	152565560	rs10888501	Psoriasis	?		LCE3E	175	LCE3E,LCE3C,LCE3A,LCE3D			FALSE	0.174899	FALSE	0.0823399	FALSE	-0.0158568	FALSE	FALSE
fragment-0327_allele-ref	327	ref	rs7516108	chr1	152569753	T	C	152569671	152569835	rs10888501	Psoriasis	?		LCE3E	2974	LCE3A,LCE3E,LCE3D,SPRR2B,LCE3C			FALSE	0.0152493	FALSE	-0.0286068	FALSE	-0.0955622	FALSE	FALSE
fragment-0327_allele-alt	327	alt	rs7516108	chr1	152569753	T	C	152569671	152569835	rs10888501	Psoriasis	?		LCE3E	2974	LCE3A,LCE3E,LCE3D,SPRR2B,LCE3C			FALSE	0.0152493	FALSE	-0.0286068	FALSE	-0.0955622	FALSE	FALSE
fragment-0328_allele-ref	328	ref	rs4085613	chr1	152577542	T	G	152577460	152577624	rs1581803,rs4085613,rs4112788,rs4845453,rs4845454,rs4845459,rs6677595	Inflammatory skin disease,Psoriasis,Psoriasis,Psoriasis,Psoriasis,Psoriasis,Psoriasis,Psoriasis,Psoriasis	?,,?,alt,ref,ref,ref		LCE3D	1838	LCE1F,C1orf68,LCE3A,LCE3E,LCE3C,LCE3D,LCE4A,ENSG00000234262.1,ENSG00000269489.1,ENSG00000176075.7,LCE5A,PGLYRP4,LCE1D	IVL		FALSE	-0.0354435	FALSE	0.0551542	FALSE	0.0151763	FALSE	FALSE
fragment-0328_allele-alt	328	alt	rs4085613	chr1	152577542	T	G	152577460	152577624	rs1581803,rs4085613,rs4112788,rs4845453,rs4845454,rs4845459,rs6677595	Inflammatory skin disease,Psoriasis,Psoriasis,Psoriasis,Psoriasis,Psoriasis,Psoriasis,Psoriasis,Psoriasis	?,,?,alt,ref,ref,ref		LCE3D	1838	LCE1F,C1orf68,LCE3A,LCE3E,LCE3C,LCE3D,LCE4A,ENSG00000234262.1,ENSG00000269489.1,ENSG00000176075.7,LCE5A,PGLYRP4,LCE1D	IVL		FALSE	-0.0354435	FALSE	0.0551542	FALSE	0.0151763	FALSE	FALSE
fragment-0329_allele-ref	329	ref	rs477392	chr1	152582700	C	G	152582618	152582782	rs1581803,rs4085613,rs4112788,rs4845453,rs4845454,rs4845459,rs6677595	Inflammatory skin disease,Psoriasis,Psoriasis,Psoriasis,Psoriasis,Psoriasis,Psoriasis,Psoriasis,Psoriasis	?,,?,alt,ref,ref,ref		LCE3D	2185	LCE1F,C1orf68,LCE3A,LCE3E,LCE3C,LCE3D,LCE4A,ENSG00000234262.1,LCE2A,ENSG00000269489.1,SPRR2B,ENSG00000176075.7,LCE5A,PGLYRP4,LCE1D	IVL		FALSE	-0.265785	TRUE	-0.295258	FALSE	-0.268887	TRUE	FALSE
fragment-0329_allele-alt	329	alt	rs477392	chr1	152582700	C	G	152582618	152582782	rs1581803,rs4085613,rs4112788,rs4845453,rs4845454,rs4845459,rs6677595	Inflammatory skin disease,Psoriasis,Psoriasis,Psoriasis,Psoriasis,Psoriasis,Psoriasis,Psoriasis,Psoriasis	?,,?,alt,ref,ref,ref		LCE3D	2185	LCE1F,C1orf68,LCE3A,LCE3E,LCE3C,LCE3D,LCE4A,ENSG00000234262.1,LCE2A,ENSG00000269489.1,SPRR2B,ENSG00000176075.7,LCE5A,PGLYRP4,LCE1D	IVL		FALSE	-0.265785	TRUE	-0.295258	FALSE	-0.268887	TRUE	FALSE
fragment-0330_allele-ref	330	ref	chr1:152623601	chr1	152623601	C	T	152623519	152623683	rs76337351	Psoriasis	?		LCE3A	499			LCE3A	TRUE	-0.72746	TRUE	-0.35613	TRUE	-0.492763	TRUE	FALSE
fragment-0330_allele-alt	330	alt	chr1:152623601	chr1	152623601	C	T	152623519	152623683	rs76337351	Psoriasis	?		LCE3A	499			LCE3A	TRUE	-0.72746	TRUE	-0.35613	TRUE	-0.492763	TRUE	FALSE
fragment-0331_allele-ref	331	ref	rs16834421	chr1	152740271	G	A	152740189	152740353	rs41268474	Psoriasis	?		KPRP	19289	KPRP,LCE1E,HRNR	LCE2A,C1orf68,LCE2D,LCE2B		FALSE	-0.211008	FALSE	-0.186323	FALSE	-0.274911	FALSE	FALSE
fragment-0331_allele-alt	331	alt	rs16834421	chr1	152740271	G	A	152740189	152740353	rs41268474	Psoriasis	?		KPRP	19289	KPRP,LCE1E,HRNR	LCE2A,C1orf68,LCE2D,LCE2B		FALSE	-0.211008	FALSE	-0.186323	FALSE	-0.274911	FALSE	FALSE
fragment-0332_allele-ref	332	ref	rs73014879	chr1	152743581	G	A	152743499	152743663	rs77199844	Inflammatory skin disease	?		KPRP	15979	S100A9,LCE1C,S100A8,S100A12	C1orf68,LCE2B,IVL,SMCP,LCE2D		FALSE	-0.301387	FALSE	-0.198757	FALSE	-0.176231	FALSE	FALSE
fragment-0332_allele-alt	332	alt	rs73014879	chr1	152743581	G	A	152743499	152743663	rs77199844	Inflammatory skin disease	?		KPRP	15979	S100A9,LCE1C,S100A8,S100A12	C1orf68,LCE2B,IVL,SMCP,LCE2D		FALSE	-0.301387	FALSE	-0.198757	FALSE	-0.176231	FALSE	FALSE
fragment-0333_allele-ref	333	ref	rs11205098	chr1	152744956	T	C	152744874	152745038	rs77199844	Inflammatory skin disease	?		KPRP	14604		C1orf68,LCE2B,IVL,SMCP,LCE2D		FALSE	0.0599277	FALSE	0.0705303	FALSE	0.0968474	FALSE	FALSE
fragment-0333_allele-alt	333	alt	rs11205098	chr1	152744956	T	C	152744874	152745038	rs77199844	Inflammatory skin disease	?		KPRP	14604		C1orf68,LCE2B,IVL,SMCP,LCE2D		FALSE	0.0599277	FALSE	0.0705303	FALSE	0.0968474	FALSE	FALSE
fragment-0334_allele-ref	334	ref	rs75745380	chr1	152744974	C	T	152744892	152745056	rs77199844	Inflammatory skin disease	?		KPRP	14586		C1orf68,LCE2B,IVL,SMCP,LCE2D		FALSE	-0.185587	FALSE	-0.151495	FALSE	-0.137059	FALSE	FALSE
fragment-0334_allele-alt	334	alt	rs75745380	chr1	152744974	C	T	152744892	152745056	rs77199844	Inflammatory skin disease	?		KPRP	14586		C1orf68,LCE2B,IVL,SMCP,LCE2D		FALSE	-0.185587	FALSE	-0.151495	FALSE	-0.137059	FALSE	FALSE
fragment-0335_allele-ref	335	ref	rs80298441	chr1	152745710	A	G	152745628	152745792	rs77199844	Inflammatory skin disease	?		KPRP	13850		C1orf68,LCE2B,IVL,SMCP,LCE2D		FALSE	0.117511	FALSE	0.152307	FALSE	0.123414	FALSE	FALSE
fragment-0335_allele-alt	335	alt	rs80298441	chr1	152745710	A	G	152745628	152745792	rs77199844	Inflammatory skin disease	?		KPRP	13850		C1orf68,LCE2B,IVL,SMCP,LCE2D		FALSE	0.117511	FALSE	0.152307	FALSE	0.123414	FALSE	FALSE
fragment-0336_allele-ref	336	ref	rs1332505	chr1	152751337	A	G	152751255	152751419	rs41268474	Psoriasis	?		KPRP	8223	LCE1E,KPRP	LCE3D,C1orf68,IVL,LCE1A,LCE2D		FALSE	0.614709	FALSE	0.499164	TRUE	0.763836	TRUE	FALSE
fragment-0336_allele-alt	336	alt	rs1332505	chr1	152751337	A	G	152751255	152751419	rs41268474	Psoriasis	?		KPRP	8223	LCE1E,KPRP	LCE3D,C1orf68,IVL,LCE1A,LCE2D		FALSE	0.614709	FALSE	0.499164	TRUE	0.763836	TRUE	FALSE
fragment-0337_allele-ref	337	ref	rs944683	chr1	152759698	T	C	152759616	152759780	rs41268474	Psoriasis	?	KPRP	KPRP	138	KPRP,LCE1E,HRNR	C1orf68,LCE2A,LCE1A,LCE6A,LCE2D		FALSE	0.00370438	FALSE	0.0769128	FALSE	0.0968748	FALSE	FALSE
fragment-0337_allele-alt	337	alt	rs944683	chr1	152759698	T	C	152759616	152759780	rs41268474	Psoriasis	?	KPRP	KPRP	138	KPRP,LCE1E,HRNR	C1orf68,LCE2A,LCE1A,LCE6A,LCE2D		FALSE	0.00370438	FALSE	0.0769128	FALSE	0.0968748	FALSE	FALSE
fragment-0338_allele-ref	338	ref	rs16834461	chr1	152760091	G	A	152760009	152760173	rs41268474	Psoriasis	?	KPRP	KPRP	531	LCE1E,LCE4A,KPRP	C1orf68,LCE2A,LCE1A,LCE6A,LCE2D		FALSE	-0.266915	TRUE	-0.64872	FALSE	-0.13201	TRUE	FALSE
fragment-0338_allele-alt	338	alt	rs16834461	chr1	152760091	G	A	152760009	152760173	rs41268474	Psoriasis	?	KPRP	KPRP	531	LCE1E,LCE4A,KPRP	C1orf68,LCE2A,LCE1A,LCE6A,LCE2D		FALSE	-0.266915	TRUE	-0.64872	FALSE	-0.13201	TRUE	FALSE
fragment-0339_allele-ref	339	ref	rs76337351	chr1	152760900	C	G	152760818	152760982	rs76337351	Psoriasis	?	KPRP	KPRP	1151		C1orf68,LCE2A,LCE1A,LCE6A,LCE2D		FALSE	0.139912	TRUE	0.476816	FALSE	0.283883	TRUE	FALSE
fragment-0339_allele-alt	339	alt	rs76337351	chr1	152760900	C	G	152760818	152760982	rs76337351	Psoriasis	?	KPRP	KPRP	1151		C1orf68,LCE2A,LCE1A,LCE6A,LCE2D		FALSE	0.139912	TRUE	0.476816	FALSE	0.283883	TRUE	FALSE
fragment-0340_allele-ref	340	ref	rs2297487	chr1	152761914	C	T	152761832	152761996	rs41268474	Psoriasis	?	KPRP	KPRP	137	LCE1E,LCE4A,KPRP	C1orf68,LCE2A,LCE1A,LCE6A,LCE2D		FALSE	0.16223	FALSE	0.0315999	FALSE	0.0307347	FALSE	FALSE
fragment-0340_allele-alt	340	alt	rs2297487	chr1	152761914	C	T	152761832	152761996	rs41268474	Psoriasis	?	KPRP	KPRP	137	LCE1E,LCE4A,KPRP	C1orf68,LCE2A,LCE1A,LCE6A,LCE2D		FALSE	0.16223	FALSE	0.0315999	FALSE	0.0307347	FALSE	FALSE
fragment-0341_allele-ref	341	ref	rs141504064	chr1	152769365	T	C	152769283	152769447	rs76337351	Psoriasis	?		LCE1F	5774		LCE2D,IVL,LCE1A		FALSE	0.23202	FALSE	0.179702	TRUE	0.343043	TRUE	FALSE
fragment-0341_allele-alt	341	alt	rs141504064	chr1	152769365	T	C	152769283	152769447	rs76337351	Psoriasis	?		LCE1F	5774		LCE2D,IVL,LCE1A		FALSE	0.23202	FALSE	0.179702	TRUE	0.343043	TRUE	FALSE
fragment-0342_allele-ref	342	ref	rs200334880	chr1	152774345	A		152774263	152774427	rs77199844	Inflammatory skin disease	?		LCE1F	794			LCE1F	FALSE	-0.0180858	FALSE	-0.0513117	FALSE	-0.0726954	FALSE	FALSE
fragment-0342_allele-alt	342	alt	rs200334880	chr1	152774345	A		152774263	152774427	rs77199844	Inflammatory skin disease	?		LCE1F	794			LCE1F	FALSE	-0.0180858	FALSE	-0.0513117	FALSE	-0.0726954	FALSE	FALSE
fragment-0343_allele-ref	343	ref	rs76904328	chr1	152774988	A	G	152774906	152775070	rs77199844	Inflammatory skin disease	?		LCE1F	151			LCE1F	TRUE	-0.803415	TRUE	-0.816107	TRUE	-0.737012	TRUE	FALSE
fragment-0343_allele-alt	343	alt	rs76904328	chr1	152774988	A	G	152774906	152775070	rs77199844	Inflammatory skin disease	?		LCE1F	151			LCE1F	TRUE	-0.803415	TRUE	-0.816107	TRUE	-0.737012	TRUE	FALSE
fragment-0344_allele-ref	344	ref	rs150694166	chr1	152783197	CA		152783115	152783279	rs76337351	Psoriasis	?		LCE1E	3016				TRUE	0.51319	FALSE	0.396561	TRUE	0.700308	TRUE	FALSE
fragment-0344_allele-alt	344	alt	rs150694166	chr1	152783197	CA		152783115	152783279	rs76337351	Psoriasis	?		LCE1E	3016				TRUE	0.51319	FALSE	0.396561	TRUE	0.700308	TRUE	FALSE
fragment-0345_allele-ref	345	ref	rs61814477	chr1	152794623	G	A	152794541	152794705	rs77199844	Inflammatory skin disease	?		LCE1D	2097				FALSE	-0.47971	TRUE	-0.557194	TRUE	-0.765094	TRUE	FALSE
fragment-0345_allele-alt	345	alt	rs61814477	chr1	152794623	G	A	152794541	152794705	rs77199844	Inflammatory skin disease	?		LCE1D	2097				FALSE	-0.47971	TRUE	-0.557194	TRUE	-0.765094	TRUE	FALSE
fragment-0346_allele-ref	346	ref	rs11804609	chr1	152811779	C	T	152811697	152811861	rs77199844	Inflammatory skin disease	?		LCE1B	191	LCE3C	LCE2D	LCE1B	FALSE	0.258006	FALSE	-0.0456872	FALSE	-0.0251226	FALSE	FALSE
fragment-0346_allele-alt	346	alt	rs11804609	chr1	152811779	C	T	152811697	152811861	rs77199844	Inflammatory skin disease	?		LCE1B	191	LCE3C	LCE2D	LCE1B	FALSE	0.258006	FALSE	-0.0456872	FALSE	-0.0251226	FALSE	FALSE
fragment-0347_allele-ref	347	ref	rs78859015	chr1	152852114	C	T	152852032	152852196	rs77199844	Inflammatory skin disease	?		ENSG00000285946	7881	FLG-AS1,C1orf68			FALSE	0.0792451	FALSE	-0.0458045	FALSE	0.00225533	FALSE	FALSE
fragment-0347_allele-alt	347	alt	rs78859015	chr1	152852114	C	T	152852032	152852196	rs77199844	Inflammatory skin disease	?		ENSG00000285946	7881	FLG-AS1,C1orf68			FALSE	0.0792451	FALSE	-0.0458045	FALSE	0.00225533	FALSE	FALSE
fragment-0348_allele-ref	348	ref	rs61814542	chr1	152855991	C	A	152855909	152856073	rs77199844	Inflammatory skin disease	?		ENSG00000285946	4004	FLG-AS1,C1orf68	LCE1F,LCE2D		FALSE	-0.0830112	FALSE	-0.126754	FALSE	-0.051541	FALSE	FALSE
fragment-0348_allele-alt	348	alt	rs61814542	chr1	152855991	C	A	152855909	152856073	rs77199844	Inflammatory skin disease	?		ENSG00000285946	4004	FLG-AS1,C1orf68	LCE1F,LCE2D		FALSE	-0.0830112	FALSE	-0.126754	FALSE	-0.051541	FALSE	FALSE
fragment-0349_allele-ref	349	ref	rs4278321	chr1	152859099	T	C	152859017	152859181	rs76337351	Psoriasis	?		ENSG00000285946	896		LELP1,SPRR4,IVL,LCE2D		FALSE	-0.191605	FALSE	-0.0512122	FALSE	-0.1589	FALSE	FALSE
fragment-0349_allele-alt	349	alt	rs4278321	chr1	152859099	T	C	152859017	152859181	rs76337351	Psoriasis	?		ENSG00000285946	896		LELP1,SPRR4,IVL,LCE2D		FALSE	-0.191605	FALSE	-0.0512122	FALSE	-0.1589	FALSE	FALSE
fragment-0350_allele-ref	350	ref	rs883810	chr1	152968869	T	C	152968787	152968951	rs4363385	Inflammatory skin disease	?		SPRR4	1778	LCE1E,LCE3A,SPRR5,LCE1C,SPRR1B,SMCP,SPRR1A,LCE3C,SPRR2F,ENSG00000234262.1,SPRR3,SPRR2D,SPRR2B,LCE1D	SPRR2E,SPRR3,SPRR1B,LOC101928009,SPRR2D,IVL,LINC01527	SPRR4	FALSE	0.142998	FALSE	0.0525004	FALSE	-0.0461847	FALSE	FALSE
fragment-0350_allele-alt	350	alt	rs883810	chr1	152968869	T	C	152968787	152968951	rs4363385	Inflammatory skin disease	?		SPRR4	1778	LCE1E,LCE3A,SPRR5,LCE1C,SPRR1B,SMCP,SPRR1A,LCE3C,SPRR2F,ENSG00000234262.1,SPRR3,SPRR2D,SPRR2B,LCE1D	SPRR2E,SPRR3,SPRR1B,LOC101928009,SPRR2D,IVL,LINC01527	SPRR4	FALSE	0.142998	FALSE	0.0525004	FALSE	-0.0461847	FALSE	FALSE
fragment-0351_allele-ref	351	ref	rs1890284	chr1	152969714	G	A	152969632	152969796	rs4363385	Inflammatory skin disease	?		SPRR4	933	LCE1E,LCE3A,SPRR5,SPRR1B,SMCP,SPRR1A,LCE3C,SPRR2F,ENSG00000234262.1,SPRR3,SPRR2D,SPRR2B,LCE1D,S100A4	SPRR2E,SPRR3,SPRR1B,LOC101928009,SPRR2D,IVL,LINC01527	SPRR4	FALSE	-0.480727	FALSE	-0.426804	FALSE	-0.301842	FALSE	FALSE
fragment-0351_allele-alt	351	alt	rs1890284	chr1	152969714	G	A	152969632	152969796	rs4363385	Inflammatory skin disease	?		SPRR4	933	LCE1E,LCE3A,SPRR5,SPRR1B,SMCP,SPRR1A,LCE3C,SPRR2F,ENSG00000234262.1,SPRR3,SPRR2D,SPRR2B,LCE1D,S100A4	SPRR2E,SPRR3,SPRR1B,LOC101928009,SPRR2D,IVL,LINC01527	SPRR4	FALSE	-0.480727	FALSE	-0.426804	FALSE	-0.301842	FALSE	FALSE
fragment-0352_allele-ref	352	ref	rs3170863	chr1	152972118	C	T	152972036	152972200	rs4363385	Inflammatory skin disease	?	SPRR4	SPRR4	455	LCE1E,LCE3A,SPRR5,SPRR1B,SMCP,SPRR1A,LCE3C,SPRR2F,ENSG00000234262.1,SPRR3,SPRR2D,SPRR2B,LCE1D,S100A4	SPRR2E,SPRR3,SPRR1B,LOC101928009,SPRR2D,IVL,LINC01527		FALSE	0.294394	FALSE	0.0519299	FALSE	0.165749	FALSE	FALSE
fragment-0352_allele-alt	352	alt	rs3170863	chr1	152972118	C	T	152972036	152972200	rs4363385	Inflammatory skin disease	?	SPRR4	SPRR4	455	LCE1E,LCE3A,SPRR5,SPRR1B,SMCP,SPRR1A,LCE3C,SPRR2F,ENSG00000234262.1,SPRR3,SPRR2D,SPRR2B,LCE1D,S100A4	SPRR2E,SPRR3,SPRR1B,LOC101928009,SPRR2D,IVL,LINC01527		FALSE	0.294394	FALSE	0.0519299	FALSE	0.165749	FALSE	FALSE
fragment-0353_allele-ref	353	ref	rs4240865	chr1	152982363	A	C	152982281	152982445	rs4363385	Inflammatory skin disease	?		SPRR1A	2867	LCE1E,LCE3A,SPRR5,SPRR1B,SMCP,SPRR1A,LCE3C,SPRR2F,ENSG00000234262.1,SPRR3,SPRR2D,SPRR2B,LCE1D	SPRR1B		FALSE	0.011967	FALSE	-0.00828458	FALSE	0.0464909	FALSE	FALSE
fragment-0353_allele-alt	353	alt	rs4240865	chr1	152982363	A	C	152982281	152982445	rs4363385	Inflammatory skin disease	?		SPRR1A	2867	LCE1E,LCE3A,SPRR5,SPRR1B,SMCP,SPRR1A,LCE3C,SPRR2F,ENSG00000234262.1,SPRR3,SPRR2D,SPRR2B,LCE1D	SPRR1B		FALSE	0.011967	FALSE	-0.00828458	FALSE	0.0464909	FALSE	FALSE
fragment-0354_allele-ref	354	ref	rs4240866	chr1	152982399	T	C	152982317	152982481	rs4363385	Inflammatory skin disease	?		SPRR1A	2831	S100A12,SPRR1B,SPRR1A,LCE3C,ENSG00000252920.1,SPRR2F,ENSG00000234262.1,SPRR3,SPRR2D,SPRR2B,LCE1D	SPRR1B		FALSE	-0.233569	FALSE	-0.041557	FALSE	-0.268095	FALSE	FALSE
fragment-0354_allele-alt	354	alt	rs4240866	chr1	152982399	T	C	152982317	152982481	rs4363385	Inflammatory skin disease	?		SPRR1A	2831	S100A12,SPRR1B,SPRR1A,LCE3C,ENSG00000252920.1,SPRR2F,ENSG00000234262.1,SPRR3,SPRR2D,SPRR2B,LCE1D	SPRR1B		FALSE	-0.233569	FALSE	-0.041557	FALSE	-0.268095	FALSE	FALSE
fragment-0355_allele-ref	355	ref	rs4240867	chr1	152982445	C	T	152982363	152982527	rs4363385	Inflammatory skin disease	?		SPRR1A	2785	LCE3A,S100A12,SPRR1B,SPRR1A,LCE3C,ENSG00000252920.1,SPRR2F,ENSG00000234262.1,SPRR3,SPRR2D,SPRR2B,LCE1D	SPRR1B		FALSE	0.225552	FALSE	0.0941385	FALSE	0.0482583	FALSE	FALSE
fragment-0355_allele-alt	355	alt	rs4240867	chr1	152982445	C	T	152982363	152982527	rs4363385	Inflammatory skin disease	?		SPRR1A	2785	LCE3A,S100A12,SPRR1B,SPRR1A,LCE3C,ENSG00000252920.1,SPRR2F,ENSG00000234262.1,SPRR3,SPRR2D,SPRR2B,LCE1D	SPRR1B		FALSE	0.225552	FALSE	0.0941385	FALSE	0.0482583	FALSE	FALSE
fragment-0356_allele-ref	356	ref	rs1415964	chr1	152982609	T	C	152982527	152982691	rs4363385	Inflammatory skin disease	?		SPRR1A	2621	LCE1E,LCE3A,SPRR5,SPRR1B,SMCP,SPRR1A,LCE3C,SPRR2F,ENSG00000234262.1,SPRR3,SPRR2D,SPRR2B,LCE1D	SPRR1B,IVL		FALSE	0.395958	TRUE	0.536123	FALSE	0.289841	TRUE	FALSE
fragment-0356_allele-alt	356	alt	rs1415964	chr1	152982609	T	C	152982527	152982691	rs4363385	Inflammatory skin disease	?		SPRR1A	2621	LCE1E,LCE3A,SPRR5,SPRR1B,SMCP,SPRR1A,LCE3C,SPRR2F,ENSG00000234262.1,SPRR3,SPRR2D,SPRR2B,LCE1D	SPRR1B,IVL		FALSE	0.395958	TRUE	0.536123	FALSE	0.289841	TRUE	FALSE
fragment-0357_allele-ref	357	ref	rs7521181	chr1	152982747	G	A	152982665	152982829	rs4363385	Inflammatory skin disease	?		SPRR1A	2483	LCE3A,S100A12,SPRR1B,SPRR1A,LCE3C,ENSG00000252920.1,SPRR2F,ENSG00000234262.1,SPRR3,SPRR2D,SPRR2B,LCE1D	SPRR1B,IVL		TRUE	-0.720195	TRUE	-0.519387	TRUE	-0.618192	TRUE	FALSE
fragment-0357_allele-alt	357	alt	rs7521181	chr1	152982747	G	A	152982665	152982829	rs4363385	Inflammatory skin disease	?		SPRR1A	2483	LCE3A,S100A12,SPRR1B,SPRR1A,LCE3C,ENSG00000252920.1,SPRR2F,ENSG00000234262.1,SPRR3,SPRR2D,SPRR2B,LCE1D	SPRR1B,IVL		TRUE	-0.720195	TRUE	-0.519387	TRUE	-0.618192	TRUE	FALSE
fragment-0358_allele-ref	358	ref	rs1999886	chr1	152983046	T	C	152982964	152983128	rs4363385	Inflammatory skin disease	?		SPRR1A	2184	S100A12,SPRR1B,SPRR1A,LCE3C,ENSG00000252920.1,SPRR2F,ENSG00000234262.1,SPRR3,SPRR2D,SPRR2B,LCE1D	SPRR1B,IVL		FALSE	-0.282491	FALSE	-0.0216091	FALSE	-0.0645655	FALSE	FALSE
fragment-0358_allele-alt	358	alt	rs1999886	chr1	152983046	T	C	152982964	152983128	rs4363385	Inflammatory skin disease	?		SPRR1A	2184	S100A12,SPRR1B,SPRR1A,LCE3C,ENSG00000252920.1,SPRR2F,ENSG00000234262.1,SPRR3,SPRR2D,SPRR2B,LCE1D	SPRR1B,IVL		FALSE	-0.282491	FALSE	-0.0216091	FALSE	-0.0645655	FALSE	FALSE
fragment-0359_allele-ref	359	ref	rs1611753	chr1	152983905	C	T	152983823	152983987	rs4363385	Inflammatory skin disease	?		SPRR1A	1325	LCE3A,S100A12,SPRR1B,SPRR1A,LCE3C,ENSG00000252920.1,SPRR2F,ENSG00000234262.1,SPRR3,SPRR2D,SPRR2B,LCE1D	SPRR1B,IVL		FALSE	-0.272771	TRUE	-0.3657	TRUE	-0.384109	TRUE	FALSE
fragment-0359_allele-alt	359	alt	rs1611753	chr1	152983905	C	T	152983823	152983987	rs4363385	Inflammatory skin disease	?		SPRR1A	1325	LCE3A,S100A12,SPRR1B,SPRR1A,LCE3C,ENSG00000252920.1,SPRR2F,ENSG00000234262.1,SPRR3,SPRR2D,SPRR2B,LCE1D	SPRR1B,IVL		FALSE	-0.272771	TRUE	-0.3657	TRUE	-0.384109	TRUE	FALSE
fragment-0360_allele-ref	360	ref	rs1611754	chr1	152983939	A	T	152983857	152984021	rs4363385	Inflammatory skin disease	?		SPRR1A	1291	LCE3A,S100A12,SPRR1B,SPRR1A,LCE3C,ENSG00000252920.1,SPRR2F,ENSG00000234262.1,SPRR3,SPRR2D,SPRR2B,LCE1D	SPRR1B,IVL		FALSE	0.103392	FALSE	-0.0362658	FALSE	0.0190264	FALSE	FALSE
fragment-0360_allele-alt	360	alt	rs1611754	chr1	152983939	A	T	152983857	152984021	rs4363385	Inflammatory skin disease	?		SPRR1A	1291	LCE3A,S100A12,SPRR1B,SPRR1A,LCE3C,ENSG00000252920.1,SPRR2F,ENSG00000234262.1,SPRR3,SPRR2D,SPRR2B,LCE1D	SPRR1B,IVL		FALSE	0.103392	FALSE	-0.0362658	FALSE	0.0190264	FALSE	FALSE
fragment-0361_allele-ref	361	ref	rs1611755	chr1	152983944	T	C	152983862	152984026	rs4363385	Inflammatory skin disease	?		SPRR1A	1286	LCE3A,S100A12,SPRR1B,SPRR1A,LCE3C,ENSG00000252920.1,SPRR2F,ENSG00000234262.1,SPRR3,SPRR2D,SPRR2B,LCE1D	SPRR1B,IVL		FALSE	0.338039	FALSE	0.254089	FALSE	0.396477	FALSE	FALSE
fragment-0361_allele-alt	361	alt	rs1611755	chr1	152983944	T	C	152983862	152984026	rs4363385	Inflammatory skin disease	?		SPRR1A	1286	LCE3A,S100A12,SPRR1B,SPRR1A,LCE3C,ENSG00000252920.1,SPRR2F,ENSG00000234262.1,SPRR3,SPRR2D,SPRR2B,LCE1D	SPRR1B,IVL		FALSE	0.338039	FALSE	0.254089	FALSE	0.396477	FALSE	FALSE
fragment-0362_allele-ref	362	ref	rs1611759	chr1	152984963	T	G	152984881	152985045	rs4363385	Inflammatory skin disease	?		SPRR1A	267	S100A12,SPRR1B,SPRR1A,LCE3C,ENSG00000252920.1,SPRR2F,ENSG00000234262.1,SPRR3,SPRR2D,SPRR2B,LCE1D	SPRR1B,IVL		FALSE	0.0778288	FALSE	0.0838549	FALSE	0.0598321	FALSE	FALSE
fragment-0362_allele-alt	362	alt	rs1611759	chr1	152984963	T	G	152984881	152985045	rs4363385	Inflammatory skin disease	?		SPRR1A	267	S100A12,SPRR1B,SPRR1A,LCE3C,ENSG00000252920.1,SPRR2F,ENSG00000234262.1,SPRR3,SPRR2D,SPRR2B,LCE1D	SPRR1B,IVL		FALSE	0.0778288	FALSE	0.0838549	FALSE	0.0598321	FALSE	FALSE
fragment-0363_allele-ref	363	ref	rs1611760	chr1	152985097	T	C	152985015	152985179	rs4363385	Inflammatory skin disease	?		SPRR1A	133	S100A12,SPRR1B,SPRR1A,LCE3C,ENSG00000252920.1,SPRR2F,ENSG00000234262.1,SPRR3,SPRR2D,SPRR2B,LCE1D	SPRR1B,IVL		FALSE	0.223448	FALSE	0.225875	FALSE	0.245325	FALSE	FALSE
fragment-0363_allele-alt	363	alt	rs1611760	chr1	152985097	T	C	152985015	152985179	rs4363385	Inflammatory skin disease	?		SPRR1A	133	S100A12,SPRR1B,SPRR1A,LCE3C,ENSG00000252920.1,SPRR2F,ENSG00000234262.1,SPRR3,SPRR2D,SPRR2B,LCE1D	SPRR1B,IVL		FALSE	0.223448	FALSE	0.225875	FALSE	0.245325	FALSE	FALSE
fragment-0364_allele-ref	364	ref	rs1611762	chr1	152985356	C	A	152985274	152985438	rs4363385	Inflammatory skin disease	?	SPRR1A	SPRR1A	126	LCE3A,SPRR1B,SPRR1A,LCE3C,ENSG00000252920.1,SPRR2F,ENSG00000234262.1,SPRR3,SPRR2D,SPRR2B,LCE1D	SPRR1B,IVL		FALSE	0.0598313	FALSE	0.15024	FALSE	0.0296832	FALSE	FALSE
fragment-0364_allele-alt	364	alt	rs1611762	chr1	152985356	C	A	152985274	152985438	rs4363385	Inflammatory skin disease	?	SPRR1A	SPRR1A	126	LCE3A,SPRR1B,SPRR1A,LCE3C,ENSG00000252920.1,SPRR2F,ENSG00000234262.1,SPRR3,SPRR2D,SPRR2B,LCE1D	SPRR1B,IVL		FALSE	0.0598313	FALSE	0.15024	FALSE	0.0296832	FALSE	FALSE
fragment-0365_allele-ref	365	ref	rs1611764	chr1	152985411	G	A	152985329	152985493	rs4363385	Inflammatory skin disease	?	SPRR1A	SPRR1A	88	LCE3A,S100A12,SPRR1B,SPRR1A,LCE3C,ENSG00000252920.1,SPRR2F,ENSG00000234262.1,SPRR3,SPRR2D,SPRR2B,LCE1D	SPRR1B,IVL		FALSE	0.0259824	FALSE	-0.191329	FALSE	-0.202929	FALSE	FALSE
fragment-0365_allele-alt	365	alt	rs1611764	chr1	152985411	G	A	152985329	152985493	rs4363385	Inflammatory skin disease	?	SPRR1A	SPRR1A	88	LCE3A,S100A12,SPRR1B,SPRR1A,LCE3C,ENSG00000252920.1,SPRR2F,ENSG00000234262.1,SPRR3,SPRR2D,SPRR2B,LCE1D	SPRR1B,IVL		FALSE	0.0259824	FALSE	-0.191329	FALSE	-0.202929	FALSE	FALSE
fragment-0366_allele-ref	366	ref	rs1129654	chr1	152985762	A	G	152985680	152985844	rs4363385	Inflammatory skin disease	?		SPRR1A	263	S100A12,SPRR1B,SPRR1A,LCE3C,ENSG00000252920.1,SPRR2F,ENSG00000234262.1,SPRR3,SPRR2D,SPRR2B,LCE1D	SPRR1B,IVL		TRUE	0.448306	TRUE	0.415752	FALSE	0.189001	TRUE	FALSE
fragment-0366_allele-alt	366	alt	rs1129654	chr1	152985762	A	G	152985680	152985844	rs4363385	Inflammatory skin disease	?		SPRR1A	263	S100A12,SPRR1B,SPRR1A,LCE3C,ENSG00000252920.1,SPRR2F,ENSG00000234262.1,SPRR3,SPRR2D,SPRR2B,LCE1D	SPRR1B,IVL		TRUE	0.448306	TRUE	0.415752	FALSE	0.189001	TRUE	FALSE
fragment-0367_allele-ref	367	ref	rs1129655	chr1	152985791	T	C	152985709	152985873	rs4363385	Inflammatory skin disease	?		SPRR1A	292	S100A12,SPRR1B,SPRR1A,LCE3C,ENSG00000252920.1,SPRR2F,ENSG00000234262.1,SPRR3,SPRR2D,SPRR2B,LCE1D	SPRR1B,IVL		FALSE	-0.0217984	FALSE	0.0566932	FALSE	0.177395	FALSE	FALSE
fragment-0367_allele-alt	367	alt	rs1129655	chr1	152985791	T	C	152985709	152985873	rs4363385	Inflammatory skin disease	?		SPRR1A	292	S100A12,SPRR1B,SPRR1A,LCE3C,ENSG00000252920.1,SPRR2F,ENSG00000234262.1,SPRR3,SPRR2D,SPRR2B,LCE1D	SPRR1B,IVL		FALSE	-0.0217984	FALSE	0.0566932	FALSE	0.177395	FALSE	FALSE
fragment-0368_allele-ref	368	ref	rs1984198	chr1	152986108	T	C	152986026	152986190	rs4363385	Inflammatory skin disease	?		SPRR1A	609	S100A12,SPRR1B,SPRR1A,LCE3C,ENSG00000252920.1,SPRR2F,ENSG00000234262.1,SPRR3,SPRR2D,SPRR2B,LCE1D	SPRR1B,IVL		FALSE	0.182136	FALSE	0.161394	FALSE	0.186135	FALSE	FALSE
fragment-0368_allele-alt	368	alt	rs1984198	chr1	152986108	T	C	152986026	152986190	rs4363385	Inflammatory skin disease	?		SPRR1A	609	S100A12,SPRR1B,SPRR1A,LCE3C,ENSG00000252920.1,SPRR2F,ENSG00000234262.1,SPRR3,SPRR2D,SPRR2B,LCE1D	SPRR1B,IVL		FALSE	0.182136	FALSE	0.161394	FALSE	0.186135	FALSE	FALSE
fragment-0369_allele-ref	369	ref	rs1415962	chr1	152986255	T	C	152986173	152986337	rs4363385	Inflammatory skin disease	?		SPRR1A	756	LCE3A,S100A12,SPRR1B,SPRR1A,LCE3C,ENSG00000252920.1,SPRR2F,ENSG00000234262.1,SPRR3,SPRR2D,SPRR2B,LCE1D	SPRR1B,IVL		FALSE	-0.020341	TRUE	0.440336	FALSE	0.307755	TRUE	FALSE
fragment-0369_allele-alt	369	alt	rs1415962	chr1	152986255	T	C	152986173	152986337	rs4363385	Inflammatory skin disease	?		SPRR1A	756	LCE3A,S100A12,SPRR1B,SPRR1A,LCE3C,ENSG00000252920.1,SPRR2F,ENSG00000234262.1,SPRR3,SPRR2D,SPRR2B,LCE1D	SPRR1B,IVL		FALSE	-0.020341	TRUE	0.440336	FALSE	0.307755	TRUE	FALSE
fragment-0370_allele-ref	370	ref	rs4255332	chr1	152986269	G	C	152986187	152986351	rs4363385	Inflammatory skin disease	?		SPRR1A	770	S100A12,SPRR1B,SPRR1A,LCE3C,ENSG00000252920.1,SPRR2F,ENSG00000234262.1,SPRR3,SPRR2D,SPRR2B,LCE1D	SPRR1B,IVL		FALSE	-0.439214	TRUE	-0.53808	TRUE	-0.62335	TRUE	FALSE
fragment-0370_allele-alt	370	alt	rs4255332	chr1	152986269	G	C	152986187	152986351	rs4363385	Inflammatory skin disease	?		SPRR1A	770	S100A12,SPRR1B,SPRR1A,LCE3C,ENSG00000252920.1,SPRR2F,ENSG00000234262.1,SPRR3,SPRR2D,SPRR2B,LCE1D	SPRR1B,IVL		FALSE	-0.439214	TRUE	-0.53808	TRUE	-0.62335	TRUE	FALSE
fragment-0371_allele-ref	371	ref	rs946099	chr1	152999142	T	C	152999060	152999224	rs4363385	Inflammatory skin disease	?		SPRR3	2604	LCE3A,SPRR1B,SPRR1A,LCE3C,ENSG00000252920.1,SPRR2F,ENSG00000234262.1,SPRR3,SPRR2D,SPRR2B,LCE1D	SPRR4,SPRR2E,SPRR1B,LOC101928009,SMCP,LINC01527		FALSE	0.0967279	FALSE	0.164498	FALSE	0.220647	FALSE	FALSE
fragment-0371_allele-alt	371	alt	rs946099	chr1	152999142	T	C	152999060	152999224	rs4363385	Inflammatory skin disease	?		SPRR3	2604	LCE3A,SPRR1B,SPRR1A,LCE3C,ENSG00000252920.1,SPRR2F,ENSG00000234262.1,SPRR3,SPRR2D,SPRR2B,LCE1D	SPRR4,SPRR2E,SPRR1B,LOC101928009,SMCP,LINC01527		FALSE	0.0967279	FALSE	0.164498	FALSE	0.220647	FALSE	FALSE
fragment-0372_allele-ref	372	ref	rs946100	chr1	152999187	T	C	152999105	152999269	rs4363385	Inflammatory skin disease	?		SPRR3	2559	LCE3A,SPRR1B,SPRR1A,LCE3C,ENSG00000252920.1,SPRR2F,ENSG00000234262.1,SPRR3,SPRR2D,SPRR2B,LCE1D	SPRR4,SPRR2E,SPRR1B,LOC101928009,SMCP,LINC01527		FALSE	0.26644	FALSE	0.244261	FALSE	0.258128	FALSE	FALSE
fragment-0372_allele-alt	372	alt	rs946100	chr1	152999187	T	C	152999105	152999269	rs4363385	Inflammatory skin disease	?		SPRR3	2559	LCE3A,SPRR1B,SPRR1A,LCE3C,ENSG00000252920.1,SPRR2F,ENSG00000234262.1,SPRR3,SPRR2D,SPRR2B,LCE1D	SPRR4,SPRR2E,SPRR1B,LOC101928009,SMCP,LINC01527		FALSE	0.26644	FALSE	0.244261	FALSE	0.258128	FALSE	FALSE
fragment-0373_allele-ref	373	ref	rs946101	chr1	152999556	A	G	152999474	152999638	rs4363385	Inflammatory skin disease	?		SPRR3	2190	LCE3A,SPRR1B,SPRR1A,LCE3C,ENSG00000252920.1,SPRR2F,ENSG00000234262.1,SPRR3,SPRR2D,SPRR2B,LCE1D	SPRR4,SPRR2E,SPRR1B,LOC101928009,SMCP,LINC01527		FALSE	-0.062796	FALSE	-0.122114	FALSE	-0.0722964	FALSE	FALSE
fragment-0373_allele-alt	373	alt	rs946101	chr1	152999556	A	G	152999474	152999638	rs4363385	Inflammatory skin disease	?		SPRR3	2190	LCE3A,SPRR1B,SPRR1A,LCE3C,ENSG00000252920.1,SPRR2F,ENSG00000234262.1,SPRR3,SPRR2D,SPRR2B,LCE1D	SPRR4,SPRR2E,SPRR1B,LOC101928009,SMCP,LINC01527		FALSE	-0.062796	FALSE	-0.122114	FALSE	-0.0722964	FALSE	FALSE
fragment-0374_allele-ref	374	ref	rs3806219	chr1	153000046	T	C	152999964	153000128	rs4363385	Inflammatory skin disease	?		SPRR3	1700	LCE3A,SPRR1B,SPRR1A,LCE3C,ENSG00000252920.1,SPRR2F,ENSG00000234262.1,SPRR3,SPRR2D,SPRR2B,LCE1D	SPRR4,SPRR2E,SPRR1B,LOC101928009,SMCP,LINC01527	SPRR3	FALSE	-0.0428847	TRUE	-0.244797	FALSE	-0.11698	TRUE	FALSE
fragment-0374_allele-alt	374	alt	rs3806219	chr1	153000046	T	C	152999964	153000128	rs4363385	Inflammatory skin disease	?		SPRR3	1700	LCE3A,SPRR1B,SPRR1A,LCE3C,ENSG00000252920.1,SPRR2F,ENSG00000234262.1,SPRR3,SPRR2D,SPRR2B,LCE1D	SPRR4,SPRR2E,SPRR1B,LOC101928009,SMCP,LINC01527	SPRR3	FALSE	-0.0428847	TRUE	-0.244797	FALSE	-0.11698	TRUE	FALSE
fragment-0375_allele-ref	375	ref	rs4568784	chr1	153000218	G	A	153000136	153000300	rs4363385	Inflammatory skin disease	?		SPRR3	1528	LCE3A,SPRR1B,SPRR1A,LCE3C,ENSG00000252920.1,SPRR2F,ENSG00000234262.1,SPRR3,SPRR2D,SPRR2B,LCE1D	SPRR4,SPRR2E,SPRR1B,LOC101928009,SMCP,LINC01527	SPRR3	FALSE	-0.182244	FALSE	-0.162378	FALSE	-0.181248	FALSE	FALSE
fragment-0375_allele-alt	375	alt	rs4568784	chr1	153000218	G	A	153000136	153000300	rs4363385	Inflammatory skin disease	?		SPRR3	1528	LCE3A,SPRR1B,SPRR1A,LCE3C,ENSG00000252920.1,SPRR2F,ENSG00000234262.1,SPRR3,SPRR2D,SPRR2B,LCE1D	SPRR4,SPRR2E,SPRR1B,LOC101928009,SMCP,LINC01527	SPRR3	FALSE	-0.182244	FALSE	-0.162378	FALSE	-0.181248	FALSE	FALSE
fragment-0376_allele-ref	376	ref	rs4319267	chr1	153000223	T	G	153000141	153000305	rs4363385	Inflammatory skin disease	?		SPRR3	1523	LCE3A,SPRR1B,SPRR1A,LCE3C,ENSG00000252920.1,SPRR2F,ENSG00000234262.1,SPRR3,SPRR2D,SPRR2B,LCE1D	SPRR4,SPRR2E,SPRR1B,LOC101928009,SMCP,LINC01527	SPRR3	FALSE	-0.40152	FALSE	-0.173361	TRUE	-0.338079	TRUE	FALSE
fragment-0376_allele-alt	376	alt	rs4319267	chr1	153000223	T	G	153000141	153000305	rs4363385	Inflammatory skin disease	?		SPRR3	1523	LCE3A,SPRR1B,SPRR1A,LCE3C,ENSG00000252920.1,SPRR2F,ENSG00000234262.1,SPRR3,SPRR2D,SPRR2B,LCE1D	SPRR4,SPRR2E,SPRR1B,LOC101928009,SMCP,LINC01527	SPRR3	FALSE	-0.40152	FALSE	-0.173361	TRUE	-0.338079	TRUE	FALSE
fragment-0377_allele-ref	377	ref	rs3964619	chr1	153000335	A	C	153000253	153000417	rs4363385	Inflammatory skin disease	?		SPRR3	1411	LCE3A,SPRR1B,SPRR1A,LCE3C,ENSG00000252920.1,SPRR2F,ENSG00000234262.1,SPRR3,SPRR2D,SPRR2B,LCE1D	SPRR4,SPRR2E,SPRR1B,LOC101928009,SMCP,LINC01527	SPRR3	FALSE	0.11434	FALSE	0.422804	FALSE	0.334016	FALSE	FALSE
fragment-0377_allele-alt	377	alt	rs3964619	chr1	153000335	A	C	153000253	153000417	rs4363385	Inflammatory skin disease	?		SPRR3	1411	LCE3A,SPRR1B,SPRR1A,LCE3C,ENSG00000252920.1,SPRR2F,ENSG00000234262.1,SPRR3,SPRR2D,SPRR2B,LCE1D	SPRR4,SPRR2E,SPRR1B,LOC101928009,SMCP,LINC01527	SPRR3	FALSE	0.11434	FALSE	0.422804	FALSE	0.334016	FALSE	FALSE
fragment-0378_allele-ref	378	ref	rs7413014	chr1	153000661	C	T	153000579	153000743	rs4363385	Inflammatory skin disease	?		SPRR3	1085		SPRR4,SPRR2E,SPRR1B,LOC101928009,SMCP,LINC01527	SPRR3	FALSE	0.144356	FALSE	0.046094	FALSE	0.207992	FALSE	FALSE
fragment-0378_allele-alt	378	alt	rs7413014	chr1	153000661	C	T	153000579	153000743	rs4363385	Inflammatory skin disease	?		SPRR3	1085		SPRR4,SPRR2E,SPRR1B,LOC101928009,SMCP,LINC01527	SPRR3	FALSE	0.144356	FALSE	0.046094	FALSE	0.207992	FALSE	FALSE
fragment-0379_allele-ref	379	ref	rs200748115	chr1	153000665	CC		153000583	153000747	rs4363385	Inflammatory skin disease	?		SPRR3	1081		SPRR4,SPRR2E,SPRR1B,LOC101928009,SMCP,LINC01527	SPRR3	FALSE	0.305833	FALSE	0.250851	TRUE	0.285965	TRUE	FALSE
fragment-0379_allele-alt	379	alt	rs200748115	chr1	153000665	CC		153000583	153000747	rs4363385	Inflammatory skin disease	?		SPRR3	1081		SPRR4,SPRR2E,SPRR1B,LOC101928009,SMCP,LINC01527	SPRR3	FALSE	0.305833	FALSE	0.250851	TRUE	0.285965	TRUE	FALSE
fragment-0380_allele-ref	380	ref	rs5010885	chr1	153000665	C	T	153000583	153000747	rs4363385	Inflammatory skin disease	?		SPRR3	1081		SPRR4,SPRR2E,SPRR1B,LOC101928009,SMCP,LINC01527	SPRR3	FALSE	0.339521	FALSE	0.222545	FALSE	0.256832	FALSE	FALSE
fragment-0380_allele-alt	380	alt	rs5010885	chr1	153000665	C	T	153000583	153000747	rs4363385	Inflammatory skin disease	?		SPRR3	1081		SPRR4,SPRR2E,SPRR1B,LOC101928009,SMCP,LINC01527	SPRR3	FALSE	0.339521	FALSE	0.222545	FALSE	0.256832	FALSE	FALSE
fragment-0381_allele-ref	381	ref	rs71905138	chr1	153000685	TC		153000603	153000767	rs4363385	Inflammatory skin disease	?		SPRR3	1061		SPRR4,SPRR2E,SPRR1B,LOC101928009,SMCP,LINC01527	SPRR3	FALSE	-0.126678	FALSE	-0.25661	FALSE	-0.140914	FALSE	FALSE
fragment-0381_allele-alt	381	alt	rs71905138	chr1	153000685	TC		153000603	153000767	rs4363385	Inflammatory skin disease	?		SPRR3	1061		SPRR4,SPRR2E,SPRR1B,LOC101928009,SMCP,LINC01527	SPRR3	FALSE	-0.126678	FALSE	-0.25661	FALSE	-0.140914	FALSE	FALSE
fragment-0382_allele-ref	382	ref	rs1415961	chr1	153000988	G	A	153000906	153001070	rs4363385	Inflammatory skin disease	?		SPRR3	758	LCE3A,SPRR1B,SPRR1A,LCE3C,ENSG00000252920.1,SPRR2F,ENSG00000234262.1,SPRR3,SPRR2D,SPRR2B,LCE1D	SPRR4,SPRR2E,SPRR1B,LOC101928009,SMCP,LINC01527	SPRR3	FALSE	-0.11774	FALSE	-0.0410925	FALSE	0.117456	FALSE	FALSE
fragment-0382_allele-alt	382	alt	rs1415961	chr1	153000988	G	A	153000906	153001070	rs4363385	Inflammatory skin disease	?		SPRR3	758	LCE3A,SPRR1B,SPRR1A,LCE3C,ENSG00000252920.1,SPRR2F,ENSG00000234262.1,SPRR3,SPRR2D,SPRR2B,LCE1D	SPRR4,SPRR2E,SPRR1B,LOC101928009,SMCP,LINC01527	SPRR3	FALSE	-0.11774	FALSE	-0.0410925	FALSE	0.117456	FALSE	FALSE
fragment-0383_allele-ref	383	ref	rs1415960	chr1	153001095	G	T	153001013	153001177	rs4363385	Inflammatory skin disease	?		SPRR3	651	LCE3A,SPRR1B,SPRR1A,LCE3C,ENSG00000252920.1,SPRR2F,ENSG00000234262.1,SPRR3,SPRR2D,SPRR2B,LCE1D	SPRR4,SPRR2E,SPRR1B,LOC101928009,SMCP,LINC01527	SPRR3	FALSE	-0.0491139	FALSE	0.0606687	FALSE	0.086346	FALSE	FALSE
fragment-0383_allele-alt	383	alt	rs1415960	chr1	153001095	G	T	153001013	153001177	rs4363385	Inflammatory skin disease	?		SPRR3	651	LCE3A,SPRR1B,SPRR1A,LCE3C,ENSG00000252920.1,SPRR2F,ENSG00000234262.1,SPRR3,SPRR2D,SPRR2B,LCE1D	SPRR4,SPRR2E,SPRR1B,LOC101928009,SMCP,LINC01527	SPRR3	FALSE	-0.0491139	FALSE	0.0606687	FALSE	0.086346	FALSE	FALSE
fragment-0384_allele-ref	384	ref	rs1415959	chr1	153001214	A	G	153001132	153001296	rs4363385	Inflammatory skin disease	?		SPRR3	532	LCE3A,SPRR1B,SPRR1A,LCE3C,ENSG00000252920.1,SPRR2F,ENSG00000234262.1,SPRR3,SPRR2D,SPRR2B,LCE1D	SPRR4,SPRR2E,SPRR1B,LOC101928009,SMCP,LINC01527	SPRR3	FALSE	0.00679936	FALSE	-0.0266803	FALSE	-0.132505	FALSE	FALSE
fragment-0384_allele-alt	384	alt	rs1415959	chr1	153001214	A	G	153001132	153001296	rs4363385	Inflammatory skin disease	?		SPRR3	532	LCE3A,SPRR1B,SPRR1A,LCE3C,ENSG00000252920.1,SPRR2F,ENSG00000234262.1,SPRR3,SPRR2D,SPRR2B,LCE1D	SPRR4,SPRR2E,SPRR1B,LOC101928009,SMCP,LINC01527	SPRR3	FALSE	0.00679936	FALSE	-0.0266803	FALSE	-0.132505	FALSE	FALSE
fragment-0385_allele-ref	385	ref	rs3753454	chr1	153001300	T	C	153001218	153001382	rs4363385	Inflammatory skin disease	?		SPRR3	446	LCE3A,S100A12,SPRR1B,SPRR1A,LCE3C,ENSG00000252920.1,SPRR2F,ENSG00000234262.1,SPRR3,SPRR2D,SPRR2B,LCE1D	SPRR4,SPRR2E,SPRR1B,LOC101928009,SMCP,LINC01527	SPRR3	FALSE	0.318475	FALSE	-0.111962	FALSE	0.03098	FALSE	FALSE
fragment-0385_allele-alt	385	alt	rs3753454	chr1	153001300	T	C	153001218	153001382	rs4363385	Inflammatory skin disease	?		SPRR3	446	LCE3A,S100A12,SPRR1B,SPRR1A,LCE3C,ENSG00000252920.1,SPRR2F,ENSG00000234262.1,SPRR3,SPRR2D,SPRR2B,LCE1D	SPRR4,SPRR2E,SPRR1B,LOC101928009,SMCP,LINC01527	SPRR3	FALSE	0.318475	FALSE	-0.111962	FALSE	0.03098	FALSE	FALSE
fragment-0386_allele-ref	386	ref	rs6671414	chr1	153001643	C	T	153001561	153001725	rs4363385	Inflammatory skin disease	?		SPRR3	103	LCE3A,SPRR1B,SPRR1A,LCE3C,ENSG00000252920.1,SPRR2F,ENSG00000234262.1,SPRR3,SPRR2D,SPRR2B,LCE1D	SPRR4,SPRR2E,SPRR1B,LOC101928009,SMCP,LINC01527	SPRR3	FALSE	0.376981	FALSE	-0.161424	FALSE	-0.20172	FALSE	FALSE
fragment-0386_allele-alt	386	alt	rs6671414	chr1	153001643	C	T	153001561	153001725	rs4363385	Inflammatory skin disease	?		SPRR3	103	LCE3A,SPRR1B,SPRR1A,LCE3C,ENSG00000252920.1,SPRR2F,ENSG00000234262.1,SPRR3,SPRR2D,SPRR2B,LCE1D	SPRR4,SPRR2E,SPRR1B,LOC101928009,SMCP,LINC01527	SPRR3	FALSE	0.376981	FALSE	-0.161424	FALSE	-0.20172	FALSE	FALSE
fragment-0387_allele-ref	387	ref	rs6671524	chr1	153001771	C	G	153001689	153001853	rs4363385	Inflammatory skin disease	?	SPRR3	SPRR3	25	LCE3A,SPRR1B,SPRR1A,LCE3C,ENSG00000252920.1,SPRR2F,ENSG00000234262.1,SPRR3,SPRR2D,SPRR2B,LCE1D	SPRR4,SPRR2E,SPRR1B,LOC101928009,SMCP,LINC01527	SPRR3	FALSE	0.197113	FALSE	0.163159	FALSE	0.238752	FALSE	FALSE
fragment-0387_allele-alt	387	alt	rs6671524	chr1	153001771	C	G	153001689	153001853	rs4363385	Inflammatory skin disease	?	SPRR3	SPRR3	25	LCE3A,SPRR1B,SPRR1A,LCE3C,ENSG00000252920.1,SPRR2F,ENSG00000234262.1,SPRR3,SPRR2D,SPRR2B,LCE1D	SPRR4,SPRR2E,SPRR1B,LOC101928009,SMCP,LINC01527	SPRR3	FALSE	0.197113	FALSE	0.163159	FALSE	0.238752	FALSE	FALSE
fragment-0388_allele-ref	388	ref	rs6684188	chr1	153001809	A	G	153001727	153001891	rs4363385	Inflammatory skin disease	?	SPRR3	SPRR3	63	LCE3A,SPRR1B,SPRR1A,LCE3C,ENSG00000252920.1,SPRR2F,ENSG00000234262.1,SPRR3,SPRR2D,SPRR2B,LCE1D	SPRR4,SPRR2E,SPRR1B,LOC101928009,SMCP,LINC01527	SPRR3	FALSE	-0.0210258	FALSE	-0.0427194	FALSE	-0.20982	FALSE	FALSE
fragment-0388_allele-alt	388	alt	rs6684188	chr1	153001809	A	G	153001727	153001891	rs4363385	Inflammatory skin disease	?	SPRR3	SPRR3	63	LCE3A,SPRR1B,SPRR1A,LCE3C,ENSG00000252920.1,SPRR2F,ENSG00000234262.1,SPRR3,SPRR2D,SPRR2B,LCE1D	SPRR4,SPRR2E,SPRR1B,LOC101928009,SMCP,LINC01527	SPRR3	FALSE	-0.0210258	FALSE	-0.0427194	FALSE	-0.20982	FALSE	FALSE
fragment-0389_allele-ref	389	ref	rs4845329	chr1	153001978	G	C	153001896	153002060	rs4363385	Inflammatory skin disease	?	SPRR3	SPRR3	232	LCE3A,SPRR1B,SPRR1A,LCE3C,ENSG00000252920.1,SPRR2F,ENSG00000234262.1,SPRR3,SPRR2D,SPRR2B,LCE1D	SPRR4,SPRR2E,SPRR1B,LOC101928009,SMCP,LINC01527		FALSE	0.0916673	FALSE	0.141599	FALSE	0.0447356	FALSE	FALSE
fragment-0389_allele-alt	389	alt	rs4845329	chr1	153001978	G	C	153001896	153002060	rs4363385	Inflammatory skin disease	?	SPRR3	SPRR3	232	LCE3A,SPRR1B,SPRR1A,LCE3C,ENSG00000252920.1,SPRR2F,ENSG00000234262.1,SPRR3,SPRR2D,SPRR2B,LCE1D	SPRR4,SPRR2E,SPRR1B,LOC101928009,SMCP,LINC01527		FALSE	0.0916673	FALSE	0.141599	FALSE	0.0447356	FALSE	FALSE
fragment-0390_allele-ref	390	ref	rs2075739	chr1	153003019	G	A	153002937	153003101	rs4363385	Inflammatory skin disease	?	SPRR3	SPRR3	836	LCE3A,SPRR1B,SPRR1A,LCE3C,ENSG00000252920.1,SPRR2F,ENSG00000234262.1,SPRR3,SPRR2D,SPRR2B,LCE1D			TRUE	0.620547	TRUE	0.624352	TRUE	0.450505	TRUE	FALSE
fragment-0390_allele-alt	390	alt	rs2075739	chr1	153003019	G	A	153002937	153003101	rs4363385	Inflammatory skin disease	?	SPRR3	SPRR3	836	LCE3A,SPRR1B,SPRR1A,LCE3C,ENSG00000252920.1,SPRR2F,ENSG00000234262.1,SPRR3,SPRR2D,SPRR2B,LCE1D			TRUE	0.620547	TRUE	0.624352	TRUE	0.450505	TRUE	FALSE
fragment-0391_allele-ref	391	ref	rs1977734	chr1	153003287	C	A	153003205	153003369	rs4363385	Inflammatory skin disease	?	SPRR3	SPRR3	568	LCE3A,SPRR1B,SPRR1A,LCE3C,ENSG00000252920.1,SPRR2F,ENSG00000234262.1,SPRR3,SPRR2D,SPRR2B,LCE1D			FALSE	-0.211676	FALSE	0.234411	FALSE	0.148682	FALSE	FALSE
fragment-0391_allele-alt	391	alt	rs1977734	chr1	153003287	C	A	153003205	153003369	rs4363385	Inflammatory skin disease	?	SPRR3	SPRR3	568	LCE3A,SPRR1B,SPRR1A,LCE3C,ENSG00000252920.1,SPRR2F,ENSG00000234262.1,SPRR3,SPRR2D,SPRR2B,LCE1D			FALSE	-0.211676	FALSE	0.234411	FALSE	0.148682	FALSE	FALSE
fragment-0392_allele-ref	392	ref	rs1970328	chr1	153003353	A	G	153003271	153003435	rs4363385	Inflammatory skin disease	?	SPRR3	SPRR3	502	LCE3A,SPRR1B,SPRR1A,LCE3C,ENSG00000252920.1,SPRR2F,ENSG00000234262.1,SPRR3,SPRR2D,SPRR2B,LCE1D			FALSE	-0.107099	FALSE	-0.0350607	FALSE	-0.0377227	FALSE	FALSE
fragment-0392_allele-alt	392	alt	rs1970328	chr1	153003353	A	G	153003271	153003435	rs4363385	Inflammatory skin disease	?	SPRR3	SPRR3	502	LCE3A,SPRR1B,SPRR1A,LCE3C,ENSG00000252920.1,SPRR2F,ENSG00000234262.1,SPRR3,SPRR2D,SPRR2B,LCE1D			FALSE	-0.107099	FALSE	-0.0350607	FALSE	-0.0377227	FALSE	FALSE
fragment-0393_allele-ref	393	ref	rs1055935	chr1	153003465	C	G	153003383	153003547	rs4363385	Inflammatory skin disease	?	SPRR3	SPRR3	390	LCE3A,SPRR1B,SPRR1A,LCE3C,ENSG00000252920.1,SPRR2F,ENSG00000234262.1,SPRR3,SPRR2D,SPRR2B,LCE1D			FALSE	0.45892	TRUE	0.279633	TRUE	0.471945	TRUE	FALSE
fragment-0393_allele-alt	393	alt	rs1055935	chr1	153003465	C	G	153003383	153003547	rs4363385	Inflammatory skin disease	?	SPRR3	SPRR3	390	LCE3A,SPRR1B,SPRR1A,LCE3C,ENSG00000252920.1,SPRR2F,ENSG00000234262.1,SPRR3,SPRR2D,SPRR2B,LCE1D			FALSE	0.45892	TRUE	0.279633	TRUE	0.471945	TRUE	FALSE
fragment-0394_allele-ref	394	ref	rs1015996	chr1	153003632	C	T	153003550	153003714	rs4363385	Inflammatory skin disease	?	SPRR3	SPRR3	223	LCE3A,SPRR1B,SPRR1A,LCE3C,ENSG00000252920.1,SPRR2F,ENSG00000234262.1,SPRR3,SPRR2D,SPRR2B,LCE1D			FALSE	0.238257	FALSE	-0.0871075	FALSE	-0.0041235	FALSE	FALSE
fragment-0394_allele-alt	394	alt	rs1015996	chr1	153003632	C	T	153003550	153003714	rs4363385	Inflammatory skin disease	?	SPRR3	SPRR3	223	LCE3A,SPRR1B,SPRR1A,LCE3C,ENSG00000252920.1,SPRR2F,ENSG00000234262.1,SPRR3,SPRR2D,SPRR2B,LCE1D			FALSE	0.238257	FALSE	-0.0871075	FALSE	-0.0041235	FALSE	FALSE
fragment-0395_allele-ref	395	ref	rs1015995	chr1	153003638	G	C	153003556	153003720	rs4363385	Inflammatory skin disease	?	SPRR3	SPRR3	217	LCE3A,SPRR1B,SPRR1A,LCE3C,ENSG00000252920.1,SPRR2F,ENSG00000234262.1,SPRR3,SPRR2D,SPRR2B,LCE1D			FALSE	0.147613	FALSE	0.212272	FALSE	0.183324	FALSE	FALSE
fragment-0395_allele-alt	395	alt	rs1015995	chr1	153003638	G	C	153003556	153003720	rs4363385	Inflammatory skin disease	?	SPRR3	SPRR3	217	LCE3A,SPRR1B,SPRR1A,LCE3C,ENSG00000252920.1,SPRR2F,ENSG00000234262.1,SPRR3,SPRR2D,SPRR2B,LCE1D			FALSE	0.147613	FALSE	0.212272	FALSE	0.183324	FALSE	FALSE
fragment-0396_allele-ref	396	ref	rs1134220	chr1	153003830	T	G	153003748	153003912	rs4363385	Inflammatory skin disease	?	SPRR3	SPRR3	25	LCE3A,SPRR1B,SPRR1A,LCE3C,ENSG00000252920.1,SPRR2F,ENSG00000234262.1,SPRR3,SPRR2D,SPRR2B,LCE1D			FALSE	0.00216	FALSE	0.075479	FALSE	0.0640179	FALSE	FALSE
fragment-0396_allele-alt	396	alt	rs1134220	chr1	153003830	T	G	153003748	153003912	rs4363385	Inflammatory skin disease	?	SPRR3	SPRR3	25	LCE3A,SPRR1B,SPRR1A,LCE3C,ENSG00000252920.1,SPRR2F,ENSG00000234262.1,SPRR3,SPRR2D,SPRR2B,LCE1D			FALSE	0.00216	FALSE	0.075479	FALSE	0.0640179	FALSE	FALSE
fragment-0397_allele-ref	397	ref	rs3737867	chr1	153003998	T	G	153003916	153004080	rs4363385	Inflammatory skin disease	?		SPRR3	143	LCE3A,SPRR1B,SPRR1A,LCE3C,ENSG00000252920.1,SPRR2F,ENSG00000234262.1,SPRR3,SPRR2D,SPRR2B,LCE1D			FALSE	-0.0725547	FALSE	-0.0465942	FALSE	-0.0621924	FALSE	FALSE
fragment-0397_allele-alt	397	alt	rs3737867	chr1	153003998	T	G	153003916	153004080	rs4363385	Inflammatory skin disease	?		SPRR3	143	LCE3A,SPRR1B,SPRR1A,LCE3C,ENSG00000252920.1,SPRR2F,ENSG00000234262.1,SPRR3,SPRR2D,SPRR2B,LCE1D			FALSE	-0.0725547	FALSE	-0.0465942	FALSE	-0.0621924	FALSE	FALSE
fragment-0398_allele-ref	398	ref	rs6679201	chr1	153004364	C	A	153004282	153004446	rs4363385	Inflammatory skin disease	?		SPRR3	509	LCE3A,SPRR1B,SPRR1A,LCE3C,ENSG00000252920.1,SPRR2F,ENSG00000234262.1,SPRR3,SPRR2D,SPRR2B,LCE1D			FALSE	0.0779594	FALSE	0.160485	FALSE	-0.0493413	FALSE	FALSE
fragment-0398_allele-alt	398	alt	rs6679201	chr1	153004364	C	A	153004282	153004446	rs4363385	Inflammatory skin disease	?		SPRR3	509	LCE3A,SPRR1B,SPRR1A,LCE3C,ENSG00000252920.1,SPRR2F,ENSG00000234262.1,SPRR3,SPRR2D,SPRR2B,LCE1D			FALSE	0.0779594	FALSE	0.160485	FALSE	-0.0493413	FALSE	FALSE
fragment-0399_allele-ref	399	ref	rs55667413	chr1	153004373	G	T	153004291	153004455	rs4363385	Inflammatory skin disease	?		SPRR3	518	LCE3A,SPRR1B,SPRR1A,LCE3C,ENSG00000252920.1,SPRR2F,ENSG00000234262.1,SPRR3,SPRR2D,SPRR2B,LCE1D			FALSE	0.112951	FALSE	-0.0536107	FALSE	-0.0388183	FALSE	FALSE
fragment-0399_allele-alt	399	alt	rs55667413	chr1	153004373	G	T	153004291	153004455	rs4363385	Inflammatory skin disease	?		SPRR3	518	LCE3A,SPRR1B,SPRR1A,LCE3C,ENSG00000252920.1,SPRR2F,ENSG00000234262.1,SPRR3,SPRR2D,SPRR2B,LCE1D			FALSE	0.112951	FALSE	-0.0536107	FALSE	-0.0388183	FALSE	FALSE
fragment-0400_allele-ref	400	ref	rs58168422	chr1	153025006	AA		153024924	153025088	rs4363385	Inflammatory skin disease	?		SPRR1B	6196	LCE3A,SPRR1B,SPRR1A,LCE3C,LCE3D,SPRR2F,ENSG00000252920.1,ENSG00000234262.1,SPRR3,SPRR2D,SPRR2B,ENSG00000231827.3,LCE1D	SPRR3,SPRR4		TRUE	0.598742	TRUE	0.563587	TRUE	0.421378	TRUE	FALSE
fragment-0400_allele-alt	400	alt	rs58168422	chr1	153025006	AA		153024924	153025088	rs4363385	Inflammatory skin disease	?		SPRR1B	6196	LCE3A,SPRR1B,SPRR1A,LCE3C,LCE3D,SPRR2F,ENSG00000252920.1,ENSG00000234262.1,SPRR3,SPRR2D,SPRR2B,ENSG00000231827.3,LCE1D	SPRR3,SPRR4		TRUE	0.598742	TRUE	0.563587	TRUE	0.421378	TRUE	FALSE
fragment-0401_allele-ref	401	ref	rs4845513	chr1	153025590	T	C	153025508	153025672	rs4363385	Inflammatory skin disease	?		SPRR1B	5612	LCE1E,SPRR1B,SPRR1A,LCE3C,ENSG00000252920.1,SPRR2F,ENSG00000234262.1,S100A3,SPRR3,SPRR2D,SPRR2B,LCE1D	SPRR3,SPRR4		FALSE	-0.259455	TRUE	-0.605677	FALSE	-0.560713	TRUE	FALSE
fragment-0401_allele-alt	401	alt	rs4845513	chr1	153025590	T	C	153025508	153025672	rs4363385	Inflammatory skin disease	?		SPRR1B	5612	LCE1E,SPRR1B,SPRR1A,LCE3C,ENSG00000252920.1,SPRR2F,ENSG00000234262.1,S100A3,SPRR3,SPRR2D,SPRR2B,LCE1D	SPRR3,SPRR4		FALSE	-0.259455	TRUE	-0.605677	FALSE	-0.560713	TRUE	FALSE
fragment-0402_allele-ref	402	ref	rs67535319	chr1	153026253	TA		153026171	153026335	rs4363385	Inflammatory skin disease	?		SPRR1B	4949	S100A12,SPRR1B,SPRR1A,LCE3C,ENSG00000252920.1,SPRR2F,ENSG00000234262.1,SPRR3,SPRR2D,SPRR2B,LCE1D	SPRR3,SPRR4		FALSE	0.0261044	FALSE	0.23299	FALSE	0.378317	FALSE	FALSE
fragment-0402_allele-alt	402	alt	rs67535319	chr1	153026253	TA		153026171	153026335	rs4363385	Inflammatory skin disease	?		SPRR1B	4949	S100A12,SPRR1B,SPRR1A,LCE3C,ENSG00000252920.1,SPRR2F,ENSG00000234262.1,SPRR3,SPRR2D,SPRR2B,LCE1D	SPRR3,SPRR4		FALSE	0.0261044	FALSE	0.23299	FALSE	0.378317	FALSE	FALSE
fragment-0403_allele-ref	403	ref	rs10888524	chr1	153027649	A	G	153027567	153027731	rs4363385	Inflammatory skin disease	?		SPRR1B	3553	LCE3A,SPRR1B,SPRR1A,LCE3C,LCE3D,SPRR2F,ENSG00000252920.1,ENSG00000234262.1,SPRR3,SPRR2D,SPRR2B,ENSG00000231827.3,LCE1D	SPRR4,SPRR2E,SPRR3,LINC01527,LOC101928009,SMCP,IVL		FALSE	0.295115	FALSE	0.253983	FALSE	0.433322	FALSE	FALSE
fragment-0403_allele-alt	403	alt	rs10888524	chr1	153027649	A	G	153027567	153027731	rs4363385	Inflammatory skin disease	?		SPRR1B	3553	LCE3A,SPRR1B,SPRR1A,LCE3C,LCE3D,SPRR2F,ENSG00000252920.1,ENSG00000234262.1,SPRR3,SPRR2D,SPRR2B,ENSG00000231827.3,LCE1D	SPRR4,SPRR2E,SPRR3,LINC01527,LOC101928009,SMCP,IVL		FALSE	0.295115	FALSE	0.253983	FALSE	0.433322	FALSE	FALSE
fragment-0404_allele-ref	404	ref	rs10888525	chr1	153027739	G	A	153027657	153027821	rs4363385	Inflammatory skin disease	?		SPRR1B	3463	LCE3A,SPRR1B,SPRR1A,LCE3C,LCE3D,SPRR2F,ENSG00000252920.1,ENSG00000234262.1,SPRR3,SPRR2D,SPRR2B,ENSG00000231827.3,LCE1D	SPRR4,SPRR2E,SPRR3,LINC01527,LOC101928009,SMCP,IVL		FALSE	-0.187695	FALSE	-0.257222	FALSE	-0.103503	FALSE	FALSE
fragment-0404_allele-alt	404	alt	rs10888525	chr1	153027739	G	A	153027657	153027821	rs4363385	Inflammatory skin disease	?		SPRR1B	3463	LCE3A,SPRR1B,SPRR1A,LCE3C,LCE3D,SPRR2F,ENSG00000252920.1,ENSG00000234262.1,SPRR3,SPRR2D,SPRR2B,ENSG00000231827.3,LCE1D	SPRR4,SPRR2E,SPRR3,LINC01527,LOC101928009,SMCP,IVL		FALSE	-0.187695	FALSE	-0.257222	FALSE	-0.103503	FALSE	FALSE
fragment-0405_allele-ref	405	ref	rs11205176	chr1	153030005	A	G	153029923	153030087	rs4363385	Inflammatory skin disease	?		SPRR1B	1197	S100A12,SPRR1B,SPRR1A,LCE3C,LCE3D,SPRR2F,ENSG00000252920.1,ENSG00000234262.1,SPRR3,SPRR2D,SPRR2B,ENSG00000231827.3,LCE1D	SPRR4,SPRR2E,SPRR3,LINC01527,LOC101928009,SMCP,IVL	SPRR1B	FALSE	-0.00628842	FALSE	0.0044047	FALSE	-0.0439637	FALSE	FALSE
fragment-0405_allele-alt	405	alt	rs11205176	chr1	153030005	A	G	153029923	153030087	rs4363385	Inflammatory skin disease	?		SPRR1B	1197	S100A12,SPRR1B,SPRR1A,LCE3C,LCE3D,SPRR2F,ENSG00000252920.1,ENSG00000234262.1,SPRR3,SPRR2D,SPRR2B,ENSG00000231827.3,LCE1D	SPRR4,SPRR2E,SPRR3,LINC01527,LOC101928009,SMCP,IVL	SPRR1B	FALSE	-0.00628842	FALSE	0.0044047	FALSE	-0.0439637	FALSE	FALSE
fragment-0406_allele-ref	406	ref	rs11205177	chr1	153030026	G	A	153029944	153030108	rs4363385	Inflammatory skin disease	?		SPRR1B	1176	LCE3A,S100A12,SPRR1B,SPRR1A,LCE3C,LCE3D,SPRR2F,ENSG00000252920.1,ENSG00000234262.1,SPRR3,SPRR2D,SPRR2B,ENSG00000231827.3,LCE1D	SPRR4,SPRR2E,SPRR3,LINC01527,LOC101928009,SMCP,IVL	SPRR1B	FALSE	-0.0858581	FALSE	-0.0360702	FALSE	-0.0420253	FALSE	FALSE
fragment-0406_allele-alt	406	alt	rs11205177	chr1	153030026	G	A	153029944	153030108	rs4363385	Inflammatory skin disease	?		SPRR1B	1176	LCE3A,S100A12,SPRR1B,SPRR1A,LCE3C,LCE3D,SPRR2F,ENSG00000252920.1,ENSG00000234262.1,SPRR3,SPRR2D,SPRR2B,ENSG00000231827.3,LCE1D	SPRR4,SPRR2E,SPRR3,LINC01527,LOC101928009,SMCP,IVL	SPRR1B	FALSE	-0.0858581	FALSE	-0.0360702	FALSE	-0.0420253	FALSE	FALSE
fragment-0407_allele-ref	407	ref	rs3806221	chr1	153030079	G	T	153029997	153030161	rs4363385	Inflammatory skin disease	?		SPRR1B	1123	LCE3A,S100A12,SPRR1B,SPRR1A,LCE3C,LCE3D,SPRR2F,ENSG00000252920.1,ENSG00000234262.1,SPRR3,SPRR2D,SPRR2B,ENSG00000231827.3,LCE1D	SPRR4,SPRR2E,SPRR3,LINC01527,LOC101928009,SMCP,IVL	SPRR1B	FALSE	0.0257403	FALSE	-0.011031	FALSE	-0.0426644	FALSE	FALSE
fragment-0407_allele-alt	407	alt	rs3806221	chr1	153030079	G	T	153029997	153030161	rs4363385	Inflammatory skin disease	?		SPRR1B	1123	LCE3A,S100A12,SPRR1B,SPRR1A,LCE3C,LCE3D,SPRR2F,ENSG00000252920.1,ENSG00000234262.1,SPRR3,SPRR2D,SPRR2B,ENSG00000231827.3,LCE1D	SPRR4,SPRR2E,SPRR3,LINC01527,LOC101928009,SMCP,IVL	SPRR1B	FALSE	0.0257403	FALSE	-0.011031	FALSE	-0.0426644	FALSE	FALSE
fragment-0408_allele-ref	408	ref	rs3806222	chr1	153030130	C	T	153030048	153030212	rs4363385	Inflammatory skin disease	?		SPRR1B	1072	LCE3A,S100A12,SPRR1B,SPRR1A,LCE3C,LCE3D,SPRR2F,ENSG00000252920.1,ENSG00000234262.1,SPRR3,SPRR2D,SPRR2B,ENSG00000231827.3,LCE1D	SPRR4,SPRR2E,SPRR3,LINC01527,LOC101928009,SMCP,IVL	SPRR1B	FALSE	0.289409	FALSE	0.219174	FALSE	0.256092	FALSE	FALSE
fragment-0408_allele-alt	408	alt	rs3806222	chr1	153030130	C	T	153030048	153030212	rs4363385	Inflammatory skin disease	?		SPRR1B	1072	LCE3A,S100A12,SPRR1B,SPRR1A,LCE3C,LCE3D,SPRR2F,ENSG00000252920.1,ENSG00000234262.1,SPRR3,SPRR2D,SPRR2B,ENSG00000231827.3,LCE1D	SPRR4,SPRR2E,SPRR3,LINC01527,LOC101928009,SMCP,IVL	SPRR1B	FALSE	0.289409	FALSE	0.219174	FALSE	0.256092	FALSE	FALSE
fragment-0409_allele-ref	409	ref	rs3806223	chr1	153030170	T	C	153030088	153030252	rs4363385	Inflammatory skin disease	?		SPRR1B	1032	LCE3A,S100A12,SPRR1B,SPRR1A,LCE3C,LCE3D,SPRR2F,ENSG00000252920.1,ENSG00000234262.1,SPRR3,SPRR2D,SPRR2B,ENSG00000231827.3,LCE1D	SPRR4,SPRR2E,SPRR3,LINC01527,LOC101928009,SMCP,IVL	SPRR1B	FALSE	-0.0802662	FALSE	0.0152207	FALSE	-0.202395	FALSE	FALSE
fragment-0409_allele-alt	409	alt	rs3806223	chr1	153030170	T	C	153030088	153030252	rs4363385	Inflammatory skin disease	?		SPRR1B	1032	LCE3A,S100A12,SPRR1B,SPRR1A,LCE3C,LCE3D,SPRR2F,ENSG00000252920.1,ENSG00000234262.1,SPRR3,SPRR2D,SPRR2B,ENSG00000231827.3,LCE1D	SPRR4,SPRR2E,SPRR3,LINC01527,LOC101928009,SMCP,IVL	SPRR1B	FALSE	-0.0802662	FALSE	0.0152207	FALSE	-0.202395	FALSE	FALSE
fragment-0410_allele-ref	410	ref	rs1415965	chr1	153030274	G	A	153030192	153030356	rs4363385	Inflammatory skin disease	?		SPRR1B	928	LCE3A,S100A12,SPRR1B,SPRR1A,LCE3C,LCE3D,SPRR2F,ENSG00000252920.1,ENSG00000234262.1,SPRR3,SPRR2D,SPRR2B,ENSG00000231827.3,LCE1D	SPRR4,SPRR2E,SPRR3,LINC01527,LOC101928009,SMCP,IVL	SPRR1B	FALSE	-0.288039	FALSE	-0.136969	FALSE	0.20643	FALSE	FALSE
fragment-0410_allele-alt	410	alt	rs1415965	chr1	153030274	G	A	153030192	153030356	rs4363385	Inflammatory skin disease	?		SPRR1B	928	LCE3A,S100A12,SPRR1B,SPRR1A,LCE3C,LCE3D,SPRR2F,ENSG00000252920.1,ENSG00000234262.1,SPRR3,SPRR2D,SPRR2B,ENSG00000231827.3,LCE1D	SPRR4,SPRR2E,SPRR3,LINC01527,LOC101928009,SMCP,IVL	SPRR1B	FALSE	-0.288039	FALSE	-0.136969	FALSE	0.20643	FALSE	FALSE
fragment-0411_allele-ref	411	ref	rs1415966	chr1	153030388	A	G	153030306	153030470	rs4363385	Inflammatory skin disease	?		SPRR1B	814	LCE3A,S100A12,SPRR1B,SPRR1A,LCE3C,LCE3D,SPRR2F,ENSG00000252920.1,ENSG00000234262.1,SPRR3,SPRR2D,SPRR2B,ENSG00000231827.3,LCE1D	SPRR4,SPRR2E,SPRR3,LINC01527,LOC101928009,SMCP,IVL	SPRR1B	FALSE	-0.0971271	FALSE	0.0580231	FALSE	-0.0387183	FALSE	FALSE
fragment-0411_allele-alt	411	alt	rs1415966	chr1	153030388	A	G	153030306	153030470	rs4363385	Inflammatory skin disease	?		SPRR1B	814	LCE3A,S100A12,SPRR1B,SPRR1A,LCE3C,LCE3D,SPRR2F,ENSG00000252920.1,ENSG00000234262.1,SPRR3,SPRR2D,SPRR2B,ENSG00000231827.3,LCE1D	SPRR4,SPRR2E,SPRR3,LINC01527,LOC101928009,SMCP,IVL	SPRR1B	FALSE	-0.0971271	FALSE	0.0580231	FALSE	-0.0387183	FALSE	FALSE
fragment-0412_allele-ref	412	ref	rs12085426	chr1	153030598	C	A	153030516	153030680	rs4363385	Inflammatory skin disease	?		SPRR1B	604	S100A12,SPRR1B,SPRR1A,LCE3C,LCE3D,SPRR2F,ENSG00000252920.1,ENSG00000234262.1,SPRR3,SPRR2D,SPRR2B,LCE1D	SPRR4,SPRR2E,SPRR3,LINC01527,LOC101928009,SMCP,IVL	SPRR1B	FALSE	0.0973584	FALSE	0.165274	FALSE	0.114101	FALSE	FALSE
fragment-0412_allele-alt	412	alt	rs12085426	chr1	153030598	C	A	153030516	153030680	rs4363385	Inflammatory skin disease	?		SPRR1B	604	S100A12,SPRR1B,SPRR1A,LCE3C,LCE3D,SPRR2F,ENSG00000252920.1,ENSG00000234262.1,SPRR3,SPRR2D,SPRR2B,LCE1D	SPRR4,SPRR2E,SPRR3,LINC01527,LOC101928009,SMCP,IVL	SPRR1B	FALSE	0.0973584	FALSE	0.165274	FALSE	0.114101	FALSE	FALSE
fragment-0413_allele-ref	413	ref	rs1933381	chr1	153030779	C	G	153030697	153030861	rs4363385	Inflammatory skin disease	?		SPRR1B	423	LCE3A,S100A12,SPRR1B,SPRR1A,LCE3C,ENSG00000252920.1,SPRR2F,ENSG00000234262.1,SPRR3,SPRR2D,SPRR2B,LCE1D	SPRR4,SPRR2E,SPRR3,LINC01527,LOC101928009,SMCP,IVL	SPRR1B	TRUE	-0.377368	TRUE	-0.331721	TRUE	-0.271718	TRUE	FALSE
fragment-0413_allele-alt	413	alt	rs1933381	chr1	153030779	C	G	153030697	153030861	rs4363385	Inflammatory skin disease	?		SPRR1B	423	LCE3A,S100A12,SPRR1B,SPRR1A,LCE3C,ENSG00000252920.1,SPRR2F,ENSG00000234262.1,SPRR3,SPRR2D,SPRR2B,LCE1D	SPRR4,SPRR2E,SPRR3,LINC01527,LOC101928009,SMCP,IVL	SPRR1B	TRUE	-0.377368	TRUE	-0.331721	TRUE	-0.271718	TRUE	FALSE
fragment-0414_allele-ref	414	ref	rs1933381	chr1	153030779	C	A	153030697	153030861	rs4363385	Inflammatory skin disease	?		SPRR1B	423	LCE3A,S100A12,SPRR1B,SPRR1A,LCE3C,ENSG00000252920.1,SPRR2F,ENSG00000234262.1,SPRR3,SPRR2D,SPRR2B,LCE1D	SPRR4,SPRR2E,SPRR3,LINC01527,LOC101928009,SMCP,IVL	SPRR1B	FALSE	-0.328282	FALSE	-0.27944	FALSE	-0.299968	FALSE	FALSE
fragment-0414_allele-alt	414	alt	rs1933381	chr1	153030779	C	A	153030697	153030861	rs4363385	Inflammatory skin disease	?		SPRR1B	423	LCE3A,S100A12,SPRR1B,SPRR1A,LCE3C,ENSG00000252920.1,SPRR2F,ENSG00000234262.1,SPRR3,SPRR2D,SPRR2B,LCE1D	SPRR4,SPRR2E,SPRR3,LINC01527,LOC101928009,SMCP,IVL	SPRR1B	FALSE	-0.328282	FALSE	-0.27944	FALSE	-0.299968	FALSE	FALSE
fragment-0415_allele-ref	415	ref	rs1933382	chr1	153030819	T	G	153030737	153030901	rs4363385	Inflammatory skin disease	?		SPRR1B	383	LCE3A,S100A12,SPRR1B,SPRR1A,LCE3C,ENSG00000252920.1,SPRR2F,ENSG00000234262.1,SPRR3,SPRR2D,SPRR2B,LCE1D	SPRR4,SPRR2E,SPRR3,LINC01527,LOC101928009,SMCP,IVL	SPRR1B	FALSE	0.145833	FALSE	0.210201	FALSE	0.200155	FALSE	FALSE
fragment-0415_allele-alt	415	alt	rs1933382	chr1	153030819	T	G	153030737	153030901	rs4363385	Inflammatory skin disease	?		SPRR1B	383	LCE3A,S100A12,SPRR1B,SPRR1A,LCE3C,ENSG00000252920.1,SPRR2F,ENSG00000234262.1,SPRR3,SPRR2D,SPRR2B,LCE1D	SPRR4,SPRR2E,SPRR3,LINC01527,LOC101928009,SMCP,IVL	SPRR1B	FALSE	0.145833	FALSE	0.210201	FALSE	0.200155	FALSE	FALSE
fragment-0416_allele-ref	416	ref	rs4845336	chr1	153031377	C	T	153031295	153031459	rs4363385	Inflammatory skin disease	?	SPRR1B	SPRR1B	175	LCE3A,SPRR1B,SPRR1A,LCE3C,LCE3D,SPRR2F,ENSG00000252920.1,ENSG00000234262.1,SPRR3,SPRR2D,SPRR2B,ENSG00000231827.3,LCE1D	SPRR4,SPRR2E,SPRR3,LINC01527,LOC101928009,SMCP,IVL	SPRR1B	TRUE	-0.388459	FALSE	-0.189747	FALSE	-0.126612	TRUE	FALSE
fragment-0416_allele-alt	416	alt	rs4845336	chr1	153031377	C	T	153031295	153031459	rs4363385	Inflammatory skin disease	?	SPRR1B	SPRR1B	175	LCE3A,SPRR1B,SPRR1A,LCE3C,LCE3D,SPRR2F,ENSG00000252920.1,ENSG00000234262.1,SPRR3,SPRR2D,SPRR2B,ENSG00000231827.3,LCE1D	SPRR4,SPRR2E,SPRR3,LINC01527,LOC101928009,SMCP,IVL	SPRR1B	TRUE	-0.388459	FALSE	-0.189747	FALSE	-0.126612	TRUE	FALSE
fragment-0417_allele-ref	417	ref	rs4845515	chr1	153031395	G	T	153031313	153031477	rs4363385	Inflammatory skin disease	?	SPRR1B	SPRR1B	193	LCE3A,SPRR1B,SPRR1A,LCE3C,LCE3D,SPRR2F,ENSG00000252920.1,ENSG00000234262.1,SPRR3,SPRR2D,SPRR2B,ENSG00000231827.3,LCE1D	SPRR4,SPRR2E,SPRR3,LINC01527,LOC101928009,SMCP,IVL	SPRR1B	TRUE	0.630087	TRUE	0.358456	FALSE	0.287235	TRUE	FALSE
fragment-0417_allele-alt	417	alt	rs4845515	chr1	153031395	G	T	153031313	153031477	rs4363385	Inflammatory skin disease	?	SPRR1B	SPRR1B	193	LCE3A,SPRR1B,SPRR1A,LCE3C,LCE3D,SPRR2F,ENSG00000252920.1,ENSG00000234262.1,SPRR3,SPRR2D,SPRR2B,ENSG00000231827.3,LCE1D	SPRR4,SPRR2E,SPRR3,LINC01527,LOC101928009,SMCP,IVL	SPRR1B	TRUE	0.630087	TRUE	0.358456	FALSE	0.287235	TRUE	FALSE
fragment-0418_allele-ref	418	ref	rs4845516	chr1	153031416	G	A	153031334	153031498	rs4363385	Inflammatory skin disease	?	SPRR1B	SPRR1B	214	LCE3A,SPRR1B,SPRR1A,LCE3C,LCE3D,SPRR2F,ENSG00000252920.1,ENSG00000234262.1,SPRR3,SPRR2D,SPRR2B,ENSG00000231827.3,LCE1D	SPRR4,SPRR2E,SPRR3,LINC01527,LOC101928009,SMCP,IVL		FALSE	0.0674626	FALSE	-0.124406	FALSE	0.128327	FALSE	FALSE
fragment-0418_allele-alt	418	alt	rs4845516	chr1	153031416	G	A	153031334	153031498	rs4363385	Inflammatory skin disease	?	SPRR1B	SPRR1B	214	LCE3A,SPRR1B,SPRR1A,LCE3C,LCE3D,SPRR2F,ENSG00000252920.1,ENSG00000234262.1,SPRR3,SPRR2D,SPRR2B,ENSG00000231827.3,LCE1D	SPRR4,SPRR2E,SPRR3,LINC01527,LOC101928009,SMCP,IVL		FALSE	0.0674626	FALSE	-0.124406	FALSE	0.128327	FALSE	FALSE
fragment-0419_allele-ref	419	ref	rs4845517	chr1	153031417	T	A	153031335	153031499	rs4363385	Inflammatory skin disease	?	SPRR1B	SPRR1B	215	LCE3A,SPRR1B,SPRR1A,LCE3C,LCE3D,SPRR2F,ENSG00000252920.1,ENSG00000234262.1,SPRR3,SPRR2D,SPRR2B,ENSG00000231827.3,LCE1D	SPRR4,SPRR2E,SPRR3,LINC01527,LOC101928009,SMCP,IVL		FALSE	0.12783	FALSE	0.0252589	FALSE	-0.00185513	FALSE	FALSE
fragment-0419_allele-alt	419	alt	rs4845517	chr1	153031417	T	A	153031335	153031499	rs4363385	Inflammatory skin disease	?	SPRR1B	SPRR1B	215	LCE3A,SPRR1B,SPRR1A,LCE3C,LCE3D,SPRR2F,ENSG00000252920.1,ENSG00000234262.1,SPRR3,SPRR2D,SPRR2B,ENSG00000231827.3,LCE1D	SPRR4,SPRR2E,SPRR3,LINC01527,LOC101928009,SMCP,IVL		FALSE	0.12783	FALSE	0.0252589	FALSE	-0.00185513	FALSE	FALSE
fragment-0420_allele-ref	420	ref	rs4845518	chr1	153031427	A	G	153031345	153031509	rs4363385	Inflammatory skin disease	?	SPRR1B	SPRR1B	225	S100A12,SPRR1B,SPRR1A,LCE3C,LCE3D,SPRR2F,ENSG00000252920.1,ENSG00000234262.1,SPRR3,SPRR2D,SPRR2B,ENSG00000231827.3,LCE1D	SPRR4,SPRR2E,SPRR3,LINC01527,LOC101928009,SMCP,IVL		FALSE	0.0208596	FALSE	-0.108937	FALSE	-0.018143	FALSE	FALSE
fragment-0420_allele-alt	420	alt	rs4845518	chr1	153031427	A	G	153031345	153031509	rs4363385	Inflammatory skin disease	?	SPRR1B	SPRR1B	225	S100A12,SPRR1B,SPRR1A,LCE3C,LCE3D,SPRR2F,ENSG00000252920.1,ENSG00000234262.1,SPRR3,SPRR2D,SPRR2B,ENSG00000231827.3,LCE1D	SPRR4,SPRR2E,SPRR3,LINC01527,LOC101928009,SMCP,IVL		FALSE	0.0208596	FALSE	-0.108937	FALSE	-0.018143	FALSE	FALSE
fragment-0421_allele-ref	421	ref	rs4845519	chr1	153031440	A	C	153031358	153031522	rs4363385	Inflammatory skin disease	?	SPRR1B	SPRR1B	238	LCE3A,SPRR1B,SPRR1A,LCE3C,LCE3D,SPRR2F,ENSG00000252920.1,ENSG00000234262.1,SPRR3,SPRR2D,SPRR2B,ENSG00000231827.3,LCE1D	SPRR4,SPRR2E,SPRR3,LINC01527,LOC101928009,SMCP,IVL		FALSE	-0.0926311	FALSE	-0.187994	FALSE	-0.209301	FALSE	FALSE
fragment-0421_allele-alt	421	alt	rs4845519	chr1	153031440	A	C	153031358	153031522	rs4363385	Inflammatory skin disease	?	SPRR1B	SPRR1B	238	LCE3A,SPRR1B,SPRR1A,LCE3C,LCE3D,SPRR2F,ENSG00000252920.1,ENSG00000234262.1,SPRR3,SPRR2D,SPRR2B,ENSG00000231827.3,LCE1D	SPRR4,SPRR2E,SPRR3,LINC01527,LOC101928009,SMCP,IVL		FALSE	-0.0926311	FALSE	-0.187994	FALSE	-0.209301	FALSE	FALSE
fragment-0422_allele-ref	422	ref	rs2070963	chr1	153031528	G	A	153031446	153031610	rs4363385	Inflammatory skin disease	?	SPRR1B	SPRR1B	326	LCE3A,SPRR1B,SPRR1A,LCE3C,LCE3D,SPRR2F,ENSG00000252920.1,ENSG00000234262.1,SPRR3,SPRR2D,SPRR2B,ENSG00000231827.3,LCE1D	SPRR4,SPRR2E,SPRR3,LINC01527,LOC101928009,SMCP,IVL		FALSE	-0.29696	FALSE	-0.163518	FALSE	-0.140232	FALSE	FALSE
fragment-0422_allele-alt	422	alt	rs2070963	chr1	153031528	G	A	153031446	153031610	rs4363385	Inflammatory skin disease	?	SPRR1B	SPRR1B	326	LCE3A,SPRR1B,SPRR1A,LCE3C,LCE3D,SPRR2F,ENSG00000252920.1,ENSG00000234262.1,SPRR3,SPRR2D,SPRR2B,ENSG00000231827.3,LCE1D	SPRR4,SPRR2E,SPRR3,LINC01527,LOC101928009,SMCP,IVL		FALSE	-0.29696	FALSE	-0.163518	FALSE	-0.140232	FALSE	FALSE
fragment-0423_allele-ref	423	ref	rs2070964	chr1	153031737	C	T	153031655	153031819	rs4363385	Inflammatory skin disease	?	SPRR1B	SPRR1B	535	SPRR1B,SPRR1A,LCE3C,LCE3D,SPRR2F,ENSG00000252920.1,ENSG00000234262.1,SPRR3,SPRR2D,SPRR2B,ENSG00000231827.3,LCE1D	SPRR4,SPRR2E,SPRR3,LINC01527,LOC101928009,SMCP,IVL		FALSE	0.0268292	FALSE	0.028557	FALSE	0.00400182	FALSE	FALSE
fragment-0423_allele-alt	423	alt	rs2070964	chr1	153031737	C	T	153031655	153031819	rs4363385	Inflammatory skin disease	?	SPRR1B	SPRR1B	535	SPRR1B,SPRR1A,LCE3C,LCE3D,SPRR2F,ENSG00000252920.1,ENSG00000234262.1,SPRR3,SPRR2D,SPRR2B,ENSG00000231827.3,LCE1D	SPRR4,SPRR2E,SPRR3,LINC01527,LOC101928009,SMCP,IVL		FALSE	0.0268292	FALSE	0.028557	FALSE	0.00400182	FALSE	FALSE
fragment-0424_allele-ref	424	ref	rs1334850	chr1	153032043	G	T	153031961	153032125	rs4363385	Inflammatory skin disease	?	SPRR1B	SPRR1B	841	LCE3A,SPRR1B,SPRR1A,LCE3C,LCE3D,SPRR2F,ENSG00000252920.1,ENSG00000234262.1,SPRR3,SPRR2D,SPRR2B,ENSG00000231827.3,LCE1D	SPRR4,SPRR2E,SPRR3,LINC01527,LOC101928009,SMCP,IVL		FALSE	0.064612	FALSE	0.061095	FALSE	0.0814399	FALSE	FALSE
fragment-0424_allele-alt	424	alt	rs1334850	chr1	153032043	G	T	153031961	153032125	rs4363385	Inflammatory skin disease	?	SPRR1B	SPRR1B	841	LCE3A,SPRR1B,SPRR1A,LCE3C,LCE3D,SPRR2F,ENSG00000252920.1,ENSG00000234262.1,SPRR3,SPRR2D,SPRR2B,ENSG00000231827.3,LCE1D	SPRR4,SPRR2E,SPRR3,LINC01527,LOC101928009,SMCP,IVL		FALSE	0.064612	FALSE	0.061095	FALSE	0.0814399	FALSE	FALSE
fragment-0425_allele-ref	425	ref	rs1334849	chr1	153032176	G	A	153032094	153032258	rs4363385	Inflammatory skin disease	?	SPRR1B	SPRR1B	723	LCE3A,SPRR1B,SPRR1A,LCE3C,LCE3D,SPRR2F,ENSG00000252920.1,ENSG00000234262.1,SPRR3,SPRR2D,SPRR2B,ENSG00000231827.3,LCE1D	SPRR4,SPRR2E,SPRR3,LINC01527,LOC101928009,SMCP,IVL		FALSE	0.0065617	FALSE	0.16038	FALSE	-0.00988269	FALSE	FALSE
fragment-0425_allele-alt	425	alt	rs1334849	chr1	153032176	G	A	153032094	153032258	rs4363385	Inflammatory skin disease	?	SPRR1B	SPRR1B	723	LCE3A,SPRR1B,SPRR1A,LCE3C,LCE3D,SPRR2F,ENSG00000252920.1,ENSG00000234262.1,SPRR3,SPRR2D,SPRR2B,ENSG00000231827.3,LCE1D	SPRR4,SPRR2E,SPRR3,LINC01527,LOC101928009,SMCP,IVL		FALSE	0.0065617	FALSE	0.16038	FALSE	-0.00988269	FALSE	FALSE
fragment-0426_allele-ref	426	ref	rs1334848	chr1	153032245	A	T	153032163	153032327	rs4363385	Inflammatory skin disease	?	SPRR1B	SPRR1B	654	LCE3A,SPRR1B,SPRR1A,LCE3C,LCE3D,SPRR2F,ENSG00000252920.1,ENSG00000234262.1,SPRR3,SPRR2D,SPRR2B,ENSG00000231827.3,LCE1D	SPRR4,SPRR2E,SPRR3,LINC01527,LOC101928009,SMCP,IVL		FALSE	0.0626299	FALSE	0.057515	FALSE	0.0975908	FALSE	FALSE
fragment-0426_allele-alt	426	alt	rs1334848	chr1	153032245	A	T	153032163	153032327	rs4363385	Inflammatory skin disease	?	SPRR1B	SPRR1B	654	LCE3A,SPRR1B,SPRR1A,LCE3C,LCE3D,SPRR2F,ENSG00000252920.1,ENSG00000234262.1,SPRR3,SPRR2D,SPRR2B,ENSG00000231827.3,LCE1D	SPRR4,SPRR2E,SPRR3,LINC01527,LOC101928009,SMCP,IVL		FALSE	0.0626299	FALSE	0.057515	FALSE	0.0975908	FALSE	FALSE
fragment-0427_allele-ref	427	ref	rs3820141	chr1	153032302	C	T	153032220	153032384	rs4363385	Inflammatory skin disease	?	SPRR1B	SPRR1B	597	LCE3A,SPRR1B,SPRR1A,LCE3C,LCE3D,SPRR2F,ENSG00000252920.1,ENSG00000234262.1,SPRR3,SPRR2D,SPRR2B,ENSG00000231827.3,LCE1D	SPRR4,SPRR2E,SPRR3,LINC01527,LOC101928009,SMCP,IVL		FALSE	0.231424	FALSE	0.572752	FALSE	0.376504	FALSE	FALSE
fragment-0427_allele-alt	427	alt	rs3820141	chr1	153032302	C	T	153032220	153032384	rs4363385	Inflammatory skin disease	?	SPRR1B	SPRR1B	597	LCE3A,SPRR1B,SPRR1A,LCE3C,LCE3D,SPRR2F,ENSG00000252920.1,ENSG00000234262.1,SPRR3,SPRR2D,SPRR2B,ENSG00000231827.3,LCE1D	SPRR4,SPRR2E,SPRR3,LINC01527,LOC101928009,SMCP,IVL		FALSE	0.231424	FALSE	0.572752	FALSE	0.376504	FALSE	FALSE
fragment-0428_allele-ref	428	ref	rs3181787	chr1	153032333	T	C	153032251	153032415	rs4363385	Inflammatory skin disease	?	SPRR1B	SPRR1B	566	LCE3A,SPRR1B,SPRR1A,LCE3C,LCE3D,SPRR2F,ENSG00000252920.1,ENSG00000234262.1,SPRR3,SPRR2D,SPRR2B,ENSG00000231827.3,LCE1D	SPRR4,SPRR2E,SPRR3,LINC01527,LOC101928009,SMCP,IVL		FALSE	0.084859	FALSE	-0.160137	FALSE	-0.00760072	FALSE	FALSE
fragment-0428_allele-alt	428	alt	rs3181787	chr1	153032333	T	C	153032251	153032415	rs4363385	Inflammatory skin disease	?	SPRR1B	SPRR1B	566	LCE3A,SPRR1B,SPRR1A,LCE3C,LCE3D,SPRR2F,ENSG00000252920.1,ENSG00000234262.1,SPRR3,SPRR2D,SPRR2B,ENSG00000231827.3,LCE1D	SPRR4,SPRR2E,SPRR3,LINC01527,LOC101928009,SMCP,IVL		FALSE	0.084859	FALSE	-0.160137	FALSE	-0.00760072	FALSE	FALSE
fragment-0429_allele-ref	429	ref	rs3795381	chr1	153032372	T	C	153032290	153032454	rs4363385	Inflammatory skin disease	?	SPRR1B	SPRR1B	527	LCE3A,SPRR1B,SPRR1A,LCE3C,LCE3D,SPRR2F,ENSG00000252920.1,ENSG00000234262.1,SPRR3,SPRR2D,SPRR2B,ENSG00000231827.3,LCE1D	SPRR4,SPRR2E,SPRR3,LINC01527,LOC101928009,SMCP,IVL		FALSE	-0.481754	FALSE	-0.435023	FALSE	-0.351967	FALSE	FALSE
fragment-0429_allele-alt	429	alt	rs3795381	chr1	153032372	T	C	153032290	153032454	rs4363385	Inflammatory skin disease	?	SPRR1B	SPRR1B	527	LCE3A,SPRR1B,SPRR1A,LCE3C,LCE3D,SPRR2F,ENSG00000252920.1,ENSG00000234262.1,SPRR3,SPRR2D,SPRR2B,ENSG00000231827.3,LCE1D	SPRR4,SPRR2E,SPRR3,LINC01527,LOC101928009,SMCP,IVL		FALSE	-0.481754	FALSE	-0.435023	FALSE	-0.351967	FALSE	FALSE
fragment-0430_allele-ref	430	ref	rs3795382	chr1	153032377	C	T	153032295	153032459	rs4363385	Inflammatory skin disease	?	SPRR1B	SPRR1B	522	LCE3A,SPRR1B,SPRR1A,LCE3C,LCE3D,SPRR2F,ENSG00000252920.1,ENSG00000234262.1,SPRR3,SPRR2D,SPRR2B,ENSG00000231827.3,LCE1D	SPRR4,SPRR2E,SPRR3,LINC01527,LOC101928009,SMCP,IVL		TRUE	-0.46865	TRUE	-0.655524	TRUE	-0.536048	TRUE	FALSE
fragment-0430_allele-alt	430	alt	rs3795382	chr1	153032377	C	T	153032295	153032459	rs4363385	Inflammatory skin disease	?	SPRR1B	SPRR1B	522	LCE3A,SPRR1B,SPRR1A,LCE3C,LCE3D,SPRR2F,ENSG00000252920.1,ENSG00000234262.1,SPRR3,SPRR2D,SPRR2B,ENSG00000231827.3,LCE1D	SPRR4,SPRR2E,SPRR3,LINC01527,LOC101928009,SMCP,IVL		TRUE	-0.46865	TRUE	-0.655524	TRUE	-0.536048	TRUE	FALSE
fragment-0431_allele-ref	431	ref	rs12195	chr1	153032507	C	T	153032425	153032589	rs4363385	Inflammatory skin disease	?	SPRR1B	SPRR1B	392	LCE3A,SPRR1B,SPRR1A,LCE3C,LCE3D,SPRR2F,ENSG00000252920.1,ENSG00000234262.1,SPRR3,SPRR2D,SPRR2B,LCE1D	SPRR4,SPRR2E,SPRR3,LINC01527,LOC101928009,SMCP,IVL		FALSE	0.259766	FALSE	0.237421	FALSE	0.128803	FALSE	FALSE
fragment-0431_allele-alt	431	alt	rs12195	chr1	153032507	C	T	153032425	153032589	rs4363385	Inflammatory skin disease	?	SPRR1B	SPRR1B	392	LCE3A,SPRR1B,SPRR1A,LCE3C,LCE3D,SPRR2F,ENSG00000252920.1,ENSG00000234262.1,SPRR3,SPRR2D,SPRR2B,LCE1D	SPRR4,SPRR2E,SPRR3,LINC01527,LOC101928009,SMCP,IVL		FALSE	0.259766	FALSE	0.237421	FALSE	0.128803	FALSE	FALSE
fragment-0432_allele-ref	432	ref	rs2711	chr1	153032680	C	T	153032598	153032762	rs4363385	Inflammatory skin disease	?	SPRR1B	SPRR1B	219	LCE3A,SPRR1B,SPRR1A,LCE3C,LCE3D,SPRR2F,ENSG00000252920.1,ENSG00000234262.1,SPRR3,SPRR2D,SPRR2B,ENSG00000231827.3,LCE1D	IVL,LOC101928009,SMCP,SPRR2E		FALSE	0.135854	FALSE	0.101769	FALSE	-0.0172243	FALSE	FALSE
fragment-0432_allele-alt	432	alt	rs2711	chr1	153032680	C	T	153032598	153032762	rs4363385	Inflammatory skin disease	?	SPRR1B	SPRR1B	219	LCE3A,SPRR1B,SPRR1A,LCE3C,LCE3D,SPRR2F,ENSG00000252920.1,ENSG00000234262.1,SPRR3,SPRR2D,SPRR2B,ENSG00000231827.3,LCE1D	IVL,LOC101928009,SMCP,SPRR2E		FALSE	0.135854	FALSE	0.101769	FALSE	-0.0172243	FALSE	FALSE
fragment-0433_allele-ref	433	ref	rs370162	chr1	153033012	G	A	153032930	153033094	rs4363385	Inflammatory skin disease	?		SPRR1B	113	LCE3A,SPRR1B,SPRR1A,LCE3C,LCE3D,SPRR2F,ENSG00000252920.1,ENSG00000234262.1,SPRR3,SPRR2D,SPRR2B,ENSG00000231827.3,LCE1D	IVL,LOC101928009,SMCP,SPRR2E		TRUE	0.46175	TRUE	0.418769	TRUE	0.640875	TRUE	FALSE
fragment-0433_allele-alt	433	alt	rs370162	chr1	153033012	G	A	153032930	153033094	rs4363385	Inflammatory skin disease	?		SPRR1B	113	LCE3A,SPRR1B,SPRR1A,LCE3C,LCE3D,SPRR2F,ENSG00000252920.1,ENSG00000234262.1,SPRR3,SPRR2D,SPRR2B,ENSG00000231827.3,LCE1D	IVL,LOC101928009,SMCP,SPRR2E		TRUE	0.46175	TRUE	0.418769	TRUE	0.640875	TRUE	FALSE
fragment-0434_allele-ref	434	ref	rs436621	chr1	153033016	A	G	153032934	153033098	rs4363385	Inflammatory skin disease	?		SPRR1B	117	LCE3A,SPRR1B,SPRR1A,LCE3C,LCE3D,SPRR2F,ENSG00000252920.1,ENSG00000234262.1,SPRR3,SPRR2D,SPRR2B,ENSG00000231827.3,LCE1D	IVL,LOC101928009,SMCP,SPRR2E		FALSE	-0.183654	TRUE	-0.470883	FALSE	-0.0147327	TRUE	FALSE
fragment-0434_allele-alt	434	alt	rs436621	chr1	153033016	A	G	153032934	153033098	rs4363385	Inflammatory skin disease	?		SPRR1B	117	LCE3A,SPRR1B,SPRR1A,LCE3C,LCE3D,SPRR2F,ENSG00000252920.1,ENSG00000234262.1,SPRR3,SPRR2D,SPRR2B,ENSG00000231827.3,LCE1D	IVL,LOC101928009,SMCP,SPRR2E		FALSE	-0.183654	TRUE	-0.470883	FALSE	-0.0147327	TRUE	FALSE
fragment-0435_allele-ref	435	ref	rs436466	chr1	153033120	A	G	153033038	153033202	rs4363385	Inflammatory skin disease	?		SPRR1B	221	LCE3A,SPRR1B,SPRR1A,LCE3C,LCE3D,SPRR2F,ENSG00000252920.1,ENSG00000234262.1,SPRR3,SPRR2D,SPRR2B,ENSG00000231827.3,LCE1D	IVL,LOC101928009,SMCP,SPRR2E		FALSE	0.216413	FALSE	0.283084	TRUE	0.315761	TRUE	FALSE
fragment-0435_allele-alt	435	alt	rs436466	chr1	153033120	A	G	153033038	153033202	rs4363385	Inflammatory skin disease	?		SPRR1B	221	LCE3A,SPRR1B,SPRR1A,LCE3C,LCE3D,SPRR2F,ENSG00000252920.1,ENSG00000234262.1,SPRR3,SPRR2D,SPRR2B,ENSG00000231827.3,LCE1D	IVL,LOC101928009,SMCP,SPRR2E		FALSE	0.216413	FALSE	0.283084	TRUE	0.315761	TRUE	FALSE
fragment-0436_allele-ref	436	ref	rs57311099	chr1	153033121	A	C	153033039	153033203	rs4363385	Inflammatory skin disease	?		SPRR1B	222	LCE3A,SPRR1B,SPRR1A,LCE3C,LCE3D,SPRR2F,ENSG00000252920.1,ENSG00000234262.1,SPRR3,SPRR2D,SPRR2B,ENSG00000231827.3,LCE1D	IVL,LOC101928009,SMCP,SPRR2E		FALSE	0.218314	FALSE	0.0625299	TRUE	0.263627	TRUE	FALSE
fragment-0436_allele-alt	436	alt	rs57311099	chr1	153033121	A	C	153033039	153033203	rs4363385	Inflammatory skin disease	?		SPRR1B	222	LCE3A,SPRR1B,SPRR1A,LCE3C,LCE3D,SPRR2F,ENSG00000252920.1,ENSG00000234262.1,SPRR3,SPRR2D,SPRR2B,ENSG00000231827.3,LCE1D	IVL,LOC101928009,SMCP,SPRR2E		FALSE	0.218314	FALSE	0.0625299	TRUE	0.263627	TRUE	FALSE
fragment-0437_allele-ref	437	ref	rs423692	chr1	153033205	T	G	153033123	153033287	rs4363385	Inflammatory skin disease	?		SPRR1B	306	LCE3A,SPRR1B,SPRR1A,LCE3C,LCE3D,SPRR2F,ENSG00000252920.1,ENSG00000234262.1,SPRR3,SPRR2D,SPRR2B,ENSG00000231827.3,LCE1D	IVL,LOC101928009,SMCP,SPRR2E		FALSE	-0.165141	FALSE	-0.161603	FALSE	-0.155438	FALSE	FALSE
fragment-0437_allele-alt	437	alt	rs423692	chr1	153033205	T	G	153033123	153033287	rs4363385	Inflammatory skin disease	?		SPRR1B	306	LCE3A,SPRR1B,SPRR1A,LCE3C,LCE3D,SPRR2F,ENSG00000252920.1,ENSG00000234262.1,SPRR3,SPRR2D,SPRR2B,ENSG00000231827.3,LCE1D	IVL,LOC101928009,SMCP,SPRR2E		FALSE	-0.165141	FALSE	-0.161603	FALSE	-0.155438	FALSE	FALSE
fragment-0438_allele-ref	438	ref	rs489323	chr1	153033571	G	A	153033489	153033653	rs4363385	Inflammatory skin disease	?		SPRR1B	672	LCE3A,SPRR1B,SPRR1A,LCE3C,LCE3D,SPRR2F,ENSG00000252920.1,ENSG00000234262.1,SPRR3,SPRR2D,SPRR2B,ENSG00000231827.3,LCE1D	IVL,LOC101928009,SMCP,SPRR2E		FALSE	0.0246946	FALSE	0.0681644	FALSE	-0.0164819	FALSE	FALSE
fragment-0438_allele-alt	438	alt	rs489323	chr1	153033571	G	A	153033489	153033653	rs4363385	Inflammatory skin disease	?		SPRR1B	672	LCE3A,SPRR1B,SPRR1A,LCE3C,LCE3D,SPRR2F,ENSG00000252920.1,ENSG00000234262.1,SPRR3,SPRR2D,SPRR2B,ENSG00000231827.3,LCE1D	IVL,LOC101928009,SMCP,SPRR2E		FALSE	0.0246946	FALSE	0.0681644	FALSE	-0.0164819	FALSE	FALSE
fragment-0439_allele-ref	439	ref	rs684305	chr1	153033766	G	A	153033684	153033848	rs4363385	Inflammatory skin disease	?		SPRR1B	867	LCE3A,SPRR1B,SPRR1A,LCE3C,LCE3D,SPRR2F,ENSG00000252920.1,ENSG00000234262.1,SPRR3,SPRR2D,SPRR2B,ENSG00000231827.3,LCE1D	IVL,LOC101928009,SMCP,SPRR2E		FALSE	-0.190925	FALSE	-0.14543	FALSE	-0.184619	FALSE	FALSE
fragment-0439_allele-alt	439	alt	rs684305	chr1	153033766	G	A	153033684	153033848	rs4363385	Inflammatory skin disease	?		SPRR1B	867	LCE3A,SPRR1B,SPRR1A,LCE3C,LCE3D,SPRR2F,ENSG00000252920.1,ENSG00000234262.1,SPRR3,SPRR2D,SPRR2B,ENSG00000231827.3,LCE1D	IVL,LOC101928009,SMCP,SPRR2E		FALSE	-0.190925	FALSE	-0.14543	FALSE	-0.184619	FALSE	FALSE
fragment-0440_allele-ref	440	ref	rs512198	chr1	153033769	C	T	153033687	153033851	rs4363385	Inflammatory skin disease	?		SPRR1B	870	SPRR1B,SPRR1A,LCE3C,LCE3D,SPRR2F,ENSG00000252920.1,ENSG00000234262.1,SPRR3,SPRR2D,SPRR2B,ENSG00000231827.3,LCE1D	IVL,LOC101928009,SMCP,SPRR2E		FALSE	0.209247	FALSE	0.23842	FALSE	0.310634	FALSE	FALSE
fragment-0440_allele-alt	440	alt	rs512198	chr1	153033769	C	T	153033687	153033851	rs4363385	Inflammatory skin disease	?		SPRR1B	870	SPRR1B,SPRR1A,LCE3C,LCE3D,SPRR2F,ENSG00000252920.1,ENSG00000234262.1,SPRR3,SPRR2D,SPRR2B,ENSG00000231827.3,LCE1D	IVL,LOC101928009,SMCP,SPRR2E		FALSE	0.209247	FALSE	0.23842	FALSE	0.310634	FALSE	FALSE
fragment-0441_allele-ref	441	ref	rs1415969	chr1	153033972	G	T	153033890	153034054	rs4363385	Inflammatory skin disease	?		SPRR1B	1073	LCE3A,SPRR1B,SPRR1A,LCE3C,LCE3D,SPRR2F,ENSG00000252920.1,ENSG00000234262.1,SPRR3,SPRR2D,SPRR2B,ENSG00000231827.3,LCE1D	IVL,LOC101928009,SMCP,SPRR2E		TRUE	-0.358458	TRUE	-0.284556	TRUE	-0.312587	TRUE	FALSE
fragment-0441_allele-alt	441	alt	rs1415969	chr1	153033972	G	T	153033890	153034054	rs4363385	Inflammatory skin disease	?		SPRR1B	1073	LCE3A,SPRR1B,SPRR1A,LCE3C,LCE3D,SPRR2F,ENSG00000252920.1,ENSG00000234262.1,SPRR3,SPRR2D,SPRR2B,ENSG00000231827.3,LCE1D	IVL,LOC101928009,SMCP,SPRR2E		TRUE	-0.358458	TRUE	-0.284556	TRUE	-0.312587	TRUE	FALSE
fragment-0442_allele-ref	442	ref	rs946095	chr1	153033994	T	C	153033912	153034076	rs4363385	Inflammatory skin disease	?		SPRR1B	1095	LCE3A,SPRR1B,SPRR1A,LCE3C,LCE3D,SPRR2F,ENSG00000252920.1,ENSG00000234262.1,SPRR3,SPRR2D,SPRR2B,ENSG00000231827.3,LCE1D	IVL,LOC101928009,SMCP,SPRR2E		FALSE	0.0827527	FALSE	-0.0911089	FALSE	-0.0571879	FALSE	FALSE
fragment-0442_allele-alt	442	alt	rs946095	chr1	153033994	T	C	153033912	153034076	rs4363385	Inflammatory skin disease	?		SPRR1B	1095	LCE3A,SPRR1B,SPRR1A,LCE3C,LCE3D,SPRR2F,ENSG00000252920.1,ENSG00000234262.1,SPRR3,SPRR2D,SPRR2B,ENSG00000231827.3,LCE1D	IVL,LOC101928009,SMCP,SPRR2E		FALSE	0.0827527	FALSE	-0.0911089	FALSE	-0.0571879	FALSE	FALSE
fragment-0443_allele-ref	443	ref	rs946096	chr1	153034053	T	A	153033971	153034135	rs4363385	Inflammatory skin disease	?		SPRR1B	1154	LCE3A,SPRR1B,SPRR1A,LCE3C,LCE3D,SPRR2F,ENSG00000252920.1,ENSG00000234262.1,SPRR3,SPRR2D,SPRR2B,ENSG00000231827.3,LCE1D	IVL,LOC101928009,SMCP,SPRR2E		FALSE	-0.365219	FALSE	-0.295985	FALSE	-0.317715	FALSE	FALSE
fragment-0443_allele-alt	443	alt	rs946096	chr1	153034053	T	A	153033971	153034135	rs4363385	Inflammatory skin disease	?		SPRR1B	1154	LCE3A,SPRR1B,SPRR1A,LCE3C,LCE3D,SPRR2F,ENSG00000252920.1,ENSG00000234262.1,SPRR3,SPRR2D,SPRR2B,ENSG00000231827.3,LCE1D	IVL,LOC101928009,SMCP,SPRR2E		FALSE	-0.365219	FALSE	-0.295985	FALSE	-0.317715	FALSE	FALSE
fragment-0444_allele-ref	444	ref	rs382292	chr1	153034165	G	A	153034083	153034247	rs4363385	Inflammatory skin disease	?		SPRR1B	1266	LCE3A,SPRR1B,SPRR1A,LCE3C,LCE3D,SPRR2F,ENSG00000252920.1,ENSG00000234262.1,SPRR3,SPRR2D,SPRR2B,ENSG00000231827.3,LCE1D	IVL,LOC101928009,SMCP,SPRR2E		FALSE	-0.376081	FALSE	-0.334447	TRUE	-0.365352	TRUE	FALSE
fragment-0444_allele-alt	444	alt	rs382292	chr1	153034165	G	A	153034083	153034247	rs4363385	Inflammatory skin disease	?		SPRR1B	1266	LCE3A,SPRR1B,SPRR1A,LCE3C,LCE3D,SPRR2F,ENSG00000252920.1,ENSG00000234262.1,SPRR3,SPRR2D,SPRR2B,ENSG00000231827.3,LCE1D	IVL,LOC101928009,SMCP,SPRR2E		FALSE	-0.376081	FALSE	-0.334447	TRUE	-0.365352	TRUE	FALSE
fragment-0445_allele-ref	445	ref	rs382653	chr1	153034285	G	A	153034203	153034367	rs4363385	Inflammatory skin disease	?		SPRR1B	1386	LCE3A,SPRR1B,SPRR1A,LCE3C,LCE3D,SPRR2F,ENSG00000252920.1,ENSG00000234262.1,SPRR3,SPRR2D,SPRR2B,ENSG00000231827.3,LCE1D	IVL,LOC101928009,SMCP,SPRR2E		FALSE	0.446774	FALSE	0.230097	FALSE	0.355014	FALSE	FALSE
fragment-0445_allele-alt	445	alt	rs382653	chr1	153034285	G	A	153034203	153034367	rs4363385	Inflammatory skin disease	?		SPRR1B	1386	LCE3A,SPRR1B,SPRR1A,LCE3C,LCE3D,SPRR2F,ENSG00000252920.1,ENSG00000234262.1,SPRR3,SPRR2D,SPRR2B,ENSG00000231827.3,LCE1D	IVL,LOC101928009,SMCP,SPRR2E		FALSE	0.446774	FALSE	0.230097	FALSE	0.355014	FALSE	FALSE
fragment-0446_allele-ref	446	ref	rs451939	chr1	153034401	C	T	153034319	153034483	rs4363385	Inflammatory skin disease	?		SPRR1B	1502	LCE3A,SPRR1B,SPRR1A,LCE3C,LCE3D,SPRR2F,ENSG00000252920.1,ENSG00000234262.1,SPRR3,SPRR2D,SPRR2B,ENSG00000231827.3,LCE1D	IVL,LOC101928009,SMCP,SPRR2E		TRUE	0.582103	FALSE	0.168676	FALSE	0.40175	TRUE	FALSE
fragment-0446_allele-alt	446	alt	rs451939	chr1	153034401	C	T	153034319	153034483	rs4363385	Inflammatory skin disease	?		SPRR1B	1502	LCE3A,SPRR1B,SPRR1A,LCE3C,LCE3D,SPRR2F,ENSG00000252920.1,ENSG00000234262.1,SPRR3,SPRR2D,SPRR2B,ENSG00000231827.3,LCE1D	IVL,LOC101928009,SMCP,SPRR2E		TRUE	0.582103	FALSE	0.168676	FALSE	0.40175	TRUE	FALSE
fragment-0447_allele-ref	447	ref	rs419721	chr1	153034426	C	T	153034344	153034508	rs4363385	Inflammatory skin disease	?		SPRR1B	1527	LCE3A,SPRR1B,SPRR1A,LCE3C,LCE3D,SPRR2F,ENSG00000252920.1,ENSG00000234262.1,SPRR3,SPRR2D,SPRR2B,ENSG00000231827.3,LCE1D	IVL,LOC101928009,SMCP,SPRR2E		FALSE	0.108628	FALSE	0.129527	FALSE	0.175929	FALSE	FALSE
fragment-0447_allele-alt	447	alt	rs419721	chr1	153034426	C	T	153034344	153034508	rs4363385	Inflammatory skin disease	?		SPRR1B	1527	LCE3A,SPRR1B,SPRR1A,LCE3C,LCE3D,SPRR2F,ENSG00000252920.1,ENSG00000234262.1,SPRR3,SPRR2D,SPRR2B,ENSG00000231827.3,LCE1D	IVL,LOC101928009,SMCP,SPRR2E		FALSE	0.108628	FALSE	0.129527	FALSE	0.175929	FALSE	FALSE
fragment-0448_allele-ref	448	ref	rs407103	chr1	153034630	T	C	153034548	153034712	rs4363385	Inflammatory skin disease	?		SPRR1B	1731	LCE3A,SPRR1B,SPRR1A,LCE3C,LCE3D,SPRR2F,ENSG00000252920.1,ENSG00000234262.1,SPRR3,SPRR2D,SPRR2B,ENSG00000231827.3,LCE1D	IVL,LOC101928009,SMCP,SPRR2E		FALSE	-0.0574921	FALSE	0.081187	FALSE	-0.100395	FALSE	FALSE
fragment-0448_allele-alt	448	alt	rs407103	chr1	153034630	T	C	153034548	153034712	rs4363385	Inflammatory skin disease	?		SPRR1B	1731	LCE3A,SPRR1B,SPRR1A,LCE3C,LCE3D,SPRR2F,ENSG00000252920.1,ENSG00000234262.1,SPRR3,SPRR2D,SPRR2B,ENSG00000231827.3,LCE1D	IVL,LOC101928009,SMCP,SPRR2E		FALSE	-0.0574921	FALSE	0.081187	FALSE	-0.100395	FALSE	FALSE
fragment-0449_allele-ref	449	ref	rs406350	chr1	153035016	C	T	153034934	153035098	rs4363385	Inflammatory skin disease	?		SPRR1B	2117	LCE3A,SPRR1B,SPRR1A,LCE3C,LCE3D,SPRR2F,ENSG00000252920.1,ENSG00000234262.1,SPRR3,SPRR2D,SPRR2B,ENSG00000231827.3,LCE1D	IVL,LOC101928009,SMCP,SPRR2E		FALSE	0.00168938	FALSE	0.103294	FALSE	0.00227448	FALSE	FALSE
fragment-0449_allele-alt	449	alt	rs406350	chr1	153035016	C	T	153034934	153035098	rs4363385	Inflammatory skin disease	?		SPRR1B	2117	LCE3A,SPRR1B,SPRR1A,LCE3C,LCE3D,SPRR2F,ENSG00000252920.1,ENSG00000234262.1,SPRR3,SPRR2D,SPRR2B,ENSG00000231827.3,LCE1D	IVL,LOC101928009,SMCP,SPRR2E		FALSE	0.00168938	FALSE	0.103294	FALSE	0.00227448	FALSE	FALSE
fragment-0450_allele-ref	450	ref	rs407448	chr1	153035028	C	T	153034946	153035110	rs4363385	Inflammatory skin disease	?		SPRR1B	2129	S100A12,SPRR1B,SPRR1A,LCE3C,LCE3D,SPRR2F,ENSG00000252920.1,ENSG00000234262.1,SPRR3,SPRR2D,SPRR2B,ENSG00000231827.3,LCE1D	IVL,LOC101928009,SMCP,SPRR2E		FALSE	-0.197086	FALSE	-0.116923	FALSE	-0.0364805	FALSE	FALSE
fragment-0450_allele-alt	450	alt	rs407448	chr1	153035028	C	T	153034946	153035110	rs4363385	Inflammatory skin disease	?		SPRR1B	2129	S100A12,SPRR1B,SPRR1A,LCE3C,LCE3D,SPRR2F,ENSG00000252920.1,ENSG00000234262.1,SPRR3,SPRR2D,SPRR2B,ENSG00000231827.3,LCE1D	IVL,LOC101928009,SMCP,SPRR2E		FALSE	-0.197086	FALSE	-0.116923	FALSE	-0.0364805	FALSE	FALSE
fragment-0451_allele-ref	451	ref	rs378010	chr1	153035511	A	G	153035429	153035593	rs4363385	Inflammatory skin disease	?		SPRR1B	2612	LCE3A,S100A12,SPRR1B,SPRR1A,LCE3C,LCE3D,SPRR2F,ENSG00000252920.1,ENSG00000234262.1,SPRR3,SPRR2D,SPRR2B,ENSG00000231827.3,LCE1D	IVL,LOC101928009,SMCP,SPRR2E		TRUE	0.65723	TRUE	0.570678	TRUE	0.530323	TRUE	FALSE
fragment-0451_allele-alt	451	alt	rs378010	chr1	153035511	A	G	153035429	153035593	rs4363385	Inflammatory skin disease	?		SPRR1B	2612	LCE3A,S100A12,SPRR1B,SPRR1A,LCE3C,LCE3D,SPRR2F,ENSG00000252920.1,ENSG00000234262.1,SPRR3,SPRR2D,SPRR2B,ENSG00000231827.3,LCE1D	IVL,LOC101928009,SMCP,SPRR2E		TRUE	0.65723	TRUE	0.570678	TRUE	0.530323	TRUE	FALSE
fragment-0452_allele-ref	452	ref	rs572821	chr1	153035800	G	A	153035718	153035882	rs4363385	Inflammatory skin disease	?		SPRR1B	2901	LCE3A,SPRR1B,SPRR1A,LCE3C,LCE3D,SPRR2F,ENSG00000252920.1,ENSG00000234262.1,SPRR3,SPRR2D,SPRR2B,ENSG00000231827.3,LCE1D	IVL,LOC101928009,SMCP,SPRR2E		FALSE	0.0536625	FALSE	0.131999	FALSE	0.0394884	FALSE	FALSE
fragment-0452_allele-alt	452	alt	rs572821	chr1	153035800	G	A	153035718	153035882	rs4363385	Inflammatory skin disease	?		SPRR1B	2901	LCE3A,SPRR1B,SPRR1A,LCE3C,LCE3D,SPRR2F,ENSG00000252920.1,ENSG00000234262.1,SPRR3,SPRR2D,SPRR2B,ENSG00000231827.3,LCE1D	IVL,LOC101928009,SMCP,SPRR2E		FALSE	0.0536625	FALSE	0.131999	FALSE	0.0394884	FALSE	FALSE
fragment-0453_allele-ref	453	ref	rs574649	chr1	153035995	G	A	153035913	153036077	rs4363385	Inflammatory skin disease	?		SPRR1B	3096	LCE3A,SPRR1B,SPRR1A,LCE3C,LCE3D,SPRR2F,ENSG00000252920.1,ENSG00000234262.1,SPRR3,SPRR2D,SPRR2B,ENSG00000231827.3,LCE1D	IVL,LOC101928009,SMCP,SPRR2E		TRUE	-0.293485	FALSE	-0.233358	TRUE	-0.262981	TRUE	FALSE
fragment-0453_allele-alt	453	alt	rs574649	chr1	153035995	G	A	153035913	153036077	rs4363385	Inflammatory skin disease	?		SPRR1B	3096	LCE3A,SPRR1B,SPRR1A,LCE3C,LCE3D,SPRR2F,ENSG00000252920.1,ENSG00000234262.1,SPRR3,SPRR2D,SPRR2B,ENSG00000231827.3,LCE1D	IVL,LOC101928009,SMCP,SPRR2E		TRUE	-0.293485	FALSE	-0.233358	TRUE	-0.262981	TRUE	FALSE
fragment-0454_allele-ref	454	ref	rs678960	chr1	153039145	G	A	153039063	153039227	rs4363385	Inflammatory skin disease	?		SPRR2D	586	LCE3A,SPRR1B,SPRR1A,LCE3C,LCE3D,SPRR2F,ENSG00000252920.1,ENSG00000234262.1,SPRR3,SPRR2D,SPRR2B,ENSG00000231827.3,LCE1D	SPRR4,SPRR2E,SPRR2G,SPRR2F,LINC01527,LOC101928009,SMCP,IVL		FALSE	0.0774583	FALSE	0.127618	FALSE	0.0870689	FALSE	FALSE
fragment-0454_allele-alt	454	alt	rs678960	chr1	153039145	G	A	153039063	153039227	rs4363385	Inflammatory skin disease	?		SPRR2D	586	LCE3A,SPRR1B,SPRR1A,LCE3C,LCE3D,SPRR2F,ENSG00000252920.1,ENSG00000234262.1,SPRR3,SPRR2D,SPRR2B,ENSG00000231827.3,LCE1D	SPRR4,SPRR2E,SPRR2G,SPRR2F,LINC01527,LOC101928009,SMCP,IVL		FALSE	0.0774583	FALSE	0.127618	FALSE	0.0870689	FALSE	FALSE
fragment-0455_allele-ref	455	ref	rs679378	chr1	153039240	G	A	153039158	153039322	rs4363385	Inflammatory skin disease	?		SPRR2D	491	LCE3A,SPRR1B,SPRR1A,LCE3C,LCE3D,SPRR2F,ENSG00000252920.1,ENSG00000234262.1,SPRR3,SPRR2D,SPRR2B,ENSG00000231827.3,LCE1D	SPRR4,SPRR2E,SPRR2G,SPRR2F,LINC01527,LOC101928009,SMCP,IVL		FALSE	-0.0492901	FALSE	-0.0266805	FALSE	-0.0233381	FALSE	FALSE
fragment-0455_allele-alt	455	alt	rs679378	chr1	153039240	G	A	153039158	153039322	rs4363385	Inflammatory skin disease	?		SPRR2D	491	LCE3A,SPRR1B,SPRR1A,LCE3C,LCE3D,SPRR2F,ENSG00000252920.1,ENSG00000234262.1,SPRR3,SPRR2D,SPRR2B,ENSG00000231827.3,LCE1D	SPRR4,SPRR2E,SPRR2G,SPRR2F,LINC01527,LOC101928009,SMCP,IVL		FALSE	-0.0492901	FALSE	-0.0266805	FALSE	-0.0233381	FALSE	FALSE
fragment-0456_allele-ref	456	ref	rs532773	chr1	153039274	T	A	153039192	153039356	rs4363385	Inflammatory skin disease	?		SPRR2D	457	LCE3A,SPRR1B,SPRR1A,LCE3C,LCE3D,SPRR2F,ENSG00000252920.1,ENSG00000234262.1,SPRR3,SPRR2D,SPRR2B,ENSG00000231827.3,LCE1D	SPRR4,SPRR2E,SPRR2G,SPRR2F,LINC01527,LOC101928009,SMCP,IVL		FALSE	-0.373516	FALSE	-0.292679	TRUE	-0.372371	TRUE	FALSE
fragment-0456_allele-alt	456	alt	rs532773	chr1	153039274	T	A	153039192	153039356	rs4363385	Inflammatory skin disease	?		SPRR2D	457	LCE3A,SPRR1B,SPRR1A,LCE3C,LCE3D,SPRR2F,ENSG00000252920.1,ENSG00000234262.1,SPRR3,SPRR2D,SPRR2B,ENSG00000231827.3,LCE1D	SPRR4,SPRR2E,SPRR2G,SPRR2F,LINC01527,LOC101928009,SMCP,IVL		FALSE	-0.373516	FALSE	-0.292679	TRUE	-0.372371	TRUE	FALSE
fragment-0457_allele-ref	457	ref	rs532743	chr1	153039282	T	G	153039200	153039364	rs4363385	Inflammatory skin disease	?		SPRR2D	449	LCE3A,SPRR1B,SPRR1A,LCE3C,LCE3D,SPRR2F,ENSG00000252920.1,ENSG00000234262.1,SPRR3,SPRR2D,SPRR2B,ENSG00000231827.3,LCE1D	SPRR4,SPRR2E,SPRR2G,SPRR2F,LINC01527,LOC101928009,SMCP,IVL		FALSE	-0.0693503	FALSE	0.106836	FALSE	-0.126264	FALSE	FALSE
fragment-0457_allele-alt	457	alt	rs532743	chr1	153039282	T	G	153039200	153039364	rs4363385	Inflammatory skin disease	?		SPRR2D	449	LCE3A,SPRR1B,SPRR1A,LCE3C,LCE3D,SPRR2F,ENSG00000252920.1,ENSG00000234262.1,SPRR3,SPRR2D,SPRR2B,ENSG00000231827.3,LCE1D	SPRR4,SPRR2E,SPRR2G,SPRR2F,LINC01527,LOC101928009,SMCP,IVL		FALSE	-0.0693503	FALSE	0.106836	FALSE	-0.126264	FALSE	FALSE
fragment-0458_allele-ref	458	ref	rs435633	chr1	153039335	A	G	153039253	153039417	rs4363385	Inflammatory skin disease	?		SPRR2D	396	LCE3A,SPRR1B,SPRR1A,LCE3C,LCE3D,SPRR2F,ENSG00000252920.1,ENSG00000234262.1,SPRR3,SPRR2D,SPRR2B,ENSG00000231827.3,LCE1D	SPRR4,SPRR2E,SPRR2G,SPRR2F,LINC01527,LOC101928009,SMCP,IVL		FALSE	-0.149885	FALSE	0.0315896	FALSE	0.102804	FALSE	FALSE
fragment-0458_allele-alt	458	alt	rs435633	chr1	153039335	A	G	153039253	153039417	rs4363385	Inflammatory skin disease	?		SPRR2D	396	LCE3A,SPRR1B,SPRR1A,LCE3C,LCE3D,SPRR2F,ENSG00000252920.1,ENSG00000234262.1,SPRR3,SPRR2D,SPRR2B,ENSG00000231827.3,LCE1D	SPRR4,SPRR2E,SPRR2G,SPRR2F,LINC01527,LOC101928009,SMCP,IVL		FALSE	-0.149885	FALSE	0.0315896	FALSE	0.102804	FALSE	FALSE
fragment-0459_allele-ref	459	ref	rs2787629	chr1	153039490	A	G	153039408	153039572	rs4363385	Inflammatory skin disease	?		SPRR2D	241	LCE3A,SPRR1B,SPRR1A,LCE3C,LCE3D,SPRR2F,ENSG00000252920.1,ENSG00000234262.1,SPRR3,SPRR2D,SPRR2B,ENSG00000231827.3,LCE1D	SPRR4,SPRR2E,SPRR2G,SPRR2F,LINC01527,LOC101928009,SMCP,IVL		FALSE	-0.385822	FALSE	-0.135328	FALSE	-0.0931323	FALSE	FALSE
fragment-0459_allele-alt	459	alt	rs2787629	chr1	153039490	A	G	153039408	153039572	rs4363385	Inflammatory skin disease	?		SPRR2D	241	LCE3A,SPRR1B,SPRR1A,LCE3C,LCE3D,SPRR2F,ENSG00000252920.1,ENSG00000234262.1,SPRR3,SPRR2D,SPRR2B,ENSG00000231827.3,LCE1D	SPRR4,SPRR2E,SPRR2G,SPRR2F,LINC01527,LOC101928009,SMCP,IVL		FALSE	-0.385822	FALSE	-0.135328	FALSE	-0.0931323	FALSE	FALSE
fragment-0460_allele-ref	460	ref	rs11300083	chr1	153039576	A		153039494	153039658	rs4363385	Inflammatory skin disease	?		SPRR2D	155	LCE3A,SPRR1B,SPRR1A,LCE3C,LCE3D,SPRR2F,ENSG00000252920.1,ENSG00000234262.1,SPRR3,SPRR2D,SPRR2B,ENSG00000231827.3,LCE1D	SPRR4,SPRR2E,SPRR2G,SPRR2F,LINC01527,LOC101928009,SMCP,IVL		FALSE	-0.147763	FALSE	-0.114997	FALSE	-0.169427	FALSE	FALSE
fragment-0460_allele-alt	460	alt	rs11300083	chr1	153039576	A		153039494	153039658	rs4363385	Inflammatory skin disease	?		SPRR2D	155	LCE3A,SPRR1B,SPRR1A,LCE3C,LCE3D,SPRR2F,ENSG00000252920.1,ENSG00000234262.1,SPRR3,SPRR2D,SPRR2B,ENSG00000231827.3,LCE1D	SPRR4,SPRR2E,SPRR2G,SPRR2F,LINC01527,LOC101928009,SMCP,IVL		FALSE	-0.147763	FALSE	-0.114997	FALSE	-0.169427	FALSE	FALSE
fragment-0461_allele-ref	461	ref	rs2651413	chr1	153039592	T	A	153039510	153039674	rs4363385	Inflammatory skin disease	?		SPRR2D	139	LCE3A,SPRR1B,SPRR1A,LCE3C,LCE3D,SPRR2F,ENSG00000252920.1,ENSG00000234262.1,SPRR3,SPRR2D,SPRR2B,ENSG00000231827.3,LCE1D	SPRR4,SPRR2E,SPRR2G,SPRR2F,LINC01527,LOC101928009,SMCP,IVL		FALSE	0.142159	FALSE	0.109496	FALSE	0.00103106	FALSE	FALSE
fragment-0461_allele-alt	461	alt	rs2651413	chr1	153039592	T	A	153039510	153039674	rs4363385	Inflammatory skin disease	?		SPRR2D	139	LCE3A,SPRR1B,SPRR1A,LCE3C,LCE3D,SPRR2F,ENSG00000252920.1,ENSG00000234262.1,SPRR3,SPRR2D,SPRR2B,ENSG00000231827.3,LCE1D	SPRR4,SPRR2E,SPRR2G,SPRR2F,LINC01527,LOC101928009,SMCP,IVL		FALSE	0.142159	FALSE	0.109496	FALSE	0.00103106	FALSE	FALSE
fragment-0462_allele-ref	462	ref	rs529077	chr1	153039673	T	C	153039591	153039755	rs4363385	Inflammatory skin disease	?		SPRR2D	58	LCE3A,SPRR1B,SPRR1A,LCE3C,LCE3D,SPRR2F,ENSG00000252920.1,ENSG00000234262.1,SPRR3,SPRR2D,SPRR2B,ENSG00000231827.3,LCE1D	SPRR4,SPRR2E,SPRR2G,SPRR2F,LINC01527,LOC101928009,SMCP,IVL		FALSE	0.0206564	FALSE	-0.0308993	FALSE	0.276875	FALSE	FALSE
fragment-0462_allele-alt	462	alt	rs529077	chr1	153039673	T	C	153039591	153039755	rs4363385	Inflammatory skin disease	?		SPRR2D	58	LCE3A,SPRR1B,SPRR1A,LCE3C,LCE3D,SPRR2F,ENSG00000252920.1,ENSG00000234262.1,SPRR3,SPRR2D,SPRR2B,ENSG00000231827.3,LCE1D	SPRR4,SPRR2E,SPRR2G,SPRR2F,LINC01527,LOC101928009,SMCP,IVL		FALSE	0.0206564	FALSE	-0.0308993	FALSE	0.276875	FALSE	FALSE
fragment-0463_allele-ref	463	ref	rs1048296	chr1	153039764	A	C	153039682	153039846	rs4363385	Inflammatory skin disease	?	SPRR2D	SPRR2D	33	LCE3A,SPRR1B,SPRR1A,LCE3C,LCE3D,SPRR2F,ENSG00000252920.1,ENSG00000234262.1,SPRR3,SPRR2D,SPRR2B,ENSG00000231827.3,LCE1D	SPRR4,SPRR2E,SPRR2G,SPRR2F,LINC01527,LOC101928009,SMCP,IVL		FALSE	-0.0140945	FALSE	-0.273056	FALSE	-0.0480991	FALSE	FALSE
fragment-0463_allele-alt	463	alt	rs1048296	chr1	153039764	A	C	153039682	153039846	rs4363385	Inflammatory skin disease	?	SPRR2D	SPRR2D	33	LCE3A,SPRR1B,SPRR1A,LCE3C,LCE3D,SPRR2F,ENSG00000252920.1,ENSG00000234262.1,SPRR3,SPRR2D,SPRR2B,ENSG00000231827.3,LCE1D	SPRR4,SPRR2E,SPRR2G,SPRR2F,LINC01527,LOC101928009,SMCP,IVL		FALSE	-0.0140945	FALSE	-0.273056	FALSE	-0.0480991	FALSE	FALSE
fragment-0464_allele-ref	464	ref	rs682472	chr1	153039878	T	G	153039796	153039960	rs4363385	Inflammatory skin disease	?	SPRR2D	SPRR2D	147	S100A12,SPRR1B,SPRR1A,LCE3C,LCE3D,SPRR2F,ENSG00000252920.1,ENSG00000234262.1,SPRR3,SPRR2D,SPRR2B,LCE1D	SPRR4,SPRR2E,SPRR2G,SPRR2F,LINC01527,LOC101928009,SMCP,IVL		FALSE	-0.132506	FALSE	-0.117107	FALSE	-0.151047	FALSE	FALSE
fragment-0464_allele-alt	464	alt	rs682472	chr1	153039878	T	G	153039796	153039960	rs4363385	Inflammatory skin disease	?	SPRR2D	SPRR2D	147	S100A12,SPRR1B,SPRR1A,LCE3C,LCE3D,SPRR2F,ENSG00000252920.1,ENSG00000234262.1,SPRR3,SPRR2D,SPRR2B,LCE1D	SPRR4,SPRR2E,SPRR2G,SPRR2F,LINC01527,LOC101928009,SMCP,IVL		FALSE	-0.132506	FALSE	-0.117107	FALSE	-0.151047	FALSE	FALSE
fragment-0465_allele-ref	465	ref	rs682473	chr1	153039880	C	T	153039798	153039962	rs4363385	Inflammatory skin disease	?	SPRR2D	SPRR2D	149	S100A12,SPRR1B,SPRR1A,LCE3C,LCE3D,SPRR2F,ENSG00000252920.1,ENSG00000234262.1,SPRR3,SPRR2D,SPRR2B,LCE1D	SPRR4,SPRR2E,SPRR2G,SPRR2F,LINC01527,LOC101928009,SMCP,IVL		FALSE	0.050631	FALSE	0.0173846	FALSE	-0.12705	FALSE	FALSE
fragment-0465_allele-alt	465	alt	rs682473	chr1	153039880	C	T	153039798	153039962	rs4363385	Inflammatory skin disease	?	SPRR2D	SPRR2D	149	S100A12,SPRR1B,SPRR1A,LCE3C,LCE3D,SPRR2F,ENSG00000252920.1,ENSG00000234262.1,SPRR3,SPRR2D,SPRR2B,LCE1D	SPRR4,SPRR2E,SPRR2G,SPRR2F,LINC01527,LOC101928009,SMCP,IVL		FALSE	0.050631	FALSE	0.0173846	FALSE	-0.12705	FALSE	FALSE
fragment-0466_allele-ref	466	ref	rs1750309	chr1	153041154	G	C	153041072	153041236	rs4363385	Inflammatory skin disease	?	SPRR2D	SPRR2D	776	LCE3A,S100A12,SPRR1B,SPRR1A,LCE3C,LCE3D,SPRR2F,ENSG00000252920.1,ENSG00000234262.1,SPRR3,SPRR2D,SPRR2B,ENSG00000231827.3,LCE1D	SPRR4,SPRR2E,SPRR2G,SPRR2F,LINC01527,LOC101928009,SMCP,IVL	SPRR2D	FALSE	0.133745	FALSE	-0.105615	FALSE	0.0782709	FALSE	FALSE
fragment-0466_allele-alt	466	alt	rs1750309	chr1	153041154	G	C	153041072	153041236	rs4363385	Inflammatory skin disease	?	SPRR2D	SPRR2D	776	LCE3A,S100A12,SPRR1B,SPRR1A,LCE3C,LCE3D,SPRR2F,ENSG00000252920.1,ENSG00000234262.1,SPRR3,SPRR2D,SPRR2B,ENSG00000231827.3,LCE1D	SPRR4,SPRR2E,SPRR2G,SPRR2F,LINC01527,LOC101928009,SMCP,IVL	SPRR2D	FALSE	0.133745	FALSE	-0.105615	FALSE	0.0782709	FALSE	FALSE
fragment-0467_allele-ref	467	ref	rs472076	chr1	153041266	G	T	153041184	153041348	rs4363385	Inflammatory skin disease	?	SPRR2D	SPRR2D	664	LCE3A,SPRR1B,SPRR1A,LCE3C,LCE3D,SPRR2F,ENSG00000252920.1,ENSG00000234262.1,SPRR3,SPRR2D,SPRR2B,ENSG00000231827.3,LCE1D	SPRR4,SPRR2E,SPRR2G,SPRR2F,LINC01527,LOC101928009,SMCP,IVL	SPRR2D	FALSE	0.111589	FALSE	0.0603524	FALSE	0.187545	FALSE	FALSE
fragment-0467_allele-alt	467	alt	rs472076	chr1	153041266	G	T	153041184	153041348	rs4363385	Inflammatory skin disease	?	SPRR2D	SPRR2D	664	LCE3A,SPRR1B,SPRR1A,LCE3C,LCE3D,SPRR2F,ENSG00000252920.1,ENSG00000234262.1,SPRR3,SPRR2D,SPRR2B,ENSG00000231827.3,LCE1D	SPRR4,SPRR2E,SPRR2G,SPRR2F,LINC01527,LOC101928009,SMCP,IVL	SPRR2D	FALSE	0.111589	FALSE	0.0603524	FALSE	0.187545	FALSE	FALSE
fragment-0468_allele-ref	468	ref	rs1995308	chr1	153041606	T	A	153041524	153041688	rs4363385	Inflammatory skin disease	?	SPRR2D	SPRR2D	324	LCE1E,SPRR1B,SPRR1A,LCE3C,ENSG00000252920.1,SPRR2F,ENSG00000234262.1,SPRR3,SPRR2D,SPRR2B,LCE1D	SPRR4,SPRR2E,SPRR2G,SPRR2F,LINC01527,LOC101928009,SMCP,IVL	SPRR2D	FALSE	-0.0191438	FALSE	0.0779054	FALSE	0.143787	FALSE	FALSE
fragment-0468_allele-alt	468	alt	rs1995308	chr1	153041606	T	A	153041524	153041688	rs4363385	Inflammatory skin disease	?	SPRR2D	SPRR2D	324	LCE1E,SPRR1B,SPRR1A,LCE3C,ENSG00000252920.1,SPRR2F,ENSG00000234262.1,SPRR3,SPRR2D,SPRR2B,LCE1D	SPRR4,SPRR2E,SPRR2G,SPRR2F,LINC01527,LOC101928009,SMCP,IVL	SPRR2D	FALSE	-0.0191438	FALSE	0.0779054	FALSE	0.143787	FALSE	FALSE
fragment-0469_allele-ref	469	ref	rs426360	chr1	153042234	C	T	153042152	153042316	rs4363385	Inflammatory skin disease	?		SPRR2D	304	LCE3A,S100A12,SPRR1B,SPRR1A,LCE3C,ENSG00000252920.1,SPRR2F,ENSG00000234262.1,SPRR3,SPRR2D,SPRR2B,LCE1D	SPRR4,SPRR2E,SPRR2G,SPRR2F,LINC01527,LOC101928009,SMCP,IVL	SPRR2D	FALSE	0.0304742	FALSE	-0.0416149	FALSE	-0.00870988	FALSE	FALSE
fragment-0469_allele-alt	469	alt	rs426360	chr1	153042234	C	T	153042152	153042316	rs4363385	Inflammatory skin disease	?		SPRR2D	304	LCE3A,S100A12,SPRR1B,SPRR1A,LCE3C,ENSG00000252920.1,SPRR2F,ENSG00000234262.1,SPRR3,SPRR2D,SPRR2B,LCE1D	SPRR4,SPRR2E,SPRR2G,SPRR2F,LINC01527,LOC101928009,SMCP,IVL	SPRR2D	FALSE	0.0304742	FALSE	-0.0416149	FALSE	-0.00870988	FALSE	FALSE
fragment-0470_allele-ref	470	ref	rs409986	chr1	153042265	C	A	153042183	153042347	rs4363385	Inflammatory skin disease	?		SPRR2D	335	S100A12,SPRR1B,SPRR1A,LCE3C,LCE3D,SPRR2F,ENSG00000252920.1,ENSG00000234262.1,SPRR3,SPRR2D,SPRR2B,ENSG00000231827.3,LCE1D	SPRR4,SPRR2E,SPRR2G,SPRR2F,LINC01527,LOC101928009,SMCP,IVL	SPRR2D	FALSE	-0.141899	FALSE	0.0943082	FALSE	-0.0745417	FALSE	FALSE
fragment-0470_allele-alt	470	alt	rs409986	chr1	153042265	C	A	153042183	153042347	rs4363385	Inflammatory skin disease	?		SPRR2D	335	S100A12,SPRR1B,SPRR1A,LCE3C,LCE3D,SPRR2F,ENSG00000252920.1,ENSG00000234262.1,SPRR3,SPRR2D,SPRR2B,ENSG00000231827.3,LCE1D	SPRR4,SPRR2E,SPRR2G,SPRR2F,LINC01527,LOC101928009,SMCP,IVL	SPRR2D	FALSE	-0.141899	FALSE	0.0943082	FALSE	-0.0745417	FALSE	FALSE
fragment-0471_allele-ref	471	ref	rs441229	chr1	153042583	A	C	153042501	153042665	rs4363385	Inflammatory skin disease	?		SPRR2D	653	S100A12,SPRR1B,SPRR1A,LCE3C,LCE3D,SPRR2F,ENSG00000252920.1,ENSG00000234262.1,SPRR3,SPRR2D,SPRR2B,ENSG00000231827.3,LCE1D	SPRR4,SPRR2E,SPRR2G,SPRR2F,LOC101928009,SMCP,IVL	SPRR2D	FALSE	0.201075	FALSE	0.26957	FALSE	0.15919	FALSE	FALSE
fragment-0471_allele-alt	471	alt	rs441229	chr1	153042583	A	C	153042501	153042665	rs4363385	Inflammatory skin disease	?		SPRR2D	653	S100A12,SPRR1B,SPRR1A,LCE3C,LCE3D,SPRR2F,ENSG00000252920.1,ENSG00000234262.1,SPRR3,SPRR2D,SPRR2B,ENSG00000231827.3,LCE1D	SPRR4,SPRR2E,SPRR2G,SPRR2F,LOC101928009,SMCP,IVL	SPRR2D	FALSE	0.201075	FALSE	0.26957	FALSE	0.15919	FALSE	FALSE
fragment-0472_allele-ref	472	ref	rs546666	chr1	153042909	A	G	153042827	153042991	rs4363385	Inflammatory skin disease	?		SPRR2D	979	S100A12,SPRR1B,SPRR1A,LCE3C,LCE3D,SPRR2F,ENSG00000252920.1,ENSG00000234262.1,SPRR3,SPRR2D,SPRR2B,ENSG00000231827.3,LCE1D	SPRR4,SPRR2E,SPRR2G,SPRR2F,LOC101928009,SMCP,IVL	SPRR2D	FALSE	0.310107	FALSE	0.303249	TRUE	0.360995	TRUE	FALSE
fragment-0472_allele-alt	472	alt	rs546666	chr1	153042909	A	G	153042827	153042991	rs4363385	Inflammatory skin disease	?		SPRR2D	979	S100A12,SPRR1B,SPRR1A,LCE3C,LCE3D,SPRR2F,ENSG00000252920.1,ENSG00000234262.1,SPRR3,SPRR2D,SPRR2B,ENSG00000231827.3,LCE1D	SPRR4,SPRR2E,SPRR2G,SPRR2F,LOC101928009,SMCP,IVL	SPRR2D	FALSE	0.310107	FALSE	0.303249	TRUE	0.360995	TRUE	FALSE
fragment-0473_allele-ref	473	ref	rs1890285	chr1	153042920	T	C	153042838	153043002	rs4363385	Inflammatory skin disease	?		SPRR2D	990	LCE3A,SPRR1B,SPRR1A,LCE3C,ENSG00000252920.1,SPRR2F,ENSG00000234262.1,SPRR3,SPRR2D,SPRR2B,LCE1D	SPRR4,SPRR2E,SPRR2G,SPRR2F,LOC101928009,SMCP,IVL	SPRR2D	FALSE	0.0834582	FALSE	0.206867	FALSE	0.182283	FALSE	FALSE
fragment-0473_allele-alt	473	alt	rs1890285	chr1	153042920	T	C	153042838	153043002	rs4363385	Inflammatory skin disease	?		SPRR2D	990	LCE3A,SPRR1B,SPRR1A,LCE3C,ENSG00000252920.1,SPRR2F,ENSG00000234262.1,SPRR3,SPRR2D,SPRR2B,LCE1D	SPRR4,SPRR2E,SPRR2G,SPRR2F,LOC101928009,SMCP,IVL	SPRR2D	FALSE	0.0834582	FALSE	0.206867	FALSE	0.182283	FALSE	FALSE
fragment-0474_allele-ref	474	ref	rs377768	chr1	153044118	T	C	153044036	153044200	rs4363385	Inflammatory skin disease	?		SPRR2D	2188	S100A12,SPRR1B,SPRR1A,LCE3C,LCE3D,SPRR2F,ENSG00000252920.1,ENSG00000234262.1,SPRR3,SPRR2D,SPRR2B,ENSG00000231827.3,LCE1D	SPRR4,SPRR2E,SPRR2G,SPRR2F,LOC101928009,SMCP,IVL		FALSE	-0.25505	FALSE	-0.0230629	FALSE	-0.18824	FALSE	FALSE
fragment-0474_allele-alt	474	alt	rs377768	chr1	153044118	T	C	153044036	153044200	rs4363385	Inflammatory skin disease	?		SPRR2D	2188	S100A12,SPRR1B,SPRR1A,LCE3C,LCE3D,SPRR2F,ENSG00000252920.1,ENSG00000234262.1,SPRR3,SPRR2D,SPRR2B,ENSG00000231827.3,LCE1D	SPRR4,SPRR2E,SPRR2G,SPRR2F,LOC101928009,SMCP,IVL		FALSE	-0.25505	FALSE	-0.0230629	FALSE	-0.18824	FALSE	FALSE
fragment-0475_allele-ref	475	ref	rs427470	chr1	153044877	G	A	153044795	153044959	rs4363385	Inflammatory skin disease	?		SPRR2D	2947	SPRR1B,SPRR1A,LCE3C,SPRR2F,ENSG00000234262.1,S100A9,SPRR3,SPRR2D,SPRR2B,LCE1D	SPRR4,SPRR2E,SPRR2G,SPRR2F,LOC101928009,SMCP,IVL		FALSE	0.20822	FALSE	-0.0210789	FALSE	0.126343	FALSE	FALSE
fragment-0475_allele-alt	475	alt	rs427470	chr1	153044877	G	A	153044795	153044959	rs4363385	Inflammatory skin disease	?		SPRR2D	2947	SPRR1B,SPRR1A,LCE3C,SPRR2F,ENSG00000234262.1,S100A9,SPRR3,SPRR2D,SPRR2B,LCE1D	SPRR4,SPRR2E,SPRR2G,SPRR2F,LOC101928009,SMCP,IVL		FALSE	0.20822	FALSE	-0.0210789	FALSE	0.126343	FALSE	FALSE
fragment-0476_allele-ref	476	ref	rs310126	chr1	153046940	A	C	153046858	153047022	rs4363385	Inflammatory skin disease	?		SPRR2D	5010	S100A12,SPRR1B,SPRR1A,LCE3C,LCE3D,SPRR2F,ENSG00000252920.1,ENSG00000234262.1,SPRR3,SPRR2D,SPRR2B,LCE1D	SPRR4,SPRR2E,SPRR2G,SPRR2F,LOC101928009,SMCP,IVL		FALSE	0.376261	FALSE	0.399285	FALSE	0.176688	FALSE	FALSE
fragment-0476_allele-alt	476	alt	rs310126	chr1	153046940	A	C	153046858	153047022	rs4363385	Inflammatory skin disease	?		SPRR2D	5010	S100A12,SPRR1B,SPRR1A,LCE3C,LCE3D,SPRR2F,ENSG00000252920.1,ENSG00000234262.1,SPRR3,SPRR2D,SPRR2B,LCE1D	SPRR4,SPRR2E,SPRR2G,SPRR2F,LOC101928009,SMCP,IVL		FALSE	0.376261	FALSE	0.399285	FALSE	0.176688	FALSE	FALSE
fragment-0477_allele-ref	477	ref	rs310124	chr1	153047799	C	T	153047717	153047881	rs4363385	Inflammatory skin disease	?		SPRR2D	5869	LCE1E,LCE3A,SPRR5,SPRR1B,SMCP,SPRR1A,LCE3C,LCE3D,SPRR2F,ENSG00000234262.1,SPRR3,CHTOP,SPRR2D,SPRR2B,LCE1D	LOC101928009,IVL,SPRR2E		FALSE	-0.187529	FALSE	-0.128948	FALSE	-0.16921	FALSE	FALSE
fragment-0477_allele-alt	477	alt	rs310124	chr1	153047799	C	T	153047717	153047881	rs4363385	Inflammatory skin disease	?		SPRR2D	5869	LCE1E,LCE3A,SPRR5,SPRR1B,SMCP,SPRR1A,LCE3C,LCE3D,SPRR2F,ENSG00000234262.1,SPRR3,CHTOP,SPRR2D,SPRR2B,LCE1D	LOC101928009,IVL,SPRR2E		FALSE	-0.187529	FALSE	-0.128948	FALSE	-0.16921	FALSE	FALSE
fragment-0478_allele-ref	478	ref	rs454245	chr1	153059503	C	A	153059421	153059585	rs4363385	Inflammatory skin disease	?		SPRR2A	1992	LCE3A,SPRR1B,SPRR1A,LCE3C,LCE3D,SPRR2F,ENSG00000252920.1,ENSG00000234262.1,SPRR3,SPRR2D,SPRR2B,LCE1D	LOC101928009,IVL,SPRR2E	SPRR2A	FALSE	-0.136557	TRUE	-0.280317	TRUE	-0.277025	TRUE	FALSE
fragment-0478_allele-alt	478	alt	rs454245	chr1	153059503	C	A	153059421	153059585	rs4363385	Inflammatory skin disease	?		SPRR2A	1992	LCE3A,SPRR1B,SPRR1A,LCE3C,LCE3D,SPRR2F,ENSG00000252920.1,ENSG00000234262.1,SPRR3,SPRR2D,SPRR2B,LCE1D	LOC101928009,IVL,SPRR2E	SPRR2A	FALSE	-0.136557	TRUE	-0.280317	TRUE	-0.277025	TRUE	FALSE
fragment-0479_allele-ref	479	ref	rs310102	chr1	153069947	T	C	153069865	153070029	rs4363385	Inflammatory skin disease	?		SPRR2B	278	LCE3A,S100A12,SPRR1B,SPRR1A,LCE3C,LCE3D,SPRR2F,ENSG00000252920.1,ENSG00000234262.1,SPRR3,SPRR2D,SPRR2B,LCE1D	LOC101928009,SPRR2D		FALSE	0.0409617	FALSE	0.115346	FALSE	0.183089	FALSE	FALSE
fragment-0479_allele-alt	479	alt	rs310102	chr1	153069947	T	C	153069865	153070029	rs4363385	Inflammatory skin disease	?		SPRR2B	278	LCE3A,S100A12,SPRR1B,SPRR1A,LCE3C,LCE3D,SPRR2F,ENSG00000252920.1,ENSG00000234262.1,SPRR3,SPRR2D,SPRR2B,LCE1D	LOC101928009,SPRR2D		FALSE	0.0409617	FALSE	0.115346	FALSE	0.183089	FALSE	FALSE
fragment-0480_allele-ref	480	ref	rs310103	chr1	153070078	C	A	153069996	153070160	rs4363385	Inflammatory skin disease	?		SPRR2B	147	LCE1E,LCE3A,SPRR5,SPRR1B,SMCP,SPRR1A,LCE3C,LCE3D,SPRR2F,ENSG00000234262.1,SPRR3,CHTOP,SPRR2D,SPRR2B,LCE1D	LOC101928009,SPRR2D		FALSE	0.204111	FALSE	0.2957	FALSE	0.109668	FALSE	FALSE
fragment-0480_allele-alt	480	alt	rs310103	chr1	153070078	C	A	153069996	153070160	rs4363385	Inflammatory skin disease	?		SPRR2B	147	LCE1E,LCE3A,SPRR5,SPRR1B,SMCP,SPRR1A,LCE3C,LCE3D,SPRR2F,ENSG00000234262.1,SPRR3,CHTOP,SPRR2D,SPRR2B,LCE1D	LOC101928009,SPRR2D		FALSE	0.204111	FALSE	0.2957	FALSE	0.109668	FALSE	FALSE
fragment-0481_allele-ref	481	ref	rs440598	chr1	153072257	T	C	153072175	153072339	rs4363385	Inflammatory skin disease	?		SPRR2B	647	LCE3A,SPRR1B,SPRR1A,LCE3C,LCE3D,SPRR2F,ENSG00000252920.1,ENSG00000234262.1,SPRR3,SPRR2D,SPRR2B,LCE1D	LOC101928009,SPRR2D		FALSE	0.124575	FALSE	0.145857	FALSE	0.174455	FALSE	FALSE
fragment-0481_allele-alt	481	alt	rs440598	chr1	153072257	T	C	153072175	153072339	rs4363385	Inflammatory skin disease	?		SPRR2B	647	LCE3A,SPRR1B,SPRR1A,LCE3C,LCE3D,SPRR2F,ENSG00000252920.1,ENSG00000234262.1,SPRR3,SPRR2D,SPRR2B,LCE1D	LOC101928009,SPRR2D		FALSE	0.124575	FALSE	0.145857	FALSE	0.174455	FALSE	FALSE
fragment-0482_allele-ref	482	ref	rs426147	chr1	153072535	G	C	153072453	153072617	rs4363385	Inflammatory skin disease	?		SPRR2B	925	LCE3A,S100A12,SPRR1B,SPRR1A,LCE3C,LCE3D,SPRR2F,ENSG00000252920.1,ENSG00000234262.1,SPRR3,SPRR2D,SPRR2B,LCE1D	SPRR4,SPRR2E,SPRR2A,LOC101928009,SPRR2D,IVL		FALSE	0.135783	FALSE	0.0361218	FALSE	0.0851565	FALSE	FALSE
fragment-0482_allele-alt	482	alt	rs426147	chr1	153072535	G	C	153072453	153072617	rs4363385	Inflammatory skin disease	?		SPRR2B	925	LCE3A,S100A12,SPRR1B,SPRR1A,LCE3C,LCE3D,SPRR2F,ENSG00000252920.1,ENSG00000234262.1,SPRR3,SPRR2D,SPRR2B,LCE1D	SPRR4,SPRR2E,SPRR2A,LOC101928009,SPRR2D,IVL		FALSE	0.135783	FALSE	0.0361218	FALSE	0.0851565	FALSE	FALSE
fragment-0483_allele-ref	483	ref	rs418550	chr1	153075569	A	T	153075487	153075651	rs4363385	Inflammatory skin disease	?		SPRR2B	3959	LCE3A,SPRR1B,SPRR1A,LCE3C,LCE3D,SPRR2F,ENSG00000252920.1,ENSG00000234262.1,SPRR3,SPRR2D,SPRR2B,ENSG00000231827.3,LCE1D	SPRR4,SPRR2E,SPRR2A,LOC101928009,SPRR2D,IVL		FALSE	0.119942	FALSE	0.311087	FALSE	0.0884846	FALSE	FALSE
fragment-0483_allele-alt	483	alt	rs418550	chr1	153075569	A	T	153075487	153075651	rs4363385	Inflammatory skin disease	?		SPRR2B	3959	LCE3A,SPRR1B,SPRR1A,LCE3C,LCE3D,SPRR2F,ENSG00000252920.1,ENSG00000234262.1,SPRR3,SPRR2D,SPRR2B,ENSG00000231827.3,LCE1D	SPRR4,SPRR2E,SPRR2A,LOC101928009,SPRR2D,IVL		FALSE	0.119942	FALSE	0.311087	FALSE	0.0884846	FALSE	FALSE
fragment-0484_allele-ref	484	ref	rs662506	chr1	153075910	C	A	153075828	153075992	rs4363385	Inflammatory skin disease	?		SPRR2B	4300	LCE3A,S100A12,SPRR1B,SPRR1A,LCE3C,LCE3D,SPRR2F,ENSG00000252920.1,ENSG00000234262.1,SPRR3,SPRR2D,SPRR2B,LCE1D	SPRR4,SPRR2E,SPRR2A,LOC101928009,SPRR2D,IVL		FALSE	0.239246	FALSE	0.209321	FALSE	0.376922	FALSE	FALSE
fragment-0484_allele-alt	484	alt	rs662506	chr1	153075910	C	A	153075828	153075992	rs4363385	Inflammatory skin disease	?		SPRR2B	4300	LCE3A,S100A12,SPRR1B,SPRR1A,LCE3C,LCE3D,SPRR2F,ENSG00000252920.1,ENSG00000234262.1,SPRR3,SPRR2D,SPRR2B,LCE1D	SPRR4,SPRR2E,SPRR2A,LOC101928009,SPRR2D,IVL		FALSE	0.239246	FALSE	0.209321	FALSE	0.376922	FALSE	FALSE
fragment-0485_allele-ref	485	ref	rs399550	chr1	153077441	T	C	153077359	153077523	rs4363385	Inflammatory skin disease	?		SPRR2B	5831	LCE3A,S100A12,SPRR1B,SPRR1A,LCE3C,LCE3D,SPRR2F,ENSG00000252920.1,ENSG00000234262.1,SPRR3,SPRR2D,SPRR2B,LCE1D	SPRR4,SPRR2E,SPRR2A,LOC101928009,SPRR2D,IVL		FALSE	-0.239416	FALSE	-0.122787	FALSE	-0.0905203	FALSE	FALSE
fragment-0485_allele-alt	485	alt	rs399550	chr1	153077441	T	C	153077359	153077523	rs4363385	Inflammatory skin disease	?		SPRR2B	5831	LCE3A,S100A12,SPRR1B,SPRR1A,LCE3C,LCE3D,SPRR2F,ENSG00000252920.1,ENSG00000234262.1,SPRR3,SPRR2D,SPRR2B,LCE1D	SPRR4,SPRR2E,SPRR2A,LOC101928009,SPRR2D,IVL		FALSE	-0.239416	FALSE	-0.122787	FALSE	-0.0905203	FALSE	FALSE
fragment-0486_allele-ref	486	ref	rs387930	chr1	153077582	A	G	153077500	153077664	rs4363385	Inflammatory skin disease	?		SPRR2B	5972		SPRR2D		FALSE	-0.0838821	FALSE	0.179976	FALSE	0.116497	FALSE	FALSE
fragment-0486_allele-alt	486	alt	rs387930	chr1	153077582	A	G	153077500	153077664	rs4363385	Inflammatory skin disease	?		SPRR2B	5972		SPRR2D		FALSE	-0.0838821	FALSE	0.179976	FALSE	0.116497	FALSE	FALSE
fragment-0487_allele-ref	487	ref	rs431242	chr1	153077938	G	A	153077856	153078020	rs4363385	Inflammatory skin disease	?		SPRR2B	6328	LCE1E,LCE3A,SPRR5,SPRR1B,SMCP,SPRR1A,LCE3C,LCE3D,SPRR2F,ENSG00000234262.1,SPRR3,CHTOP,SPRR2D,SPRR2B,LCE1D	SPRR2D		FALSE	0.592077	FALSE	0.510847	FALSE	0.636654	FALSE	FALSE
fragment-0487_allele-alt	487	alt	rs431242	chr1	153077938	G	A	153077856	153078020	rs4363385	Inflammatory skin disease	?		SPRR2B	6328	LCE1E,LCE3A,SPRR5,SPRR1B,SMCP,SPRR1A,LCE3C,LCE3D,SPRR2F,ENSG00000234262.1,SPRR3,CHTOP,SPRR2D,SPRR2B,LCE1D	SPRR2D		FALSE	0.592077	FALSE	0.510847	FALSE	0.636654	FALSE	FALSE
fragment-0488_allele-ref	488	ref	rs310114	chr1	153085345	A	G	153085263	153085427	rs4363385	Inflammatory skin disease	?		SPRR2E	7789	SPRR1B,SPRR1A,LCE3C,ENSG00000252920.1,SPRR2F,ENSG00000234262.1,SPRR3,SPRR2D,SPRR2B,LCE1D	LOC101928009,SPRR2D		FALSE	0.00711959	FALSE	-0.0625534	FALSE	-0.0410335	FALSE	FALSE
fragment-0488_allele-alt	488	alt	rs310114	chr1	153085345	A	G	153085263	153085427	rs4363385	Inflammatory skin disease	?		SPRR2E	7789	SPRR1B,SPRR1A,LCE3C,ENSG00000252920.1,SPRR2F,ENSG00000234262.1,SPRR3,SPRR2D,SPRR2B,LCE1D	LOC101928009,SPRR2D		FALSE	0.00711959	FALSE	-0.0625534	FALSE	-0.0410335	FALSE	FALSE
fragment-0489_allele-ref	489	ref	chr1:153131502	chr1	153131502	G	C	153131420	153131584	rs76337351	Psoriasis	?		SPRR2F	17987		SPRR2G,LOC101928009,SPRR2D		FALSE	0.341966	FALSE	0.0482782	FALSE	0.169026	FALSE	FALSE
fragment-0489_allele-alt	489	alt	chr1:153131502	chr1	153131502	G	C	153131420	153131584	rs76337351	Psoriasis	?		SPRR2F	17987		SPRR2G,LOC101928009,SPRR2D		FALSE	0.341966	FALSE	0.0482782	FALSE	0.169026	FALSE	FALSE
fragment-0490_allele-ref	490	ref	rs4133213	chr1	154422736	C	A	154422654	154422818	rs2228145	Atopic dermatitis	ref	IL6R	IL6R	7600	SHE,IL6R,TDRD10			FALSE	-0.0935736	FALSE	-0.0437461	FALSE	-0.122921	FALSE	TRUE
fragment-0490_allele-alt	490	alt	rs4133213	chr1	154422736	C	A	154422654	154422818	rs2228145	Atopic dermatitis	ref	IL6R	IL6R	7600	SHE,IL6R,TDRD10			FALSE	-0.0935736	FALSE	-0.0437461	FALSE	-0.122921	FALSE	TRUE
fragment-0491_allele-ref	491	ref	rs6684439	chr1	154423363	C	T	154423281	154423445	rs2228145	Atopic dermatitis	ref	IL6R	IL6R	8227	SHE,IL6R,TDRD10			FALSE	-0.323429	FALSE	0.00228572	FALSE	0.0123935	FALSE	TRUE
fragment-0491_allele-alt	491	alt	rs6684439	chr1	154423363	C	T	154423281	154423445	rs2228145	Atopic dermatitis	ref	IL6R	IL6R	8227	SHE,IL6R,TDRD10			FALSE	-0.323429	FALSE	0.00228572	FALSE	0.0123935	FALSE	TRUE
fragment-0492_allele-ref	492	ref	rs56383622	chr1	154432548	A	G	154432466	154432630	rs2228145	Atopic dermatitis	ref	IL6R	IL6R	17412	SHE,IL6R,TDRD10	IL6R,IL6R-AS1,ATP8B2		FALSE	-0.175224	FALSE	-0.0674926	FALSE	-0.273608	FALSE	TRUE
fragment-0492_allele-alt	492	alt	rs56383622	chr1	154432548	A	G	154432466	154432630	rs2228145	Atopic dermatitis	ref	IL6R	IL6R	17412	SHE,IL6R,TDRD10	IL6R,IL6R-AS1,ATP8B2		FALSE	-0.175224	FALSE	-0.0674926	FALSE	-0.273608	FALSE	TRUE
fragment-0493_allele-ref	493	ref	rs4845620	chr1	154434180	A	G	154434098	154434262	rs2228145	Atopic dermatitis	ref	IL6R	IL6R	19044	SHE,IL6R,TDRD10	IL6R,IL6R-AS1,ATP8B2	IL6R	FALSE	0.0688787	FALSE	-0.414299	FALSE	-0.362063	FALSE	TRUE
fragment-0493_allele-alt	493	alt	rs4845620	chr1	154434180	A	G	154434098	154434262	rs2228145	Atopic dermatitis	ref	IL6R	IL6R	19044	SHE,IL6R,TDRD10	IL6R,IL6R-AS1,ATP8B2	IL6R	FALSE	0.0688787	FALSE	-0.414299	FALSE	-0.362063	FALSE	TRUE
fragment-0494_allele-ref	494	ref	rs7518199	chr1	154434943	A	C	154434861	154435025	rs2228145	Atopic dermatitis	alt	IL6R	IL6R	19807	IL6R,TDRD10	IL6R,IL6R-AS1,ATP8B2	IL6R	TRUE	-0.571379	FALSE	-0.355229	TRUE	-0.545578	TRUE	FALSE
fragment-0494_allele-alt	494	alt	rs7518199	chr1	154434943	A	C	154434861	154435025	rs2228145	Atopic dermatitis	alt	IL6R	IL6R	19807	IL6R,TDRD10	IL6R,IL6R-AS1,ATP8B2	IL6R	TRUE	-0.571379	FALSE	-0.355229	TRUE	-0.545578	TRUE	FALSE
fragment-0495_allele-ref	495	ref	rs7521458	chr1	154435237	T	C	154435155	154435319	rs2228145	Atopic dermatitis	alt	IL6R	IL6R	20101	SHE,IL6R,TDRD10	IL6R,IL6R-AS1,ATP8B2		FALSE	-0.185048	FALSE	0.0784947	FALSE	0.07869	FALSE	FALSE
fragment-0495_allele-alt	495	alt	rs7521458	chr1	154435237	T	C	154435155	154435319	rs2228145	Atopic dermatitis	alt	IL6R	IL6R	20101	SHE,IL6R,TDRD10	IL6R,IL6R-AS1,ATP8B2		FALSE	-0.185048	FALSE	0.0784947	FALSE	0.07869	FALSE	FALSE
fragment-0496_allele-ref	496	ref	rs4845621	chr1	154437254	G	A	154437172	154437336	rs2228145	Atopic dermatitis	alt	IL6R	IL6R	22118	SHE,IL6R,TDRD10	IL6R,IL6R-AS1,ATP8B2		FALSE	0.0759806	FALSE	-0.10495	FALSE	-0.113768	FALSE	FALSE
fragment-0496_allele-alt	496	alt	rs4845621	chr1	154437254	G	A	154437172	154437336	rs2228145	Atopic dermatitis	alt	IL6R	IL6R	22118	SHE,IL6R,TDRD10	IL6R,IL6R-AS1,ATP8B2		FALSE	0.0759806	FALSE	-0.10495	FALSE	-0.113768	FALSE	FALSE
fragment-0497_allele-ref	497	ref	rs71586015	chr1	154437418		T	154437335	154437499	rs2228145	Atopic dermatitis	alt	IL6R	IL6R	22282		IL6R,IL6R-AS1,ATP8B2		FALSE	0.167434	TRUE	0.567975	TRUE	0.536176	TRUE	FALSE
fragment-0497_allele-alt	497	alt	rs71586015	chr1	154437418		T	154437335	154437499	rs2228145	Atopic dermatitis	alt	IL6R	IL6R	22282		IL6R,IL6R-AS1,ATP8B2		FALSE	0.167434	TRUE	0.567975	TRUE	0.536176	TRUE	FALSE
fragment-0498_allele-ref	498	ref	rs4845372	chr1	154442920	C	A	154442838	154443002	rs2228145	Atopic dermatitis	ref	IL6R	IL6R	26529	SHE,IL6R,TDRD10	IL6R,IL6R-AS1		FALSE	-0.0223681	FALSE	0.263687	FALSE	-0.0911232	FALSE	TRUE
fragment-0498_allele-alt	498	alt	rs4845372	chr1	154442920	C	A	154442838	154443002	rs2228145	Atopic dermatitis	ref	IL6R	IL6R	26529	SHE,IL6R,TDRD10	IL6R,IL6R-AS1		FALSE	-0.0223681	FALSE	0.263687	FALSE	-0.0911232	FALSE	TRUE
fragment-0499_allele-ref	499	ref	rs4845623	chr1	154443301	A	G	154443219	154443383	rs2228145	Atopic dermatitis	ref	IL6R	IL6R	26148	SHE,IL6R,TDRD10	IL6R,IL6R-AS1		FALSE	0.546521	FALSE	0.218035	FALSE	0.319273	FALSE	TRUE
fragment-0499_allele-alt	499	alt	rs4845623	chr1	154443301	A	G	154443219	154443383	rs2228145	Atopic dermatitis	ref	IL6R	IL6R	26148	SHE,IL6R,TDRD10	IL6R,IL6R-AS1		FALSE	0.546521	FALSE	0.218035	FALSE	0.319273	FALSE	TRUE
fragment-0500_allele-ref	500	ref	rs12753254	chr1	154444459	G	A	154444377	154444541	rs2228145	Atopic dermatitis	alt	IL6R	IL6R	24990	SHE,IL6R,TDRD10	IL6R,IL6R-AS1		FALSE	-0.167281	FALSE	-0.127207	FALSE	-0.139531	FALSE	FALSE
fragment-0500_allele-alt	500	alt	rs12753254	chr1	154444459	G	A	154444377	154444541	rs2228145	Atopic dermatitis	alt	IL6R	IL6R	24990	SHE,IL6R,TDRD10	IL6R,IL6R-AS1		FALSE	-0.167281	FALSE	-0.127207	FALSE	-0.139531	FALSE	FALSE
fragment-0501_allele-ref	501	ref	rs12730036	chr1	154444493	C	T	154444411	154444575	rs2228145	Atopic dermatitis	alt	IL6R	IL6R	24956	SHE,IL6R,TDRD10	IL6R,IL6R-AS1		FALSE	-0.301083	TRUE	-0.344753	FALSE	-0.179875	TRUE	FALSE
fragment-0501_allele-alt	501	alt	rs12730036	chr1	154444493	C	T	154444411	154444575	rs2228145	Atopic dermatitis	alt	IL6R	IL6R	24956	SHE,IL6R,TDRD10	IL6R,IL6R-AS1		FALSE	-0.301083	TRUE	-0.344753	FALSE	-0.179875	TRUE	FALSE
fragment-0502_allele-ref	502	ref	rs4845373	chr1	154445353	C	T	154445271	154445435	rs2228145	Atopic dermatitis	alt	IL6R	IL6R	24096	SHE,IL6R,TDRD10	IL6R,IL6R-AS1		FALSE	-0.119414	FALSE	-0.0497699	FALSE	-0.0857816	FALSE	FALSE
fragment-0502_allele-alt	502	alt	rs4845373	chr1	154445353	C	T	154445271	154445435	rs2228145	Atopic dermatitis	alt	IL6R	IL6R	24096	SHE,IL6R,TDRD10	IL6R,IL6R-AS1		FALSE	-0.119414	FALSE	-0.0497699	FALSE	-0.0857816	FALSE	FALSE
fragment-0503_allele-ref	503	ref	rs4129267	chr1	154453788	C	T	154453706	154453870	rs2228145	Atopic dermatitis	alt	IL6R	IL6R	15661	SHE,IL6R,TDRD10	IL6R,IL6R-AS1	IL6R	FALSE	0.0661827	FALSE	-0.0176714	FALSE	0.0531776	FALSE	FALSE
fragment-0503_allele-alt	503	alt	rs4129267	chr1	154453788	C	T	154453706	154453870	rs2228145	Atopic dermatitis	alt	IL6R	IL6R	15661	SHE,IL6R,TDRD10	IL6R,IL6R-AS1	IL6R	FALSE	0.0661827	FALSE	-0.0176714	FALSE	0.0531776	FALSE	FALSE
fragment-0504_allele-ref	504	ref	rs1870940	chr1	155011887	G	A	155011805	155011969	rs1870940	Basal cell carcinoma,Multiple keratinocyte cancers	alt	ZBTB7B	ZBTB7B	6632	ZBTB7B,ADAM15,DCST1-AS1,DCST2	SHC1,MIR4258,CKS1B		FALSE	-0.313421	FALSE	-0.39223	FALSE	-0.412469	FALSE	FALSE
fragment-0504_allele-alt	504	alt	rs1870940	chr1	155011887	G	A	155011805	155011969	rs1870940	Basal cell carcinoma,Multiple keratinocyte cancers	alt	ZBTB7B	ZBTB7B	6632	ZBTB7B,ADAM15,DCST1-AS1,DCST2	SHC1,MIR4258,CKS1B		FALSE	-0.313421	FALSE	-0.39223	FALSE	-0.412469	FALSE	FALSE
fragment-0505_allele-ref	505	ref	rs3753639	chr1	155013615	T	C	155013533	155013697	rs1870940	Basal cell carcinoma,Multiple keratinocyte cancers	alt	ZBTB7B	ZBTB7B	4904	ZBTB7B,ADAM15,DCST2	EFNA3,FLAD1,CKS1B,MIR4258,EFNA1,SHC1	ZBTB7B	FALSE	0.0175095	FALSE	0.056791	FALSE	-0.0297342	FALSE	FALSE
fragment-0505_allele-alt	505	alt	rs3753639	chr1	155013615	T	C	155013533	155013697	rs1870940	Basal cell carcinoma,Multiple keratinocyte cancers	alt	ZBTB7B	ZBTB7B	4904	ZBTB7B,ADAM15,DCST2	EFNA3,FLAD1,CKS1B,MIR4258,EFNA1,SHC1	ZBTB7B	FALSE	0.0175095	FALSE	0.056791	FALSE	-0.0297342	FALSE	FALSE
fragment-0506_allele-ref	506	ref	rs905938	chr1	155018913	T	C	155018831	155018995	rs1870940	Basal cell carcinoma,Multiple keratinocyte cancers	alt	DCST2	DCST2,ZBTB7B	391	ZBTB7B,ADAM15,DCST1,DCST2	DCST1-AS1,ADAM15,ZBTB7B,PYGO2,FLAD1,CKS1B,PBXIP1,MIR4258,PMVK,SHC1,LOC101928120		FALSE	0.331506	FALSE	0.291586	FALSE	0.171604	FALSE	FALSE
fragment-0506_allele-alt	506	alt	rs905938	chr1	155018913	T	C	155018831	155018995	rs1870940	Basal cell carcinoma,Multiple keratinocyte cancers	alt	DCST2	DCST2,ZBTB7B	391	ZBTB7B,ADAM15,DCST1,DCST2	DCST1-AS1,ADAM15,ZBTB7B,PYGO2,FLAD1,CKS1B,PBXIP1,MIR4258,PMVK,SHC1,LOC101928120		FALSE	0.331506	FALSE	0.291586	FALSE	0.171604	FALSE	FALSE
fragment-0507_allele-ref	507	ref	rs112439021	chr1	155021440	T		155021358	155021522	rs1870940	Basal cell carcinoma,Multiple keratinocyte cancers	/alt	DCST2	DCST2,ZBTB7B	2918	ZBTB7B,DCST1,DCST1-AS1,ADAM15,DCST2	DCST1-AS1,ADAM15,ZBTB7B,PYGO2,FLAD1,CKS1B,PBXIP1,MIR4258,PMVK,SHC1,LOC101928120		FALSE	-0.232698	TRUE	-0.335435	FALSE	-0.123893	TRUE	FALSE
fragment-0507_allele-alt	507	alt	rs112439021	chr1	155021440	T		155021358	155021522	rs1870940	Basal cell carcinoma,Multiple keratinocyte cancers	/alt	DCST2	DCST2,ZBTB7B	2918	ZBTB7B,DCST1,DCST1-AS1,ADAM15,DCST2	DCST1-AS1,ADAM15,ZBTB7B,PYGO2,FLAD1,CKS1B,PBXIP1,MIR4258,PMVK,SHC1,LOC101928120		FALSE	-0.232698	TRUE	-0.335435	FALSE	-0.123893	TRUE	FALSE
fragment-0508_allele-ref	508	ref	rs76798800	chr1	155022502	G	T	155022420	155022584	rs1870940	Basal cell carcinoma,Multiple keratinocyte cancers	alt	DCST2	DCST2,ZBTB7B	3980	ZBTB7B,DCST1,DCST1-AS1,ADAM15,DCST2	DCST1-AS1,ADAM15,ZBTB7B,PYGO2,FLAD1,CKS1B,PBXIP1,MIR4258,PMVK,SHC1,LOC101928120		FALSE	0.174466	FALSE	-0.0609809	FALSE	-0.00692114	FALSE	FALSE
fragment-0508_allele-alt	508	alt	rs76798800	chr1	155022502	G	T	155022420	155022584	rs1870940	Basal cell carcinoma,Multiple keratinocyte cancers	alt	DCST2	DCST2,ZBTB7B	3980	ZBTB7B,DCST1,DCST1-AS1,ADAM15,DCST2	DCST1-AS1,ADAM15,ZBTB7B,PYGO2,FLAD1,CKS1B,PBXIP1,MIR4258,PMVK,SHC1,LOC101928120		FALSE	0.174466	FALSE	-0.0609809	FALSE	-0.00692114	FALSE	FALSE
fragment-0509_allele-ref	509	ref	rs11265129	chr1	159012048	A	T	159011966	159012130	rs2276405	Psoriasis	?	IFI16	IFI16	12081	DUSP23			FALSE	-0.157741	FALSE	-0.247788	FALSE	-0.0448309	FALSE	FALSE
fragment-0509_allele-alt	509	alt	rs11265129	chr1	159012048	A	T	159011966	159012130	rs2276405	Psoriasis	?	IFI16	IFI16	12081	DUSP23			FALSE	-0.157741	FALSE	-0.247788	FALSE	-0.0448309	FALSE	FALSE
fragment-0510_allele-ref	510	ref	rs115347224	chr1	159027174	G	T	159027092	159027256	rs2276405	Psoriasis	?	IFI16	IFI16	27207	CD1C,DUSP23			FALSE	-0.0636635	FALSE	-0.213842	FALSE	-0.0999531	FALSE	FALSE
fragment-0510_allele-alt	510	alt	rs115347224	chr1	159027174	G	T	159027092	159027256	rs2276405	Psoriasis	?	IFI16	IFI16	27207	CD1C,DUSP23			FALSE	-0.0636635	FALSE	-0.213842	FALSE	-0.0999531	FALSE	FALSE
fragment-0511_allele-ref	511	ref	rs141889724	chr1	159053307		A	159053224	159053388	rs2276405	Psoriasis	?	IFI16	IFI16	1847		IFI16		FALSE	-0.332118	FALSE	-0.300799	FALSE	-0.128356	FALSE	FALSE
fragment-0511_allele-alt	511	alt	rs141889724	chr1	159053307		A	159053224	159053388	rs2276405	Psoriasis	?	IFI16	IFI16	1847		IFI16		FALSE	-0.332118	FALSE	-0.300799	FALSE	-0.128356	FALSE	FALSE
fragment-0512_allele-ref	512	ref	rs3835723	chr1	159054520	G		159054438	159054602	rs2276405	Psoriasis	?	IFI16	IFI16	634	CD1C	IFI16		FALSE	-0.271354	TRUE	-0.32401	TRUE	-0.279975	TRUE	FALSE
fragment-0512_allele-alt	512	alt	rs3835723	chr1	159054520	G		159054438	159054602	rs2276405	Psoriasis	?	IFI16	IFI16	634	CD1C	IFI16		FALSE	-0.271354	TRUE	-0.32401	TRUE	-0.279975	TRUE	FALSE
fragment-0513_allele-ref	513	ref	rs2852720	chr1	159090770	T	C	159090688	159090852	rs2276405	Psoriasis	?	AIM2	AIM2	8976	ACKR1			FALSE	-0.136861	FALSE	-0.095519	FALSE	-0.00280821	FALSE	FALSE
fragment-0513_allele-alt	513	alt	rs2852720	chr1	159090770	T	C	159090688	159090852	rs2276405	Psoriasis	?	AIM2	AIM2	8976	ACKR1			FALSE	-0.136861	FALSE	-0.095519	FALSE	-0.00280821	FALSE	FALSE
fragment-0514_allele-ref	514	ref	rs147063398	chr1	159090915	T		159090833	159090997	rs2276405	Psoriasis	?	AIM2	AIM2	9121	ACKR1			FALSE	-0.21048	FALSE	-0.208289	FALSE	-0.0819491	FALSE	FALSE
fragment-0514_allele-alt	514	alt	rs147063398	chr1	159090915	T		159090833	159090997	rs2276405	Psoriasis	?	AIM2	AIM2	9121	ACKR1			FALSE	-0.21048	FALSE	-0.208289	FALSE	-0.0819491	FALSE	FALSE
fragment-0515_allele-ref	515	ref	rs76529360	chr1	172498734	A	G	172498652	172498816	rs12118303	Psoriasis			C1orf105	29904	SUCO,PIGC	SUCO,C1orf105		FALSE	-0.0870938	FALSE	-0.0466175	FALSE	-0.107078	FALSE	FALSE
fragment-0515_allele-alt	515	alt	rs76529360	chr1	172498734	A	G	172498652	172498816	rs12118303	Psoriasis			C1orf105	29904	SUCO,PIGC	SUCO,C1orf105		FALSE	-0.0870938	FALSE	-0.0466175	FALSE	-0.107078	FALSE	FALSE
fragment-0516_allele-ref	516	ref	rs76263561	chr1	172500612	A	C	172500530	172500694	rs12118303	Psoriasis			SUCO	31736	SUCO,PIGC	SUCO,C1orf105		FALSE	0.170615	FALSE	0.0330478	FALSE	0.0797614	FALSE	FALSE
fragment-0516_allele-alt	516	alt	rs76263561	chr1	172500612	A	C	172500530	172500694	rs12118303	Psoriasis			SUCO	31736	SUCO,PIGC	SUCO,C1orf105		FALSE	0.170615	FALSE	0.0330478	FALSE	0.0797614	FALSE	FALSE
fragment-0517_allele-ref	517	ref	rs74838567	chr1	172501136	G	C	172501054	172501218	rs12118303	Psoriasis			SUCO	31212	SUCO,PIGC			FALSE	0.27975	FALSE	0.11747	FALSE	0.158195	FALSE	FALSE
fragment-0517_allele-alt	517	alt	rs74838567	chr1	172501136	G	C	172501054	172501218	rs12118303	Psoriasis			SUCO	31212	SUCO,PIGC			FALSE	0.27975	FALSE	0.11747	FALSE	0.158195	FALSE	FALSE
fragment-0518_allele-ref	518	ref	rs78497940	chr1	172532059	C	T	172531977	172532141	rs12118303	Psoriasis			SUCO	289	SUCO,PIGC	C1orf105,LOC102724528,PIGC	SUCO	FALSE	0.0520771	FALSE	0.169513	FALSE	0.164977	FALSE	FALSE
fragment-0518_allele-alt	518	alt	rs78497940	chr1	172532059	C	T	172531977	172532141	rs12118303	Psoriasis			SUCO	289	SUCO,PIGC	C1orf105,LOC102724528,PIGC	SUCO	FALSE	0.0520771	FALSE	0.169513	FALSE	0.164977	FALSE	FALSE
fragment-0519_allele-ref	519	ref	rs74801057	chr1	172537388	A	G	172537306	172537470	rs12118303	Psoriasis		SUCO	SUCO	5040	SUCO,PIGC	C1orf105,LOC102724528,PIGC		FALSE	-0.368908	FALSE	-0.153829	TRUE	-0.38085	TRUE	FALSE
fragment-0519_allele-alt	519	alt	rs74801057	chr1	172537388	A	G	172537306	172537470	rs12118303	Psoriasis		SUCO	SUCO	5040	SUCO,PIGC	C1orf105,LOC102724528,PIGC		FALSE	-0.368908	FALSE	-0.153829	TRUE	-0.38085	TRUE	FALSE
fragment-0520_allele-ref	520	ref	rs41264546	chr1	172589384	A	G	172589302	172589466	rs12118303	Psoriasis		SUCO	SUCO	22448	SUCO,PIGC			FALSE	0.263745	FALSE	0.234194	TRUE	0.295966	TRUE	FALSE
fragment-0520_allele-alt	520	alt	rs41264546	chr1	172589384	A	G	172589302	172589466	rs12118303	Psoriasis		SUCO	SUCO	22448	SUCO,PIGC			FALSE	0.263745	FALSE	0.234194	TRUE	0.295966	TRUE	FALSE
fragment-0521_allele-ref	521	ref	rs78744075	chr1	172630192	T	C	172630110	172630274	rs12118303	Psoriasis			SUCO	18360	SUCO,PIGC			FALSE	0.103696	FALSE	0.0948068	FALSE	0.0995106	FALSE	FALSE
fragment-0521_allele-alt	521	alt	rs78744075	chr1	172630192	T	C	172630110	172630274	rs12118303	Psoriasis			SUCO	18360	SUCO,PIGC			FALSE	0.103696	FALSE	0.0948068	FALSE	0.0995106	FALSE	FALSE
fragment-0522_allele-ref	522	ref	rs73036127	chr1	172637817	G	C	172637735	172637899	rs12118303	Psoriasis			FASLG	21285	SUCO,PIGC	SUCO,FASLG		FALSE	-0.0525769	FALSE	0.0853237	FALSE	-0.0165724	FALSE	FALSE
fragment-0522_allele-alt	522	alt	rs73036127	chr1	172637817	G	C	172637735	172637899	rs12118303	Psoriasis			FASLG	21285	SUCO,PIGC	SUCO,FASLG		FALSE	-0.0525769	FALSE	0.0853237	FALSE	-0.0165724	FALSE	FALSE
fragment-0523_allele-ref	523	ref	rs75285447	chr1	172637913	G	T	172637831	172637995	rs12118303	Psoriasis			FASLG	21189	SUCO,PIGC	SUCO,FASLG		FALSE	0.0313994	FALSE	0.0385623	FALSE	0.18841	FALSE	FALSE
fragment-0523_allele-alt	523	alt	rs75285447	chr1	172637913	G	T	172637831	172637995	rs12118303	Psoriasis			FASLG	21189	SUCO,PIGC	SUCO,FASLG		FALSE	0.0313994	FALSE	0.0385623	FALSE	0.18841	FALSE	FALSE
fragment-0524_allele-ref	524	ref	rs78272416	chr1	172640057	C	T	172639975	172640139	rs12118303	Psoriasis			FASLG	19045	SUCO,PIGC	SUCO,FASLG		FALSE	0.288645	FALSE	0.13635	FALSE	0.123604	FALSE	FALSE
fragment-0524_allele-alt	524	alt	rs78272416	chr1	172640057	C	T	172639975	172640139	rs12118303	Psoriasis			FASLG	19045	SUCO,PIGC	SUCO,FASLG		FALSE	0.288645	FALSE	0.13635	FALSE	0.123604	FALSE	FALSE
fragment-0525_allele-ref	525	ref	rs76486496	chr1	172640089	A	G	172640007	172640171	rs12118303	Psoriasis			FASLG	19013	SUCO,PIGC	SUCO,FASLG		FALSE	0.224714	FALSE	0.123425	FALSE	0.103735	FALSE	FALSE
fragment-0525_allele-alt	525	alt	rs76486496	chr1	172640089	A	G	172640007	172640171	rs12118303	Psoriasis			FASLG	19013	SUCO,PIGC	SUCO,FASLG		FALSE	0.224714	FALSE	0.123425	FALSE	0.103735	FALSE	FALSE
fragment-0526_allele-ref	526	ref	rs5030772	chr1	172664210	A	G	172664128	172664292	rs12118303	Psoriasis	alt	FASLG	FASLG	2665	SUCO			FALSE	-0.415563	FALSE	-0.290881	FALSE	-0.3547	FALSE	FALSE
fragment-0526_allele-alt	526	alt	rs5030772	chr1	172664210	A	G	172664128	172664292	rs12118303	Psoriasis	alt	FASLG	FASLG	2665	SUCO			FALSE	-0.415563	FALSE	-0.290881	FALSE	-0.3547	FALSE	FALSE
fragment-0527_allele-ref	527	ref	rs56109488	chr1	172688668	G	C	172688586	172688750	rs12118303	Psoriasis	alt		FASLG	21793	SUCO,ENSG00000224228.2			FALSE	-0.09903	FALSE	-0.279526	FALSE	-0.267274	FALSE	FALSE
fragment-0527_allele-alt	527	alt	rs56109488	chr1	172688668	G	C	172688586	172688750	rs12118303	Psoriasis	alt		FASLG	21793	SUCO,ENSG00000224228.2			FALSE	-0.09903	FALSE	-0.279526	FALSE	-0.267274	FALSE	FALSE
fragment-0528_allele-ref	528	ref	rs12142561	chr1	172690808	A	G	172690726	172690890	rs12118303	Psoriasis	alt		FASLG	23933	SUCO,TNFSF18,ENSG00000224228.2			FALSE	-0.161628	FALSE	-0.0608468	FALSE	-0.0668999	FALSE	FALSE
fragment-0528_allele-alt	528	alt	rs12142561	chr1	172690808	A	G	172690726	172690890	rs12118303	Psoriasis	alt		FASLG	23933	SUCO,TNFSF18,ENSG00000224228.2			FALSE	-0.161628	FALSE	-0.0608468	FALSE	-0.0668999	FALSE	FALSE
fragment-0529_allele-ref	529	ref	rs139094113	chr1	172928398	A	T	172928316	172928480	rs12118303	Psoriasis		ENSG00000224228	TNFSF18	110803				FALSE	0.415465	TRUE	0.665084	FALSE	0.242821	TRUE	FALSE
fragment-0529_allele-alt	529	alt	rs139094113	chr1	172928398	A	T	172928316	172928480	rs12118303	Psoriasis		ENSG00000224228	TNFSF18	110803				FALSE	0.415465	TRUE	0.665084	FALSE	0.242821	TRUE	FALSE
fragment-0530_allele-ref	530	ref	rs972099	chr1	172967562	A	C	172967480	172967644	rs972099	Alopecia areata	alt	ENSG00000224228	TNFSF18	71639		TNFSF18		FALSE	0.218459	FALSE	-0.0744751	FALSE	-0.0625247	FALSE	FALSE
fragment-0530_allele-alt	530	alt	rs972099	chr1	172967562	A	C	172967480	172967644	rs972099	Alopecia areata	alt	ENSG00000224228	TNFSF18	71639		TNFSF18		FALSE	0.218459	FALSE	-0.0744751	FALSE	-0.0625247	FALSE	FALSE
fragment-0531_allele-ref	531	ref	rs1539414	chr1	197774376	G	A	197774294	197774458	rs3900909	Psoriasis		DENND1B	DENND1B	1319	ENSG00000235582.2,DENND1B			FALSE	0.162915	FALSE	0.021338	FALSE	0.574683	FALSE	FALSE
fragment-0531_allele-alt	531	alt	rs1539414	chr1	197774376	G	A	197774294	197774458	rs3900909	Psoriasis		DENND1B	DENND1B	1319	ENSG00000235582.2,DENND1B			FALSE	0.162915	FALSE	0.021338	FALSE	0.574683	FALSE	FALSE
fragment-0532_allele-ref	532	ref	rs12125942	chr1	197819432	T	G	197819350	197819514	rs3900909	Psoriasis			DENND1B	43737	ENSG00000235582.2,DENND1B			FALSE	0.0272914	FALSE	0.15088	FALSE	0.0781467	FALSE	FALSE
fragment-0532_allele-alt	532	alt	rs12125942	chr1	197819432	T	G	197819350	197819514	rs3900909	Psoriasis			DENND1B	43737	ENSG00000235582.2,DENND1B			FALSE	0.0272914	FALSE	0.15088	FALSE	0.0781467	FALSE	FALSE
fragment-0533_allele-ref	533	ref	rs3010081	chr1	202268079	T	A	202267997	202268161	rs788790	Acne	alt	LGR6	LGR6	51701	LGR6			FALSE	0.0530107	FALSE	0.206512	FALSE	0.186584	FALSE	FALSE
fragment-0533_allele-alt	533	alt	rs3010081	chr1	202268079	T	A	202267997	202268161	rs788790	Acne	alt	LGR6	LGR6	51701	LGR6			FALSE	0.0530107	FALSE	0.206512	FALSE	0.186584	FALSE	FALSE
fragment-0534_allele-ref	534	ref	rs788816	chr1	202282685	A	G	202282603	202282767	rs788790	Acne	ref	LGR6	LGR6	37095	LGR6,CYB5R1	LGR6		FALSE	0.264071	FALSE	0.00739431	FALSE	-0.0478792	FALSE	TRUE
fragment-0534_allele-alt	534	alt	rs788816	chr1	202282685	A	G	202282603	202282767	rs788790	Acne	ref	LGR6	LGR6	37095	LGR6,CYB5R1	LGR6		FALSE	0.264071	FALSE	0.00739431	FALSE	-0.0478792	FALSE	TRUE
fragment-0535_allele-ref	535	ref	rs2151222	chr1	206480926	A	G	206480844	206481008	rs41298997	Psoriasis	ref	IKBKE	IKBKE	6063	C1orf147,IKBKE,RASSF5,ENSG00000261000.1,SRGAP2	RASSF5		FALSE	-0.181387	FALSE	-0.306653	FALSE	-0.329866	FALSE	TRUE
fragment-0535_allele-alt	535	alt	rs2151222	chr1	206480926	A	G	206480844	206481008	rs41298997	Psoriasis	ref	IKBKE	IKBKE	6063	C1orf147,IKBKE,RASSF5,ENSG00000261000.1,SRGAP2	RASSF5		FALSE	-0.181387	FALSE	-0.306653	FALSE	-0.329866	FALSE	TRUE
fragment-0536_allele-ref	536	ref	rs2184029	chr1	206480950	G	A	206480868	206481032	rs41298997	Psoriasis	ref	IKBKE	IKBKE	6087	C1orf147,RASSF5,ENSG00000261000.1,IKBKE	RASSF5		FALSE	-0.141425	FALSE	0.0341794	FALSE	0.0435798	FALSE	TRUE
fragment-0536_allele-alt	536	alt	rs2184029	chr1	206480950	G	A	206480868	206481032	rs41298997	Psoriasis	ref	IKBKE	IKBKE	6087	C1orf147,RASSF5,ENSG00000261000.1,IKBKE	RASSF5		FALSE	-0.141425	FALSE	0.0341794	FALSE	0.0435798	FALSE	TRUE
fragment-0537_allele-ref	537	ref	rs17022427	chr1	206481155	T	C	206481073	206481237	rs41298997	Psoriasis	alt	IKBKE	IKBKE	6292	C1orf147,RASSF5,ENSG00000261000.1,IKBKE	RASSF5		FALSE	-0.139027	FALSE	0.388001	FALSE	0.0159506	FALSE	FALSE
fragment-0537_allele-alt	537	alt	rs17022427	chr1	206481155	T	C	206481073	206481237	rs41298997	Psoriasis	alt	IKBKE	IKBKE	6292	C1orf147,RASSF5,ENSG00000261000.1,IKBKE	RASSF5		FALSE	-0.139027	FALSE	0.388001	FALSE	0.0159506	FALSE	FALSE
fragment-0538_allele-ref	538	ref	rs41299003	chr1	206482823	A	G	206482741	206482905	rs41298997	Psoriasis	alt	IKBKE	IKBKE	7960	C1orf147,RASSF5,ENSG00000261000.1,IKBKE	RASSF5,EIF2D,DYRK3-AS1,MAPKAPK2,DYRK3		FALSE	-0.0333339	FALSE	-0.0157941	FALSE	-0.044232	FALSE	FALSE
fragment-0538_allele-alt	538	alt	rs41299003	chr1	206482823	A	G	206482741	206482905	rs41298997	Psoriasis	alt	IKBKE	IKBKE	7960	C1orf147,RASSF5,ENSG00000261000.1,IKBKE	RASSF5,EIF2D,DYRK3-AS1,MAPKAPK2,DYRK3		FALSE	-0.0333339	FALSE	-0.0157941	FALSE	-0.044232	FALSE	FALSE
fragment-0539_allele-ref	539	ref	rs11118087	chr1	206483235	G	A	206483153	206483317	rs41298997	Psoriasis	alt	IKBKE	IKBKE	7880	C1orf147,RASSF5,ENSG00000261000.1,IKBKE	RASSF5,EIF2D,DYRK3-AS1,MAPKAPK2,DYRK3		FALSE	0.0331564	FALSE	-0.078638	FALSE	0.0316552	FALSE	FALSE
fragment-0539_allele-alt	539	alt	rs11118087	chr1	206483235	G	A	206483153	206483317	rs41298997	Psoriasis	alt	IKBKE	IKBKE	7880	C1orf147,RASSF5,ENSG00000261000.1,IKBKE	RASSF5,EIF2D,DYRK3-AS1,MAPKAPK2,DYRK3		FALSE	0.0331564	FALSE	-0.078638	FALSE	0.0316552	FALSE	FALSE
fragment-0540_allele-ref	540	ref	rs4844913	chr1	209894772	G	A	209894690	209894854	rs170557	Alopecia areata	alt		SYT14	6150	SERTAD4-AS1,UTP25,IRF6	UTP25,IRF6,HHAT,SYT14		FALSE	0.117838	FALSE	0.270443	FALSE	-0.0621818	FALSE	FALSE
fragment-0540_allele-alt	540	alt	rs4844913	chr1	209894772	G	A	209894690	209894854	rs170557	Alopecia areata	alt		SYT14	6150	SERTAD4-AS1,UTP25,IRF6	UTP25,IRF6,HHAT,SYT14		FALSE	0.117838	FALSE	0.270443	FALSE	-0.0621818	FALSE	FALSE
fragment-0541_allele-ref	541	ref	rs6540567	chr1	209898183	C	T	209898101	209898265	rs170557	Alopecia areata	ref		SYT14	2739	SERTAD4-AS1,UTP25,IRF6	UTP25,IRF6,SYT14		FALSE	0.18954	FALSE	0.284799	TRUE	0.291541	TRUE	TRUE
fragment-0541_allele-alt	541	alt	rs6540567	chr1	209898183	C	T	209898101	209898265	rs170557	Alopecia areata	ref		SYT14	2739	SERTAD4-AS1,UTP25,IRF6	UTP25,IRF6,SYT14		FALSE	0.18954	FALSE	0.284799	TRUE	0.291541	TRUE	TRUE
fragment-0542_allele-ref	542	ref	rs12078439	chr1	209901915	T	G	209901833	209901997	rs170557	Alopecia areata	alt	SYT14	SYT14	993	SERTAD4-AS1,UTP25	UTP25,IRF6		FALSE	0.0298585	FALSE	0.13035	FALSE	-0.0457533	FALSE	FALSE
fragment-0542_allele-alt	542	alt	rs12078439	chr1	209901915	T	G	209901833	209901997	rs170557	Alopecia areata	alt	SYT14	SYT14	993	SERTAD4-AS1,UTP25	UTP25,IRF6		FALSE	0.0298585	FALSE	0.13035	FALSE	-0.0457533	FALSE	FALSE
fragment-0543_allele-ref	543	ref	rs12092530	chr1	209901972	C	A	209901890	209902054	rs170557	Alopecia areata	ref	SYT14	SYT14	1050	SERTAD4-AS1,UTP25,ADORA2BP1,SYT14	UTP25,IRF6		FALSE	-0.31135	TRUE	-0.235164	TRUE	-0.274279	TRUE	TRUE
fragment-0543_allele-alt	543	alt	rs12092530	chr1	209901972	C	A	209901890	209902054	rs170557	Alopecia areata	ref	SYT14	SYT14	1050	SERTAD4-AS1,UTP25,ADORA2BP1,SYT14	UTP25,IRF6		FALSE	-0.31135	TRUE	-0.235164	TRUE	-0.274279	TRUE	TRUE
fragment-0544_allele-ref	544	ref	rs7549696	chr1	209904260	A	G	209904178	209904342	rs170557	Alopecia areata	ref	SYT14	SYT14	3338	SERTAD4-AS1,ADORA2BP1	UTP25,IRF6		FALSE	-0.357404	FALSE	-0.30539	FALSE	-0.21309	FALSE	TRUE
fragment-0544_allele-alt	544	alt	rs7549696	chr1	209904260	A	G	209904178	209904342	rs170557	Alopecia areata	ref	SYT14	SYT14	3338	SERTAD4-AS1,ADORA2BP1	UTP25,IRF6		FALSE	-0.357404	FALSE	-0.30539	FALSE	-0.21309	FALSE	TRUE
fragment-0545_allele-ref	545	ref	rs986057	chr1	209926414	T	A	209926332	209926496	rs170557	Alopecia areata	ref	SYT14	SYT14	25492	SERTAD4-AS1,UTP25,IRF6			FALSE	-0.148243	FALSE	0.245502	FALSE	0.186277	FALSE	TRUE
fragment-0545_allele-alt	545	alt	rs986057	chr1	209926414	T	A	209926332	209926496	rs170557	Alopecia areata	ref	SYT14	SYT14	25492	SERTAD4-AS1,UTP25,IRF6			FALSE	-0.148243	FALSE	0.245502	FALSE	0.186277	FALSE	TRUE
fragment-0546_allele-ref	546	ref	rs12025114	chr1	209938388	G	A	209938306	209938470	rs170557	Alopecia areata	ref	SYT14	SYT14	37466	SERTAD4-AS1	SYT14	SYT14	FALSE	0.155839	FALSE	-0.0715893	FALSE	0.130987	FALSE	TRUE
fragment-0546_allele-alt	546	alt	rs12025114	chr1	209938388	G	A	209938306	209938470	rs170557	Alopecia areata	ref	SYT14	SYT14	37466	SERTAD4-AS1	SYT14	SYT14	FALSE	0.155839	FALSE	-0.0715893	FALSE	0.130987	FALSE	TRUE
fragment-0547_allele-ref	547	ref	rs7547709	chr1	209987946	C	T	209987864	209988028	rs170557	Alopecia areata	alt	SYT14,ENSG00000287343	SYT14	614	SERTAD4-AS1,UTP25,IRF6	UTP25,IRF6,SYT14		FALSE	0.171745	FALSE	-0.000144057	FALSE	-0.0699157	FALSE	FALSE
fragment-0547_allele-alt	547	alt	rs7547709	chr1	209987946	C	T	209987864	209988028	rs170557	Alopecia areata	alt	SYT14,ENSG00000287343	SYT14	614	SERTAD4-AS1,UTP25,IRF6	UTP25,IRF6,SYT14		FALSE	0.171745	FALSE	-0.000144057	FALSE	-0.0699157	FALSE	FALSE
fragment-0548_allele-ref	548	ref	rs227184	chr1	209995739	A	G	209995657	209995821	rs170557	Alopecia areata	ref	SYT14,ENSG00000287343	SYT14	1352	SERTAD4-AS1,SYT14	UTP25,SYT14		FALSE	-0.375042	FALSE	-0.458532	FALSE	-0.398995	FALSE	TRUE
fragment-0548_allele-alt	548	alt	rs227184	chr1	209995739	A	G	209995657	209995821	rs170557	Alopecia areata	ref	SYT14,ENSG00000287343	SYT14	1352	SERTAD4-AS1,SYT14	UTP25,SYT14		FALSE	-0.375042	FALSE	-0.458532	FALSE	-0.398995	FALSE	TRUE
fragment-0549_allele-ref	549	ref	rs227182	chr1	209996959	C	A	209996877	209997041	rs170557	Alopecia areata	alt	SYT14,ENSG00000287343	SYT14	132	SERTAD4-AS1,UTP25,IRF6			FALSE	-0.190298	TRUE	-0.466817	FALSE	-0.323983	TRUE	FALSE
fragment-0549_allele-alt	549	alt	rs227182	chr1	209996959	C	A	209996877	209997041	rs170557	Alopecia areata	alt	SYT14,ENSG00000287343	SYT14	132	SERTAD4-AS1,UTP25,IRF6			FALSE	-0.190298	TRUE	-0.466817	FALSE	-0.323983	TRUE	FALSE
fragment-0550_allele-ref	550	ref	rs227181	chr1	209997025	C	G	209996943	209997107	rs170557	Alopecia areata	alt	SYT14,ENSG00000287343	SYT14	66	SERTAD4-AS1,UTP25,IRF6			FALSE	-0.608811	FALSE	-0.410218	FALSE	-0.476264	FALSE	FALSE
fragment-0550_allele-alt	550	alt	rs227181	chr1	209997025	C	G	209996943	209997107	rs170557	Alopecia areata	alt	SYT14,ENSG00000287343	SYT14	66	SERTAD4-AS1,UTP25,IRF6			FALSE	-0.608811	FALSE	-0.410218	FALSE	-0.476264	FALSE	FALSE
fragment-0551_allele-ref	551	ref	rs10746423	chr1	210116809	C	T	210116727	210116891	rs170557	Alopecia areata	ref	SYT14	SYT14	54579	SERTAD4-AS1			FALSE	0.390948	FALSE	0.286634	FALSE	0.179142	FALSE	TRUE
fragment-0551_allele-alt	551	alt	rs10746423	chr1	210116809	C	T	210116727	210116891	rs170557	Alopecia areata	ref	SYT14	SYT14	54579	SERTAD4-AS1			FALSE	0.390948	FALSE	0.286634	FALSE	0.179142	FALSE	TRUE
fragment-0552_allele-ref	552	ref	rs10863811	chr1	210124252	A	T	210124170	210124334	rs170557	Alopecia areata	ref	SYT14	SYT14	47136				FALSE	-0.439789	TRUE	-0.519161	TRUE	-0.329506	TRUE	TRUE
fragment-0552_allele-alt	552	alt	rs10863811	chr1	210124252	A	T	210124170	210124334	rs170557	Alopecia areata	ref	SYT14	SYT14	47136				FALSE	-0.439789	TRUE	-0.519161	TRUE	-0.329506	TRUE	TRUE
fragment-0553_allele-ref	553	ref	rs28491746	chr1	218641340	T	G	218641258	218641422	rs6684868	Acne	alt		TGFB2	196722				FALSE	-0.0269493	FALSE	-0.146902	FALSE	-0.196268	FALSE	FALSE
fragment-0553_allele-alt	553	alt	rs28491746	chr1	218641340	T	G	218641258	218641422	rs6684868	Acne	alt		TGFB2	196722				FALSE	-0.0269493	FALSE	-0.146902	FALSE	-0.196268	FALSE	FALSE
fragment-0554_allele-ref	554	ref	rs374293536	chr1	218641626		T	218641543	218641707	rs1159268,rs6684868	Acne,Acne	alt,alt		TGFB2	197008				FALSE	0.0755551	FALSE	0.233145	FALSE	0.272174	FALSE	FALSE
fragment-0554_allele-alt	554	alt	rs374293536	chr1	218641626		T	218641543	218641707	rs1159268,rs6684868	Acne,Acne	alt,alt		TGFB2	197008				FALSE	0.0755551	FALSE	0.233145	FALSE	0.272174	FALSE	FALSE
fragment-0555_allele-ref	555	ref	rs7536605	chr1	218656839	C	G	218656757	218656921	rs1159268,rs6684868	Acne,Acne	ref,ref		TGFB2	212221				TRUE	0.513196	TRUE	0.658234	TRUE	0.633685	TRUE	TRUE
fragment-0555_allele-alt	555	alt	rs7536605	chr1	218656839	C	G	218656757	218656921	rs1159268,rs6684868	Acne,Acne	ref,ref		TGFB2	212221				TRUE	0.513196	TRUE	0.658234	TRUE	0.633685	TRUE	TRUE
fragment-0556_allele-ref	556	ref	rs6690218	chr1	218658915	T	C	218658833	218658997	rs1159268,rs6684868	Acne,Acne	ref,alt		TGFB2	214297				FALSE	0.129937	FALSE	0.135324	FALSE	0.120333	FALSE	FALSE
fragment-0556_allele-alt	556	alt	rs6690218	chr1	218658915	T	C	218658833	218658997	rs1159268,rs6684868	Acne,Acne	ref,alt		TGFB2	214297				FALSE	0.129937	FALSE	0.135324	FALSE	0.120333	FALSE	FALSE
fragment-0557_allele-ref	557	ref	rs17048367	chr1	218660548	A	G	218660466	218660630	rs1159268,rs6684868	Acne,Acne	alt,alt		TGFB2	215930				FALSE	-0.200954	TRUE	-0.210301	FALSE	-0.102307	TRUE	FALSE
fragment-0557_allele-alt	557	alt	rs17048367	chr1	218660548	A	G	218660466	218660630	rs1159268,rs6684868	Acne,Acne	alt,alt		TGFB2	215930				FALSE	-0.200954	TRUE	-0.210301	FALSE	-0.102307	TRUE	FALSE
fragment-0558_allele-ref	558	ref	rs1947886	chr1	218661298	A	G	218661216	218661380	rs1159268,rs6684868	Acne,Acne	ref,ref		TGFB2	216680				FALSE	0.384856	TRUE	0.365213	FALSE	0.278748	TRUE	TRUE
fragment-0558_allele-alt	558	alt	rs1947886	chr1	218661298	A	G	218661216	218661380	rs1159268,rs6684868	Acne,Acne	ref,ref		TGFB2	216680				FALSE	0.384856	TRUE	0.365213	FALSE	0.278748	TRUE	TRUE
fragment-0559_allele-ref	559	ref	rs11488570	chr1	218661695	A	T	218661613	218661777	rs1159268,rs6684868	Acne,Acne	ref,ref		TGFB2	217077				FALSE	0.266226	TRUE	0.331878	TRUE	0.211312	TRUE	TRUE
fragment-0559_allele-alt	559	alt	rs11488570	chr1	218661695	A	T	218661613	218661777	rs1159268,rs6684868	Acne,Acne	ref,ref		TGFB2	217077				FALSE	0.266226	TRUE	0.331878	TRUE	0.211312	TRUE	TRUE
fragment-0560_allele-ref	560	ref	rs11486001	chr1	218661816	C	T	218661734	218661898	rs1159268,rs6684868	Acne,Acne	alt,ref		TGFB2	217198				FALSE	-0.211721	FALSE	-0.223307	FALSE	-0.203285	FALSE	FALSE
fragment-0560_allele-alt	560	alt	rs11486001	chr1	218661816	C	T	218661734	218661898	rs1159268,rs6684868	Acne,Acne	alt,ref		TGFB2	217198				FALSE	-0.211721	FALSE	-0.223307	FALSE	-0.203285	FALSE	FALSE
fragment-0561_allele-ref	561	ref	rs17048376	chr1	218661877	A	T	218661795	218661959	rs1159268,rs6684868	Acne,Acne	ref,alt		TGFB2	217259				FALSE	0.215147	FALSE	-0.365949	FALSE	-0.0788601	FALSE	FALSE
fragment-0561_allele-alt	561	alt	rs17048376	chr1	218661877	A	T	218661795	218661959	rs1159268,rs6684868	Acne,Acne	ref,alt		TGFB2	217259				FALSE	0.215147	FALSE	-0.365949	FALSE	-0.0788601	FALSE	FALSE
fragment-0562_allele-ref	562	ref	rs11477363	chr1	218664432	T		218664350	218664514	rs1159268,rs6684868	Acne,Acne	/ref,/ref		TGFB2	219814				FALSE	-0.0831273	FALSE	0.0766386	FALSE	-0.0506571	FALSE	TRUE
fragment-0562_allele-alt	562	alt	rs11477363	chr1	218664432	T		218664350	218664514	rs1159268,rs6684868	Acne,Acne	/ref,/ref		TGFB2	219814				FALSE	-0.0831273	FALSE	0.0766386	FALSE	-0.0506571	FALSE	TRUE
fragment-0563_allele-ref	563	ref	rs17505020	chr1	218665211	A	G	218665129	218665293	rs1159268,rs6684868	Acne,Acne	ref,ref		TGFB2	220593				FALSE	0.248265	FALSE	0.0397379	FALSE	0.0779889	FALSE	TRUE
fragment-0563_allele-alt	563	alt	rs17505020	chr1	218665211	A	G	218665129	218665293	rs1159268,rs6684868	Acne,Acne	ref,ref		TGFB2	220593				FALSE	0.248265	FALSE	0.0397379	FALSE	0.0779889	FALSE	TRUE
fragment-0564_allele-ref	564	ref	rs4558049	chr1	218665534	C	T	218665452	218665616	rs1159268,rs6684868	Acne,Acne	alt,alt		TGFB2	220916				FALSE	-0.102592	FALSE	0.287526	FALSE	0.12887	FALSE	FALSE
fragment-0564_allele-alt	564	alt	rs4558049	chr1	218665534	C	T	218665452	218665616	rs1159268,rs6684868	Acne,Acne	alt,alt		TGFB2	220916				FALSE	-0.102592	FALSE	0.287526	FALSE	0.12887	FALSE	FALSE
fragment-0565_allele-ref	565	ref	rs1481344	chr1	218665892	C	A	218665810	218665974	rs1159268,rs6684868	Acne,Acne	ref,ref		TGFB2	221274				FALSE	0.07669	FALSE	0.111425	TRUE	0.292163	TRUE	TRUE
fragment-0565_allele-alt	565	alt	rs1481344	chr1	218665892	C	A	218665810	218665974	rs1159268,rs6684868	Acne,Acne	ref,ref		TGFB2	221274				FALSE	0.07669	FALSE	0.111425	TRUE	0.292163	TRUE	TRUE
fragment-0566_allele-ref	566	ref	rs746672	chr1	218666392	G	T	218666310	218666474	rs1159268,rs6684868	Acne,Acne	alt,alt		TGFB2	221774				FALSE	-0.423137	FALSE	-0.223421	FALSE	-0.0276259	FALSE	FALSE
fragment-0566_allele-alt	566	alt	rs746672	chr1	218666392	G	T	218666310	218666474	rs1159268,rs6684868	Acne,Acne	alt,alt		TGFB2	221774				FALSE	-0.423137	FALSE	-0.223421	FALSE	-0.0276259	FALSE	FALSE
fragment-0567_allele-ref	567	ref	rs28674131	chr1	218666889	G	T	218666807	218666971	rs1159268,rs6684868	Acne,Acne	ref,ref		TGFB2	222271				FALSE	0.122869	FALSE	0.0351396	FALSE	0.125674	FALSE	TRUE
fragment-0567_allele-alt	567	alt	rs28674131	chr1	218666889	G	T	218666807	218666971	rs1159268,rs6684868	Acne,Acne	ref,ref		TGFB2	222271				FALSE	0.122869	FALSE	0.0351396	FALSE	0.125674	FALSE	TRUE
fragment-0568_allele-ref	568	ref	rs28527460	chr1	218669424	C	T	218669342	218669506	rs1159268,rs6684868	Acne,Acne	ref,alt		TGFB2	224806	TGFB2			TRUE	0.405552	FALSE	0.254956	FALSE	0.272395	TRUE	FALSE
fragment-0568_allele-alt	568	alt	rs28527460	chr1	218669424	C	T	218669342	218669506	rs1159268,rs6684868	Acne,Acne	ref,alt		TGFB2	224806	TGFB2			TRUE	0.405552	FALSE	0.254956	FALSE	0.272395	TRUE	FALSE
fragment-0569_allele-ref	569	ref	rs28394360	chr1	218669570	C	G	218669488	218669652	rs1159268,rs6684868	Acne,Acne	alt,alt		TGFB2	224952				FALSE	-0.530201	FALSE	-0.399243	FALSE	-0.186527	FALSE	FALSE
fragment-0569_allele-alt	569	alt	rs28394360	chr1	218669570	C	G	218669488	218669652	rs1159268,rs6684868	Acne,Acne	alt,alt		TGFB2	224952				FALSE	-0.530201	FALSE	-0.399243	FALSE	-0.186527	FALSE	FALSE
fragment-0570_allele-ref	570	ref	rs28742268	chr1	218669718	C	G	218669636	218669800	rs1159268,rs6684868	Acne,Acne	alt,ref		TGFB2	225100				FALSE	0.214646	FALSE	0.144306	FALSE	0.284331	FALSE	FALSE
fragment-0570_allele-alt	570	alt	rs28742268	chr1	218669718	C	G	218669636	218669800	rs1159268,rs6684868	Acne,Acne	alt,ref		TGFB2	225100				FALSE	0.214646	FALSE	0.144306	FALSE	0.284331	FALSE	FALSE
fragment-0571_allele-ref	571	ref	rs28642350	chr1	218673188	T	C	218673106	218673270	rs1159268,rs6684868	Acne,Acne	alt,ref		TGFB2	228570	TGFB2			FALSE	-0.220975	FALSE	-0.0194238	FALSE	-0.0556953	FALSE	FALSE
fragment-0571_allele-alt	571	alt	rs28642350	chr1	218673188	T	C	218673106	218673270	rs1159268,rs6684868	Acne,Acne	alt,ref		TGFB2	228570	TGFB2			FALSE	-0.220975	FALSE	-0.0194238	FALSE	-0.0556953	FALSE	FALSE
fragment-0572_allele-ref	572	ref	rs55897955	chr1	218673542	A	G	218673460	218673624	rs1159268,rs6684868	Acne,Acne	alt,ref		TGFB2	228924	TGFB2			FALSE	-0.0396401	TRUE	0.291004	FALSE	0.202886	TRUE	FALSE
fragment-0572_allele-alt	572	alt	rs55897955	chr1	218673542	A	G	218673460	218673624	rs1159268,rs6684868	Acne,Acne	alt,ref		TGFB2	228924	TGFB2			FALSE	-0.0396401	TRUE	0.291004	FALSE	0.202886	TRUE	FALSE
fragment-0573_allele-ref	573	ref	rs60991969	chr1	218674079	C	T	218673997	218674161	rs1159268,rs6684868	Acne,Acne	ref,ref		TGFB2	229461	TGFB2			FALSE	-0.202715	FALSE	0.00185252	FALSE	-0.0600773	FALSE	TRUE
fragment-0573_allele-alt	573	alt	rs60991969	chr1	218674079	C	T	218673997	218674161	rs1159268,rs6684868	Acne,Acne	ref,ref		TGFB2	229461	TGFB2			FALSE	-0.202715	FALSE	0.00185252	FALSE	-0.0600773	FALSE	TRUE
fragment-0574_allele-ref	574	ref	rs6684868	chr1	218674648	G	A	218674566	218674730	rs1159268,rs6684868	Acne,Acne	ref,ref		TGFB2	230030	TGFB2			FALSE	0.162883	FALSE	0.0549614	FALSE	0.205144	FALSE	TRUE
fragment-0574_allele-alt	574	alt	rs6684868	chr1	218674648	G	A	218674566	218674730	rs1159268,rs6684868	Acne,Acne	ref,ref		TGFB2	230030	TGFB2			FALSE	0.162883	FALSE	0.0549614	FALSE	0.205144	FALSE	TRUE
fragment-0575_allele-ref	575	ref	rs12029735	chr1	218674963	G	T	218674881	218675045	rs1159268,rs6684868	Acne,Acne	alt,ref		TGFB2	230345				FALSE	0.00883369	FALSE	0.0401521	FALSE	-0.0893035	FALSE	FALSE
fragment-0575_allele-alt	575	alt	rs12029735	chr1	218674963	G	T	218674881	218675045	rs1159268,rs6684868	Acne,Acne	alt,ref		TGFB2	230345				FALSE	0.00883369	FALSE	0.0401521	FALSE	-0.0893035	FALSE	FALSE
fragment-0576_allele-ref	576	ref	rs113123689	chr1	218675178	G	A	218675096	218675260	rs1159268,rs6684868	Acne,Acne	alt,alt		TGFB2	230560				FALSE	-0.296134	FALSE	-0.14513	FALSE	-0.278676	FALSE	FALSE
fragment-0576_allele-alt	576	alt	rs113123689	chr1	218675178	G	A	218675096	218675260	rs1159268,rs6684868	Acne,Acne	alt,alt		TGFB2	230560				FALSE	-0.296134	FALSE	-0.14513	FALSE	-0.278676	FALSE	FALSE
fragment-0577_allele-ref	577	ref	rs111632530	chr1	218675239	C	T	218675157	218675321	rs1159268,rs6684868	Acne,Acne	alt,alt		TGFB2	230621				FALSE	-0.089823	FALSE	-0.0674392	FALSE	-0.0470786	FALSE	FALSE
fragment-0577_allele-alt	577	alt	rs111632530	chr1	218675239	C	T	218675157	218675321	rs1159268,rs6684868	Acne,Acne	alt,alt		TGFB2	230621				FALSE	-0.089823	FALSE	-0.0674392	FALSE	-0.0470786	FALSE	FALSE
fragment-0578_allele-ref	578	ref	rs113155488	chr1	218675253	A	G	218675171	218675335	rs1159268	Acne			TGFB2	230635				FALSE	0.0631958	FALSE	-0.204158	FALSE	0.0131779	FALSE	FALSE
fragment-0578_allele-alt	578	alt	rs113155488	chr1	218675253	A	G	218675171	218675335	rs1159268	Acne			TGFB2	230635				FALSE	0.0631958	FALSE	-0.204158	FALSE	0.0131779	FALSE	FALSE
fragment-0579_allele-ref	579	ref	rs72742464	chr1	218675312	C	T	218675230	218675394	rs1159268,rs6684868	Acne,Acne	alt,ref		TGFB2	230694	TGFB2			FALSE	0.128662	FALSE	0.269902	FALSE	0.133156	FALSE	FALSE
fragment-0579_allele-alt	579	alt	rs72742464	chr1	218675312	C	T	218675230	218675394	rs1159268,rs6684868	Acne,Acne	alt,ref		TGFB2	230694	TGFB2			FALSE	0.128662	FALSE	0.269902	FALSE	0.133156	FALSE	FALSE
fragment-0580_allele-ref	580	ref	rs72742465	chr1	218675375	T	A	218675293	218675457	rs1159268,rs6684868	Acne,Acne	alt,ref		TGFB2	230757	TGFB2			FALSE	0.0542147	FALSE	-0.0118163	FALSE	0.0896254	FALSE	FALSE
fragment-0580_allele-alt	580	alt	rs72742465	chr1	218675375	T	A	218675293	218675457	rs1159268,rs6684868	Acne,Acne	alt,ref		TGFB2	230757	TGFB2			FALSE	0.0542147	FALSE	-0.0118163	FALSE	0.0896254	FALSE	FALSE
fragment-0581_allele-ref	581	ref	rs72742466	chr1	218675403	A	G	218675321	218675485	rs1159268,rs6684868	Acne,Acne	ref,alt		TGFB2	230785				FALSE	0.397373	FALSE	0.359452	TRUE	0.421118	TRUE	FALSE
fragment-0581_allele-alt	581	alt	rs72742466	chr1	218675403	A	G	218675321	218675485	rs1159268,rs6684868	Acne,Acne	ref,alt		TGFB2	230785				FALSE	0.397373	FALSE	0.359452	TRUE	0.421118	TRUE	FALSE
fragment-0582_allele-ref	582	ref	rs71676890	chr1	218675577		T	218675494	218675658	rs1159268,rs6684868	Acne,Acne	ref,alt		TGFB2	230959				FALSE	0.0112042	FALSE	0.061369	FALSE	0.0340954	FALSE	FALSE
fragment-0582_allele-alt	582	alt	rs71676890	chr1	218675577		T	218675494	218675658	rs1159268,rs6684868	Acne,Acne	ref,alt		TGFB2	230959				FALSE	0.0112042	FALSE	0.061369	FALSE	0.0340954	FALSE	FALSE
fragment-0583_allele-ref	583	ref	rs28631481	chr1	218678805	C	T	218678723	218678887	rs1159268,rs6684868	Acne,Acne	alt,alt		TGFB2	234187				FALSE	-0.0906858	FALSE	-0.0224377	FALSE	-0.0379273	FALSE	FALSE
fragment-0583_allele-alt	583	alt	rs28631481	chr1	218678805	C	T	218678723	218678887	rs1159268,rs6684868	Acne,Acne	alt,alt		TGFB2	234187				FALSE	-0.0906858	FALSE	-0.0224377	FALSE	-0.0379273	FALSE	FALSE
fragment-0584_allele-ref	584	ref	rs28734002	chr1	218680229	A	T	218680147	218680311	rs1159268,rs6684868	Acne,Acne	ref,alt		TGFB2	235611	TGFB2			TRUE	-0.358995	TRUE	-0.473854	FALSE	-0.0580195	TRUE	FALSE
fragment-0584_allele-alt	584	alt	rs28734002	chr1	218680229	A	T	218680147	218680311	rs1159268,rs6684868	Acne,Acne	ref,alt		TGFB2	235611	TGFB2			TRUE	-0.358995	TRUE	-0.473854	FALSE	-0.0580195	TRUE	FALSE
fragment-0585_allele-ref	585	ref	rs59171382	chr1	218933805	C	T	218933723	218933887	rs628839	Rosacea	ref		LYPLAL1	240063				FALSE	0.277693	FALSE	0.45055	FALSE	0.149002	FALSE	TRUE
fragment-0585_allele-alt	585	alt	rs59171382	chr1	218933805	C	T	218933723	218933887	rs628839	Rosacea	ref		LYPLAL1	240063				FALSE	0.277693	FALSE	0.45055	FALSE	0.149002	FALSE	TRUE
fragment-0586_allele-ref	586	ref	rs1256656	chr1	219032231	A	T	219032149	219032313	rs1256580	Acne	alt	LYPLAL1-DT	LYPLAL1	141637				FALSE	-0.33232	FALSE	-0.177581	FALSE	-0.258252	FALSE	FALSE
fragment-0586_allele-alt	586	alt	rs1256656	chr1	219032231	A	T	219032149	219032313	rs1256580	Acne	alt	LYPLAL1-DT	LYPLAL1	141637				FALSE	-0.33232	FALSE	-0.177581	FALSE	-0.258252	FALSE	FALSE
fragment-0587_allele-ref	587	ref	rs1256670	chr1	219041122	G	A	219041040	219041204	rs1256580	Acne	alt	LYPLAL1-DT	LYPLAL1	132746				FALSE	0.124071	FALSE	0.192227	FALSE	0.201468	FALSE	FALSE
fragment-0587_allele-alt	587	alt	rs1256670	chr1	219041122	G	A	219041040	219041204	rs1256580	Acne	alt	LYPLAL1-DT	LYPLAL1	132746				FALSE	0.124071	FALSE	0.192227	FALSE	0.201468	FALSE	FALSE
fragment-0588_allele-ref	588	ref	rs1256605	chr1	219066763	T	C	219066681	219066845	rs1256580	Acne	alt	LYPLAL1-DT	LYPLAL1	107105	EPRS1	TGFB2-AS1,TGFB2		FALSE	0.0684498	FALSE	0.075283	FALSE	0.303511	FALSE	FALSE
fragment-0588_allele-alt	588	alt	rs1256605	chr1	219066763	T	C	219066681	219066845	rs1256580	Acne	alt	LYPLAL1-DT	LYPLAL1	107105	EPRS1	TGFB2-AS1,TGFB2		FALSE	0.0684498	FALSE	0.075283	FALSE	0.303511	FALSE	FALSE
fragment-0589_allele-ref	589	ref	rs1256604	chr1	219067079	G	A	219066997	219067161	rs1256580	Acne	alt	LYPLAL1-DT	LYPLAL1	106789	EPRS1	TGFB2-AS1,TGFB2		FALSE	0.107604	FALSE	0.0838263	FALSE	0.187137	FALSE	FALSE
fragment-0589_allele-alt	589	alt	rs1256604	chr1	219067079	G	A	219066997	219067161	rs1256580	Acne	alt	LYPLAL1-DT	LYPLAL1	106789	EPRS1	TGFB2-AS1,TGFB2		FALSE	0.107604	FALSE	0.0838263	FALSE	0.187137	FALSE	FALSE
fragment-0590_allele-ref	590	ref	rs241345	chr1	228818287	A	G	228818205	228818369	rs801114	Basal cell carcinoma,Basal cell carcinoma,Basal cell carcinoma	alt		RHOU	71624	ENSG00000271399.1			TRUE	1.93151	TRUE	2.2714	TRUE	1.88332	TRUE	FALSE
fragment-0590_allele-alt	590	alt	rs241345	chr1	228818287	A	G	228818205	228818369	rs801114	Basal cell carcinoma,Basal cell carcinoma,Basal cell carcinoma	alt		RHOU	71624	ENSG00000271399.1			TRUE	1.93151	TRUE	2.2714	TRUE	1.88332	TRUE	FALSE
fragment-0591_allele-ref	591	ref	rs241339	chr1	228823720	C	T	228823638	228823802	rs801114	Basal cell carcinoma,Basal cell carcinoma,Basal cell carcinoma	ref		RHOU	77057	ENSG00000271399.1			FALSE	-0.343285	FALSE	-0.268699	TRUE	-0.361921	TRUE	TRUE
fragment-0591_allele-alt	591	alt	rs241339	chr1	228823720	C	T	228823638	228823802	rs801114	Basal cell carcinoma,Basal cell carcinoma,Basal cell carcinoma	ref		RHOU	77057	ENSG00000271399.1			FALSE	-0.343285	FALSE	-0.268699	TRUE	-0.361921	TRUE	TRUE
fragment-0592_allele-ref	592	ref	rs2748090	chr1	228831171	A	G	228831089	228831253	rs801114	Basal cell carcinoma,Basal cell carcinoma,Basal cell carcinoma	alt		RHOU	84508	ENSG00000271399.1			FALSE	-0.25871	FALSE	-0.291079	FALSE	-0.272216	FALSE	FALSE
fragment-0592_allele-alt	592	alt	rs2748090	chr1	228831171	A	G	228831089	228831253	rs801114	Basal cell carcinoma,Basal cell carcinoma,Basal cell carcinoma	alt		RHOU	84508	ENSG00000271399.1			FALSE	-0.25871	FALSE	-0.291079	FALSE	-0.272216	FALSE	FALSE
fragment-0593_allele-ref	593	ref	rs2207504	chr1	228839142	G	T	228839060	228839224	rs801114	Basal cell carcinoma,Basal cell carcinoma,Basal cell carcinoma	ref		RHOU	92479	ENSG00000271399.1			FALSE	-0.211843	FALSE	-0.185576	FALSE	-0.30279	FALSE	TRUE
fragment-0593_allele-alt	593	alt	rs2207504	chr1	228839142	G	T	228839060	228839224	rs801114	Basal cell carcinoma,Basal cell carcinoma,Basal cell carcinoma	ref		RHOU	92479	ENSG00000271399.1			FALSE	-0.211843	FALSE	-0.185576	FALSE	-0.30279	FALSE	TRUE
fragment-0594_allele-ref	594	ref	rs2748109	chr1	228842215	A	G	228842133	228842297	rs801114	Basal cell carcinoma,Basal cell carcinoma,Basal cell carcinoma	ref		RHOU	95552	ENSG00000271399.1			TRUE	-0.541935	TRUE	-0.436139	FALSE	-0.304075	TRUE	TRUE
fragment-0594_allele-alt	594	alt	rs2748109	chr1	228842215	A	G	228842133	228842297	rs801114	Basal cell carcinoma,Basal cell carcinoma,Basal cell carcinoma	ref		RHOU	95552	ENSG00000271399.1			TRUE	-0.541935	TRUE	-0.436139	FALSE	-0.304075	TRUE	TRUE
fragment-0595_allele-ref	595	ref	rs6426519	chr1	228861418	T	C	228861336	228861500	rs12070203,rs801114	Multiple keratinocyte cancers,Multiple keratinocyte cancers,Basal cell carcinoma,Basal cell carcinoma,Basal cell carcinoma,Basal cell carcinoma	alt/ref,alt		RHOU	114755	ENSG00000271399.1			FALSE	0.286778	FALSE	0.149613	FALSE	0.173097	FALSE	FALSE
fragment-0595_allele-alt	595	alt	rs6426519	chr1	228861418	T	C	228861336	228861500	rs12070203,rs801114	Multiple keratinocyte cancers,Multiple keratinocyte cancers,Basal cell carcinoma,Basal cell carcinoma,Basal cell carcinoma,Basal cell carcinoma	alt/ref,alt		RHOU	114755	ENSG00000271399.1			FALSE	0.286778	FALSE	0.149613	FALSE	0.173097	FALSE	FALSE
fragment-0596_allele-ref	596	ref	rs6426520	chr1	228861560	C	T	228861478	228861642	rs12070203,rs801114	Multiple keratinocyte cancers,Multiple keratinocyte cancers,Basal cell carcinoma,Basal cell carcinoma,Basal cell carcinoma,Basal cell carcinoma	alt/ref,ref		RHOU	114897	ENSG00000271399.1			FALSE	0.110976	FALSE	0.0412516	FALSE	0.235347	FALSE	FALSE
fragment-0596_allele-alt	596	alt	rs6426520	chr1	228861560	C	T	228861478	228861642	rs12070203,rs801114	Multiple keratinocyte cancers,Multiple keratinocyte cancers,Basal cell carcinoma,Basal cell carcinoma,Basal cell carcinoma,Basal cell carcinoma	alt/ref,ref		RHOU	114897	ENSG00000271399.1			FALSE	0.110976	FALSE	0.0412516	FALSE	0.235347	FALSE	FALSE
fragment-0597_allele-ref	597	ref	rs10916373	chr1	228861722	G	A	228861640	228861804	rs12070203	Multiple keratinocyte cancers,Multiple keratinocyte cancers,Basal cell carcinoma	alt/ref		RHOU	115059	ENSG00000271399.1			FALSE	0.0217604	FALSE	0.121651	FALSE	0.0835687	FALSE	FALSE
fragment-0597_allele-alt	597	alt	rs10916373	chr1	228861722	G	A	228861640	228861804	rs12070203	Multiple keratinocyte cancers,Multiple keratinocyte cancers,Basal cell carcinoma	alt/ref		RHOU	115059	ENSG00000271399.1			FALSE	0.0217604	FALSE	0.121651	FALSE	0.0835687	FALSE	FALSE
fragment-0598_allele-ref	598	ref	rs9919218	chr1	228861735	C	A	228861653	228861817	rs12070203,rs801114	Multiple keratinocyte cancers,Multiple keratinocyte cancers,Basal cell carcinoma,Basal cell carcinoma,Basal cell carcinoma,Basal cell carcinoma	alt/ref,alt		RHOU	115072	ENSG00000271399.1			FALSE	-0.185205	FALSE	-0.196864	FALSE	-0.146387	FALSE	FALSE
fragment-0598_allele-alt	598	alt	rs9919218	chr1	228861735	C	A	228861653	228861817	rs12070203,rs801114	Multiple keratinocyte cancers,Multiple keratinocyte cancers,Basal cell carcinoma,Basal cell carcinoma,Basal cell carcinoma,Basal cell carcinoma	alt/ref,alt		RHOU	115072	ENSG00000271399.1			FALSE	-0.185205	FALSE	-0.196864	FALSE	-0.146387	FALSE	FALSE
fragment-0599_allele-ref	599	ref	rs6684378	chr1	228864705	A	G	228864623	228864787	rs12070203,rs801114	Multiple keratinocyte cancers,Multiple keratinocyte cancers,Basal cell carcinoma,Basal cell carcinoma,Basal cell carcinoma,Basal cell carcinoma	alt/ref,ref		RHOU	118042	ENSG00000271399.1			FALSE	-0.0115334	FALSE	-0.0323205	FALSE	0.353087	FALSE	FALSE
fragment-0599_allele-alt	599	alt	rs6684378	chr1	228864705	A	G	228864623	228864787	rs12070203,rs801114	Multiple keratinocyte cancers,Multiple keratinocyte cancers,Basal cell carcinoma,Basal cell carcinoma,Basal cell carcinoma,Basal cell carcinoma	alt/ref,ref		RHOU	118042	ENSG00000271399.1			FALSE	-0.0115334	FALSE	-0.0323205	FALSE	0.353087	FALSE	FALSE
fragment-0600_allele-ref	600	ref	rs744487	chr1	234590266	A	C	234590184	234590348	rs744487	Psoriasis	?		IRF2BP2	14002		LINC01354		FALSE	0.115198	FALSE	-0.0781695	FALSE	0.0225408	FALSE	FALSE
fragment-0600_allele-alt	600	alt	rs744487	chr1	234590266	A	C	234590184	234590348	rs744487	Psoriasis	?		IRF2BP2	14002		LINC01354		FALSE	0.115198	FALSE	-0.0781695	FALSE	0.0225408	FALSE	FALSE
fragment-0601_allele-ref	601	ref	rs10910470	chr1	234590355	C	T	234590273	234590437	rs744487	Psoriasis	?		IRF2BP2	13913		LINC01354		FALSE	0.32633	FALSE	0.268153	FALSE	0.243445	FALSE	FALSE
fragment-0601_allele-alt	601	alt	rs10910470	chr1	234590355	C	T	234590273	234590437	rs744487	Psoriasis	?		IRF2BP2	13913		LINC01354		FALSE	0.32633	FALSE	0.268153	FALSE	0.243445	FALSE	FALSE
fragment-0602_allele-ref	602	ref	rs10910476	chr1	234599210	C	T	234599128	234599292	rs744487	Psoriasis	?		IRF2BP2	5058		LINC01354,LINC01132,LOC107985366,LOC105373209,LOC101927787		FALSE	-0.296352	TRUE	-0.426376	TRUE	-0.344048	TRUE	FALSE
fragment-0602_allele-alt	602	alt	rs10910476	chr1	234599210	C	T	234599128	234599292	rs744487	Psoriasis	?		IRF2BP2	5058		LINC01354,LINC01132,LOC107985366,LOC105373209,LOC101927787		FALSE	-0.296352	TRUE	-0.426376	TRUE	-0.344048	TRUE	FALSE
fragment-0603_allele-ref	603	ref	rs111315083	chr1	234600109	T	G	234600027	234600191	rs744487	Psoriasis	?		IRF2BP2	4159		LINC01354,LINC01132,LOC107985366,LOC105373209,LOC101927787		FALSE	-0.163917	FALSE	0.15545	FALSE	0.0632353	FALSE	FALSE
fragment-0603_allele-alt	603	alt	rs111315083	chr1	234600109	T	G	234600027	234600191	rs744487	Psoriasis	?		IRF2BP2	4159		LINC01354,LINC01132,LOC107985366,LOC105373209,LOC101927787		FALSE	-0.163917	FALSE	0.15545	FALSE	0.0632353	FALSE	FALSE
fragment-0604_allele-ref	604	ref	rs112096491	chr1	234600234	C	T	234600152	234600316	rs744487	Psoriasis	?		IRF2BP2	4034		LINC01354,LINC01132,LOC107985366,LOC105373209,LOC101927787		FALSE	0.407358	FALSE	0.372824	FALSE	0.540989	FALSE	FALSE
fragment-0604_allele-alt	604	alt	rs112096491	chr1	234600234	C	T	234600152	234600316	rs744487	Psoriasis	?		IRF2BP2	4034		LINC01354,LINC01132,LOC107985366,LOC105373209,LOC101927787		FALSE	0.407358	FALSE	0.372824	FALSE	0.540989	FALSE	FALSE
fragment-0605_allele-ref	605	ref	rs647439	chr10	6186450	C	T	6186368	6186532	rs631902	Alopecia areata	alt	PFKFB3	PFKFB3	11161				FALSE	0.0420612	FALSE	0.136806	FALSE	0.0930844	FALSE	FALSE
fragment-0605_allele-alt	605	alt	rs647439	chr10	6186450	C	T	6186368	6186532	rs631902	Alopecia areata	alt	PFKFB3	PFKFB3	11161				FALSE	0.0420612	FALSE	0.136806	FALSE	0.0930844	FALSE	FALSE
fragment-0606_allele-ref	606	ref	rs76141549	chr10	8898991	G	A	8898909	8899073	rs138501911,rs76141549	Multiple keratinocyte cancers,Basal cell carcinoma,Multiple keratinocyte cancers	ref,alt	LINC02676	GATA3	823794				FALSE	-0.258528	FALSE	-0.16104	FALSE	-0.194783	FALSE	FALSE
fragment-0606_allele-alt	606	alt	rs76141549	chr10	8898991	G	A	8898909	8899073	rs138501911,rs76141549	Multiple keratinocyte cancers,Basal cell carcinoma,Multiple keratinocyte cancers	ref,alt	LINC02676	GATA3	823794				FALSE	-0.258528	FALSE	-0.16104	FALSE	-0.194783	FALSE	FALSE
fragment-0607_allele-ref	607	ref	rs76407406	chr10	8902089	A	G	8902007	8902171	rs138501911,rs73635312,rs76141549	Multiple keratinocyte cancers,Basal cell carcinoma,Basal cell carcinoma,Basal cell carcinoma,Multiple keratinocyte cancers	ref,ref,alt	LINC02676	GATA3	826892				FALSE	-0.286995	FALSE	-0.23171	FALSE	-0.205523	FALSE	FALSE
fragment-0607_allele-alt	607	alt	rs76407406	chr10	8902089	A	G	8902007	8902171	rs138501911,rs73635312,rs76141549	Multiple keratinocyte cancers,Basal cell carcinoma,Basal cell carcinoma,Basal cell carcinoma,Multiple keratinocyte cancers	ref,ref,alt	LINC02676	GATA3	826892				FALSE	-0.286995	FALSE	-0.23171	FALSE	-0.205523	FALSE	FALSE
fragment-0608_allele-ref	608	ref	rs80006116	chr10	8902660	G	A	8902578	8902742	rs138501911,rs76141549	Multiple keratinocyte cancers,Basal cell carcinoma,Multiple keratinocyte cancers	ref,alt	LINC02676	GATA3	827463				FALSE	0.0349454	FALSE	-0.116653	FALSE	0.0406523	FALSE	FALSE
fragment-0608_allele-alt	608	alt	rs80006116	chr10	8902660	G	A	8902578	8902742	rs138501911,rs76141549	Multiple keratinocyte cancers,Basal cell carcinoma,Multiple keratinocyte cancers	ref,alt	LINC02676	GATA3	827463				FALSE	0.0349454	FALSE	-0.116653	FALSE	0.0406523	FALSE	FALSE
fragment-0609_allele-ref	609	ref	rs80143905	chr10	8903825	C	T	8903743	8903907	rs138501911,rs76141549	Multiple keratinocyte cancers,Basal cell carcinoma,Multiple keratinocyte cancers	alt,alt	LINC02676	GATA3	828628				FALSE	-0.284331	FALSE	0.126465	FALSE	-0.0802921	FALSE	FALSE
fragment-0609_allele-alt	609	alt	rs80143905	chr10	8903825	C	T	8903743	8903907	rs138501911,rs76141549	Multiple keratinocyte cancers,Basal cell carcinoma,Multiple keratinocyte cancers	alt,alt	LINC02676	GATA3	828628				FALSE	-0.284331	FALSE	0.126465	FALSE	-0.0802921	FALSE	FALSE
fragment-0610_allele-ref	610	ref	rs17413266	chr10	8910589	C	T	8910507	8910671	rs138501911,rs76141549	Multiple keratinocyte cancers,Basal cell carcinoma,Multiple keratinocyte cancers	ref,alt	LINC02676	GATA3	835392				FALSE	0.0706532	FALSE	0.121389	FALSE	0.0984833	FALSE	FALSE
fragment-0610_allele-alt	610	alt	rs17413266	chr10	8910589	C	T	8910507	8910671	rs138501911,rs76141549	Multiple keratinocyte cancers,Basal cell carcinoma,Multiple keratinocyte cancers	ref,alt	LINC02676	GATA3	835392				FALSE	0.0706532	FALSE	0.121389	FALSE	0.0984833	FALSE	FALSE
fragment-0611_allele-ref	611	ref	rs12219291	chr10	8928350	T	C	8928268	8928432	rs73635312	Basal cell carcinoma,Basal cell carcinoma	alt		GATA3	853153				FALSE	-0.158662	FALSE	-0.168815	FALSE	-0.136112	FALSE	FALSE
fragment-0611_allele-alt	611	alt	rs12219291	chr10	8928350	T	C	8928268	8928432	rs73635312	Basal cell carcinoma,Basal cell carcinoma	alt		GATA3	853153				FALSE	-0.158662	FALSE	-0.168815	FALSE	-0.136112	FALSE	FALSE
fragment-0612_allele-ref	612	ref	rs148546800	chr10	8929637		A	8929554	8929718	rs138501911,rs73635312,rs76141549	Multiple keratinocyte cancers,Basal cell carcinoma,Basal cell carcinoma,Basal cell carcinoma,Multiple keratinocyte cancers	/ref,ref,/alt		GATA3	854440				FALSE	-0.0368708	FALSE	0.277443	FALSE	0.21306	FALSE	FALSE
fragment-0612_allele-alt	612	alt	rs148546800	chr10	8929637		A	8929554	8929718	rs138501911,rs73635312,rs76141549	Multiple keratinocyte cancers,Basal cell carcinoma,Basal cell carcinoma,Basal cell carcinoma,Multiple keratinocyte cancers	/ref,ref,/alt		GATA3	854440				FALSE	-0.0368708	FALSE	0.277443	FALSE	0.21306	FALSE	FALSE
fragment-0613_allele-ref	613	ref	rs827626	chr10	8980055	G	C	8979973	8980137	rs35766269	Atopic dermatitis	ref		GATA3	904858				FALSE	0.0150452	FALSE	0.156517	FALSE	0.135644	FALSE	TRUE
fragment-0613_allele-alt	613	alt	rs827626	chr10	8980055	G	C	8979973	8980137	rs35766269	Atopic dermatitis	ref		GATA3	904858				FALSE	0.0150452	FALSE	0.156517	FALSE	0.135644	FALSE	TRUE
fragment-0614_allele-ref	614	ref	rs1243436	chr10	8988067	G	C	8987985	8988149	rs35766269	Atopic dermatitis	ref		GATA3	912870				FALSE	0.175392	FALSE	0.333632	FALSE	0.217452	FALSE	TRUE
fragment-0614_allele-alt	614	alt	rs1243436	chr10	8988067	G	C	8987985	8988149	rs35766269	Atopic dermatitis	ref		GATA3	912870				FALSE	0.175392	FALSE	0.333632	FALSE	0.217452	FALSE	TRUE
fragment-0615_allele-ref	615	ref	rs12240749	chr10	8993309	G	A	8993227	8993391	rs35766269	Atopic dermatitis	alt		GATA3	918112				FALSE	0.00234905	FALSE	0.0198289	FALSE	-0.0816139	FALSE	FALSE
fragment-0615_allele-alt	615	alt	rs12240749	chr10	8993309	G	A	8993227	8993391	rs35766269	Atopic dermatitis	alt		GATA3	918112				FALSE	0.00234905	FALSE	0.0198289	FALSE	-0.0816139	FALSE	FALSE
fragment-0616_allele-ref	616	ref	rs10796114	chr10	13690990	G	C	13690908	13691072	rs1887004	Basal cell carcinoma	alt	FRMD4A	FRMD4A	15001	FRMD4A	FRMD4A		FALSE	-0.101678	FALSE	0.0510792	FALSE	-0.0547327	FALSE	FALSE
fragment-0616_allele-alt	616	alt	rs10796114	chr10	13690990	G	C	13690908	13691072	rs1887004	Basal cell carcinoma	alt	FRMD4A	FRMD4A	15001	FRMD4A	FRMD4A		FALSE	-0.101678	FALSE	0.0510792	FALSE	-0.0547327	FALSE	FALSE
fragment-0617_allele-ref	617	ref	rs10825107	chr10	53765642	A	G	53765560	53765724	rs7075455	Rosacea	alt		PCDH15	37128				FALSE	0.18423	FALSE	0.144641	FALSE	0.0211888	FALSE	FALSE
fragment-0617_allele-alt	617	alt	rs10825107	chr10	53765642	A	G	53765560	53765724	rs7075455	Rosacea	alt		PCDH15	37128				FALSE	0.18423	FALSE	0.144641	FALSE	0.0211888	FALSE	FALSE
fragment-0618_allele-ref	618	ref	rs10128501	chr10	59749026	A	G	59748944	59749108	rs1171582	Alopecia areata	ref	MRLN	MRLN	7014	SLC16A9,CCDC6,MRLN			FALSE	-0.483732	FALSE	-0.46069	TRUE	-0.70643	TRUE	TRUE
fragment-0618_allele-alt	618	alt	rs10128501	chr10	59749026	A	G	59748944	59749108	rs1171582	Alopecia areata	ref	MRLN	MRLN	7014	SLC16A9,CCDC6,MRLN			FALSE	-0.483732	FALSE	-0.46069	TRUE	-0.70643	TRUE	TRUE
fragment-0619_allele-ref	619	ref	rs6479648	chr10	59750801	G	A	59750719	59750883	rs1171582	Alopecia areata	ref	MRLN	MRLN	5239	SLC16A9,CCDC6,MRLN			FALSE	0.144936	FALSE	0.0489761	FALSE	0.0283382	FALSE	TRUE
fragment-0619_allele-alt	619	alt	rs6479648	chr10	59750801	G	A	59750719	59750883	rs1171582	Alopecia areata	ref	MRLN	MRLN	5239	SLC16A9,CCDC6,MRLN			FALSE	0.144936	FALSE	0.0489761	FALSE	0.0283382	FALSE	TRUE
fragment-0620_allele-ref	620	ref	rs10995224	chr10	62594530	A	G	62594448	62594612	rs2944542	Atopic dermatitis,Psoriasis	alt	ENSG00000285551,ENSG00000285837	ENSG00000285837	74083	ADO			FALSE	0.10045	TRUE	0.181192	FALSE	0.106077	TRUE	FALSE
fragment-0620_allele-alt	620	alt	rs10995224	chr10	62594530	A	G	62594448	62594612	rs2944542	Atopic dermatitis,Psoriasis	alt	ENSG00000285551,ENSG00000285837	ENSG00000285837	74083	ADO			FALSE	0.10045	TRUE	0.181192	FALSE	0.106077	TRUE	FALSE
fragment-0621_allele-ref	621	ref	rs4745856	chr10	62615188	G	A	62615106	62615270	rs2944542	Atopic dermatitis,Psoriasis	alt	ENSG00000285551,ENSG00000285837	ENSG00000285837	56822				FALSE	0.141242	FALSE	-0.0796255	FALSE	0.053782	FALSE	FALSE
fragment-0621_allele-alt	621	alt	rs4745856	chr10	62615188	G	A	62615106	62615270	rs2944542	Atopic dermatitis,Psoriasis	alt	ENSG00000285551,ENSG00000285837	ENSG00000285837	56822				FALSE	0.141242	FALSE	-0.0796255	FALSE	0.053782	FALSE	FALSE
fragment-0622_allele-ref	622	ref	rs12766391	chr10	62681444	G	A	62681362	62681526	rs10995251,rs10995255,rs16917546	Atopic dermatitis,Multiple keratinocyte cancers,Multiple keratinocyte cancers,Multiple keratinocyte cancers,Multiple keratinocyte cancers,Basal cell carcinoma,Basal cell carcinoma,Basal cell carcinoma,Basal cell carcinoma,Basal cell carcinoma	ref,ref,alt		ENSG00000285837	9434	ZNF365,ADO			FALSE	-0.0299718	FALSE	0.0279623	FALSE	0.00681635	FALSE	FALSE
fragment-0622_allele-alt	622	alt	rs12766391	chr10	62681444	G	A	62681362	62681526	rs10995251,rs10995255,rs16917546	Atopic dermatitis,Multiple keratinocyte cancers,Multiple keratinocyte cancers,Multiple keratinocyte cancers,Multiple keratinocyte cancers,Basal cell carcinoma,Basal cell carcinoma,Basal cell carcinoma,Basal cell carcinoma,Basal cell carcinoma	ref,ref,alt		ENSG00000285837	9434	ZNF365,ADO			FALSE	-0.0299718	FALSE	0.0279623	FALSE	0.00681635	FALSE	FALSE
fragment-0623_allele-ref	623	ref	rs377259998	chr10	62681488		T	62681405	62681569	rs10995251,rs10995255,rs16917546	Atopic dermatitis,Multiple keratinocyte cancers,Multiple keratinocyte cancers,Multiple keratinocyte cancers,Multiple keratinocyte cancers,Basal cell carcinoma,Basal cell carcinoma,Basal cell carcinoma,Basal cell carcinoma,Basal cell carcinoma	ref,ref,alt		ENSG00000285837	9478				FALSE	-0.0164229	FALSE	-0.0166365	FALSE	-0.0164987	FALSE	FALSE
fragment-0623_allele-alt	623	alt	rs377259998	chr10	62681488		T	62681405	62681569	rs10995251,rs10995255,rs16917546	Atopic dermatitis,Multiple keratinocyte cancers,Multiple keratinocyte cancers,Multiple keratinocyte cancers,Multiple keratinocyte cancers,Basal cell carcinoma,Basal cell carcinoma,Basal cell carcinoma,Basal cell carcinoma,Basal cell carcinoma	ref,ref,alt		ENSG00000285837	9478				FALSE	-0.0164229	FALSE	-0.0166365	FALSE	-0.0164987	FALSE	FALSE
fragment-0624_allele-ref	624	ref	rs150906	chr10	62789992	G	A	62789910	62790074	rs224108	Atopic dermatitis		ENSG00000238280	ADO	14727	JMJD1C,ADO			FALSE	0.560701	TRUE	0.539788	TRUE	0.613873	TRUE	FALSE
fragment-0624_allele-alt	624	alt	rs150906	chr10	62789992	G	A	62789910	62790074	rs224108	Atopic dermatitis		ENSG00000238280	ADO	14727	JMJD1C,ADO			FALSE	0.560701	TRUE	0.539788	TRUE	0.613873	TRUE	FALSE
fragment-0625_allele-ref	625	ref	rs74836371	chr10	62803940	CT		62803858	62804022	rs7922314	Psoriasis	/ref	ENSG00000238280	ADO	779	EGR2		ADO	FALSE	0.148914	FALSE	-0.0460094	FALSE	0.0266323	FALSE	TRUE
fragment-0625_allele-alt	625	alt	rs74836371	chr10	62803940	CT		62803858	62804022	rs7922314	Psoriasis	/ref	ENSG00000238280	ADO	779	EGR2		ADO	FALSE	0.148914	FALSE	-0.0460094	FALSE	0.0266323	FALSE	TRUE
fragment-0626_allele-ref	626	ref	rs9971363	chr10	62803942	A	G	62803860	62804024	rs1444418	Atopic dermatitis	ref	ENSG00000238280	ADO	777	ADO		ADO	FALSE	-0.0121696	FALSE	0.188159	FALSE	0.0820394	FALSE	TRUE
fragment-0626_allele-alt	626	alt	rs9971363	chr10	62803942	A	G	62803860	62804024	rs1444418	Atopic dermatitis	ref	ENSG00000238280	ADO	777	ADO		ADO	FALSE	-0.0121696	FALSE	0.188159	FALSE	0.0820394	FALSE	TRUE
fragment-0627_allele-ref	627	ref	rs7090365	chr10	62804668	A	C	62804586	62804750	rs1444418	Atopic dermatitis	ref	ENSG00000238280	ADO	51	ADO		ADO	FALSE	0.0520759	FALSE	-0.0497934	FALSE	-0.0232195	FALSE	TRUE
fragment-0627_allele-alt	627	alt	rs7090365	chr10	62804668	A	C	62804586	62804750	rs1444418	Atopic dermatitis	ref	ENSG00000238280	ADO	51	ADO		ADO	FALSE	0.0520759	FALSE	-0.0497934	FALSE	-0.0232195	FALSE	TRUE
fragment-0628_allele-ref	628	ref	rs61744064	chr10	62805251	G	A	62805169	62805333	rs7922314	Psoriasis	ref	ENSG00000238280,ADO	ADO	532	EGR2			FALSE	-0.127548	FALSE	0.0531569	FALSE	0.00160018	FALSE	TRUE
fragment-0628_allele-alt	628	alt	rs61744064	chr10	62805251	G	A	62805169	62805333	rs7922314	Psoriasis	ref	ENSG00000238280,ADO	ADO	532	EGR2			FALSE	-0.127548	FALSE	0.0531569	FALSE	0.00160018	FALSE	TRUE
fragment-0629_allele-ref	629	ref	rs10995321	chr10	62831852	C	A	62831770	62831934	rs7922314	Psoriasis	ref	ENSG00000289487	EGR2	12686				FALSE	-0.0357915	FALSE	-0.320172	FALSE	-0.00460801	FALSE	TRUE
fragment-0629_allele-alt	629	alt	rs10995321	chr10	62831852	C	A	62831770	62831934	rs7922314	Psoriasis	ref	ENSG00000289487	EGR2	12686				FALSE	-0.0357915	FALSE	-0.320172	FALSE	-0.00460801	FALSE	TRUE
fragment-0630_allele-ref	630	ref	rs60644432	chr10	65860409	T	C	65860327	65860491	rs10996738	Multiple keratinocyte cancers		LINC01515	CTNNA3	52047				FALSE	0.061741	FALSE	0.0881891	FALSE	0.0936051	FALSE	FALSE
fragment-0630_allele-alt	630	alt	rs60644432	chr10	65860409	T	C	65860327	65860491	rs10996738	Multiple keratinocyte cancers		LINC01515	CTNNA3	52047				FALSE	0.061741	FALSE	0.0881891	FALSE	0.0936051	FALSE	FALSE
fragment-0631_allele-ref	631	ref	rs56253316	chr10	65861040	G		65860958	65861122	rs10996738	Multiple keratinocyte cancers	/ref	LINC01515	CTNNA3	51416	LINC01515			FALSE	0.0684977	FALSE	0.0914776	FALSE	0.0184115	FALSE	TRUE
fragment-0631_allele-alt	631	alt	rs56253316	chr10	65861040	G		65860958	65861122	rs10996738	Multiple keratinocyte cancers	/ref	LINC01515	CTNNA3	51416	LINC01515			FALSE	0.0684977	FALSE	0.0914776	FALSE	0.0184115	FALSE	TRUE
fragment-0632_allele-ref	632	ref	rs79731927	chr10	65861285	C	G	65861203	65861367	rs10996738	Multiple keratinocyte cancers		LINC01515	CTNNA3	51171				FALSE	0.159309	FALSE	0.223383	FALSE	0.0178316	FALSE	FALSE
fragment-0632_allele-alt	632	alt	rs79731927	chr10	65861285	C	G	65861203	65861367	rs10996738	Multiple keratinocyte cancers		LINC01515	CTNNA3	51171				FALSE	0.159309	FALSE	0.223383	FALSE	0.0178316	FALSE	FALSE
fragment-0633_allele-ref	633	ref	rs17816628	chr10	65861681	A	G	65861599	65861763	rs10996738	Multiple keratinocyte cancers	ref	LINC01515	CTNNA3	50775	LINC01515			FALSE	0.121812	FALSE	0.356803	FALSE	0.471862	FALSE	TRUE
fragment-0633_allele-alt	633	alt	rs17816628	chr10	65861681	A	G	65861599	65861763	rs10996738	Multiple keratinocyte cancers	ref	LINC01515	CTNNA3	50775	LINC01515			FALSE	0.121812	FALSE	0.356803	FALSE	0.471862	FALSE	TRUE
fragment-0634_allele-ref	634	ref	rs12243305	chr10	65861701	G	A	65861619	65861783	rs10996738	Multiple keratinocyte cancers		LINC01515	CTNNA3	50755				FALSE	-0.236599	FALSE	-0.255208	FALSE	-0.447582	FALSE	FALSE
fragment-0634_allele-alt	634	alt	rs12243305	chr10	65861701	G	A	65861619	65861783	rs10996738	Multiple keratinocyte cancers		LINC01515	CTNNA3	50755				FALSE	-0.236599	FALSE	-0.255208	FALSE	-0.447582	FALSE	FALSE
fragment-0635_allele-ref	635	ref	rs35386240	chr10	65861813	T		65861731	65861895	rs10996738	Multiple keratinocyte cancers	/ref	LINC01515	CTNNA3	50643	LINC01515			FALSE	0.0733768	FALSE	0.11747	FALSE	0.0105488	FALSE	TRUE
fragment-0635_allele-alt	635	alt	rs35386240	chr10	65861813	T		65861731	65861895	rs10996738	Multiple keratinocyte cancers	/ref	LINC01515	CTNNA3	50643	LINC01515			FALSE	0.0733768	FALSE	0.11747	FALSE	0.0105488	FALSE	TRUE
fragment-0636_allele-ref	636	ref	rs12184398	chr10	65945135	T	C	65945053	65945217	rs10996738	Multiple keratinocyte cancers	ref	CTNNA3	CTNNA3	32679	LINC01515			FALSE	-0.255493	FALSE	-0.284053	FALSE	-0.298043	FALSE	TRUE
fragment-0636_allele-alt	636	alt	rs12184398	chr10	65945135	T	C	65945053	65945217	rs10996738	Multiple keratinocyte cancers	ref	CTNNA3	CTNNA3	32679	LINC01515			FALSE	-0.255493	FALSE	-0.284053	FALSE	-0.298043	FALSE	TRUE
fragment-0637_allele-ref	637	ref	rs7092427	chr10	68096815	A	T	68096733	68096897	rs6480305	Psoriasis		MYPN	MYPN	8919	CTNNA3,SIRT1,HERC4,DNAJC12	HERC4,HNRNPH3,PBLD		FALSE	0.00288153	FALSE	0.185854	FALSE	-0.117339	FALSE	FALSE
fragment-0637_allele-alt	637	alt	rs7092427	chr10	68096815	A	T	68096733	68096897	rs6480305	Psoriasis		MYPN	MYPN	8919	CTNNA3,SIRT1,HERC4,DNAJC12	HERC4,HNRNPH3,PBLD		FALSE	0.00288153	FALSE	0.185854	FALSE	-0.117339	FALSE	FALSE
fragment-0638_allele-ref	638	ref	rs28553894	chr10	73730085	C	A	73730003	73730167	rs2459446,rs2675662	Psoriasis,Psoriasis,Psoriasis	ref,ref	BMS1P4,BMS1P4-AGAP5,BMS1P4	SEC24C	14286	SYNPO2L,NUDT13,PLAU,MYOZ1,C10orf55,BMS1P4,AGAP5,NDST2,ENSG00000272140.2,ENSG00000272630.1,ENSG00000279689.1,SEC24C,DUSP8P5,ENSG00000279088.1,ZSWIM8,FUT11,GLUD1P3,CAMK2G		GLUD1P3,BMS1P4	FALSE	0.159851	FALSE	-0.0562799	FALSE	0.0614546	FALSE	TRUE
fragment-0638_allele-alt	638	alt	rs28553894	chr10	73730085	C	A	73730003	73730167	rs2459446,rs2675662	Psoriasis,Psoriasis,Psoriasis	ref,ref	BMS1P4,BMS1P4-AGAP5,BMS1P4	SEC24C	14286	SYNPO2L,NUDT13,PLAU,MYOZ1,C10orf55,BMS1P4,AGAP5,NDST2,ENSG00000272140.2,ENSG00000272630.1,ENSG00000279689.1,SEC24C,DUSP8P5,ENSG00000279088.1,ZSWIM8,FUT11,GLUD1P3,CAMK2G		GLUD1P3,BMS1P4	FALSE	0.159851	FALSE	-0.0562799	FALSE	0.0614546	FALSE	TRUE
fragment-0639_allele-ref	639	ref	rs28718766	chr10	73730086	C	A	73730004	73730168	rs2459446,rs2675662	Psoriasis,Psoriasis,Psoriasis	ref,ref	BMS1P4,BMS1P4-AGAP5,BMS1P4	SEC24C	14285	SYNPO2L,NUDT13,PLAU,MYOZ1,C10orf55,BMS1P4,AGAP5,NDST2,ENSG00000272140.2,ENSG00000272630.1,ENSG00000279689.1,SEC24C,DUSP8P5,ENSG00000279088.1,ZSWIM8,FUT11,GLUD1P3,CAMK2G		GLUD1P3,BMS1P4	FALSE	-0.132334	FALSE	-0.148596	FALSE	-0.0829872	FALSE	TRUE
fragment-0639_allele-alt	639	alt	rs28718766	chr10	73730086	C	A	73730004	73730168	rs2459446,rs2675662	Psoriasis,Psoriasis,Psoriasis	ref,ref	BMS1P4,BMS1P4-AGAP5,BMS1P4	SEC24C	14285	SYNPO2L,NUDT13,PLAU,MYOZ1,C10orf55,BMS1P4,AGAP5,NDST2,ENSG00000272140.2,ENSG00000272630.1,ENSG00000279689.1,SEC24C,DUSP8P5,ENSG00000279088.1,ZSWIM8,FUT11,GLUD1P3,CAMK2G		GLUD1P3,BMS1P4	FALSE	-0.132334	FALSE	-0.148596	FALSE	-0.0829872	FALSE	TRUE
fragment-0640_allele-ref	640	ref	rs12775558	chr10	73811110	G	A	73811028	73811192	rs2459446,rs2675662	Psoriasis,Psoriasis,Psoriasis	ref,alt	NDST2,ENSG00000272916	NDST2,ENSG00000272916	540	AGAP5,ENSG00000272630.1,ENSG00000279689.1,SEC24C,CAMK2G,NUDT13,PLAU,DUSP8P5,FUT11,GLUD1P3,NDST2,ENSG00000272140.2,ZSWIM8-AS1,ZSWIM8,SYNPO2L,MYOZ1,C10orf55,BMS1P4,ENSG00000279088.1	ZSWIM8		FALSE	-0.0481554	FALSE	0.573304	FALSE	0.391225	FALSE	FALSE
fragment-0640_allele-alt	640	alt	rs12775558	chr10	73811110	G	A	73811028	73811192	rs2459446,rs2675662	Psoriasis,Psoriasis,Psoriasis	ref,alt	NDST2,ENSG00000272916	NDST2,ENSG00000272916	540	AGAP5,ENSG00000272630.1,ENSG00000279689.1,SEC24C,CAMK2G,NUDT13,PLAU,DUSP8P5,FUT11,GLUD1P3,NDST2,ENSG00000272140.2,ZSWIM8-AS1,ZSWIM8,SYNPO2L,MYOZ1,C10orf55,BMS1P4,ENSG00000279088.1	ZSWIM8		FALSE	-0.0481554	FALSE	0.573304	FALSE	0.391225	FALSE	FALSE
fragment-0641_allele-ref	641	ref	rs35611463	chr10	73811447		G	73811364	73811528	rs2459446,rs2675662	Psoriasis,Psoriasis,Psoriasis	ref,alt	NDST2,ENSG00000272916	NDST2,ENSG00000272916	203	AGAP5,ENSG00000272630.1,ENSG00000279689.1,SEC24C,CAMK2G,NUDT13,PLAU,DUSP8P5,FUT11,GLUD1P3,NDST2,ENSG00000272140.2,ZSWIM8-AS1,DNAJC9,ZSWIM8,SYNPO2L,MYOZ1,C10orf55,BMS1P4,ENSG00000279088.1	ZSWIM8	NDST2	FALSE	0.149157	FALSE	0.199525	FALSE	-0.308008	FALSE	FALSE
fragment-0641_allele-alt	641	alt	rs35611463	chr10	73811447		G	73811364	73811528	rs2459446,rs2675662	Psoriasis,Psoriasis,Psoriasis	ref,alt	NDST2,ENSG00000272916	NDST2,ENSG00000272916	203	AGAP5,ENSG00000272630.1,ENSG00000279689.1,SEC24C,CAMK2G,NUDT13,PLAU,DUSP8P5,FUT11,GLUD1P3,NDST2,ENSG00000272140.2,ZSWIM8-AS1,DNAJC9,ZSWIM8,SYNPO2L,MYOZ1,C10orf55,BMS1P4,ENSG00000279088.1	ZSWIM8	NDST2	FALSE	0.149157	FALSE	0.199525	FALSE	-0.308008	FALSE	FALSE
fragment-0642_allele-ref	642	ref	rs2306328	chr10	73819752	C	T	73819670	73819834	rs2675662	Psoriasis,Psoriasis		CAMK2G	CAMK2G	5016	SYNPO2L,NUDT13,PLAU,MYOZ1,C10orf55,BMS1P4,AGAP5,NDST2,ENSG00000272140.2,ZSWIM8-AS1,ENSG00000272630.1,SEC24C,DUSP8P5,ENSG00000279088.1,ZSWIM8,FUT11,GLUD1P3,CAMK2G		CAMK2G	FALSE	-0.164085	FALSE	0.164946	FALSE	-0.168222	FALSE	FALSE
fragment-0642_allele-alt	642	alt	rs2306328	chr10	73819752	C	T	73819670	73819834	rs2675662	Psoriasis,Psoriasis		CAMK2G	CAMK2G	5016	SYNPO2L,NUDT13,PLAU,MYOZ1,C10orf55,BMS1P4,AGAP5,NDST2,ENSG00000272140.2,ZSWIM8-AS1,ENSG00000272630.1,SEC24C,DUSP8P5,ENSG00000279088.1,ZSWIM8,FUT11,GLUD1P3,CAMK2G		CAMK2G	FALSE	-0.164085	FALSE	0.164946	FALSE	-0.168222	FALSE	FALSE
fragment-0643_allele-ref	643	ref	rs7098444	chr10	73820284	C	T	73820202	73820366	rs2675662	Psoriasis,Psoriasis		CAMK2G	CAMK2G	5548	SYNPO2L,NUDT13,PLAU,MYOZ1,C10orf55,BMS1P4,AGAP5,ECD,NDST2,ENSG00000272140.2,ZSWIM8-AS1,SEC24C,DUSP8P5,ENSG00000279088.1,ZSWIM8,FUT11,GLUD1P3,CAMK2G			FALSE	-0.13311	FALSE	-0.32127	FALSE	0.00285151	FALSE	FALSE
fragment-0643_allele-alt	643	alt	rs7098444	chr10	73820284	C	T	73820202	73820366	rs2675662	Psoriasis,Psoriasis		CAMK2G	CAMK2G	5548	SYNPO2L,NUDT13,PLAU,MYOZ1,C10orf55,BMS1P4,AGAP5,ECD,NDST2,ENSG00000272140.2,ZSWIM8-AS1,SEC24C,DUSP8P5,ENSG00000279088.1,ZSWIM8,FUT11,GLUD1P3,CAMK2G			FALSE	-0.13311	FALSE	-0.32127	FALSE	0.00285151	FALSE	FALSE
fragment-0644_allele-ref	644	ref	rs2675662	chr10	73839369	A	G	73839287	73839451	rs2459446,rs2675662,rs2675669	Psoriasis,Psoriasis,Psoriasis,Psoriasis	alt,ref,alt	CAMK2G	CAMK2G	2463	SYNPO2L,NUDT13,PLAU,MYOZ1,C10orf55,BMS1P4,AGAP5,NDST2,ENSG00000272140.2,SEC24C,DUSP8P5,ENSG00000279088.1,ZSWIM8,FUT11,CAMK2G			FALSE	-0.0354296	TRUE	0.315371	FALSE	0.193935	TRUE	FALSE
fragment-0644_allele-alt	644	alt	rs2675662	chr10	73839369	A	G	73839287	73839451	rs2459446,rs2675662,rs2675669	Psoriasis,Psoriasis,Psoriasis,Psoriasis	alt,ref,alt	CAMK2G	CAMK2G	2463	SYNPO2L,NUDT13,PLAU,MYOZ1,C10orf55,BMS1P4,AGAP5,NDST2,ENSG00000272140.2,SEC24C,DUSP8P5,ENSG00000279088.1,ZSWIM8,FUT11,CAMK2G			FALSE	-0.0354296	TRUE	0.315371	FALSE	0.193935	TRUE	FALSE
fragment-0645_allele-ref	645	ref	rs2664280	chr10	73857586	A	T	73857504	73857668	rs2459446,rs2675662,rs2675669	Psoriasis,Psoriasis,Psoriasis,Psoriasis	ref,alt,ref	CAMK2G	CAMK2G	10472	MYOZ1,NUDT13,PLAU,C10orf55,BMS1P4,AGAP5,NDST2,ENSG00000272140.2,SEC24C,DUSP8P5,ENSG00000279088.1,ZSWIM8,FUT11,CAMK2G			TRUE	-0.702886	FALSE	-0.356076	FALSE	-0.282792	TRUE	FALSE
fragment-0645_allele-alt	645	alt	rs2664280	chr10	73857586	A	T	73857504	73857668	rs2459446,rs2675662,rs2675669	Psoriasis,Psoriasis,Psoriasis,Psoriasis	ref,alt,ref	CAMK2G	CAMK2G	10472	MYOZ1,NUDT13,PLAU,C10orf55,BMS1P4,AGAP5,NDST2,ENSG00000272140.2,SEC24C,DUSP8P5,ENSG00000279088.1,ZSWIM8,FUT11,CAMK2G			TRUE	-0.702886	FALSE	-0.356076	FALSE	-0.282792	TRUE	FALSE
fragment-0646_allele-ref	646	ref	rs2688625	chr10	73871790	T	C	73871708	73871872	rs2459446,rs2675662,rs2675669	Psoriasis,Psoriasis,Psoriasis,Psoriasis	ref,alt,ref	CAMK2G	CAMK2G	2800	MYOZ1,PLAU,C10orf55,BMS1P4,AGAP5,NDST2,ENSG00000272140.2,SEC24C,DUSP8P5,ENSG00000279088.1,ZSWIM8,FUT11,CAMK2G			FALSE	-0.396747	TRUE	-0.387038	FALSE	-0.167559	TRUE	FALSE
fragment-0646_allele-alt	646	alt	rs2688625	chr10	73871790	T	C	73871708	73871872	rs2459446,rs2675662,rs2675669	Psoriasis,Psoriasis,Psoriasis,Psoriasis	ref,alt,ref	CAMK2G	CAMK2G	2800	MYOZ1,PLAU,C10orf55,BMS1P4,AGAP5,NDST2,ENSG00000272140.2,SEC24C,DUSP8P5,ENSG00000279088.1,ZSWIM8,FUT11,CAMK2G			FALSE	-0.396747	TRUE	-0.387038	FALSE	-0.167559	TRUE	FALSE
fragment-0647_allele-ref	647	ref	rs2633312	chr10	73871997	T	A	73871915	73872079	rs2459446,rs2675662,rs2675669	Psoriasis,Psoriasis,Psoriasis,Psoriasis	ref,alt,ref	CAMK2G	CAMK2G	2593	MYOZ1,PLAU,C10orf55,BMS1P4,AGAP5,NDST2,ENSG00000272140.2,SEC24C,DUSP8P5,ENSG00000279088.1,ZSWIM8,FUT11,CAMK2G			FALSE	-0.000104657	FALSE	-0.0759477	FALSE	-0.065624	FALSE	FALSE
fragment-0647_allele-alt	647	alt	rs2633312	chr10	73871997	T	A	73871915	73872079	rs2459446,rs2675662,rs2675669	Psoriasis,Psoriasis,Psoriasis,Psoriasis	ref,alt,ref	CAMK2G	CAMK2G	2593	MYOZ1,PLAU,C10orf55,BMS1P4,AGAP5,NDST2,ENSG00000272140.2,SEC24C,DUSP8P5,ENSG00000279088.1,ZSWIM8,FUT11,CAMK2G			FALSE	-0.000104657	FALSE	-0.0759477	FALSE	-0.065624	FALSE	FALSE
fragment-0648_allele-ref	648	ref	rs2675668	chr10	73876390	G	A	73876308	73876472	rs2459446,rs2675662,rs2675669	Psoriasis,Psoriasis,Psoriasis,Psoriasis	ref,ref,ref		CAMK2G	1800	MYOZ1,PLAU,C10orf55,BMS1P4,AGAP5,NDST2,ENSG00000272140.2,SEC24C,DUSP8P5,ENSG00000279088.1,ZSWIM8,FUT11,CAMK2G	CAMK2G	CAMK2G	FALSE	-0.30761	TRUE	-0.397943	FALSE	-0.267617	TRUE	TRUE
fragment-0648_allele-alt	648	alt	rs2675668	chr10	73876390	G	A	73876308	73876472	rs2459446,rs2675662,rs2675669	Psoriasis,Psoriasis,Psoriasis,Psoriasis	ref,ref,ref		CAMK2G	1800	MYOZ1,PLAU,C10orf55,BMS1P4,AGAP5,NDST2,ENSG00000272140.2,SEC24C,DUSP8P5,ENSG00000279088.1,ZSWIM8,FUT11,CAMK2G	CAMK2G	CAMK2G	FALSE	-0.30761	TRUE	-0.397943	FALSE	-0.267617	TRUE	TRUE
fragment-0649_allele-ref	649	ref	rs2688614	chr10	73893118	G	A	73893036	73893200	rs2459446,rs2675662,rs2675669	Psoriasis,Psoriasis,Psoriasis,Psoriasis	ref,alt,alt		PLAU	16058	SYNPO2L,NUDT13,PLAU,MYOZ1,C10orf55,BMS1P4,AGAP5,NDST2,ENSG00000272140.2,SEC24C,DUSP8P5,ENSG00000279088.1,ZSWIM8,FUT11,CAMK2G	C10orf55,VCL,PLAU		FALSE	-0.301107	TRUE	-0.458836	FALSE	-0.185368	TRUE	FALSE
fragment-0649_allele-alt	649	alt	rs2688614	chr10	73893118	G	A	73893036	73893200	rs2459446,rs2675662,rs2675669	Psoriasis,Psoriasis,Psoriasis,Psoriasis	ref,alt,alt		PLAU	16058	SYNPO2L,NUDT13,PLAU,MYOZ1,C10orf55,BMS1P4,AGAP5,NDST2,ENSG00000272140.2,SEC24C,DUSP8P5,ENSG00000279088.1,ZSWIM8,FUT11,CAMK2G	C10orf55,VCL,PLAU		FALSE	-0.301107	TRUE	-0.458836	FALSE	-0.185368	TRUE	FALSE
fragment-0650_allele-ref	650	ref	rs2675669	chr10	73894114	C	T	73894032	73894196	rs2459446,rs2675662,rs2675669	Psoriasis,Psoriasis,Psoriasis,Psoriasis	ref,ref,ref		PLAU	15062	SYNPO2L,MYOZ1,PLAU,C10orf55,BMS1P4,AGAP5,ECD,ENSG00000272140.2,SEC24C,DUSP8P5,ENSG00000279088.1,ZSWIM8,FUT11,CAMK2G	C10orf55,VCL,PLAU		FALSE	-0.0900391	FALSE	-0.114388	FALSE	-0.0554399	FALSE	TRUE
fragment-0650_allele-alt	650	alt	rs2675669	chr10	73894114	C	T	73894032	73894196	rs2459446,rs2675662,rs2675669	Psoriasis,Psoriasis,Psoriasis,Psoriasis	ref,ref,ref		PLAU	15062	SYNPO2L,MYOZ1,PLAU,C10orf55,BMS1P4,AGAP5,ECD,ENSG00000272140.2,SEC24C,DUSP8P5,ENSG00000279088.1,ZSWIM8,FUT11,CAMK2G	C10orf55,VCL,PLAU		FALSE	-0.0900391	FALSE	-0.114388	FALSE	-0.0554399	FALSE	TRUE
fragment-0651_allele-ref	651	ref	rs2633307	chr10	73894123	G	A	73894041	73894205	rs2459446,rs2675662,rs2675669	Psoriasis,Psoriasis,Psoriasis,Psoriasis	ref,alt,ref		PLAU	15053	SYNPO2L,NUDT13,PLAU,MYOZ1,C10orf55,BMS1P4,AGAP5,NDST2,ENSG00000272140.2,SEC24C,DUSP8P5,ENSG00000279088.1,ZSWIM8,FUT11,CAMK2G	C10orf55,VCL,PLAU		FALSE	0.286516	FALSE	0.320774	FALSE	0.173778	FALSE	FALSE
fragment-0651_allele-alt	651	alt	rs2633307	chr10	73894123	G	A	73894041	73894205	rs2459446,rs2675662,rs2675669	Psoriasis,Psoriasis,Psoriasis,Psoriasis	ref,alt,ref		PLAU	15053	SYNPO2L,NUDT13,PLAU,MYOZ1,C10orf55,BMS1P4,AGAP5,NDST2,ENSG00000272140.2,SEC24C,DUSP8P5,ENSG00000279088.1,ZSWIM8,FUT11,CAMK2G	C10orf55,VCL,PLAU		FALSE	0.286516	FALSE	0.320774	FALSE	0.173778	FALSE	FALSE
fragment-0652_allele-ref	652	ref	rs2633308	chr10	73894146	A	T	73894064	73894228	rs2459446,rs2675662,rs2675669	Psoriasis,Psoriasis,Psoriasis,Psoriasis	ref,alt,ref		PLAU	15030	SYNPO2L,MYOZ1,PLAU,C10orf55,BMS1P4,AGAP5,ENSG00000272140.2,SEC24C,DUSP8P5,ENSG00000279088.1,ZSWIM8,FUT11,CAMK2G	C10orf55,VCL,PLAU		FALSE	0.320976	FALSE	0.281426	FALSE	0.15714	FALSE	FALSE
fragment-0652_allele-alt	652	alt	rs2633308	chr10	73894146	A	T	73894064	73894228	rs2459446,rs2675662,rs2675669	Psoriasis,Psoriasis,Psoriasis,Psoriasis	ref,alt,ref		PLAU	15030	SYNPO2L,MYOZ1,PLAU,C10orf55,BMS1P4,AGAP5,ENSG00000272140.2,SEC24C,DUSP8P5,ENSG00000279088.1,ZSWIM8,FUT11,CAMK2G	C10orf55,VCL,PLAU		FALSE	0.320976	FALSE	0.281426	FALSE	0.15714	FALSE	FALSE
fragment-0653_allele-ref	653	ref	rs72814394	chr10	73896567	C	T	73896485	73896649	rs2459446,rs2675662,rs2675669	Psoriasis,Psoriasis,Psoriasis,Psoriasis	ref,alt,alt		PLAU	12609	SYNPO2L,MYOZ1,PLAU,C10orf55,BMS1P4,AGAP5,NDST2,ENSG00000272140.2,SEC24C,DUSP8P5,ENSG00000279088.1,ZSWIM8,FUT11,CAMK2G			FALSE	-0.256131	FALSE	0.155167	FALSE	0.172433	FALSE	FALSE
fragment-0653_allele-alt	653	alt	rs72814394	chr10	73896567	C	T	73896485	73896649	rs2459446,rs2675662,rs2675669	Psoriasis,Psoriasis,Psoriasis,Psoriasis	ref,alt,alt		PLAU	12609	SYNPO2L,MYOZ1,PLAU,C10orf55,BMS1P4,AGAP5,NDST2,ENSG00000272140.2,SEC24C,DUSP8P5,ENSG00000279088.1,ZSWIM8,FUT11,CAMK2G			FALSE	-0.256131	FALSE	0.155167	FALSE	0.172433	FALSE	FALSE
fragment-0654_allele-ref	654	ref	rs2688609	chr10	73898423	G	A	73898341	73898505	rs2459446,rs2675662,rs2675669	Psoriasis,Psoriasis,Psoriasis,Psoriasis	ref,alt,alt		PLAU	10753	SYNPO2L,MYOZ1,PLAU,C10orf55,BMS1P4,AGAP5,NDST2,ENSG00000272140.2,SEC24C,DUSP8P5,ENSG00000279088.1,ZSWIM8,FUT11,CAMK2G			FALSE	-0.395304	FALSE	-0.240161	FALSE	-0.0839949	FALSE	FALSE
fragment-0654_allele-alt	654	alt	rs2688609	chr10	73898423	G	A	73898341	73898505	rs2459446,rs2675662,rs2675669	Psoriasis,Psoriasis,Psoriasis,Psoriasis	ref,alt,alt		PLAU	10753	SYNPO2L,MYOZ1,PLAU,C10orf55,BMS1P4,AGAP5,NDST2,ENSG00000272140.2,SEC24C,DUSP8P5,ENSG00000279088.1,ZSWIM8,FUT11,CAMK2G			FALSE	-0.395304	FALSE	-0.240161	FALSE	-0.0839949	FALSE	FALSE
fragment-0655_allele-ref	655	ref	rs2688608	chr10	73898591	G	T	73898509	73898673	rs2459446,rs2675662,rs2675669	Psoriasis,Psoriasis,Psoriasis,Psoriasis	ref,ref,ref		PLAU	10585	SYNPO2L,MYOZ1,PLAU,C10orf55,BMS1P4,AGAP5,NDST2,ENSG00000272140.2,SEC24C,DUSP8P5,ENSG00000279088.1,ZSWIM8,FUT11,CAMK2G			FALSE	-0.13466	TRUE	-0.323768	FALSE	0.0768676	TRUE	TRUE
fragment-0655_allele-alt	655	alt	rs2688608	chr10	73898591	G	T	73898509	73898673	rs2459446,rs2675662,rs2675669	Psoriasis,Psoriasis,Psoriasis,Psoriasis	ref,ref,ref		PLAU	10585	SYNPO2L,MYOZ1,PLAU,C10orf55,BMS1P4,AGAP5,NDST2,ENSG00000272140.2,SEC24C,DUSP8P5,ENSG00000279088.1,ZSWIM8,FUT11,CAMK2G			FALSE	-0.13466	TRUE	-0.323768	FALSE	0.0768676	TRUE	TRUE
fragment-0656_allele-ref	656	ref	rs2675679	chr10	73898823	G	A	73898741	73898905	rs2459446,rs2675662,rs2675669	Psoriasis,Psoriasis,Psoriasis,Psoriasis	ref,alt,alt		PLAU	10353	SYNPO2L,MYOZ1,PLAU,C10orf55,BMS1P4,AGAP5,NDST2,ENSG00000272140.2,SEC24C,DUSP8P5,ENSG00000279088.1,ZSWIM8,FUT11,CAMK2G			FALSE	0.238978	FALSE	0.265209	FALSE	0.171925	FALSE	FALSE
fragment-0656_allele-alt	656	alt	rs2675679	chr10	73898823	G	A	73898741	73898905	rs2459446,rs2675662,rs2675669	Psoriasis,Psoriasis,Psoriasis,Psoriasis	ref,alt,alt		PLAU	10353	SYNPO2L,MYOZ1,PLAU,C10orf55,BMS1P4,AGAP5,NDST2,ENSG00000272140.2,SEC24C,DUSP8P5,ENSG00000279088.1,ZSWIM8,FUT11,CAMK2G			FALSE	0.238978	FALSE	0.265209	FALSE	0.171925	FALSE	FALSE
fragment-0657_allele-ref	657	ref	rs2675680	chr10	73899106	T	C	73899024	73899188	rs2459446,rs2675662,rs2675669	Psoriasis,Psoriasis,Psoriasis,Psoriasis	ref,ref,ref		PLAU	10070	SYNPO2L,MYOZ1,PLAU,C10orf55,BMS1P4,AGAP5,NDST2,ENSG00000272140.2,SEC24C,DUSP8P5,ENSG00000279088.1,ZSWIM8,FUT11,CAMK2G			FALSE	0.190908	FALSE	0.242263	FALSE	0.189111	FALSE	TRUE
fragment-0657_allele-alt	657	alt	rs2675680	chr10	73899106	T	C	73899024	73899188	rs2459446,rs2675662,rs2675669	Psoriasis,Psoriasis,Psoriasis,Psoriasis	ref,ref,ref		PLAU	10070	SYNPO2L,MYOZ1,PLAU,C10orf55,BMS1P4,AGAP5,NDST2,ENSG00000272140.2,SEC24C,DUSP8P5,ENSG00000279088.1,ZSWIM8,FUT11,CAMK2G			FALSE	0.190908	FALSE	0.242263	FALSE	0.189111	FALSE	TRUE
fragment-0658_allele-ref	658	ref	rs1815076	chr10	73900128	C	T	73900046	73900210	rs2459446,rs2675662,rs2675669	Psoriasis,Psoriasis,Psoriasis,Psoriasis	ref,alt,alt		PLAU	9048	SYNPO2L,MYOZ1,PLAU,C10orf55,BMS1P4,AGAP5,NDST2,ENSG00000272140.2,SEC24C,DUSP8P5,ENSG00000279088.1,ZSWIM8,FUT11,CAMK2G			FALSE	0.0624186	TRUE	-0.584142	FALSE	-0.366906	TRUE	FALSE
fragment-0658_allele-alt	658	alt	rs1815076	chr10	73900128	C	T	73900046	73900210	rs2459446,rs2675662,rs2675669	Psoriasis,Psoriasis,Psoriasis,Psoriasis	ref,alt,alt		PLAU	9048	SYNPO2L,MYOZ1,PLAU,C10orf55,BMS1P4,AGAP5,NDST2,ENSG00000272140.2,SEC24C,DUSP8P5,ENSG00000279088.1,ZSWIM8,FUT11,CAMK2G			FALSE	0.0624186	TRUE	-0.584142	FALSE	-0.366906	TRUE	FALSE
fragment-0659_allele-ref	659	ref	rs2675663	chr10	73900512	T	G	73900430	73900594	rs2459446,rs2675662,rs2675669	Psoriasis,Psoriasis,Psoriasis,Psoriasis	ref,alt,alt		PLAU	8664	SYNPO2L,NUDT13,PLAU,MYOZ1,C10orf55,BMS1P4,AGAP5,NDST2,ENSG00000272140.2,SEC24C,DUSP8P5,ENSG00000279088.1,ZSWIM8,FUT11,CAMK2G			FALSE	-0.187606	FALSE	-0.249536	FALSE	-0.219111	FALSE	FALSE
fragment-0659_allele-alt	659	alt	rs2675663	chr10	73900512	T	G	73900430	73900594	rs2459446,rs2675662,rs2675669	Psoriasis,Psoriasis,Psoriasis,Psoriasis	ref,alt,alt		PLAU	8664	SYNPO2L,NUDT13,PLAU,MYOZ1,C10orf55,BMS1P4,AGAP5,NDST2,ENSG00000272140.2,SEC24C,DUSP8P5,ENSG00000279088.1,ZSWIM8,FUT11,CAMK2G			FALSE	-0.187606	FALSE	-0.249536	FALSE	-0.219111	FALSE	FALSE
fragment-0660_allele-ref	660	ref	rs1916341	chr10	73911404	G	T	73911322	73911486	rs2675669	Psoriasis	ref	C10orf55,PLAU	PLAU	1436	SYNPO2L,MYOZ1,PLAU,C10orf55,BMS1P4,AGAP5,ENSG00000272140.2,SEC24C,ENSG00000279088.1,FUT11,CAMK2G			FALSE	0.126566	FALSE	-0.232685	FALSE	0.393792	FALSE	TRUE
fragment-0660_allele-alt	660	alt	rs1916341	chr10	73911404	G	T	73911322	73911486	rs2675669	Psoriasis	ref	C10orf55,PLAU	PLAU	1436	SYNPO2L,MYOZ1,PLAU,C10orf55,BMS1P4,AGAP5,ENSG00000272140.2,SEC24C,ENSG00000279088.1,FUT11,CAMK2G			FALSE	0.126566	FALSE	-0.232685	FALSE	0.393792	FALSE	TRUE
fragment-0661_allele-ref	661	ref	rs2227558	chr10	73912620	G	T	73912538	73912702	rs2675669	Psoriasis	alt	C10orf55,PLAU	PLAU	2652	SYNPO2L,MYOZ1,PLAU,C10orf55,BMS1P4,AGAP5,ENSG00000272140.2,SEC24C,ENSG00000279088.1,FUT11,CAMK2G			FALSE	0.341018	FALSE	0.0330195	FALSE	0.0345449	FALSE	FALSE
fragment-0661_allele-alt	661	alt	rs2227558	chr10	73912620	G	T	73912538	73912702	rs2675669	Psoriasis	alt	C10orf55,PLAU	PLAU	2652	SYNPO2L,MYOZ1,PLAU,C10orf55,BMS1P4,AGAP5,ENSG00000272140.2,SEC24C,ENSG00000279088.1,FUT11,CAMK2G			FALSE	0.341018	FALSE	0.0330195	FALSE	0.0345449	FALSE	FALSE
fragment-0662_allele-ref	662	ref	rs2227566	chr10	73913973	C	T	73913891	73914055	rs2675669	Psoriasis	ref	C10orf55,PLAU	PLAU	3522	SYNPO2L,MYOZ1,PLAU,C10orf55,BMS1P4,AGAP5,ENSG00000272140.2,SEC24C,ENSG00000279088.1,FUT11,CAMK2G			FALSE	0.320432	FALSE	0.215489	FALSE	0.0179289	FALSE	TRUE
fragment-0662_allele-alt	662	alt	rs2227566	chr10	73913973	C	T	73913891	73914055	rs2675669	Psoriasis	ref	C10orf55,PLAU	PLAU	3522	SYNPO2L,MYOZ1,PLAU,C10orf55,BMS1P4,AGAP5,ENSG00000272140.2,SEC24C,ENSG00000279088.1,FUT11,CAMK2G			FALSE	0.320432	FALSE	0.215489	FALSE	0.0179289	FALSE	TRUE
fragment-0663_allele-ref	663	ref	rs2227574	chr10	73917409	G		73917327	73917491	rs2675669	Psoriasis	/ref	C10orf55,PLAU	PLAU	86	SYNPO2L,MYOZ1,PLAU,C10orf55,BMS1P4,AGAP5,ECD,NDST2,ENSG00000272140.2,SEC24C,ENSG00000279088.1,ZSWIM8,FUT11,CAMK2G	VCL		FALSE	-0.0899676	FALSE	-0.0957521	FALSE	-0.257608	FALSE	TRUE
fragment-0663_allele-alt	663	alt	rs2227574	chr10	73917409	G		73917327	73917491	rs2675669	Psoriasis	/ref	C10orf55,PLAU	PLAU	86	SYNPO2L,MYOZ1,PLAU,C10orf55,BMS1P4,AGAP5,ECD,NDST2,ENSG00000272140.2,SEC24C,ENSG00000279088.1,ZSWIM8,FUT11,CAMK2G	VCL		FALSE	-0.0899676	FALSE	-0.0957521	FALSE	-0.257608	FALSE	TRUE
fragment-0664_allele-ref	664	ref	rs2227576	chr10	73918518	T	G	73918436	73918600	rs2675669	Psoriasis	ref	C10orf55	PLAU	1023		VCL		FALSE	-0.167031	FALSE	-0.227032	FALSE	-0.133329	FALSE	TRUE
fragment-0664_allele-alt	664	alt	rs2227576	chr10	73918518	T	G	73918436	73918600	rs2675669	Psoriasis	ref	C10orf55	PLAU	1023		VCL		FALSE	-0.167031	FALSE	-0.227032	FALSE	-0.133329	FALSE	TRUE
fragment-0665_allele-ref	665	ref	rs2461863	chr10	73920478	C	T	73920396	73920560	rs2675669	Psoriasis	alt	C10orf55	PLAU	2983	MYOZ1,PLAU,C10orf55,BMS1P4,AGAP5,ECD,ENSG00000272140.2,ENSG00000272630.1,SEC24C,DUSP8P5,ENSG00000279088.1,ZSWIM8,FUT11,CAMK2G	CAMK2G		FALSE	0.214029	FALSE	0.240351	FALSE	0.190275	FALSE	FALSE
fragment-0665_allele-alt	665	alt	rs2461863	chr10	73920478	C	T	73920396	73920560	rs2675669	Psoriasis	alt	C10orf55	PLAU	2983	MYOZ1,PLAU,C10orf55,BMS1P4,AGAP5,ECD,ENSG00000272140.2,ENSG00000272630.1,SEC24C,DUSP8P5,ENSG00000279088.1,ZSWIM8,FUT11,CAMK2G	CAMK2G		FALSE	0.214029	FALSE	0.240351	FALSE	0.190275	FALSE	FALSE
fragment-0666_allele-ref	666	ref	rs2633318	chr10	73930676	T	C	73930594	73930758	rs2675669	Psoriasis	ref		PLAU	13181	MYOZ1,PLAU,C10orf55,BMS1P4,AGAP5,NDST2,ENSG00000272140.2,SEC24C,ENSG00000279088.1,ZSWIM8,FUT11,CAMK2G	CAMK2G,VCL,PLAU		FALSE	-0.0775188	FALSE	-0.0096373	FALSE	-0.0679832	FALSE	TRUE
fragment-0666_allele-alt	666	alt	rs2633318	chr10	73930676	T	C	73930594	73930758	rs2675669	Psoriasis	ref		PLAU	13181	MYOZ1,PLAU,C10orf55,BMS1P4,AGAP5,NDST2,ENSG00000272140.2,SEC24C,ENSG00000279088.1,ZSWIM8,FUT11,CAMK2G	CAMK2G,VCL,PLAU		FALSE	-0.0775188	FALSE	-0.0096373	FALSE	-0.0679832	FALSE	TRUE
fragment-0667_allele-ref	667	ref	rs2633319	chr10	73931489	A	T	73931407	73931571	rs2675669	Psoriasis	ref		PLAU	13994	MYOZ1,PLAU,C10orf55,BMS1P4,AGAP5,ECD,ENSG00000272140.2,ENSG00000272630.1,SEC24C,ENSG00000279088.1,ZSWIM8,FUT11,CAMK2G	CAMK2G,VCL,PLAU		FALSE	0.145276	FALSE	0.0337648	FALSE	0.10808	FALSE	TRUE
fragment-0667_allele-alt	667	alt	rs2633319	chr10	73931489	A	T	73931407	73931571	rs2675669	Psoriasis	ref		PLAU	13994	MYOZ1,PLAU,C10orf55,BMS1P4,AGAP5,ECD,ENSG00000272140.2,ENSG00000272630.1,SEC24C,ENSG00000279088.1,ZSWIM8,FUT11,CAMK2G	CAMK2G,VCL,PLAU		FALSE	0.145276	FALSE	0.0337648	FALSE	0.10808	FALSE	TRUE
fragment-0668_allele-ref	668	ref	rs2633321	chr10	73933937	G	A	73933855	73934019	rs2675669	Psoriasis	ref		PLAU	16442	SYNPO2L,MYOZ1,PLAU,C10orf55,BMS1P4,AGAP5,ECD,ENSG00000272140.2,SEC24C,ENSG00000279088.1,ZSWIM8,FUT11	CAMK2G,VCL,PLAU		FALSE	0.2569	TRUE	0.435779	FALSE	0.236269	TRUE	TRUE
fragment-0668_allele-alt	668	alt	rs2633321	chr10	73933937	G	A	73933855	73934019	rs2675669	Psoriasis	ref		PLAU	16442	SYNPO2L,MYOZ1,PLAU,C10orf55,BMS1P4,AGAP5,ECD,ENSG00000272140.2,SEC24C,ENSG00000279088.1,ZSWIM8,FUT11	CAMK2G,VCL,PLAU		FALSE	0.2569	TRUE	0.435779	FALSE	0.236269	TRUE	TRUE
fragment-0669_allele-ref	669	ref	rs1250544	chr10	79273128	G	A	79273046	79273210	rs1108618,rs1250544,rs1250546	Psoriasis,Psoriasis,Psoriasis	ref,ref,alt	ZMIZ1	ZMIZ1	43390	PPIF	PPIF		FALSE	-0.270656	FALSE	-0.23155	FALSE	-0.281732	FALSE	FALSE
fragment-0669_allele-alt	669	alt	rs1250544	chr10	79273128	G	A	79273046	79273210	rs1108618,rs1250544,rs1250546	Psoriasis,Psoriasis,Psoriasis	ref,ref,alt	ZMIZ1	ZMIZ1	43390	PPIF	PPIF		FALSE	-0.270656	FALSE	-0.23155	FALSE	-0.281732	FALSE	FALSE
fragment-0670_allele-ref	670	ref	rs1250542	chr10	79274913	G	A	79274831	79274995	rs1108618,rs1250544,rs1250546	Psoriasis,Psoriasis,Psoriasis	ref,ref,alt	ZMIZ1	ZMIZ1	41605	PPIF	PPIF		FALSE	0.0466975	FALSE	0.384789	FALSE	0.203997	FALSE	FALSE
fragment-0670_allele-alt	670	alt	rs1250542	chr10	79274913	G	A	79274831	79274995	rs1108618,rs1250544,rs1250546	Psoriasis,Psoriasis,Psoriasis	ref,ref,alt	ZMIZ1	ZMIZ1	41605	PPIF	PPIF		FALSE	0.0466975	FALSE	0.384789	FALSE	0.203997	FALSE	FALSE
fragment-0671_allele-ref	671	ref	rs1250540	chr10	79276250	A	G	79276168	79276332	rs1108618,rs1250544,rs1250546	Psoriasis,Psoriasis,Psoriasis	ref,ref,ref	ZMIZ1	ZMIZ1	40268	PPIF		ZMIZ1	FALSE	-0.344511	FALSE	-0.153385	FALSE	-0.444523	FALSE	TRUE
fragment-0671_allele-alt	671	alt	rs1250540	chr10	79276250	A	G	79276168	79276332	rs1108618,rs1250544,rs1250546	Psoriasis,Psoriasis,Psoriasis	ref,ref,ref	ZMIZ1	ZMIZ1	40268	PPIF		ZMIZ1	FALSE	-0.344511	FALSE	-0.153385	FALSE	-0.444523	FALSE	TRUE
fragment-0672_allele-ref	672	ref	rs1250567	chr10	79286508	T	C	79286426	79286590	rs1108618	Psoriasis		ZMIZ1	ZMIZ1	30010				TRUE	0.348727	TRUE	0.524086	TRUE	0.364291	TRUE	FALSE
fragment-0672_allele-alt	672	alt	rs1250567	chr10	79286508	T	C	79286426	79286590	rs1108618	Psoriasis		ZMIZ1	ZMIZ1	30010				TRUE	0.348727	TRUE	0.524086	TRUE	0.364291	TRUE	FALSE
fragment-0673_allele-ref	673	ref	rs942793	chr10	79288401	T	G	79288319	79288483	rs1250544	Psoriasis	ref	ZMIZ1	ZMIZ1	28117	PLAC9,PPIF			FALSE	0.192287	TRUE	0.357973	TRUE	0.28732	TRUE	TRUE
fragment-0673_allele-alt	673	alt	rs942793	chr10	79288401	T	G	79288319	79288483	rs1250544	Psoriasis	ref	ZMIZ1	ZMIZ1	28117	PLAC9,PPIF			FALSE	0.192287	TRUE	0.357973	TRUE	0.28732	TRUE	TRUE
fragment-0674_allele-ref	674	ref	rs150190943	chr10	88473747	A	G	88473665	88473829	rs76959677	Psoriasis	alt	RNLS	RNLS	110782		ATAD1		FALSE	-0.0829343	FALSE	-0.157329	FALSE	-0.387849	FALSE	FALSE
fragment-0674_allele-alt	674	alt	rs150190943	chr10	88473747	A	G	88473665	88473829	rs76959677	Psoriasis	alt	RNLS	RNLS	110782		ATAD1		FALSE	-0.0829343	FALSE	-0.157329	FALSE	-0.387849	FALSE	FALSE
fragment-0675_allele-ref	675	ref	rs10882437	chr10	94362073	T	C	94361991	94362155	rs2274223	Esophageal SCC	ref	NOC3L	NOC3L	885	TBC1D12,PLCE1,ENSG00000273450.1,NOC3L,PLCE1-AS1	TBC1D12		FALSE	0.0615388	FALSE	0.0622864	TRUE	0.25162	TRUE	TRUE
fragment-0675_allele-alt	675	alt	rs10882437	chr10	94362073	T	C	94361991	94362155	rs2274223	Esophageal SCC	ref	NOC3L	NOC3L	885	TBC1D12,PLCE1,ENSG00000273450.1,NOC3L,PLCE1-AS1	TBC1D12		FALSE	0.0615388	FALSE	0.0622864	TRUE	0.25162	TRUE	TRUE
fragment-0676_allele-ref	676	ref	rs7100430	chr10	94362786	A	G	94362704	94362868	rs2274223	Esophageal SCC	alt	NOC3L	NOC3L	172	TBC1D12,PLCE1,ENSG00000273450.1,NOC3L,PLCE1-AS1	TBC1D12	NOC3L	FALSE	-0.132262	FALSE	0.116076	FALSE	-0.32696	FALSE	FALSE
fragment-0676_allele-alt	676	alt	rs7100430	chr10	94362786	A	G	94362704	94362868	rs2274223	Esophageal SCC	alt	NOC3L	NOC3L	172	TBC1D12,PLCE1,ENSG00000273450.1,NOC3L,PLCE1-AS1	TBC1D12	NOC3L	FALSE	-0.132262	FALSE	0.116076	FALSE	-0.32696	FALSE	FALSE
fragment-0677_allele-ref	677	ref	rs149784216	chr10	100183441	T	C	100183359	100183523	rs3750716	Dermatomyositis		ERLIN1	ERLIN1	2591				FALSE	-0.264148	FALSE	-0.270337	FALSE	-0.219328	FALSE	FALSE
fragment-0677_allele-alt	677	alt	rs149784216	chr10	100183441	T	C	100183359	100183523	rs3750716	Dermatomyositis		ERLIN1	ERLIN1	2591				FALSE	-0.264148	FALSE	-0.270337	FALSE	-0.219328	FALSE	FALSE
fragment-0678_allele-ref	678	ref	rs17668255	chr10	100240944	C	T	100240862	100241026	rs61871342	Psoriasis	alt	CWF19L1	CWF19L1	3643	BLOC1S2,PHB1P9,ERLIN1,DNMBP,TPM4P1,CPN1,CWF19L1			FALSE	0.145618	FALSE	-0.0296889	FALSE	0.208448	FALSE	FALSE
fragment-0678_allele-alt	678	alt	rs17668255	chr10	100240944	C	T	100240862	100241026	rs61871342	Psoriasis	alt	CWF19L1	CWF19L1	3643	BLOC1S2,PHB1P9,ERLIN1,DNMBP,TPM4P1,CPN1,CWF19L1			FALSE	0.145618	FALSE	-0.0296889	FALSE	0.208448	FALSE	FALSE
fragment-0679_allele-ref	679	ref	rs12784396	chr10	100267650	C	T	100267568	100267732	rs61871342	Psoriasis	alt	CWF19L1	CWF19L1	29	BLOC1S2,PHB1P9,ERLIN1,DNMBP,TPM4P1,CPN1,CWF19L1		CWF19L1	FALSE	-0.0284538	FALSE	-0.0240805	FALSE	-0.126398	FALSE	FALSE
fragment-0679_allele-alt	679	alt	rs12784396	chr10	100267650	C	T	100267568	100267732	rs61871342	Psoriasis	alt	CWF19L1	CWF19L1	29	BLOC1S2,PHB1P9,ERLIN1,DNMBP,TPM4P1,CPN1,CWF19L1		CWF19L1	FALSE	-0.0284538	FALSE	-0.0240805	FALSE	-0.126398	FALSE	FALSE
fragment-0680_allele-ref	680	ref	rs7899115	chr10	103831327	T	C	103831245	103831409	rs9419958	Multiple keratinocyte cancers,Basal cell carcinoma	ref	SH3PXD2A	SH3PXD2A	24256	STN1			FALSE	-0.227204	FALSE	0.017143	FALSE	-0.252865	FALSE	TRUE
fragment-0680_allele-alt	680	alt	rs7899115	chr10	103831327	T	C	103831245	103831409	rs9419958	Multiple keratinocyte cancers,Basal cell carcinoma	ref	SH3PXD2A	SH3PXD2A	24256	STN1			FALSE	-0.227204	FALSE	0.017143	FALSE	-0.252865	FALSE	TRUE
fragment-0681_allele-ref	681	ref	rs74157358	chr10	103837364	A	C	103837282	103837446	rs9419958	Multiple keratinocyte cancers,Basal cell carcinoma	ref	SH3PXD2A	SH3PXD2A	18219	STN1			FALSE	-0.18298	FALSE	-0.100079	FALSE	-0.0230813	FALSE	TRUE
fragment-0681_allele-alt	681	alt	rs74157358	chr10	103837364	A	C	103837282	103837446	rs9419958	Multiple keratinocyte cancers,Basal cell carcinoma	ref	SH3PXD2A	SH3PXD2A	18219	STN1			FALSE	-0.18298	FALSE	-0.100079	FALSE	-0.0230813	FALSE	TRUE
fragment-0682_allele-ref	682	ref	rs74157359	chr10	103839773	G	A	103839691	103839855	rs9419958	Multiple keratinocyte cancers,Basal cell carcinoma	ref	SH3PXD2A	SH3PXD2A	15810	STN1			FALSE	0.225134	FALSE	0.193436	FALSE	0.275982	FALSE	TRUE
fragment-0682_allele-alt	682	alt	rs74157359	chr10	103839773	G	A	103839691	103839855	rs9419958	Multiple keratinocyte cancers,Basal cell carcinoma	ref	SH3PXD2A	SH3PXD2A	15810	STN1			FALSE	0.225134	FALSE	0.193436	FALSE	0.275982	FALSE	TRUE
fragment-0683_allele-ref	683	ref	rs12354909	chr10	103840677	G	C	103840595	103840759	rs9419958	Multiple keratinocyte cancers,Basal cell carcinoma	ref	SH3PXD2A	SH3PXD2A	14906	ENSG00000260461.1,STN1			FALSE	-0.0851343	FALSE	0.0744711	FALSE	-0.105563	FALSE	TRUE
fragment-0683_allele-alt	683	alt	rs12354909	chr10	103840677	G	C	103840595	103840759	rs9419958	Multiple keratinocyte cancers,Basal cell carcinoma	ref	SH3PXD2A	SH3PXD2A	14906	ENSG00000260461.1,STN1			FALSE	-0.0851343	FALSE	0.0744711	FALSE	-0.105563	FALSE	TRUE
fragment-0684_allele-ref	684	ref	rs111355196	chr10	103840834	GTT		103840753	103840917	rs9419958	Multiple keratinocyte cancers,Basal cell carcinoma	ref	SH3PXD2A	SH3PXD2A	14749	ENSG00000260461.1,STN1			FALSE	-0.254572	FALSE	-0.214264	FALSE	-0.352443	FALSE	TRUE
fragment-0684_allele-alt	684	alt	rs111355196	chr10	103840834	GTT		103840753	103840917	rs9419958	Multiple keratinocyte cancers,Basal cell carcinoma	ref	SH3PXD2A	SH3PXD2A	14749	ENSG00000260461.1,STN1			FALSE	-0.254572	FALSE	-0.214264	FALSE	-0.352443	FALSE	TRUE
fragment-0685_allele-ref	685	ref	rs762033	chr10	103840983	A	C	103840901	103841065	rs9419958	Multiple keratinocyte cancers,Basal cell carcinoma	alt	SH3PXD2A	SH3PXD2A	14600	ENSG00000260461.1,STN1			TRUE	-0.470596	FALSE	-0.347025	FALSE	-0.406515	TRUE	FALSE
fragment-0685_allele-alt	685	alt	rs762033	chr10	103840983	A	C	103840901	103841065	rs9419958	Multiple keratinocyte cancers,Basal cell carcinoma	alt	SH3PXD2A	SH3PXD2A	14600	ENSG00000260461.1,STN1			TRUE	-0.470596	FALSE	-0.347025	FALSE	-0.406515	TRUE	FALSE
fragment-0686_allele-ref	686	ref	rs2864001	chr10	103841199	C	T	103841117	103841281	rs9419958	Multiple keratinocyte cancers,Basal cell carcinoma	ref	SH3PXD2A	SH3PXD2A	14384	ENSG00000260461.1,STN1			FALSE	-0.32572	FALSE	-0.0609547	FALSE	-0.204989	FALSE	TRUE
fragment-0686_allele-alt	686	alt	rs2864001	chr10	103841199	C	T	103841117	103841281	rs9419958	Multiple keratinocyte cancers,Basal cell carcinoma	ref	SH3PXD2A	SH3PXD2A	14384	ENSG00000260461.1,STN1			FALSE	-0.32572	FALSE	-0.0609547	FALSE	-0.204989	FALSE	TRUE
fragment-0687_allele-ref	687	ref	rs7901127	chr10	103842391	T	G	103842309	103842473	rs9419958	Multiple keratinocyte cancers,Basal cell carcinoma	alt	SH3PXD2A	SH3PXD2A	13192	ENSG00000260461.1,STN1			FALSE	0.0187812	FALSE	-0.0735549	FALSE	-0.0447458	FALSE	FALSE
fragment-0687_allele-alt	687	alt	rs7901127	chr10	103842391	T	G	103842309	103842473	rs9419958	Multiple keratinocyte cancers,Basal cell carcinoma	alt	SH3PXD2A	SH3PXD2A	13192	ENSG00000260461.1,STN1			FALSE	0.0187812	FALSE	-0.0735549	FALSE	-0.0447458	FALSE	FALSE
fragment-0688_allele-ref	688	ref	rs7916102	chr10	103842444	G	A	103842362	103842526	rs9419958	Multiple keratinocyte cancers,Basal cell carcinoma	alt	SH3PXD2A	SH3PXD2A	13139	ENSG00000260461.1,STN1			TRUE	-0.569723	TRUE	-0.397891	FALSE	-0.275614	TRUE	FALSE
fragment-0688_allele-alt	688	alt	rs7916102	chr10	103842444	G	A	103842362	103842526	rs9419958	Multiple keratinocyte cancers,Basal cell carcinoma	alt	SH3PXD2A	SH3PXD2A	13139	ENSG00000260461.1,STN1			TRUE	-0.569723	TRUE	-0.397891	FALSE	-0.275614	TRUE	FALSE
fragment-0689_allele-ref	689	ref	rs10786771	chr10	103842653	G	C	103842571	103842735	rs9419958	Multiple keratinocyte cancers,Basal cell carcinoma	alt	SH3PXD2A	SH3PXD2A	12930	ENSG00000260461.1,STN1			FALSE	-0.231165	FALSE	-0.143308	FALSE	-0.0581809	FALSE	FALSE
fragment-0689_allele-alt	689	alt	rs10786771	chr10	103842653	G	C	103842571	103842735	rs9419958	Multiple keratinocyte cancers,Basal cell carcinoma	alt	SH3PXD2A	SH3PXD2A	12930	ENSG00000260461.1,STN1			FALSE	-0.231165	FALSE	-0.143308	FALSE	-0.0581809	FALSE	FALSE
fragment-0690_allele-ref	690	ref	rs10736163	chr10	103842707	C	T	103842625	103842789	rs9419958	Multiple keratinocyte cancers,Basal cell carcinoma	alt	SH3PXD2A	SH3PXD2A	12876	ENSG00000260461.1,STN1			FALSE	0.0238622	FALSE	0.0095295	FALSE	-0.0339991	FALSE	FALSE
fragment-0690_allele-alt	690	alt	rs10736163	chr10	103842707	C	T	103842625	103842789	rs9419958	Multiple keratinocyte cancers,Basal cell carcinoma	alt	SH3PXD2A	SH3PXD2A	12876	ENSG00000260461.1,STN1			FALSE	0.0238622	FALSE	0.0095295	FALSE	-0.0339991	FALSE	FALSE
fragment-0691_allele-ref	691	ref	rs7920107	chr10	103843426	A	G	103843344	103843508	rs9419958	Multiple keratinocyte cancers,Basal cell carcinoma	alt	SH3PXD2A	SH3PXD2A	12157	ENSG00000260461.1,STN1			FALSE	-0.326737	FALSE	-0.313921	FALSE	-0.224886	FALSE	FALSE
fragment-0691_allele-alt	691	alt	rs7920107	chr10	103843426	A	G	103843344	103843508	rs9419958	Multiple keratinocyte cancers,Basal cell carcinoma	alt	SH3PXD2A	SH3PXD2A	12157	ENSG00000260461.1,STN1			FALSE	-0.326737	FALSE	-0.313921	FALSE	-0.224886	FALSE	FALSE
fragment-0692_allele-ref	692	ref	rs7920362	chr10	103843560	C	G	103843478	103843642	rs9419958	Multiple keratinocyte cancers,Basal cell carcinoma	alt	SH3PXD2A	SH3PXD2A	12023	ENSG00000260461.1,STN1			FALSE	0.000849229	FALSE	0.0616346	FALSE	0.0547201	FALSE	FALSE
fragment-0692_allele-alt	692	alt	rs7920362	chr10	103843560	C	G	103843478	103843642	rs9419958	Multiple keratinocyte cancers,Basal cell carcinoma	alt	SH3PXD2A	SH3PXD2A	12023	ENSG00000260461.1,STN1			FALSE	0.000849229	FALSE	0.0616346	FALSE	0.0547201	FALSE	FALSE
fragment-0693_allele-ref	693	ref	rs7905790	chr10	103843602	T	C	103843520	103843684	rs9419958	Multiple keratinocyte cancers,Basal cell carcinoma	alt	SH3PXD2A	SH3PXD2A	11981	ENSG00000260461.1,STN1			FALSE	0.247668	FALSE	0.175034	FALSE	0.320765	FALSE	FALSE
fragment-0693_allele-alt	693	alt	rs7905790	chr10	103843602	T	C	103843520	103843684	rs9419958	Multiple keratinocyte cancers,Basal cell carcinoma	alt	SH3PXD2A	SH3PXD2A	11981	ENSG00000260461.1,STN1			FALSE	0.247668	FALSE	0.175034	FALSE	0.320765	FALSE	FALSE
fragment-0694_allele-ref	694	ref	rs4918059	chr10	103846229	T	C	103846147	103846311	rs9419958	Multiple keratinocyte cancers,Basal cell carcinoma	alt	SH3PXD2A	SH3PXD2A	9354	STN1	SH3PXD2A,SH3PXD2A-AS1		FALSE	0.128155	FALSE	0.208486	FALSE	0.149672	FALSE	FALSE
fragment-0694_allele-alt	694	alt	rs4918059	chr10	103846229	T	C	103846147	103846311	rs9419958	Multiple keratinocyte cancers,Basal cell carcinoma	alt	SH3PXD2A	SH3PXD2A	9354	STN1	SH3PXD2A,SH3PXD2A-AS1		FALSE	0.128155	FALSE	0.208486	FALSE	0.149672	FALSE	FALSE
fragment-0695_allele-ref	695	ref	rs4918060	chr10	103846529	C	T	103846447	103846611	rs9419958	Multiple keratinocyte cancers,Basal cell carcinoma	alt	SH3PXD2A	SH3PXD2A	9054	STN1	SH3PXD2A,SH3PXD2A-AS1		FALSE	-0.203082	FALSE	-0.191235	FALSE	-0.26366	FALSE	FALSE
fragment-0695_allele-alt	695	alt	rs4918060	chr10	103846529	C	T	103846447	103846611	rs9419958	Multiple keratinocyte cancers,Basal cell carcinoma	alt	SH3PXD2A	SH3PXD2A	9054	STN1	SH3PXD2A,SH3PXD2A-AS1		FALSE	-0.203082	FALSE	-0.191235	FALSE	-0.26366	FALSE	FALSE
fragment-0696_allele-ref	696	ref	rs4918061	chr10	103846893	G	A	103846811	103846975	rs9419958	Multiple keratinocyte cancers,Basal cell carcinoma	alt	SH3PXD2A	SH3PXD2A	8690	STN1	SH3PXD2A,SH3PXD2A-AS1		FALSE	0.246028	FALSE	0.309766	FALSE	0.254022	FALSE	FALSE
fragment-0696_allele-alt	696	alt	rs4918061	chr10	103846893	G	A	103846811	103846975	rs9419958	Multiple keratinocyte cancers,Basal cell carcinoma	alt	SH3PXD2A	SH3PXD2A	8690	STN1	SH3PXD2A,SH3PXD2A-AS1		FALSE	0.246028	FALSE	0.309766	FALSE	0.254022	FALSE	FALSE
fragment-0697_allele-ref	697	ref	rs10748853	chr10	103847184	T	C	103847102	103847266	rs9419958	Multiple keratinocyte cancers,Basal cell carcinoma	alt	SH3PXD2A	SH3PXD2A	8399	STN1	SH3PXD2A,SH3PXD2A-AS1		FALSE	-0.0570368	FALSE	0.104203	FALSE	0.177844	FALSE	FALSE
fragment-0697_allele-alt	697	alt	rs10748853	chr10	103847184	T	C	103847102	103847266	rs9419958	Multiple keratinocyte cancers,Basal cell carcinoma	alt	SH3PXD2A	SH3PXD2A	8399	STN1	SH3PXD2A,SH3PXD2A-AS1		FALSE	-0.0570368	FALSE	0.104203	FALSE	0.177844	FALSE	FALSE
fragment-0698_allele-ref	698	ref	rs10748854	chr10	103847185	G	A	103847103	103847267	rs9419958	Multiple keratinocyte cancers,Basal cell carcinoma	alt	SH3PXD2A	SH3PXD2A	8398	STN1	SH3PXD2A,SH3PXD2A-AS1		FALSE	-0.0749743	FALSE	-0.198428	FALSE	-0.180138	FALSE	FALSE
fragment-0698_allele-alt	698	alt	rs10748854	chr10	103847185	G	A	103847103	103847267	rs9419958	Multiple keratinocyte cancers,Basal cell carcinoma	alt	SH3PXD2A	SH3PXD2A	8398	STN1	SH3PXD2A,SH3PXD2A-AS1		FALSE	-0.0749743	FALSE	-0.198428	FALSE	-0.180138	FALSE	FALSE
fragment-0699_allele-ref	699	ref	rs7906908	chr10	103847589	C	T	103847507	103847671	rs9419958	Multiple keratinocyte cancers,Basal cell carcinoma	alt	SH3PXD2A	SH3PXD2A	7994	STN1	SH3PXD2A,SH3PXD2A-AS1		FALSE	0.00883887	FALSE	-0.170462	FALSE	-0.319299	FALSE	FALSE
fragment-0699_allele-alt	699	alt	rs7906908	chr10	103847589	C	T	103847507	103847671	rs9419958	Multiple keratinocyte cancers,Basal cell carcinoma	alt	SH3PXD2A	SH3PXD2A	7994	STN1	SH3PXD2A,SH3PXD2A-AS1		FALSE	0.00883887	FALSE	-0.170462	FALSE	-0.319299	FALSE	FALSE
fragment-0700_allele-ref	700	ref	rs12412379	chr10	103847669	C	T	103847587	103847751	rs9419958	Multiple keratinocyte cancers,Basal cell carcinoma	alt	SH3PXD2A	SH3PXD2A	7914	STN1	SH3PXD2A,SH3PXD2A-AS1		FALSE	-0.132417	FALSE	0.00417891	FALSE	0.0275202	FALSE	FALSE
fragment-0700_allele-alt	700	alt	rs12412379	chr10	103847669	C	T	103847587	103847751	rs9419958	Multiple keratinocyte cancers,Basal cell carcinoma	alt	SH3PXD2A	SH3PXD2A	7914	STN1	SH3PXD2A,SH3PXD2A-AS1		FALSE	-0.132417	FALSE	0.00417891	FALSE	0.0275202	FALSE	FALSE
fragment-0701_allele-ref	701	ref	rs12412398	chr10	103847672	G	C	103847590	103847754	rs9419958	Multiple keratinocyte cancers,Basal cell carcinoma	alt	SH3PXD2A	SH3PXD2A	7911	STN1	SH3PXD2A,SH3PXD2A-AS1		FALSE	-0.228945	FALSE	-0.167382	FALSE	0.0110075	FALSE	FALSE
fragment-0701_allele-alt	701	alt	rs12412398	chr10	103847672	G	C	103847590	103847754	rs9419958	Multiple keratinocyte cancers,Basal cell carcinoma	alt	SH3PXD2A	SH3PXD2A	7911	STN1	SH3PXD2A,SH3PXD2A-AS1		FALSE	-0.228945	FALSE	-0.167382	FALSE	0.0110075	FALSE	FALSE
fragment-0702_allele-ref	702	ref	rs66718336	chr10	103847717	T	C	103847635	103847799	rs9419958	Multiple keratinocyte cancers,Basal cell carcinoma	alt	SH3PXD2A	SH3PXD2A	7866	STN1	SH3PXD2A,SH3PXD2A-AS1		FALSE	0.111628	FALSE	0.0181619	FALSE	-0.117675	FALSE	FALSE
fragment-0702_allele-alt	702	alt	rs66718336	chr10	103847717	T	C	103847635	103847799	rs9419958	Multiple keratinocyte cancers,Basal cell carcinoma	alt	SH3PXD2A	SH3PXD2A	7866	STN1	SH3PXD2A,SH3PXD2A-AS1		FALSE	0.111628	FALSE	0.0181619	FALSE	-0.117675	FALSE	FALSE
fragment-0703_allele-ref	703	ref	rs74157361	chr10	103848722	C	A	103848640	103848804	rs9419958	Multiple keratinocyte cancers,Basal cell carcinoma	ref	SH3PXD2A	SH3PXD2A	6861	STN1	SH3PXD2A,SH3PXD2A-AS1		FALSE	0.0713392	FALSE	0.133984	FALSE	0.121795	FALSE	TRUE
fragment-0703_allele-alt	703	alt	rs74157361	chr10	103848722	C	A	103848640	103848804	rs9419958	Multiple keratinocyte cancers,Basal cell carcinoma	ref	SH3PXD2A	SH3PXD2A	6861	STN1	SH3PXD2A,SH3PXD2A-AS1		FALSE	0.0713392	FALSE	0.133984	FALSE	0.121795	FALSE	TRUE
fragment-0704_allele-ref	704	ref	rs6584578	chr10	103849473	G	C	103849391	103849555	rs9419958	Multiple keratinocyte cancers,Basal cell carcinoma	alt	SH3PXD2A	SH3PXD2A	6110	STN1	SH3PXD2A,SH3PXD2A-AS1		FALSE	-0.0930083	FALSE	-0.143637	FALSE	-0.194746	FALSE	FALSE
fragment-0704_allele-alt	704	alt	rs6584578	chr10	103849473	G	C	103849391	103849555	rs9419958	Multiple keratinocyte cancers,Basal cell carcinoma	alt	SH3PXD2A	SH3PXD2A	6110	STN1	SH3PXD2A,SH3PXD2A-AS1		FALSE	-0.0930083	FALSE	-0.143637	FALSE	-0.194746	FALSE	FALSE
fragment-0705_allele-ref	705	ref	rs10883927	chr10	103850047	G	T	103849965	103850129	rs9419958	Multiple keratinocyte cancers,Basal cell carcinoma	ref	SH3PXD2A	SH3PXD2A	5536	STN1	SH3PXD2A,SH3PXD2A-AS1		FALSE	0.293106	TRUE	0.633009	TRUE	0.624196	TRUE	TRUE
fragment-0705_allele-alt	705	alt	rs10883927	chr10	103850047	G	T	103849965	103850129	rs9419958	Multiple keratinocyte cancers,Basal cell carcinoma	ref	SH3PXD2A	SH3PXD2A	5536	STN1	SH3PXD2A,SH3PXD2A-AS1		FALSE	0.293106	TRUE	0.633009	TRUE	0.624196	TRUE	TRUE
fragment-0706_allele-ref	706	ref	rs4244253	chr10	103850877	T	C	103850795	103850959	rs9419958	Multiple keratinocyte cancers,Basal cell carcinoma	alt	SH3PXD2A	SH3PXD2A	4706	STN1	SH3PXD2A,SH3PXD2A-AS1		FALSE	-0.0735471	FALSE	0.135328	FALSE	0.039225	FALSE	FALSE
fragment-0706_allele-alt	706	alt	rs4244253	chr10	103850877	T	C	103850795	103850959	rs9419958	Multiple keratinocyte cancers,Basal cell carcinoma	alt	SH3PXD2A	SH3PXD2A	4706	STN1	SH3PXD2A,SH3PXD2A-AS1		FALSE	-0.0735471	FALSE	0.135328	FALSE	0.039225	FALSE	FALSE
fragment-0707_allele-ref	707	ref	rs4918063	chr10	103851048	A	G	103850966	103851130	rs9419958	Multiple keratinocyte cancers,Basal cell carcinoma	alt	SH3PXD2A	SH3PXD2A	4535	STN1	SH3PXD2A,SH3PXD2A-AS1		FALSE	-0.224254	FALSE	-0.0365791	FALSE	0.168618	FALSE	FALSE
fragment-0707_allele-alt	707	alt	rs4918063	chr10	103851048	A	G	103850966	103851130	rs9419958	Multiple keratinocyte cancers,Basal cell carcinoma	alt	SH3PXD2A	SH3PXD2A	4535	STN1	SH3PXD2A,SH3PXD2A-AS1		FALSE	-0.224254	FALSE	-0.0365791	FALSE	0.168618	FALSE	FALSE
fragment-0708_allele-ref	708	ref	rs7098074	chr10	103851920	T	C	103851838	103852002	rs9419958	Multiple keratinocyte cancers,Basal cell carcinoma	alt	SH3PXD2A	SH3PXD2A	3663	STN1	SH3PXD2A,SH3PXD2A-AS1		FALSE	-0.177576	FALSE	-0.0868019	FALSE	0.000407812	FALSE	FALSE
fragment-0708_allele-alt	708	alt	rs7098074	chr10	103851920	T	C	103851838	103852002	rs9419958	Multiple keratinocyte cancers,Basal cell carcinoma	alt	SH3PXD2A	SH3PXD2A	3663	STN1	SH3PXD2A,SH3PXD2A-AS1		FALSE	-0.177576	FALSE	-0.0868019	FALSE	0.000407812	FALSE	FALSE
fragment-0709_allele-ref	709	ref	rs11815813	chr10	103852994	T	G	103852912	103853076	rs9419958	Multiple keratinocyte cancers,Basal cell carcinoma	ref	SH3PXD2A	SH3PXD2A	2589	STN1	SH3PXD2A,SH3PXD2A-AS1		FALSE	0.0476197	FALSE	-0.161671	FALSE	-0.220878	FALSE	TRUE
fragment-0709_allele-alt	709	alt	rs11815813	chr10	103852994	T	G	103852912	103853076	rs9419958	Multiple keratinocyte cancers,Basal cell carcinoma	ref	SH3PXD2A	SH3PXD2A	2589	STN1	SH3PXD2A,SH3PXD2A-AS1		FALSE	0.0476197	FALSE	-0.161671	FALSE	-0.220878	FALSE	TRUE
fragment-0710_allele-ref	710	ref	rs1473728	chr10	103853895	G	C	103853813	103853977	rs9419958	Multiple keratinocyte cancers,Basal cell carcinoma	alt	SH3PXD2A	SH3PXD2A	1688	STN1	SH3PXD2A,SH3PXD2A-AS1		FALSE	0.134405	FALSE	0.120377	FALSE	0.116324	FALSE	FALSE
fragment-0710_allele-alt	710	alt	rs1473728	chr10	103853895	G	C	103853813	103853977	rs9419958	Multiple keratinocyte cancers,Basal cell carcinoma	alt	SH3PXD2A	SH3PXD2A	1688	STN1	SH3PXD2A,SH3PXD2A-AS1		FALSE	0.134405	FALSE	0.120377	FALSE	0.116324	FALSE	FALSE
fragment-0711_allele-ref	711	ref	rs1473727	chr10	103853940	A	G	103853858	103854022	rs9419958	Multiple keratinocyte cancers,Basal cell carcinoma	alt	SH3PXD2A	SH3PXD2A	1643	STN1	SH3PXD2A,SH3PXD2A-AS1		FALSE	-0.30557	FALSE	0.0114923	FALSE	-0.122884	FALSE	FALSE
fragment-0711_allele-alt	711	alt	rs1473727	chr10	103853940	A	G	103853858	103854022	rs9419958	Multiple keratinocyte cancers,Basal cell carcinoma	alt	SH3PXD2A	SH3PXD2A	1643	STN1	SH3PXD2A,SH3PXD2A-AS1		FALSE	-0.30557	FALSE	0.0114923	FALSE	-0.122884	FALSE	FALSE
fragment-0712_allele-ref	712	ref	rs74157362	chr10	103854786	A	T	103854704	103854868	rs9419958	Multiple keratinocyte cancers,Basal cell carcinoma	ref	SH3PXD2A	SH3PXD2A	797	STN1	SH3PXD2A,SH3PXD2A-AS1		FALSE	0.39191	FALSE	0.213963	FALSE	0.194753	FALSE	TRUE
fragment-0712_allele-alt	712	alt	rs74157362	chr10	103854786	A	T	103854704	103854868	rs9419958	Multiple keratinocyte cancers,Basal cell carcinoma	ref	SH3PXD2A	SH3PXD2A	797	STN1	SH3PXD2A,SH3PXD2A-AS1		FALSE	0.39191	FALSE	0.213963	FALSE	0.194753	FALSE	TRUE
fragment-0713_allele-ref	713	ref	rs762032	chr10	103854996	G	T	103854914	103855078	rs9419958	Multiple keratinocyte cancers,Basal cell carcinoma	alt	SH3PXD2A	SH3PXD2A	587	STN1	SH3PXD2A,SH3PXD2A-AS1		FALSE	-0.362993	FALSE	-0.430049	FALSE	-0.306139	FALSE	FALSE
fragment-0713_allele-alt	713	alt	rs762032	chr10	103854996	G	T	103854914	103855078	rs9419958	Multiple keratinocyte cancers,Basal cell carcinoma	alt	SH3PXD2A	SH3PXD2A	587	STN1	SH3PXD2A,SH3PXD2A-AS1		FALSE	-0.362993	FALSE	-0.430049	FALSE	-0.306139	FALSE	FALSE
fragment-0714_allele-ref	714	ref	rs11191835	chr10	103862101	C	T	103862019	103862183	rs7907606	Basal cell carcinoma,Basal cell carcinoma	alt		SH3PXD2A	6518	SH3PXD2A-AS1,PCGF6,STN1	SH3PXD2A-AS1,SFR1		FALSE	-0.0874092	FALSE	-0.00810153	FALSE	-0.345818	FALSE	FALSE
fragment-0714_allele-alt	714	alt	rs11191835	chr10	103862101	C	T	103862019	103862183	rs7907606	Basal cell carcinoma,Basal cell carcinoma	alt		SH3PXD2A	6518	SH3PXD2A-AS1,PCGF6,STN1	SH3PXD2A-AS1,SFR1		FALSE	-0.0874092	FALSE	-0.00810153	FALSE	-0.345818	FALSE	FALSE
fragment-0715_allele-ref	715	ref	rs4917404	chr10	103871368	T	C	103871286	103871450	rs7907606	Basal cell carcinoma,Basal cell carcinoma	ref		STN1	6200	SH3PXD2A-AS1,SH3PXD2A	SFR1,SLK,COL17A1,SH3PXD2A,SH3PXD2A-AS1		FALSE	0.319824	FALSE	0.160869	FALSE	0.0195925	FALSE	TRUE
fragment-0715_allele-alt	715	alt	rs4917404	chr10	103871368	T	C	103871286	103871450	rs7907606	Basal cell carcinoma,Basal cell carcinoma	ref		STN1	6200	SH3PXD2A-AS1,SH3PXD2A	SFR1,SLK,COL17A1,SH3PXD2A,SH3PXD2A-AS1		FALSE	0.319824	FALSE	0.160869	FALSE	0.0195925	FALSE	TRUE
fragment-0716_allele-ref	716	ref	rs7091363	chr10	103871774	G	A	103871692	103871856	rs9419958	Multiple keratinocyte cancers,Basal cell carcinoma	alt		STN1	5794		SFR1,SLK,COL17A1,SH3PXD2A,SH3PXD2A-AS1		FALSE	0.105829	FALSE	0.168259	FALSE	0.100933	FALSE	FALSE
fragment-0716_allele-alt	716	alt	rs7091363	chr10	103871774	G	A	103871692	103871856	rs9419958	Multiple keratinocyte cancers,Basal cell carcinoma	alt		STN1	5794		SFR1,SLK,COL17A1,SH3PXD2A,SH3PXD2A-AS1		FALSE	0.105829	FALSE	0.168259	FALSE	0.100933	FALSE	FALSE
fragment-0717_allele-ref	717	ref	rs12354985	chr10	103871994	T	C	103871912	103872076	rs9419958	Multiple keratinocyte cancers,Basal cell carcinoma	ref		STN1	5574		SFR1,SLK,COL17A1,SH3PXD2A,SH3PXD2A-AS1		TRUE	0.810883	TRUE	0.864741	TRUE	0.915643	TRUE	TRUE
fragment-0717_allele-alt	717	alt	rs12354985	chr10	103871994	T	C	103871912	103872076	rs9419958	Multiple keratinocyte cancers,Basal cell carcinoma	ref		STN1	5574		SFR1,SLK,COL17A1,SH3PXD2A,SH3PXD2A-AS1		TRUE	0.810883	TRUE	0.864741	TRUE	0.915643	TRUE	TRUE
fragment-0718_allele-ref	718	ref	rs12359479	chr10	103872142	C	T	103872060	103872224	rs9419958	Multiple keratinocyte cancers,Basal cell carcinoma	ref		STN1	5426		SFR1,SLK,COL17A1,SH3PXD2A,SH3PXD2A-AS1		FALSE	0.417474	FALSE	0.0240276	FALSE	0.201882	FALSE	TRUE
fragment-0718_allele-alt	718	alt	rs12359479	chr10	103872142	C	T	103872060	103872224	rs9419958	Multiple keratinocyte cancers,Basal cell carcinoma	ref		STN1	5426		SFR1,SLK,COL17A1,SH3PXD2A,SH3PXD2A-AS1		FALSE	0.417474	FALSE	0.0240276	FALSE	0.201882	FALSE	TRUE
fragment-0719_allele-ref	719	ref	rs4917405	chr10	103878474	T	C	103878392	103878556	rs9419958	Multiple keratinocyte cancers,Basal cell carcinoma	ref	STN1,ENSG00000260461	STN1	906	STN1			FALSE	0.276577	FALSE	0.200939	TRUE	0.251879	TRUE	TRUE
fragment-0719_allele-alt	719	alt	rs4917405	chr10	103878474	T	C	103878392	103878556	rs9419958	Multiple keratinocyte cancers,Basal cell carcinoma	ref	STN1,ENSG00000260461	STN1	906	STN1			FALSE	0.276577	FALSE	0.200939	TRUE	0.251879	TRUE	TRUE
fragment-0720_allele-ref	720	ref	rs911547	chr10	103879663	G	A	103879581	103879745	rs9419958	Multiple keratinocyte cancers,Basal cell carcinoma	ref	STN1,ENSG00000260461	STN1	97	SH3PXD2A-AS1,ENSG00000260461.1,GSTO1,STN1,GSTO2,SLK			FALSE	0.0890872	FALSE	-0.11761	FALSE	-0.161926	FALSE	TRUE
fragment-0720_allele-alt	720	alt	rs911547	chr10	103879663	G	A	103879581	103879745	rs9419958	Multiple keratinocyte cancers,Basal cell carcinoma	ref	STN1,ENSG00000260461	STN1	97	SH3PXD2A-AS1,ENSG00000260461.1,GSTO1,STN1,GSTO2,SLK			FALSE	0.0890872	FALSE	-0.11761	FALSE	-0.161926	FALSE	TRUE
fragment-0721_allele-ref	721	ref	rs75966275	chr10	103883949	G	C	103883867	103884031	rs9419958	Multiple keratinocyte cancers,Basal cell carcinoma	alt	STN1	STN1	4189	STN1	SFR1,SLK,COL17A1,SH3PXD2A,SH3PXD2A-AS1		FALSE	0.0530791	FALSE	0.00880271	FALSE	0.0884676	FALSE	FALSE
fragment-0721_allele-alt	721	alt	rs75966275	chr10	103883949	G	C	103883867	103884031	rs9419958	Multiple keratinocyte cancers,Basal cell carcinoma	alt	STN1	STN1	4189	STN1	SFR1,SLK,COL17A1,SH3PXD2A,SH3PXD2A-AS1		FALSE	0.0530791	FALSE	0.00880271	FALSE	0.0884676	FALSE	FALSE
fragment-0722_allele-ref	722	ref	rs34210535	chr10	103888323	CTT		103888242	103888406	rs9419958	Multiple keratinocyte cancers,Basal cell carcinoma	/alt	STN1	STN1	8563	STN1	CFAP43,MIR4482,GSTO2,SFR1,SLK,COL17A1,STN1,SH3PXD2A-AS1		FALSE	0.348885	FALSE	0.338065	FALSE	0.187436	FALSE	FALSE
fragment-0722_allele-alt	722	alt	rs34210535	chr10	103888323	CTT		103888242	103888406	rs9419958	Multiple keratinocyte cancers,Basal cell carcinoma	/alt	STN1	STN1	8563	STN1	CFAP43,MIR4482,GSTO2,SFR1,SLK,COL17A1,STN1,SH3PXD2A-AS1		FALSE	0.348885	FALSE	0.338065	FALSE	0.187436	FALSE	FALSE
fragment-0723_allele-ref	723	ref	rs369997228	chr10	103892647	T		103892565	103892729	rs9419958	Multiple keratinocyte cancers,Basal cell carcinoma	ref	STN1	STN1	12887		GSTO1,MIR4482,GSTO2,SFR1,SLK,SH3PXD2A-AS1,COL17A1,STN1,ITPRIP,ITPRIP-AS1		FALSE	-0.0268165	FALSE	-0.0689379	FALSE	0.0062163	FALSE	TRUE
fragment-0723_allele-alt	723	alt	rs369997228	chr10	103892647	T		103892565	103892729	rs9419958	Multiple keratinocyte cancers,Basal cell carcinoma	ref	STN1	STN1	12887		GSTO1,MIR4482,GSTO2,SFR1,SLK,SH3PXD2A-AS1,COL17A1,STN1,ITPRIP,ITPRIP-AS1		FALSE	-0.0268165	FALSE	-0.0689379	FALSE	0.0062163	FALSE	TRUE
fragment-0724_allele-ref	724	ref	rs3752949	chr10	103910745	A	G	103910663	103910827	rs7907606	Basal cell carcinoma,Basal cell carcinoma	ref	STN1	STN1	7438	ENSG00000260461.1,SLK,STN1	SLK		FALSE	-0.168367	FALSE	-0.00856301	FALSE	0.0121303	FALSE	TRUE
fragment-0724_allele-alt	724	alt	rs3752949	chr10	103910745	A	G	103910663	103910827	rs7907606	Basal cell carcinoma,Basal cell carcinoma	ref	STN1	STN1	7438	ENSG00000260461.1,SLK,STN1	SLK		FALSE	-0.168367	FALSE	-0.00856301	FALSE	0.0121303	FALSE	TRUE
fragment-0725_allele-ref	725	ref	rs3752948	chr10	103911004	G	A	103910922	103911086	rs7907606	Basal cell carcinoma,Basal cell carcinoma	alt	STN1	STN1	7179		SLK		FALSE	0.353907	FALSE	0.234503	FALSE	0.25329	FALSE	FALSE
fragment-0725_allele-alt	725	alt	rs3752948	chr10	103911004	G	A	103910922	103911086	rs7907606	Basal cell carcinoma,Basal cell carcinoma	alt	STN1	STN1	7179		SLK		FALSE	0.353907	FALSE	0.234503	FALSE	0.25329	FALSE	FALSE
fragment-0726_allele-ref	726	ref	chr10:103911082	chr10	103911083		T	103911000	103911164	rs9419958	Multiple keratinocyte cancers,Basal cell carcinoma		STN1	STN1	7100	STN1	SLK		FALSE	-0.355134	TRUE	-0.491819	FALSE	-0.310508	TRUE	FALSE
fragment-0726_allele-alt	726	alt	chr10:103911082	chr10	103911083		T	103911000	103911164	rs9419958	Multiple keratinocyte cancers,Basal cell carcinoma		STN1	STN1	7100	STN1	SLK		FALSE	-0.355134	TRUE	-0.491819	FALSE	-0.310508	TRUE	FALSE
fragment-0727_allele-ref	727	ref	rs74852420	chr10	103916043	G	A	103915961	103916125	rs7907606	Basal cell carcinoma,Basal cell carcinoma	ref	STN1	STN1	2140	GSTO2,SLK,STN1,PDCD11	STN1,SLK,SFR1		FALSE	-0.125816	FALSE	0.140117	FALSE	-0.16996	FALSE	TRUE
fragment-0727_allele-alt	727	alt	rs74852420	chr10	103916043	G	A	103915961	103916125	rs7907606	Basal cell carcinoma,Basal cell carcinoma	ref	STN1	STN1	2140	GSTO2,SLK,STN1,PDCD11	STN1,SLK,SFR1		FALSE	-0.125816	FALSE	0.140117	FALSE	-0.16996	FALSE	TRUE
fragment-0728_allele-ref	728	ref	rs9419958	chr10	103916188	T	C	103916106	103916270	rs7907606,rs9419958	Basal cell carcinoma,Basal cell carcinoma,Multiple keratinocyte cancers,Basal cell carcinoma	,ref	STN1	STN1	1995	SH3PXD2A-AS1,ENSG00000260461.1,GSTO1,STN1,GSTO2,SLK	STN1,SLK,SFR1		TRUE	0.447647	FALSE	0.370198	FALSE	0.302763	TRUE	TRUE
fragment-0728_allele-alt	728	alt	rs9419958	chr10	103916188	T	C	103916106	103916270	rs7907606,rs9419958	Basal cell carcinoma,Basal cell carcinoma,Multiple keratinocyte cancers,Basal cell carcinoma	,ref	STN1	STN1	1995	SH3PXD2A-AS1,ENSG00000260461.1,GSTO1,STN1,GSTO2,SLK	STN1,SLK,SFR1		TRUE	0.447647	FALSE	0.370198	FALSE	0.302763	TRUE	TRUE
fragment-0729_allele-ref	729	ref	rs80109040	chr10	103916194	T	C	103916112	103916276	rs7907606	Basal cell carcinoma,Basal cell carcinoma	ref	STN1	STN1	1989	GSTO2,SLK,STN1,PDCD11	STN1,SLK,SFR1		FALSE	0.279105	FALSE	0.225146	TRUE	0.410122	TRUE	TRUE
fragment-0729_allele-alt	729	alt	rs80109040	chr10	103916194	T	C	103916112	103916276	rs7907606	Basal cell carcinoma,Basal cell carcinoma	ref	STN1	STN1	1989	GSTO2,SLK,STN1,PDCD11	STN1,SLK,SFR1		FALSE	0.279105	FALSE	0.225146	TRUE	0.410122	TRUE	TRUE
fragment-0730_allele-ref	730	ref	rs9420907	chr10	103916707	C	A	103916625	103916789	rs7907606,rs9419958	Basal cell carcinoma,Basal cell carcinoma,Multiple keratinocyte cancers,Basal cell carcinoma	,ref	STN1	STN1	1476	SH3PXD2A-AS1,ENSG00000260461.1,GSTO1,STN1,GSTO2,SLK	STN1,SLK,SFR1		FALSE	-0.238659	FALSE	-0.256293	FALSE	-0.413236	FALSE	TRUE
fragment-0730_allele-alt	730	alt	rs9420907	chr10	103916707	C	A	103916625	103916789	rs7907606,rs9419958	Basal cell carcinoma,Basal cell carcinoma,Multiple keratinocyte cancers,Basal cell carcinoma	,ref	STN1	STN1	1476	SH3PXD2A-AS1,ENSG00000260461.1,GSTO1,STN1,GSTO2,SLK	STN1,SLK,SFR1		FALSE	-0.238659	FALSE	-0.256293	FALSE	-0.413236	FALSE	TRUE
fragment-0731_allele-ref	731	ref	rs4387287	chr10	103918139	A	C	103918057	103918221	rs7907606,rs9419958	Basal cell carcinoma,Basal cell carcinoma,Multiple keratinocyte cancers,Basal cell carcinoma	alt,alt	STN1	STN1	44	ENSG00000260461.1,STN1,GSTO2,SLK,SH3PXD2A	STN1,SLK,SFR1	STN1	FALSE	0.185867	FALSE	0.0417117	FALSE	0.0702881	FALSE	FALSE
fragment-0731_allele-alt	731	alt	rs4387287	chr10	103918139	A	C	103918057	103918221	rs7907606,rs9419958	Basal cell carcinoma,Basal cell carcinoma,Multiple keratinocyte cancers,Basal cell carcinoma	alt,alt	STN1	STN1	44	ENSG00000260461.1,STN1,GSTO2,SLK,SH3PXD2A	STN1,SLK,SFR1	STN1	FALSE	0.185867	FALSE	0.0417117	FALSE	0.0702881	FALSE	FALSE
fragment-0732_allele-ref	732	ref	rs111652908	chr10	103918332	C	A	103918250	103918414	rs7907606	Basal cell carcinoma,Basal cell carcinoma	alt		STN1	149	SLK,STN1	STN1,SLK,SFR1	STN1	FALSE	0.112165	FALSE	0.1863	FALSE	0.138423	FALSE	FALSE
fragment-0732_allele-alt	732	alt	rs111652908	chr10	103918332	C	A	103918250	103918414	rs7907606	Basal cell carcinoma,Basal cell carcinoma	alt		STN1	149	SLK,STN1	STN1,SLK,SFR1	STN1	FALSE	0.112165	FALSE	0.1863	FALSE	0.138423	FALSE	FALSE
fragment-0733_allele-ref	733	ref	rs3850673	chr10	103919293	C	T	103919211	103919375	rs7907606	Basal cell carcinoma,Basal cell carcinoma	alt		STN1	1110	ENSG00000260461.1,SLK,STN1	STN1,SLK,SFR1	STN1	FALSE	-0.00683206	FALSE	0.287229	FALSE	0.0192317	FALSE	FALSE
fragment-0733_allele-alt	733	alt	rs3850673	chr10	103919293	C	T	103919211	103919375	rs7907606	Basal cell carcinoma,Basal cell carcinoma	alt		STN1	1110	ENSG00000260461.1,SLK,STN1	STN1,SLK,SFR1	STN1	FALSE	-0.00683206	FALSE	0.287229	FALSE	0.0192317	FALSE	FALSE
fragment-0734_allele-ref	734	ref	rs2488002	chr10	103919583	C	T	103919501	103919665	rs7907606,rs9419958	Basal cell carcinoma,Basal cell carcinoma,Multiple keratinocyte cancers,Basal cell carcinoma	alt,ref		STN1	1400	ENSG00000260461.1,STN1,GSTO2,SLK,SH3PXD2A	STN1,SLK,SFR1	STN1	FALSE	-0.309417	FALSE	-0.171018	FALSE	-0.327622	FALSE	FALSE
fragment-0734_allele-alt	734	alt	rs2488002	chr10	103919583	C	T	103919501	103919665	rs7907606,rs9419958	Basal cell carcinoma,Basal cell carcinoma,Multiple keratinocyte cancers,Basal cell carcinoma	alt,ref		STN1	1400	ENSG00000260461.1,STN1,GSTO2,SLK,SH3PXD2A	STN1,SLK,SFR1	STN1	FALSE	-0.309417	FALSE	-0.171018	FALSE	-0.327622	FALSE	FALSE
fragment-0735_allele-ref	735	ref	rs112526736	chr10	103919730	A	G	103919648	103919812	rs7907606	Basal cell carcinoma,Basal cell carcinoma	alt		STN1	1547	ENSG00000260461.1,SLK,STN1	STN1,SLK,SFR1	STN1	FALSE	0.160356	FALSE	0.0662626	FALSE	0.122723	FALSE	FALSE
fragment-0735_allele-alt	735	alt	rs112526736	chr10	103919730	A	G	103919648	103919812	rs7907606	Basal cell carcinoma,Basal cell carcinoma	alt		STN1	1547	ENSG00000260461.1,SLK,STN1	STN1,SLK,SFR1	STN1	FALSE	0.160356	FALSE	0.0662626	FALSE	0.122723	FALSE	FALSE
fragment-0736_allele-ref	736	ref	rs79255761	chr10	103920726	C	G	103920644	103920808	rs7907606	Basal cell carcinoma,Basal cell carcinoma	alt		STN1	2543	GSTO2,SLK,STN1,PDCD11	SLK		FALSE	-0.0758393	FALSE	-0.198349	FALSE	0.0310158	FALSE	FALSE
fragment-0736_allele-alt	736	alt	rs79255761	chr10	103920726	C	G	103920644	103920808	rs7907606	Basal cell carcinoma,Basal cell carcinoma	alt		STN1	2543	GSTO2,SLK,STN1,PDCD11	SLK		FALSE	-0.0758393	FALSE	-0.198349	FALSE	0.0310158	FALSE	FALSE
fragment-0737_allele-ref	737	ref	rs7907606	chr10	103920874	T	G	103920792	103920956	rs7907606,rs9419958	Basal cell carcinoma,Basal cell carcinoma,Multiple keratinocyte cancers,Basal cell carcinoma	ref,		STN1	2691	SLK,STN1	SLK		FALSE	0.220733	FALSE	0.363321	FALSE	0.259059	FALSE	TRUE
fragment-0737_allele-alt	737	alt	rs7907606	chr10	103920874	T	G	103920792	103920956	rs7907606,rs9419958	Basal cell carcinoma,Basal cell carcinoma,Multiple keratinocyte cancers,Basal cell carcinoma	ref,		STN1	2691	SLK,STN1	SLK		FALSE	0.220733	FALSE	0.363321	FALSE	0.259059	FALSE	TRUE
fragment-0738_allele-ref	738	ref	rs75020974	chr10	103921080	T	C	103920998	103921162	rs7907606	Basal cell carcinoma,Basal cell carcinoma	alt		STN1	2897	ENSG00000260461.1,SLK,STN1	SLK		FALSE	0.0435278	FALSE	0.0850649	FALSE	0.0488571	FALSE	FALSE
fragment-0738_allele-alt	738	alt	rs75020974	chr10	103921080	T	C	103920998	103921162	rs7907606	Basal cell carcinoma,Basal cell carcinoma	alt		STN1	2897	ENSG00000260461.1,SLK,STN1	SLK		FALSE	0.0435278	FALSE	0.0850649	FALSE	0.0488571	FALSE	FALSE
fragment-0739_allele-ref	739	ref	rs77808415	chr10	103921125	A	G	103921043	103921207	rs7907606	Basal cell carcinoma,Basal cell carcinoma	alt		STN1	2942	ENSG00000260461.1,SLK,STN1	SLK		FALSE	0.0653972	FALSE	0.0567111	FALSE	0.0949297	FALSE	FALSE
fragment-0739_allele-alt	739	alt	rs77808415	chr10	103921125	A	G	103921043	103921207	rs7907606	Basal cell carcinoma,Basal cell carcinoma	alt		STN1	2942	ENSG00000260461.1,SLK,STN1	SLK		FALSE	0.0653972	FALSE	0.0567111	FALSE	0.0949297	FALSE	FALSE
fragment-0740_allele-ref	740	ref	rs74154705	chr10	103921984	A	T	103921902	103922066	rs9419958	Multiple keratinocyte cancers,Basal cell carcinoma	ref		STN1	3801	STN1	SLK		FALSE	0.206578	FALSE	0.131269	FALSE	0.146739	FALSE	TRUE
fragment-0740_allele-alt	740	alt	rs74154705	chr10	103921984	A	T	103921902	103922066	rs9419958	Multiple keratinocyte cancers,Basal cell carcinoma	ref		STN1	3801	STN1	SLK		FALSE	0.206578	FALSE	0.131269	FALSE	0.146739	FALSE	TRUE
fragment-0741_allele-ref	741	ref	rs11813268	chr10	103922538	C	T	103922456	103922620	rs7907606,rs9419958	Basal cell carcinoma,Basal cell carcinoma,Multiple keratinocyte cancers,Basal cell carcinoma	alt,ref		STN1	4355	SH3PXD2A-AS1,ENSG00000260461.1,STN1,GSTO2,SLK,SH3PXD2A	SLK		FALSE	0.35136	FALSE	0.260234	TRUE	0.36958	TRUE	FALSE
fragment-0741_allele-alt	741	alt	rs11813268	chr10	103922538	C	T	103922456	103922620	rs7907606,rs9419958	Basal cell carcinoma,Basal cell carcinoma,Multiple keratinocyte cancers,Basal cell carcinoma	alt,ref		STN1	4355	SH3PXD2A-AS1,ENSG00000260461.1,STN1,GSTO2,SLK,SH3PXD2A	SLK		FALSE	0.35136	FALSE	0.260234	TRUE	0.36958	TRUE	FALSE
fragment-0742_allele-ref	742	ref	rs201581170	chr10	103922586	T	A	103922504	103922668	rs7907606,rs9419958	Basal cell carcinoma,Basal cell carcinoma,Multiple keratinocyte cancers,Basal cell carcinoma	ref,alt		STN1	4403		SLK		FALSE	-0.401987	FALSE	-0.327513	FALSE	-0.476539	FALSE	FALSE
fragment-0742_allele-alt	742	alt	rs201581170	chr10	103922586	T	A	103922504	103922668	rs7907606,rs9419958	Basal cell carcinoma,Basal cell carcinoma,Multiple keratinocyte cancers,Basal cell carcinoma	ref,alt		STN1	4403		SLK		FALSE	-0.401987	FALSE	-0.327513	FALSE	-0.476539	FALSE	FALSE
fragment-0743_allele-ref	743	ref	rs75113904	chr10	103922587	C	A	103922505	103922669	rs7907606,rs9419958	Basal cell carcinoma,Basal cell carcinoma,Multiple keratinocyte cancers,Basal cell carcinoma	ref,alt		STN1	4404		SLK		FALSE	0.259693	TRUE	0.398381	TRUE	0.440329	TRUE	FALSE
fragment-0743_allele-alt	743	alt	rs75113904	chr10	103922587	C	A	103922505	103922669	rs7907606,rs9419958	Basal cell carcinoma,Basal cell carcinoma,Multiple keratinocyte cancers,Basal cell carcinoma	ref,alt		STN1	4404		SLK		FALSE	0.259693	TRUE	0.398381	TRUE	0.440329	TRUE	FALSE
fragment-0744_allele-ref	744	ref	rs75458328	chr10	103922638	C	T	103922556	103922720	rs7907606	Basal cell carcinoma,Basal cell carcinoma	alt		STN1	4455	ENSG00000260461.1,SLK,STN1	SLK		FALSE	0.176082	FALSE	0.142147	FALSE	0.0155352	FALSE	FALSE
fragment-0744_allele-alt	744	alt	rs75458328	chr10	103922638	C	T	103922556	103922720	rs7907606	Basal cell carcinoma,Basal cell carcinoma	alt		STN1	4455	ENSG00000260461.1,SLK,STN1	SLK		FALSE	0.176082	FALSE	0.142147	FALSE	0.0155352	FALSE	FALSE
fragment-0745_allele-ref	745	ref	rs74154708	chr10	103931306	A	G	103931224	103931388	rs9419958	Multiple keratinocyte cancers,Basal cell carcinoma	alt		STN1	13123	STN1	SLK		FALSE	0.105844	TRUE	0.319605	FALSE	0.251884	TRUE	FALSE
fragment-0745_allele-alt	745	alt	rs74154708	chr10	103931306	A	G	103931224	103931388	rs9419958	Multiple keratinocyte cancers,Basal cell carcinoma	alt		STN1	13123	STN1	SLK		FALSE	0.105844	TRUE	0.319605	FALSE	0.251884	TRUE	FALSE
fragment-0746_allele-ref	746	ref	rs36011900	chr10	104681778	G	A	104681696	104681860	rs78911933	Rosacea	ref	SORCS3	SORCS3	15579	SORCS3			FALSE	0.153057	FALSE	0.072421	FALSE	0.037173	FALSE	TRUE
[truncated: 5,423 more rows]

## Sheet: MPRA column descriptions
	Description
[truncated: 15 more rows]

## Sheet: Day 0
element_group	pval	fdr	allelealt	snp	index_snp	disease	risk_allele
[truncated: 3,450 more rows]

[truncated: 5 more sheets: Day 3, Day 6, Day 0, TF KO, Day 3, TF KO, Day 6, TF KO]
