# Supplementary material for: Disease-linked regulatory DNA variants and homeostatic transcription factors in epidermis
Source: Nat Commun. 2025 Sep 25;16:8387. doi: 10.1038/s41467-025-63070-5 (PMC12462481; doi:10.1038/s41467-025-63070-5)
Supplement: Supplementary file 4 — Supplementary Data 3 [file 41467_2025_63070_MOESM4_ESM.xlsx]

## Sheet: Col. desc. perturb & K10 flow
	Description
CRISPR-flow columns
depletion|p-value_KRT10_high	MAGeCK p value for guide depletion from KRT10 high cells vs other differentiated cells (unsorted, mid-K10 expression, K10 low).
depletion|fdr_KRT10_high	MAGeCK FDR for guide depletion from KRT10 high cells vs other differentiated cells (unsorted, mid-K10 expression, K10 low).
enrichment|p-value_KRT10_high	MAGeCK p value for guide enrichment in KRT10 high cells vs other differentiated cells (unsorted, mid-K10 expression, K10 low).
enrichment|fdr_KRT10_high	MAGeCK FDR for guide enrichment in KRT10 high cells vs other differentiated cells (unsorted, mid-K10 expression, K10 low).
enrichment|lfc_KRT10_high	MAGeCK log2 fold-change for guides in KRT10 high cells vs other differentiated cells (unsorted, mid-K10 expression, K10 low).
depletion|p-value_KRT10_low	MAGeCK p value for guide depletion from KRT10 low cells vs other differentiated cells (unsorted, mid-K10 expression, K10 high).
depletion|fdr_KRT10_low	MAGeCK FDR for guide depletion from KRT10 low cells vs other differentiated cells (unsorted, mid-K10 expression, K10 high).
enrichment|p-value_KRT10_low	MAGeCK p value for guide enrichment in KRT10 low cells vs other differentiated cells (unsorted, mid-K10 expression, K10 high).
enrichment|fdr_KRT10_low	MAGeCK FDR for guide enrichment in KRT10 low cells vs other differentiated cells (unsorted, mid-K10 expression, K10 high).
enrichment|lfc_KRT10_low	MAGeCK log2 fold-change for guides in KRT10 low cells vs other differentiated cells (unsorted, mid-K10 expression, K10 high).
totalUmis	# UMIs observed in differentiated cells.
UmisPercentile	Percentile for # UMIs observed in differentiated cells. 0.99, more UMIs than 99% of targets.
-logPseudoP_KRT10_high	Pseudo P value from combining enrichment in K10-high cells with depletion from K10-low cells, Fisher's method
-logPseudoP_KRT10_low	Pseudo P value from combining enrichment in K10-low cells with depletion from K10-high cells, Fisher's method
-logPseudoP_KRT10	The more significant pseudo P value.
Peturb-seq columns
Δpseudotime, day 3	Z-scored change in the mean pseudotime of cells with the target KO vs all targets. Higher number, more differentiated.
Δpseudotime, day 4	Z-scored change in the mean pseudotime of cells with the target KO vs all targets. Higher number, more differentiated. This time point is by split-pool, while the others are by 10x technology.
Δpseudotime, day 6	As day 3, but for cells after 6 days of differentiation.
Altered pseudotime, day 3, P	Unadjusted Mann-Whitney p value for a difference in pseudotime value for cells with the given target vs safe target cells.
Altered pseudotime, day 4, P	Unadjusted Mann-Whitney p value for a difference in pseudotime value for cells with the given target vs safe target cells.
Altered pseudotime, day 6, P	Unadjusted Mann-Whitney p value for a difference in pseudotime value for cells with the given target vs safe target cells.
Δpseudotime, Z-scored effect	Effect size, both days, as Hedge's g weighted by # cells with target, then Z-scored. Higher, more differentiated.
Both perturb-seq and CRISPR-flow columns
depmap	DepMap dependency score. -1, common essential.
Putative homeostasis TF?	True if the TF has an FDR<0.2 effect on pseudotime on either day or a pseduo-P value <0.001 in CRISPR-flow.

## Sheet: Perturb-seq & K10 CRISPR-flow
Target gene	depletion|p-value_KRT10_high	depletion|fdr_KRT10_high	enrichment|p-value_KRT10_high	enrichment|fdr_KRT10_high	enrichment|lfc_KRT10_high	depletion|p-value_KRT10_low	depletion|fdr_KRT10_low	enrichment|p-value_KRT10_low	enrichment|fdr_KRT10_low	enrichment|lfc_KRT10_low	totalUmis	totalUmisPercentile	-logPseudoP_KRT10_high	-logPseudoP_KRT10_low	-logPseudoP	Δpseudotime, day 3	Δpseudotime, day 4	Δpseudotime, day 6	Altered pseudotime, day 3, P	Altered pseudotime, day 4, P	Altered pseudotime, day 6, P	Δpseudotime, Z-scored effect	depmap	Putative homeostasis TF?
TP53	2.7812e-06	0.001238	1	1	-0.45277	0.99981	1	3.6155e-05	0.010726	0.3231	24143	0.999437	7.83951e-09	8.61702	8.61702	-0.0468474	-0.0738909	-0.0830381	0.000552878	1.10685e-27	0.000534133	3.29618	0	TRUE
IRF6	2.7812e-06	0.001238	0.9811	0.999611	-0.80263	0.81455	1	0.00072589	0.084158	0.42406	8935	0.443725	0.00951648	7.37225	7.37225	-0.123033	-0.0858363	-0.236239	3.44267e-12	1.12711e-06	8.80841e-11	5.51404	-0.184699	TRUE
YY1	0.99997	1	2.7812e-06	0.00099	0.82251	0.00043108	0.047958	0.99987	1	-0.4276	6824	0.117614	7.58793	5.55899e-09	7.58793	0.1082	0.0467954	0.151279	3.76815e-07	3.03891e-06	0.000200776	-3.65127	-0.77274	TRUE
ZC3H8	0.56764	1	0.24639	0.666534	0.041427	0.14047	0.646345	0.92305	1	-0.11278	7495	0.202589	0.820948	0.0641823	0.820948	-0.0102391	0.052392	-0.033278	0.749864	1.05406e-05	0.56596	-0.910438	-0.898857	TRUE
SNAI2	0.84591	1	2.7812e-06	0.00099	0.97981	8.3435e-06	0.002475	0.42588	1	-0.8238	5808	0.0371412	9.22811	0.137835	9.22811	0.205352	0.142162	0.10986	5.17876e-09	1.15565e-05	0.036332	-6.13029	-0.079012	TRUE
DRAP1	0.76915	1	0.048596	0.350347	0.29843	0.81993	1	0.8268	1	-0.02618	6214	0.0596511	0.774027	0.034424	0.774027	0.0441944	0.0714615	0.061016	0.00766366	1.89451e-05	0.162362	-2.78664	-0.556417	TRUE
KLF16	0.76718	1	0.11153	0.51535	-0.058268	0.98637	1	0.84898	1	-0.006841	5339	0.0213844	0.452444	0.031248	0.452444	-0.0190605	0.0712536	-0.0642397	0.300232	3.47947e-05	0.181164	-1.10796	-0.30774	TRUE
DR1	0.42926	1	0.053307	0.358098	-0.029283	0.62615	0.939928	0.24718	0.997749	0.19157	3820	0.00393922	0.833099	0.463275	0.833099	0.0909635	0.0694606	0.052125	0.000122644	4.56606e-05	0.439031	-3.47294	-0.832509	TRUE
TP63	0.99006	1	2.7812e-06	0.00099	0.50298	8.0654e-05	0.013614	0.80975	1	-0.5239	5696	0.0306697	8.28332	0.00926495	8.28332	0.106076	0.0608605	0.129841	7.05831e-06	6.33996e-05	0.0164158	-3.87959	-0.0239254	TRUE
DBP	0.98169	1	0.15914	0.610188	0.076601	0.14203	0.646345	0.96042	1	-0.14566	6895	0.12493	0.965533	0.000724134	0.965533	0.0477419	0.0574589	0.00531305	0.138028	0.000156622	0.675256	-2.20409	-0.128635	TRUE
CREBL2	0.22362	1	0.35044	0.775867	-0.17892	0.9988	1	0.77008	1	0.090815	13912	0.980867	0.144203	0.323191	0.323191	-0.018453	-0.0367978	0.0663719	0.432311	0.000231847	0.0870334	1.09899	-0.062587	TRUE
GTF2B	0.7833	1	0.058057	0.368916	0.27855	0.11088	0.646345	0.068976	0.636151	0.082206	3491	0.00168824	1.40985	0.674283	1.40985	0.0536974	0.0408748	0.098033	0.00542424	0.000234439	0.445677	-2.31754	-1	TRUE
SAFB	0.66071	1	0.0045583	0.148425	0.1208	0.2403	0.698902	0.42939	1	0.12238	9667	0.60242	2.06742	0.193061	2.06742	0.0466692	0.0484683	0.00423597	0.0451755	0.000237741	0.843744	-1.94507	-0.181672	TRUE
LHX8	0.918	1	0.80545	0.959002	0.012898	0.0048643	0.154791	0.84556	1	-0.4387	6175	0.0568374	1.59122	0.011953	1.59122	-0.0305047	-0.0753974	-0.00667545	0.180445	0.000331258	0.706917	2.46258	-0.117054	TRUE
MTF1	0.42389	1	0.80016	0.956543	-0.055087	0.80914	1	0.066239	0.636151	-0.0020219	9695	0.605515	0.0320303	0.891454	0.891454	-0.0162619	-0.0306317	0.0443516	0.1558	0.000385491	0.626068	1.00616	-0.124223	TRUE
PA2G4	0.7706	1	0.18585	0.629571	0.17603	0.98442	1	0.80775	1	0.12327	6904	0.125774	0.306532	0.0373705	0.306532	-0.031942	0.0657368	-0.0276638	0.0414827	0.000401948	0.570741	-0.925689	-0.377156	TRUE
KDM2A	0.98466	1	0.20913	0.633556	0.15045	0.010883	0.234417	0.71795	1	-0.10445	6274	0.0641531	1.79247	0.0213118	1.79247	0.0627059	0.0605254	0.0334191	0.00816312	0.00061185	0.285469	-2.6735	-0.722738	TRUE
ZNF740	0.9815	1	0.0017104	0.091886	0.11693	0.010983	0.234417	0.90348	1	-0.32999	6620	0.098762	3.65128	0.00290544	3.65128	0.00774002	0.056784	0.00609752	0.687419	0.000770964	0.72758	-1.50444	0	TRUE
GRHL3	0.012118	0.724171	0.96752	0.999611	-0.32139	0.70736	0.952013	0.068642	0.636151	0.10803	9734	0.615363	0.0250614	2.17193	2.17193	-0.0361034	-0.054148	-0.0932967	0.112322	0.000830565	0.00555994	2.63351	0	TRUE
SMAD3	0.87746	1	0.62971	0.918598	0.062309	0.078248	0.646345	0.78858	1	0.019183	11201	0.8278	0.704202	0.0237629	0.704202	0.00701821	0.0475488	0.0484271	0.903141	0.00127239	0.134348	-1.47066	0	TRUE
PREB	0.92048	1	0.091075	0.476713	0.21035	0.0043581	0.152106	0.98363	1	-0.56746	6812	0.115926	2.45525	0.00201178	2.45525	0.0504395	0.0324577	-0.0551116	0.0295048	0.00143781	0.240633	-1.29513	-0.875886	TRUE
TFDP1	0.30729	1	0.57928	0.899984	-0.099312	0.67649	0.950263	0.013553	0.368812	0.32349	5563	0.0258863	0.119764	1.56877	1.56877	0.0756296	0.0468113	0.0327852	0.00676092	0.0017392	0.327556	-2.52403	-0.651268	TRUE
PAX6	0.90275	1	0.76369	0.949524	-0.035034	0.11607	0.646345	0.95081	1	0.040428	6540	0.0877884	0.517936	0.00460339	0.517936	0.000537268	-0.038459	0.0371263	0.414361	0.00192608	0.629543	0.966085	-0.0529325	TRUE
TADA2A	0.68742	1	0.27115	0.688028	0.0063632	0.0026338	0.126974	0.73679	1	-0.38892	7776	0.235228	2.23005	0.0700571	2.23005	0.0215191	0.0608024	0.111655	0.418793	0.00206657	0.000957593	-2.97787	-0.551431	TRUE
KLF3	0.41502	1	0.2836	0.698212	-0.15385	0.70055	0.951897	0.89091	1	-0.049359	8027	0.280248	0.284204	0.132167	0.284204	-0.0354518	0.0247606	0.0695945	0.033791	0.00216926	0.0963281	-0.259037	0	TRUE
ZNF670	0.0016548	0.351485	0.72761	0.942486	-0.32802	0.92565	1	0.016804	0.412948	0.32845	14883	0.992684	0.0270028	3.49551	3.49551	-0.0187382	-0.0478901	-0.0113517	0.190435	0.00239144	0.56198	1.67275	0	TRUE
PRDM1	2.7812e-06	0.001238	0.9049	0.982688	-0.44292	0.8715	1	0.068748	0.636151	0.20663	22992	0.998875	0.0105973	5.50182	5.50182	-0.0479841	-0.0489499	-0.0627518	0.00409057	0.00254378	0.073843	2.54834	-0.0578329	TRUE
SRCAP	0.96687	1	0.00061464	0.042079	0.24963	0.0016047	0.110244	0.92013	1	-0.45265	6485	0.07991	4.83486	0.00275617	4.83486	0.0325175	0.0190906	0.0143	0.00475027	0.00266757	0.580772	-0.979537	-0.820022	TRUE
ZNF561	0.70697	1	0.51044	0.87926	-0.021527	0.98305	1	0.012857	0.368812	0.30627	11639	0.879572	0.0717016	1.28554	1.28554	-0.0449903	-0.0267301	0.00382147	0.028522	0.00412573	0.720555	1.58289	0	TRUE
CENPB	0.47056	1	0.75674	0.949524	-0.12816	0.80874	1	0.47742	1	0.12185	9256	0.514913	0.0397629	0.251729	0.251729	-0.0128987	-0.0272198	0.019721	0.754324	0.0043581	0.6249	0.979882	-0.0663566	TRUE
MTF2	0.53113	1	0.25746	0.673493	0.014807	0.11166	0.646345	0.93636	1	-0.10281	10801	0.787282	0.883459	0.0732898	0.883459	0.000315912	-0.0401215	-0.05704	0.495577	0.00452242	0.180957	1.47427	-0.0722133	TRUE
E2F7	0.031508	0.848039	0.78866	0.954977	-0.20855	0.20198	0.666448	0.41651	1	-0.12161	14488	0.988182	0.344941	1.15495	1.15495	-0.00364695	-0.0266502	-0.05014	0.764339	0.0062588	0.153745	1.15214	0	TRUE
MYC	0.93345	1	0.013825	0.206825	0.29581	0.07159	0.646345	0.96177	1	-0.14253	4511	0.0073157	2.10586	0.00235761	2.10586	0.0134724	0.0469989	0.0916589	0.483382	0.00688797	0.182189	-1.77375	-1	TRUE
KLF6	0.52847	1	0.20419	0.633556	0.063188	0.55464	0.911224	0.89039	1	-0.0056784	14019	0.984806	0.443781	0.0834032	0.443781	0.00107079	-0.0221488	-0.0465885	0.99474	0.00699473	0.268872	0.935653	0	TRUE
FOXJ3	0.46725	1	0.74486	0.949524	-0.17924	0.63942	0.939928	0.99649	1	-0.027893	10435	0.734947	0.0811526	0.085379	0.085379	-0.013256	-0.0327509	-0.0341019	0.0796094	0.00700939	0.408381	1.39517	-0.0399263	TRUE
ETS2	0.69086	1	0.028204	0.302121	0.19856	0.055432	0.574068	0.060755	0.633748	-0.30947	11480	0.863534	1.93314	0.756816	1.93314	0.0480283	0.0457691	0.107319	0.00777806	0.00711526	0.0156719	-2.39964	0	TRUE
NFIL3	0.11211	1	0.82632	0.969666	-0.18852	0.87518	1	0.89737	1	0.051364	11835	0.901519	0.0188339	0.479323	0.479323	-0.00800948	0.0342106	0.0308621	0.799725	0.00731321	0.293862	-0.780809	0	TRUE
GRHL2	0.12654	1	0.3937	0.793101	-0.24333	0.62245	0.939928	0.52623	1	-0.025129	9859	0.635903	0.229388	0.607315	0.607315	-0.0337445	-0.0400668	-0.0859009	0.0135715	0.00767656	0.00108128	2.18522	-0.144095	TRUE
ZNF429	0.0056208	0.688779	0.95864	0.999611	-0.33897	0.99881	1	0.0011598	0.098303	0.42414	13064	0.962296	0.000398097	4.07386	4.07386	-0.0369682	-0.0448968	-0.0218256	0.0332884	0.00781251	0.259551	1.97537	0	TRUE
NFATC3	0.62441	1	0.13856	0.587039	-0.068943	0.19029	0.654868	0.35493	1	-0.061183	10196	0.695273	0.912835	0.255271	0.912835	0.00736792	-0.0202602	0.0496443	0.478037	0.00880703	0.213053	0.310108	-0.0739629	FALSE
ATF1	0.52266	1	0.13816	0.587039	0.068462	0.54937	0.910168	0.33737	1	0.061478	9727	0.613112	0.566073	0.316654	0.566073	-7.46751e-05	0.0520566	-0.0577938	0.9464	0.00948809	0.172239	-0.95122	-0.272115	FALSE
NR1D1	0.80999	1	0.21427	0.633556	-0.098288	0.61883	0.939928	0.19746	0.92252	0.20259	7332	0.179797	0.397397	0.343802	0.397397	-0.0415786	0.0370814	-0.00343036	0.147242	0.00962085	0.929873	-0.125013	-0.0414479	FALSE
ZBED2	0.032865	0.848039	0.67298	0.918598	0.016239	0.70619	0.952013	0.46939	1	0.15376	10276	0.706528	0.0815521	1.0981	1.0981	-0.000321734	-0.0255077	0.00840513	0.964479	0.00985611	0.614437	0.778921	0	FALSE
ZNF131	0.80017	1	0.010299	0.192965	0.083608	0.011483	0.234417	0.99838	1	-0.26762	7445	0.195836	2.9253	0.00954449	2.9253	-0.00202829	0.0419044	-0.00712049	0.760521	0.0109529	0.654545	-0.898267	-0.907867	FALSE
HMGA1	0.72491	1	0.5124	0.87926	-0.16454	0.66345	0.950263	0.14384	0.823386	0.28296	6391	0.0706246	0.150738	0.468517	0.468517	0.0944628	0.0181259	0.0591544	3.21086e-05	0.0110218	0.303775	-2.21065	-0.621589	TRUE
MAF	0.52847	1	0.82633	0.969666	-0.089842	0.17955	0.654868	0.94407	1	-0.18404	10116	0.679516	0.365057	0.0727227	0.365057	0.0118042	-0.0399609	-0.0618963	0.445126	0.011068	0.0419979	1.30073	-0.156946	FALSE
ASCL4	0.92503	1	0.0023167	0.095901	0.28423	0.73215	0.96219	0.98105	1	-0.0062436	5134	0.0180079	1.90251	0.00192228	1.90251	-0.0327686	0.0472195	0.0379114	0.125199	0.0123665	0.0976782	-1.0331	-0.0794065	FALSE
RBSN	0.95287	1	0.25384	0.673378	0.13323	0.66635	0.950263	0.9937	1	-0.078405	9601	0.5861	0.328163	0.000624638	0.328163	0.00220935	-0.0258472	0.0306151	0.804501	0.0127162	0.393775	0.63697		FALSE
TADA2B	2.7812e-06	0.001238	1	1	-0.66881	0.96136	1	0.00080376	0.084158	0.31948	10683	0.76646	0.000328594	7.3301	7.3301	-0.0563981	-0.0485702	0.026036	0.000141324	0.0128925	0.0521503	1.81778	-0.333666	TRUE
KAT7	0.99883	1	2.7812e-06	0.00099	0.62557	0.00014184	0.019421	0.99828	1	-0.58396	6825	0.118177	8.04883	1.81286e-06	8.04883	0.0396432	0.0407227	0.0519825	0.111118	0.0134634	0.0400623	-2.078	-0.31691	TRUE
ZNF90	0.24554	1	0.93188	0.993256	-0.18496	0.5405	0.909551	0.14351	0.823386	0.22605	13349	0.967923	0.0710352	0.814941	0.814941	-0.0112683	-0.0301416	0.018192	0.284525	0.0141718	0.664057	1.03817	0	TRUE
NCOA3	0.96401	1	0.43687	0.831699	0.082876	0.86198	1	0.083138	0.681415	0.13159	8533	0.36466	0.128222	0.549094	0.549094	0.0416141	0.0218992	-0.035006	0.0888171	0.0145702	0.236208	-0.964989	-0.139522	TRUE
ZNF706	0.46517	1	0.78656	0.954386	-0.061809	0.75332	0.979082	0.090686	0.695779	0.24899	8800	0.415307	0.0444885	0.75516	0.75516	-0.0229269	0.0278225	-0.0307554	0.122988	0.0158228	0.243265	-0.0599924	0	FALSE
ZFP90	0.63795	1	0.78007	0.954303	0.10343	0.98506	1	0.085079	0.681415	0.10379	13722	0.976927	0.0128545	0.672807	0.672807	-0.00676935	0.0234569	0.0719119	0.747467	0.0159348	0.0155285	-0.717377	-0.00929298	FALSE
CEBPB	0.56277	1	0.76054	0.949524	-0.067281	0.94875	1	0.16498	0.85865	0.28114	6745	0.10861	0.0190724	0.50373	0.50373	-0.0522226	0.0371549	0.013735	0.0239629	0.0162866	0.566863	-0.0319733	-0.25286	FALSE
KIN	0.98734	1	0.0015881	0.091886	0.49957	0.25951	0.723688	0.96518	1	-0.11797	4779	0.0101294	2.44077	0.000488469	2.44077	0.000663061	0.0435118	0.055983	0.709734	0.0199931	0.214539	-1.62764	-1	FALSE
NRF1	0.9578	1	0.0019329	0.091886	0.41143	0.22333	0.690895	0.98743	1	-0.19623	6988	0.133089	2.42294	0.000651193	2.42294	0.0455623	0.0363846	0.0941477	0.208046	0.0202086	0.0201846	-2.04514	-1	TRUE
TEAD1	0.99743	1	4.1718e-05	0.009282	0.47772	0.0036739	0.144171	0.99687	1	-0.45828	6106	0.0523354	5.59206	7.04866e-06	5.59206	0.0647794	0.0331969	0.0274002	0.000414982	0.0203483	0.646807	-1.95751	-0.173421	TRUE
TFAP2B	0.96623	1	0.21924	0.636415	0.17101	0.29027	0.746743	0.90964	1	-0.028903	9142	0.487338	0.621722	0.00333301	0.621722	-0.00695297	0.0422296	-0.00810386	0.690214	0.020412	0.826446	-0.81908	0	FALSE
JDP2	0.83871	1	0.54542	0.891521	0.042837	0.25579	0.723688	0.99264	1	-0.12185	10773	0.782217	0.382688	0.0065098	0.382688	-0.0179876	-0.0254115	0.0394892	0.399711	0.0218904	0.323247	0.921663	0	FALSE
PRDM4	0.21971	1	0.64802	0.918598	-0.087161	0.31556	0.773432	0.49448	1	0.087135	11478	0.86269	0.276493	0.456187	0.456187	0.00188197	0.0399964	-0.0180176	0.429011	0.0239534	0.600268	-0.860413	0	FALSE
TP73	0.6107	1	0.80016	0.956543	-0.054703	0.61883	0.939928	0.32776	1	0.031377	10186	0.692459	0.0740708	0.282205	0.282205	-0.010893	-0.0240484	-0.0102841	0.512957	0.024313	0.870007	1.00937	-0.0726968	FALSE
NR4A3	0.95417	1	0.18416	0.629571	-0.025528	0.62004	0.939928	0.26521	1	0.15696	11805	0.896455	0.441336	0.221277	0.441336	0.0054103	0.0338543	0.0534748	0.811568	0.0263407	0.128428	-1.10682	0	FALSE
CDC5L	0.59037	1	0.36109	0.778536	0.23703	0.70973	0.952013	0.45261	1	-0.0050209	6853	0.12099	0.218104	0.207714	0.218104	0.000430401	0.0446539	-0.0238864	0.58105	0.0279837	0.693122	-0.92948	-1	FALSE
FOXI1	0.002695	0.436094	0.96988	0.999611	-0.25399	0.55944	0.914202	0.037115	0.531246	0.06968	11219	0.830051	0.0583246	2.99086	2.99086	0.0354386	-0.0351319	-0.0028271	0.0519522	0.028577	0.893175	0.470243	0	FALSE
DDIT3	0.11578	1	0.57378	0.895896	-0.21847	0.64401	0.939928	0.22551	0.981445	0.22772	9202	0.501407	0.132299	0.916172	0.916172	-0.0375445	0.0310983	-0.051246	0.0493826	0.0287478	0.129223	0.198786	-0.184131	FALSE
RXRA	0.83956	1	0.03291	0.31519	0.067961	0.17565	0.654868	0.80267	1	0.12333	8450	0.347777	1.44892	0.0269339	1.44892	0.00897161	-0.0207553	0.0899439	0.793922	0.0291522	0.049243	0.0992845	-0.247917	FALSE
BARX2	0.93653	1	0.27366	0.688028	0.17002	0.10796	0.646345	0.93514	1	-0.24356	9288	0.526449	0.874208	0.00351256	0.874208	-0.00376665	0.0319137	0.012041	0.813285	0.0328514	0.734338	-0.698391	0	FALSE
FOSL1	0.32301	1	0.70828	0.929062	-0.13644	2.7812e-06	0.001238	0.99805	1	-0.49257	10391	0.729038	4.55519	0.16284	4.55519	0.031053	0.0591144	-0.0252049	0.299412	0.0331663	0.559889	-1.81966	-0.274261	TRUE
KMT2A	0.50953	1	0.74485	0.949524	-0.097793	0.2507	0.721361	0.99763	1	-0.13085	12663	0.94879	0.300955	0.0694211	0.300955	0.0381823	0.0297964	0.0699517	0.0128657	0.0336412	0.0656351	-1.63002	-0.265921	TRUE
ZNF503	0.88552	1	0.061806	0.372932	0.26787	0.1644	0.654868	0.69179	1	-0.053977	7677	0.223692	1.24572	0.0396256	1.24572	0.00478087	0.0364129	-0.0265334	0.91748	0.033808	0.692733	-0.772354	0	FALSE
CEBPG	0.98297	1	0.76442	0.949524	0.080038	0.55464	0.911224	0.71168	1	0.094736	13210	0.965672	0.103594	0.022498	0.103594	0.0296795	-0.0241594	-0.086617	0.23306	0.0344163	0.0268445	0.703894	-0.0271991	FALSE
NR1D2	0.018715	0.724171	0.30661	0.727545	-0.36795	0.49512	0.88844	0.40891	1	0.13698	8803	0.416432	0.358537	1.34735	1.34735	-0.0198466	-0.0284646	0.0234579	0.253637	0.0344673	0.370305	1.11168	0	FALSE
TRERF1	0.89879	1	0.092544	0.476713	0.10047	0.46057	0.872699	0.85712	1	0.014554	10216	0.697805	0.751747	0.0126253	0.751747	-0.00109991	-0.0214851	-0.0404558	0.991256	0.0357095	0.125852	0.924511	-0.0516915	FALSE
ZNF556	0.77715	1	0.028766	0.302121	0.24569	0.0045973	0.154399	0.81978	1	-0.27479	9770	0.622397	2.88163	0.034178	2.88163	0.0590089	-0.0406945	-0.0119101	0.00166436	0.0360776	0.657654	0.365071	0	FALSE
GATA3	0.030557	0.848039	0.46395	0.852257	-0.32908	0.87178	1	0.32749	1	0.19367	8421	0.343838	0.113182	1.25116	1.25116	-0.0125807	-0.0088028	-0.024716	0.861336	0.0361636	0.37033	0.704902	-0.322621	FALSE
ZBTB8A	0.52389	1	0.29601	0.718821	0.07802	0.29104	0.746743	0.0062326	0.246535	0.37876	10329	0.718064	0.526713	1.65843	1.65843	0.0251067	-0.0278631	-0.0988823	0.21747	0.0369113	0.0169326	0.938341	-0.154591	FALSE
FOXC1	0.95747	1	0.66044	0.918598	0.011053	0.52405	0.896939	0.85569	1	0.0026292	8529	0.364097	0.146712	0.00762763	0.146712	-0.00346015	-0.0224724	0.0450506	0.611003	0.0373018	0.124462	0.572807	-0.0520056	FALSE
NFE2L2	0.47057	1	0.18723	0.629571	0.029293	0.68957	0.950263	0.77574	1	-0.0065841	9243	0.512099	0.405159	0.13495	0.405159	0.0186884	0.00858217	0.0969445	0.516926	0.0373528	0.0174007	-0.873482	-0.288978	TRUE
SON	0.36131	1	0.17143	0.629571	0.18326	0.4517	0.872699	0.71042	1	0.0039235	4977	0.0112549	0.559818	0.217708	0.559818	0.00771061	0.0673085	0.0544293	0.640003	0.0388251	0.566866	-2.03182	-1	FALSE
PBX1	0.5774	1	0.068503	0.390851	0.085584	0.25744	0.723688	0.64945	1	-0.04483	10703	0.7704	1.05137	0.129126	1.05137	0.00861636	-0.0116873	-0.0162298	0.940626	0.0400536	0.780827	0.384113	0	FALSE
RARG	0.16951	1	0.67593	0.918598	-0.22789	0.34287	0.803055	0.65273	1	0.14446	8564	0.371975	0.243668	0.450726	0.450726	-0.0290116	0.040666	0.072334	0.108745	0.0409163	0.095816	-0.800903	-0.0252786	FALSE
Safe-Targeting																-0.00281689	-0.0069427	-0.0116965	0.928372	0.0425937	0.124536	0.453378		FALSE
IRX2	0.051749	0.917069	0.55218	0.892712	-0.1334	0.5804	0.933124	0.013592	0.368812	0.29507	10101	0.67614	0.164201	2.23585	2.23585	-0.0264155	-0.0112967	-0.0271507	0.140604	0.0447899	0.651197	1.01541	0	TRUE
MYNN	0.55623	1	0.045175	0.345154	-0.11363	0.070517	0.646345	0.68205	1	-0.23201	10740	0.777153	1.66756	0.126634	1.66756	-0.028392	0.0140698	-0.0333944	0.255733	0.0466614	0.478418	0.407626	-0.0647613	FALSE
ARID5B	0.57279	1	0.60345	0.904711	0.082622	0.28264	0.746743	0.028098	0.510356	0.023741	7840	0.246483	0.325853	1.08327	1.08327	-0.0375748	-0.0172059	0.0202379	0.0269206	0.0467564	0.860702	1.12692	-0.0573908	TRUE
KLF10	0.32662	1	0.27338	0.688028	0.13944	0.15505	0.646345	0.52739	1	-0.1367	10172	0.690771	0.753574	0.323109	0.753574	-0.0152217	0.030484	0.0089198	0.607856	0.0474272	0.806782	-0.453151	-0.0938627	FALSE
RBCK1	0.37616	1	0.42548	0.819115	-0.10468	0.5804	0.933124	0.36074	1	0.11371	7481	0.2009	0.22744	0.390697	0.390697	0.0106048	-0.0238285	0.029839	0.468447	0.0481219	0.659931	0.446797	0	FALSE
HIVEP3	0.0067777	0.716657	0.99077	0.999611	-0.33887	0.87402	1	0.080039	0.681415	0.24337	12796	0.952729	0.00410828	2.33521	2.33521	-0.00940321	-0.00851039	-0.0714173	0.861899	0.0486798	0.0754883	0.872048	-0.118767	FALSE
PRDM10	0.99464	1	0.0094477	0.189572	0.25471	0.0001919	0.022772	0.99395	1	-0.44535	8820	0.421778	4.58868	2.82177e-05	4.58868	0.0286581	-0.035986	-0.0180252	0.159292	0.0501471	0.810091	0.758527	-0.665865	TRUE
SMAD5	0.74901	1	0.67466	0.918598	-0.085136	0.42849	0.870627	0.26521	1	0.0071598	8721	0.401801	0.188526	0.284246	0.284246	-0.0253433	-0.0192357	0.0632337	0.251453	0.0510191	0.173944	0.765007		FALSE
ZNF414	0.24535	1	0.71787	0.93613	0.013535	0.2599	0.723688	0.7721	1	-0.066691	7296	0.174733	0.301187	0.297053	0.301187	-0.0076827	0.0240523	0.00547579	0.56912	0.0511264	0.884265	-0.3932	-0.191548	FALSE
KDM5B	0.77938	1	0.075106	0.417775	0.26241	0.078048	0.646345	0.75917	1	-0.043077	6074	0.0506472	1.44385	0.0447028	1.44385	-0.0132962	0.0169888	-0.0358654	0.631886	0.0528301	0.241358	0.0896432	0	FALSE
ERF	0.053034	0.917069	0.63165	0.918598	-0.2693	0.52104	0.896592	0.040185	0.531246	-0.052016	9272	0.521666	0.158093	1.81701	1.81701	-0.0344313	-0.00664133	-0.0118377	0.280741	0.0578912	0.900606	0.951028	0	FALSE
GATAD2A	0.26609	1	0.36718	0.778536	0.017479	0.3694	0.817835	0.45778	1	0.13211	6923	0.127743	0.390825	0.422213	0.422213	0.0200874	0.0324716	0.0123861	0.627549	0.0629565	0.560961	-1.11509	-0.447369	FALSE
SGSM2	0.67361	1	0.11153	0.51535	0.20218	0.2395	0.698902	0.96089	1	-0.075933	9790	0.624648	0.90841	0.0320661	0.90841	0.0563599	0.0378784	0.0478317	0.0151437	0.0630512	0.310519	-2.0408	0	TRUE
ZNF217	0.013213	0.724171	0.99945	1	-0.38851	0.97635	1	0.022286	0.447449	0.3625	8162	0.300506	0.000128089	2.57048	2.57048	-0.0689674	-0.0214448	0.00689632	0.000677927	0.0641205	0.929416	1.83067	-0.56695	TRUE
ADNP	0.056127	0.917069	0.14982	0.590675	-0.17118	0.99859	1	1.3906e-05	0.008663	0.5532	11058	0.817107	0.362685	4.9297	4.9297	0.00811843	0.0144631	0.057278	0.50393	0.0653267	0.236662	-0.658354	-0.482785	TRUE
KLF11	0.30745	1	0.7328	0.942486	-0.14882	0.77558	0.992331	0.4824	1	0.11482	10155	0.687676	0.0508662	0.36516	0.36516	-0.0243444	-0.0197245	-0.0160514	0.578834	0.0686175	0.701936	1.1492	-0.0427667	FALSE
ZNF398	0.88715	1	0.1441	0.590363	0.193	0.12091	0.646345	0.9877	1	-0.17875	11053	0.815982	1.05559	0.0034864	1.05559	-0.0189155	-0.0335576	0.00293491	0.152429	0.0699086	0.931409	1.33045	0	FALSE
NR2F2	0.0017772	0.351485	0.91078	0.985937	-0.36616	0.79251	0.99499	0.29786	1	-0.065023	10092	0.675295	0.0190369	2.3446	2.3446	-0.0303935	-0.0388774	-0.0177313	0.112307	0.0708451	0.251514	1.68299	0	TRUE
SP100	0.17531	1	0.9001	0.981018	-0.26118	0.23053	0.697185	0.58981	1	-0.1033	9664	0.599325	0.272606	0.471046	0.471046	0.00546967	0.00958026	-0.0578533	0.722132	0.0735367	0.135446	0.0779641	0	FALSE
ZNF440	0.17788	1	0.50507	0.877322	0.036003	0.39704	0.841343	0.88224	1	0.11098	8991	0.459201	0.28171	0.349146	0.349146	-0.0139559	-0.028637	-0.00596458	0.677818	0.0751398	0.824159	1.15994	0	FALSE
LEF1	0.0016993	0.351485	0.92003	0.988933	-0.4841	0.97634	1	0.045364	0.559571	0.25318	11746	0.888576	0.00233422	3.09305	3.09305	0.00789563	-0.0237805	-0.0310054	0.278615	0.075321	0.604755	0.788205	0	TRUE
ZFX	0.008541	0.723322	0.1436	0.590363	-0.20127	0.92857	1	1.9468e-05	0.008663	0.40761	10007	0.660383	0.395768	5.55881	5.55881	-0.0037868	0.0266737	-0.0106306	0.950279	0.0784267	0.377304	-0.405667		TRUE
STAT3	0.7094	1	0.50104	0.875237	-0.018438	0.010315	0.232423	0.97933	1	-0.3199	9125	0.483118	1.48972	0.0232946	1.48972	0.0191105	0.0190655	0.0615715	0.304269	0.0803367	0.0694494	-0.985029	0	FALSE
DEAF1	0.97896	1	0.0093809	0.189572	0.20871	0.14203	0.646345	0.39385	1	-0.20748	7244	0.167698	1.99338	0.123191	1.99338	0.0370904	0.0241957	0.0703131	0.0657561	0.082736	0.154273	-1.46421	0	TRUE
WIZ	0.83052	1	0.017674	0.23304	-0.016818	0.16424	0.654868	0.83012	1	-0.12231	6172	0.0562746	1.702	0.0241903	1.702	0.0139151	0.022867	-0.0490289	0.3179	0.0846132	0.238545	-0.458071	-0.0620194	FALSE
ZNF789	0.95	1	0.0019329	0.091886	0.38241	0.5018	0.88844	0.15495	0.840905	0.14018	7909	0.258863	2.11353	0.367305	2.11353	-0.00919626	-0.0320125	0.036388	0.754683	0.090044	0.132949	0.604028	-0.170748	FALSE
MAX	0.34995	1	0.40293	0.804232	0.089506	0.68555	0.950263	0.57394	1	0.059032	5749	0.0320765	0.199555	0.281287	0.281287	-0.0255808	0.00954965	0.0185541	0.142143	0.0970169	0.574491	0.226558	-0.591039	FALSE
TCF4	0.81628	1	0.16989	0.629571	0.1495	0.56836	0.924761	0.88908	1	0.019564	8431	0.345808	0.491774	0.0184599	0.491774	-0.00184914	-0.0192756	-0.00979796	0.851408	0.0974075	0.660168	0.728718	-0.0736728	FALSE
PHF1	0.79328	1	0.79577	0.956543	-0.083409	0.73038	0.96219	0.087549	0.684011	0.19967	9872	0.640405	0.0474003	0.593995	0.593995	-0.0168202	0.0298273	0.0563436	0.481117	0.0985261	0.131708	-0.640634	-0.104471	FALSE
GLMP	0.42098	1	0.070661	0.399293	0.02131	0.092527	0.646345	0.9439	1	-0.083271	7420	0.190208	1.40423	0.116855	1.40423	-0.00242758	0.0138258	-0.0664399	0.582024	0.0993138	0.076828	0.139681		FALSE
NFAT5	0.2741	1	0.048812	0.350347	0.24267	0.0021832	0.123298	0.54833	1	-0.38819	8747	0.40574	2.96605	0.361379	2.96605	0.00257179	0.0360491	-0.0636256	0.933356	0.102716	0.0419688	-0.544817	0	FALSE
FBXL19	0.37041	1	0.36326	0.778536	0.044548	0.23594	0.697185	0.64766	1	-0.15423	7061	0.144063	0.528305	0.234805	0.528305	-0.0106829	0.0153225	-0.0674471	0.673656	0.102887	0.158774	0.243729	-0.115078	FALSE
ETV6	0.34996	1	0.10091	0.494715	0.19747	0.67965	0.950263	0.77637	1	0.0091836	10836	0.792065	0.597968	0.203607	0.597968	0.0110076	-0.00967374	-0.100473	0.423188	0.106111	0.0206769	0.701982	0	FALSE
ZNF598	0.93001	1	0.74485	0.949524	-0.044497	0.36856	0.817835	0.90839	1	-0.017644	7880	0.253236	0.201071	0.00555876	0.201071	-0.000950779	0.0118978	-0.0315184	0.822726	0.108226	0.537654	-0.00432327		FALSE
ZBTB38	0.86084	1	0.032954	0.31519	0.14403	0.61391	0.939928	0.97971	1	-0.099605	10718	0.774057	1.00374	0.00566601	1.00374	0.00397123	0.0172735	0.106849	0.920459	0.108355	0.0388748	-0.904205	-0.0505425	FALSE
ZNF331	0.97009	1	0.17276	0.629571	0.083058	0.34689	0.807138	0.97933	1	-0.12086	9651	0.595104	0.640916	0.000551648	0.640916	0.0170847	0.0335899	-0.00432878	0.168762	0.11131	0.89727	-1.01322	0	FALSE
BATF3	0.62123	1	0.61128	0.913478	0.056254	0.0041189	0.146634	0.99435	1	-0.38455	8150	0.298818	1.75485	0.0384422	1.75485	0.00461476	0.0297325	0.00110831	0.608079	0.113955	0.962224	-0.734954	0	FALSE
ZNF117	0.96837	1	0.71324	0.933871	-0.011354	0.002784	0.130406	0.93891	1	-0.29332	12033	0.915869	1.84345	0.00185052	1.84345	-0.00663347	0.0256888	0.00496623	0.725095	0.11765	0.932403	-0.515297	0	FALSE
ZNF770	0.7726	1	0.74836	0.949524	0.029338	0.1499	0.646345	0.4554	1	-0.09148	9454	0.557681	0.446616	0.14305	0.446616	0.00571137	-0.0380283	-0.0529742	0.292974	0.119403	0.0631753	1.30761	0	FALSE
ZNF428	0.98333	1	0.37646	0.779462	-0.00064511	0.20733	0.666448	0.89199	1	-0.16237	8384	0.337648	0.557343	0.00343555	0.557343	-0.009393	0.0249695	-0.0243575	0.634529	0.120752	0.621818	-0.243267	-0.114735	FALSE
NCOA1	0.69546	1	0.039267	0.336246	0.014469	0.1491	0.646345	0.99594	1	-0.052266	10033	0.663478	1.44429	0.0236467	1.44429	-0.0093832	0.0201691	0.00467631	0.655868	0.121442	0.743144	-0.257881	-0.132758	FALSE
FOSL2	0.96912	1	0.020739	0.257118	0.28495	0.30376	0.757645	0.71042	1	-0.06687	7506	0.203714	1.41769	0.0243527	1.41769	-0.0344058	-0.0252809	-0.0153445	0.160836	0.121776	0.914991	1.46078	-0.21601	FALSE
CREB3	0.97815	1	0.023465	0.265863	0.24213	0.17813	0.654868	0.78303	1	-0.20966	10336	0.71919	1.56744	0.0131504	1.56744	0.00285483	-0.016919	-0.0478247	0.5454	0.124365	0.29716	0.773057	-0.228727	FALSE
POU2F3	0.98417	1	0.07693	0.423949	0.15457	0.20762	0.666448	0.99858	1	-0.13851	9056	0.471581	1.08593	6.48247e-05	1.08593	-0.0052561	0.0306574	0.00785864	0.919891	0.125465	0.688174	-0.619959	0	FALSE
JUN	0.47056	1	0.28294	0.698212	-0.041956	0.18397	0.654868	0.99526	1	-0.1615	6797	0.1148	0.686357	0.0842856	0.686357	0.0040991	-0.0123984	-0.0306074	0.831495	0.131874	0.590259	0.548272	-0.284764	FALSE
PIN1	0.76752	1	0.96424	0.999611	-0.045894	0.46863	0.872699	0.90349	1	-0.14227	9009	0.464266	0.091076	0.0235105	0.091076	0.00453486	0.0234624	-0.00321168	0.828912	0.133356	0.957445	-0.540282	-0.0324439	FALSE
SOX15	0.51861	1	0.55638	0.893152	0.084809	0.26142	0.723688	0.7005	1	0.042192	4957	0.0106922	0.370729	0.136001	0.370729	0.0390293	-0.02475	-0.0861454	0.179358	0.134746	0.147098	0.559694	-0.372964	FALSE
USF2	0.35928	1	0.9001	0.981018	-0.13967	0.58479	0.933124	0.64566	1	-0.077784	10718	0.774057	0.0634018	0.243428	0.243428	-0.0201173	-0.0285591	-0.0557656	0.391683	0.136706	0.0657189	1.50527	-0.555621	FALSE
MGA	0.96735	1	0.18492	0.629571	0.018194	0.0015213	0.110244	0.99864	1	-0.38171	7100	0.149128	2.58815	0.000253474	2.58815	0.0183057	0.0320451	0.00282005	0.405207	0.137047	0.57421	-1.00974	-0.287612	FALSE
ZHX3	0.4306	1	0.95864	0.999611	-0.11799	0.97259	1	0.39082	1	0.12429	8565	0.372819	0.00101775	0.329579	0.329579	-0.0293042	0.032063	-0.080084	0.0596294	0.137593	0.087862	0.176151	0	FALSE
PLAGL1	0.53173	1	0.35386	0.776857	0.086105	0.9633	1	0.61072	1	0.07258	12112	0.919527	0.150129	0.161162	0.161162	-0.0144982	-0.024827	0.0464978	0.293351	0.139434	0.199146	0.812654	0	FALSE
ZNF644	0.29179	1	0.20559	0.633556	0.070061	0.46446	0.872699	0.46334	1	0.02906	11915	0.908272	0.495167	0.391762	0.495167	0.00577397	-0.0132715	0.0213797	0.957283	0.141833	0.407207	0.289363	-0.072177	FALSE
EMX2	0.9403	1	0.01897	0.238914	-0.040713	0.14047	0.646345	0.80147	1	-0.056743	5757	0.0326393	1.73376	0.0146657	1.73376	0.0100707	0.0276778	-0.0569372	0.422487	0.143373	0.131193	-0.482182	0	FALSE
ZFP91	0.66425	1	0.64071	0.918598	-0.073638	0.60864	0.939928	0.19291	0.913393	-0.016329	7641	0.218064	0.120794	0.407355	0.407355	0.0518305	0.0179403	-0.0519902	0.0401306	0.14464	0.134183	-0.949061	-0.078176	FALSE
KLF8	0.56389	1	0.35331	0.776857	0.07831	0.010644	0.234417	0.99695	1	-0.28764	8875	0.433596	1.6063	0.0525896	1.6063	-0.003524	0.0399656	0.0392897	0.893329	0.14959	0.272532	-1.04824		FALSE
CEBPA	0.99603	1	0.24611	0.666534	0.16035	0.6406	0.939928	0.85569	1	0.018898	8257	0.312324	0.347847	0.00501865	0.347847	-0.00549923	0.0192193	0.0153642	0.652638	0.149972	0.573787	-0.350244	-0.284083	FALSE
NR1H3	0.14563	1	0.63807	0.918598	-0.25241	0.71477	0.95733	0.67412	1	0.060422	10823	0.789533	0.0893024	0.486739	0.486739	0.023759	0.0242704	-0.00945843	0.107546	0.154723	0.615039	-0.853671	0	FALSE
NME1																-0.0167573	-0.0139604	-0.0370228	0.21601	0.154946	0.394643	0.970699		FALSE
FOXK2	0.93684	1	0.00013072	0.019389	0.11389	0.054608	0.574068	0.95655	1	-0.23605	9176	0.494654	4.0375	0.00243502	4.0375	0.0176404	-0.0270028	0.0503829	0.427085	0.156595	0.218553	-0.0664045	0	TRUE
ZNF395	0.58815	1	0.19535	0.631947	0.15065	0.13586	0.646345	0.39219	1	-0.044043	8800	0.415307	0.910599	0.244885	0.910599	0.036529	-0.0174913	-0.034619	0.129432	0.158292	0.422339	0.158626	0	FALSE
FLYWCH1	0.73494	1	0.64294	0.918598	0.056963	0.34666	0.807138	0.89148	1	0.021534	8005	0.27659	0.253792	0.0304808	0.253792	-0.00511435	0.0112068	-0.0682335	0.968045	0.159359	0.0515983	0.263452	-0.18345	FALSE
FOXD4L4	0.35607	1	0.0025058	0.09912	0.01958	0.075395	0.646345	0.74435	1	-0.34222	5062	0.0146314	2.74261	0.209728	2.74261	0.0489406	0.047028	-0.00526106	0.249708	0.162341	0.668394	-1.72822	0	FALSE
ZNF101	0.52054	1	0.0020998	0.091886	0.1504	0.057206	0.574068	0.99572	1	-0.19556	10279	0.707935	2.91921	0.0660396	2.91921	0.00509238	0.0319888	-0.0165246	0.861043	0.162395	0.335015	-0.600617	0	FALSE
TFAP2A	0.70141	1	0.24379	0.666534	0.16624	0.016334	0.266056	0.69394	1	-0.22712	5798	0.0360158	1.58525	0.0771695	1.58525	-0.0275706	-0.0524309	-0.0904015	0.63902	0.165996	0.0556907	2.43001	0	FALSE
BNC1	0.71823	1	0.039774	0.336246	0.21802	0.11885	0.646345	0.5689	1	-0.21523	9734	0.615363	1.52232	0.111088	1.52232	0.032639	0.0149578	0.0414419	0.0298826	0.166094	0.129867	-1.00537	-0.0761458	TRUE
ZNF490	0.20256	1	0.48315	0.873112	-0.23715	0.55464	0.911224	0.0048142	0.204031	0.27548	9064	0.472144	0.207006	2.11149	2.11149	0.042161	0.0192875	0.0159649	0.0580973	0.167059	0.872643	-1.18468	-0.0495211	FALSE
THAP4	0.38366	1	0.81995	0.967858	-0.082532	0.14931	0.646345	0.95452	1	-0.026205	9000	0.460889	0.420728	0.134253	0.420728	0.00738173	-0.0256101	0.068163	0.382626	0.16886	0.106038	0.360542	0	FALSE
CENPA	0.96084	1	0.047188	0.350347	0.17468	0.45333	0.872699	0.53574	1	-0.14346	6616	0.0979178	0.984483	0.0672275	0.984483	0.0279937	-0.0168293	-0.0288694	0.227483	0.171692	0.55164	0.256068	-1	FALSE
FOXP1	0.36132	1	0.42768	0.819115	-0.092895	0.23188	0.697185	0.78101	1	-0.092725	10235	0.699494	0.48367	0.194353	0.48367	-0.0286508	-0.0108032	0.121673	0.179248	0.172272	0.0054039	0.312418	-0.101725	FALSE
ZNF721	0.79896	1	0.76509	0.949698	-0.061807	0.61791	0.939928	0.85712	1	0.068036	11590	0.874508	0.0825292	0.0249882	0.0825292	-0.0098164	-0.0136933	0.00733369	0.106487	0.174804	0.94069	0.631437	0	FALSE
EGR2	0.85509	1	0.63514	0.918598	-0.057549	0.30592	0.757645	0.75565	1	-0.13351	10343	0.720315	0.290192	0.0322937	0.290192	-0.0182876	-0.0127332	-0.0395537	0.324837	0.176412	0.207874	0.977171	0	FALSE
BPTF	0.65106	1	0.36086	0.778536	0.0051995	0.95352	1	0.0040021	0.192534	0.32531	11404	0.8565	0.14802	1.7421	1.7421	-0.0107005	-0.00862764	-0.00548269	0.768271	0.177142	0.92577	0.574795	-0.411087	FALSE
HMBOX1	0.7165	1	0.69068	0.92508	-0.023187	0.16188	0.654868	0.73511	1	0.0070306	11390	0.854249	0.447606	0.0632932	0.447606	-0.0204319	-0.011747	-0.00976878	0.381588	0.17739	0.733908	0.842272	0	FALSE
HES4	0.68585	1	0.014137	0.206825	0.018468	0.13157	0.646345	0.91369	1	0.07764	7517	0.205684	1.86793	0.0364352	1.86793	0.0053824	-0.0141629	-0.0953251	0.789394	0.179179	0.0682005	0.889443	-0.0196619	FALSE
STAT2	0.10808	1	0.88714	0.979994	-0.24932	0.55544	0.911224	0.90204	1	-0.039464	10829	0.790096	0.0749471	0.488848	0.488848	0.000638331	0.0331251	0.00443559	0.62177	0.179346	0.691029	-0.76779	-0.0955872	FALSE
GRHL1	0.46122	1	0.23303	0.648105	-0.12674	0.68635	0.950263	0.95949	1	-0.13648	8818	0.420934	0.343803	0.0951189	0.343803	0.00463373	-0.0292668	-0.0331551	0.675047	0.181058	0.493077	0.997916	0	FALSE
FOXM1	0.94463	1	0.36138	0.778536	0.0889	0.091965	0.646345	0.87753	1	-0.086316	9329	0.534609	0.834549	0.00680387	0.834549	0.0326444	0.0313065	-0.005551	0.0191585	0.182572	0.724119	-1.20768	-0.386221	TRUE
TEAD3	0.99723	1	0.0021165	0.091886	0.27485	0.00099288	0.091337	0.9881	1	-0.61376	5784	0.0348903	4.5291	4.67534e-05	4.5291	0.0534961	0.0262392	0.0484321	0.124635	0.182881	0.0725451	-1.87721	-0.444164	TRUE
FOXN2	0.99677	1	0.26097	0.675488	0.14642	0.62592	0.939928	0.93278	1	-0.071707	10051	0.668542	0.337893	0.0010985	0.337893	-0.0324791	-0.0132873	0.0402618	0.445824	0.184426	0.312402	0.839446	-0.0397552	FALSE
HSF4	0.88337	1	0.014838	0.214723	0.13438	0.0034014	0.143104	0.99767	1	-0.4597	7897	0.254924	3.25977	0.00319945	3.25977	-0.0113349	0.0211755	-0.0165308	0.718205	0.184717	0.253081	-0.0950705	-0.162495	TRUE
ZNF219	0.90551	1	0.92096	0.988933	-0.044468	0.6104	0.939928	0.91683	1	0.043443	8368	0.334834	0.0525942	0.00670023	0.0525942	-0.0240021	0.0182053	-0.0674158	0.383126	0.184947	0.076349	0.391374	0	FALSE
PPARD	0.79522	1	0.93824	0.995256	-0.037937	0.5368	0.90909	0.79146	1	-0.054453	9446	0.556556	0.0710471	0.0358357	0.0710471	0.0240176	0.00240383	0.0161298	0.154459	0.188353	0.744788	-0.404609	-0.126671	FALSE
ZNF280D	0.70697	1	0.31519	0.741783	-0.001137	0.11838	0.646345	0.20073	0.922522	0.11751	12403	0.934159	0.79585	0.377788	0.79585	0.0127475	-0.00824105	0.0415979	0.292295	0.190029	0.35384	-0.0587176	0	FALSE
POU3F1	0.25044	1	0.10984	0.5145	0.25543	0.25802	0.723688	0.40023	1	0.074085	5053	0.0140687	0.888293	0.48044	0.888293	0.00223498	-0.0183831	0.0110717	0.780533	0.190256	0.50086	0.534276	0	FALSE
ELF5	0.037521	0.848039	0.98308	0.999611	-0.29473	0.99983	1	8.6216e-05	0.021924	0.40443	9526	0.570062	6.37693e-05	4.35528	4.35528	-0.0345508	0.0262422	-0.0203416	0.087067	0.191798	0.289815	0.159503	0	TRUE
ZNF311	0.0024502	0.436094	0.85481	0.971252	-0.34594	0.88394	1	0.076724	0.676086	0.25432	10310	0.712437	0.0144155	2.74454	2.74454	-0.025863	-0.027321	-0.0076604	0.1803	0.193809	0.874897	1.21954	-0.129541	FALSE
CENPT	0.95927	1	0.00049227	0.038097	0.21091	0.10854	0.646345	0.7462	1	-0.099847	6178	0.0574001	3.23729	0.019936	3.23729	0.0258504	0.000378697	-0.00527413	0.153417	0.195359	0.954367	-0.277613	-0.866999	TRUE
ZNF432	0.01709	0.724171	0.8403	0.969666	-0.28856	0.96052	1	0.0039465	0.192534	0.42395	9917	0.646314	0.00874153	3.14557	3.14557	-0.0315117	-0.0305335	-0.00717163	0.114414	0.19753	0.883019	1.37607	0	TRUE
ZBED6	0.83956	1	0.14794	0.590675	0.048403	0.44505	0.872699	0.33335	1	0.079462	12568	0.9426	0.610902	0.196364	0.610902	0.0035512	0.00783538	0.0115835	0.809179	0.19883	0.809063	-0.183234	-0.132061	FALSE
FOXP2	0.20397	1	0.25353	0.673378	0.0031128	0.29104	0.746743	0.86464	1	-0.14894	12683	0.950478	0.574924	0.316605	0.574924	0.0067563	0.0249525	-0.0147158	0.801901	0.199231	0.820184	-0.560784	0	FALSE
ZNF91	0.17954	1	0.21167	0.633556	-0.30821	0.85059	1	0.0013099	0.102238	0.12499	10993	0.810917	0.310922	2.65755	2.65755	-0.00447731	-0.00513872	-0.0164315	0.912032	0.205554	0.83014	0.431293	-0.261603	FALSE
HIF1A	0.90461	1	0.89101	0.979994	0.10738	0.80445	1	0.27419	1	0.16729	11638	0.87901	0.0197895	0.226329	0.226329	0.0123959	0.0173712	0.0881987	0.899048	0.205975	0.0323676	-0.957816	0	FALSE
KDM2B	0.70726	1	0.65776	0.918598	0.10387	0.26063	0.723688	0.19713	0.92252	-0.17678	11826	0.900957	0.324438	0.382875	0.382875	0.00794078	0.0127828	0.0439321	0.941838	0.2063	0.215378	-0.545282	-0.0690836	FALSE
NFIC	0.55071	1	0.29527	0.718821	0.15188	0.63386	0.939928	0.52624	1	-0.044917	7132	0.15363	0.300335	0.187927	0.300335	0.0181453	0.0139268	0.0302818	0.485038	0.206439	0.413036	-0.680723	-0.0469181	FALSE
CHCHD3	0.73494	1	0.20419	0.633556	0.078435	0.15504	0.646345	0.70603	1	-0.12146	8080	0.287001	0.850891	0.0658479	0.850891	0.014048	-0.00986856	-0.110912	0.160537	0.211421	0.00237429	0.707265	-0.257263	FALSE
RFX5	0.83599	1	0.13856	0.587039	0.0048021	0.10599	0.646345	0.9562	1	-0.241	6333	0.0680923	1.11535	0.00949473	1.11535	0.00997869	0.0115533	-0.0477865	0.68294	0.216154	0.372464	-0.0994178	-0.335876	FALSE
LRRFIP2	0.9987	1	0.052445	0.358098	0.20125	0.0039131	0.144171	0.92864	1	-0.32415	11388	0.853686	2.71044	0.00117379	2.71044	0.0568486	0.0206163	0.0131687	0.0168674	0.218179	0.526732	-1.40112	0	TRUE
CXXC1	0.99418	1	0.00064245	0.042354	0.34695	3.0593e-05	0.006051	0.98506	1	-0.61157	6202	0.0585256	6.43365	9.34596e-05	6.43365	-0.0162627	-0.00669785	0.065105	0.961965	0.219455	0.0986122	0.272477	-0.573751	TRUE
TFE3	0.0049477	0.688779	0.99407	0.99969	-0.39888	0.95616	1	0.34872	1	0.17171	11288	0.839617	0.000541627	1.89611	1.89611	0.00324252	0.0236379	-0.00489901	0.398246	0.219668	0.980534	-0.5144		FALSE
MAFG	0.01372	0.724171	0.83439	0.969666	-0.0757	0.88175	1	0.03306	0.531246	0.32684	9743	0.61677	0.0170427	2.40391	2.40391	0.00013047	-0.0171893	-0.0259238	0.841094	0.223025	0.434193	0.719032	-0.199062	FALSE
KLF9	0.15461	1	0.41035	0.807999	-0.081571	0.45295	0.872699	0.34514	1	-0.01566	10515	0.74789	0.30222	0.678302	0.678302	-0.021725	0.018395	0.0119448	0.0850656	0.225296	0.622977	-0.0394794	-0.0659805	FALSE
TBX3	0.3509	1	0.57226	0.895896	-0.15175	0.40539	0.852954	0.39843	1	0.14867	14032	0.985369	0.24341	0.382077	0.382077	0.00928104	-0.00407388	-0.008098	0.706779	0.227278	0.703536	0.131911	-0.204685	FALSE
HES1	0.2231	1	0.41606	0.811843	-0.15146	0.6057	0.939928	0.14608	0.823386	-0.06121	6505	0.0849747	0.222321	0.84112	0.84112	-0.0325397	-0.0292968	-0.0887567	0.165978	0.227387	0.031615	1.89243	-0.226954	FALSE
MYBL2	0.98333	1	0.30494	0.727338	0.21424	0.35322	0.814414	0.8986	1	-0.043623	5510	0.0236353	0.458766	0.00307318	0.458766	-0.0161122	0.0171218	-0.0319152	0.621102	0.228885	0.620564	0.113565	-0.692346	FALSE
TCF7L1	0.62204	1	0.88759	0.979994	0.023641	0.60191	0.939928	0.32934	1	0.18242	9055	0.471019	0.0608971	0.276007	0.276007	0.00462071	0.0172464	0.0204341	0.960191	0.230492	0.591995	-0.492883	-0.101324	FALSE
ACTB																0.0357609	0.028315	-0.0458202	0.177714	0.234667	0.63892	-0.983219		FALSE
XBP1	0.89848	1	0.17612	0.629571	0.093298	0.10485	0.646345	0.43592	1	0.10128	12639	0.946539	1.03536	0.119877	1.03536	-0.0213071	-0.014057	-0.0306049	0.128897	0.236105	0.626848	1.01935	-0.072313	FALSE
ZNF581	0.26335	1	0.20439	0.633556	-0.1119	0.090858	0.646345	0.85172	1	-0.2898	7439	0.194147	1.03341	0.25214	1.03341	-0.00741653	0.0212044	0.0164664	0.5142	0.236392	0.837431	-0.376155	-0.101903	FALSE
PDX1	0.85003	1	0.00031427	0.031628	0.25203	0.2403	0.698902	0.99144	1	-0.14589	8885	0.435003	3.10112	0.00571257	3.10112	-0.0378766	-0.0112224	-0.0181598	0.113891	0.237059	0.874775	1.10906	0	TRUE
FOXN4	0.16731	1	0.35411	0.776857	-0.27272	0.0018439	0.113179	0.9832	1	-0.23549	7236	0.16601	2.26427	0.335927	2.26427	0.0367808	0.0180599	-0.0010326	0.20757	0.241455	0.897521	-0.887759	-0.333434	FALSE
NME2	0.92908	1	0.57024	0.895896	0.089873	0.64971	0.942535	0.46043	1	-0.039852	7405	0.189645	0.131731	0.10181	0.131731	0.0274538	-0.0390019	-0.0271068	0.131301	0.24359	0.916494	0.842435	-0.343036	FALSE
NHLH1	0.41988	1	0.14999	0.590675	0.15046	0.45656	0.872699	0.0046418	0.201521	0.00489	7807	0.241418	0.598448	1.85042	1.85042	-0.00559896	0.0303419	-0.00557403	0.781194	0.244516	0.642934	-0.525693	0	FALSE
CENPBD1	0.94343	1	0.001855	0.091886	0.39246	0.49816	0.88844	0.94843	1	-0.18951	7467	0.199212	2.13192	0.00250046	2.13192	-0.00916663	0.0290601	0.03823	0.811234	0.245473	0.0195526	-0.931145	0	FALSE
GMEB1	0.36132	1	0.56409	0.895896	0.010138	0.73082	0.96219	0.79857	1	-0.080679	10564	0.755205	0.10927	0.18898	0.18898	-0.0180651	-0.00845266	0.0351689	0.405569	0.246088	0.387857	0.494926	-0.123421	FALSE
GPBP1	0.59037	1	0.77448	0.954303	-0.10152	0.59261	0.935148	0.97032	1	0.00028397	9396	0.548115	0.088098	0.0496344	0.088098	0.014648	0.00528692	0.0974529	0.267614	0.248275	0.00148218	-0.721681	-0.158123	FALSE
ATF4	0.8399	1	0.042243	0.340358	0.17132	0.24817	0.718273	0.57079	1	-0.132	7862	0.250422	1.23458	0.0799449	1.23458	0.105039	0.026956	0.0510827	7.74465e-08	0.25009	0.166633	-2.58381	-0.898107	TRUE
SAFB2	0.24378	1	0.2379	0.658254	-0.0063137	0.45267	0.872699	0.80672	1	0.11921	8950	0.449916	0.458823	0.28694	0.458823	-0.0144351	0.0222858	0.0119675	0.716096	0.250719	0.85391	-0.264962	-0.165538	FALSE
SATB1	0.96709	1	0.011255	0.193688	0.21299	0.09735	0.646345	0.99989	1	-0.11937	10761	0.78081	2.06731	0.000239423	2.06731	0.0102822	0.0155887	0.0438699	0.714636	0.252283	0.293009	-0.658223	-0.113632	FALSE
NFIX	0.59934	1	0.28165	0.698212	0.0071371	0.33441	0.800057	0.54243	1	-0.028732	8357	0.332583	0.499352	0.160906	0.499352	0.0368259	0.0119973	-0.00233895	0.0286245	0.253477	0.95131	-0.783032	0	FALSE
REPIN1	0.075334	1	0.79178	0.956543	-0.21904	0.8959	1	0.0037296	0.189675	0.11814	9288	0.526449	0.0209312	2.58863	2.58863	0.00158882	0.022531	0.0203856	0.987501	0.256614	0.530263	-0.581173	-0.0905299	FALSE
TBPL1	0.63687	1	0.55218	0.892712	0.015698	0.81554	1	0.083733	0.681415	0.27535	9806	0.629432	0.0917361	0.678515	0.678515	-0.0197774	-0.0299564	-0.0543203	0.21272	0.257328	0.231418	1.52839	0	FALSE
GLI2	0.91738	1	0.35526	0.776857	0.076625	0.20929	0.666448	0.41395	1	-0.016697	9460	0.559088	0.572531	0.126424	0.572531	0.0069014	-0.00992622	-0.0455801	0.343512	0.258935	0.308895	0.509728	-0.0632058	FALSE
GLYR1	0.058302	0.917069	0.87363	0.978766	-0.28998	0.99811	1	0.016395	0.412948	0.35916	9367	0.543613	0.00373736	2.11908	2.11908	-0.00384353	-0.0236519	0.042661	0.962813	0.264418	0.307606	0.621382	0	FALSE
HMG20B	0.015299	0.724171	0.49709	0.874344	-0.35748	0.69355	0.950263	0.0036461	0.189675	0.1498	9214	0.504221	0.147585	3.22032	3.22032	0.0484621	-0.00122194	-0.0320202	0.0262487	0.267304	0.818258	-0.484796	0	TRUE
ZNF22	0.12572	1	0.77448	0.954303	-0.15351	0.016501	0.266056	0.19199	0.913393	0.1168	8671	0.391671	1.16432	0.943006	1.16432	-0.00372626	-0.0112528	-0.0159166	0.902783	0.267513	0.835391	0.578214	-0.124144	FALSE
RREB1	0.68915	1	0.0024447	0.098897	-0.051088	0.43247	0.871809	0.97062	1	-0.025022	8220	0.311199	2.08083	0.0278529	2.08083	0.0123375	-0.00184336	0.0439765	0.317256	0.271145	0.301676	-0.232416	-0.319185	FALSE
MYCL	0.69025	1	0.37916	0.779462	0.016111	0.35167	0.8119	0.70737	1	-0.035094	11267	0.837366	0.395775	0.0766012	0.395775	0.010519	-0.0197621	-0.0136904	0.784733	0.275501	0.894852	0.552956	0	FALSE
THRB	0.67866	1	0.11136	0.51535	0.052433	0.5018	0.88844	0.20316	0.922522	0.080648	8044	0.281936	0.6634	0.38609	0.6634	-0.0317798	0.0148657	0.0442537	0.130458	0.281427	0.275199	0.0641846	0	FALSE
ZKSCAN1	0.7968	1	0.28259	0.698212	0.16526	0.15073	0.646345	0.93514	1	-0.19134	8266	0.314856	0.751966	0.0157691	0.751966	0.0248448	-0.00635662	0.0236035	0.141861	0.281883	0.397273	-0.223516	-0.205029	FALSE
RLF	0.3325	1	0.4231	0.819115	0.10153	0.98362	1	0.14608	0.823386	0.23309	7983	0.272932	0.107343	0.708882	0.708882	0.0260306	0.0241814	-0.0724577	0.236077	0.285339	0.0483685	-0.58121	0	FALSE
USF3	0.83956	1	0.45832	0.844231	0.05255	0.058641	0.574068	0.27359	1	-0.23993	11819	0.898987	0.906316	0.245975	0.906316	-0.00808556	-0.0104783	-0.0261539	0.799171	0.292412	0.559167	0.680081		FALSE
AC092329.3	0.059381	0.917069	0.98519	0.999611	-0.074871	0.99583	1	0.0022889	0.145509	0.3166	11623	0.876759	7.82188e-05	2.87094	2.87094	-0.0559331	-0.029452	0.00430895	0.00606967	0.293075	0.984672	1.57552		FALSE
SRY	0.91617	1	0.67466	0.918598	0.061134	0.92734	1	0.68303	1	0.042934	8844	0.42825	0.0366597	0.0366304	0.0366597	-0.0277514	-0.011333	-0.00668319	0.0998608	0.296476	0.900764	0.840511		FALSE
BCL6	0.13393	1	0.78183	0.954303	-0.095537	0.67245	0.950263	0.53767	1	0.10034	9712	0.610017	0.0636045	0.582586	0.582586	-0.0467781	0.021471	-0.00339874	0.00814393	0.297324	0.80142	0.374376	-0.0472141	FALSE
TERF1	0.97003	1	0.72984	0.942486	0.0021944	0.99176	1	0.041181	0.531246	0.2701	9195	0.500281	0.0187389	0.773184	0.773184	0.00361642	-0.0109537	-0.0529728	0.950725	0.299437	0.204859	0.627962	-0.789134	FALSE
ATF6B	0.64113	1	0.91945	0.988933	-0.098103	0.86471	1	0.29302	1	0.18015	7703	0.227068	0.00992914	0.299314	0.299314	-0.0132151	-0.018189	-0.00881937	0.616588	0.299979	0.875751	0.885925	-0.252837	FALSE
ZNF444	0.11937	1	0.64593	0.918598	-0.021052	0.0010263	0.091337	0.073999	0.664337	-0.4055	7093	0.146877	2.25848	1.29578	2.25848	-0.00538563	0.0358756	-0.0069658	0.787276	0.300124	0.820642	-0.649588	-0.015853	FALSE
MIS18BP1	0.99207	1	0.00020303	0.024092	0.51394	0.34159	0.803055	0.99967	1	-0.12445	6674	0.10242	3.1346	1.48472e-05	3.1346	0.0300255	0.0092136	0.0448774	0.258964	0.303518	0.46094	-1.0795	-1	TRUE
PITX1	0.58385	1	0.050108	0.351739	0.10215	0.49815	0.88844	0.95932	1	-0.086676	6613	0.0973551	0.93152	0.0531766	0.93152	0.0603945	-0.00210465	-0.037103	0.0138678	0.303797	0.222092	-0.636469	-0.146371	FALSE
NCOA2	0.2953	1	0.63852	0.918598	0.014793	0.7261	0.96219	0.6858	1	0.06317	14797	0.991559	0.0861823	0.279078	0.279078	-0.00575468	0.0223738	-0.00337724	0.719152	0.304925	0.757275	-0.338021	0	FALSE
NR4A1	0.63687	1	0.96072	0.999611	-0.094953	0.79201	0.99499	0.056806	0.62332	0.27198	9470	0.560495	0.0137576	0.806141	0.806141	0.0568155	0.00628658	0.0112269	0.0139741	0.305449	0.754853	-1.03408	-0.165057	TRUE
NFIB	0.7652	1	0.63405	0.918598	0.087679	0.7741	0.991299	0.34689	1	-0.10692	8282	0.31964	0.0756564	0.209355	0.209355	-0.0427771	0.00509836	0.0597841	0.0885636	0.306428	0.0941233	0.431218	-0.152515	FALSE
AHR	0.32799	1	0.18926	0.629694	-0.1411	0.17491	0.654868	0.24837	0.997955	0.07093	6290	0.0658413	0.835873	0.544029	0.835873	0.00635501	-0.00574527	-0.0128462	0.148983	0.308039	0.821144	0.248472	0	FALSE
OVOL2	0.22294	1	0.95645	0.999611	-0.21708	0.99071	1	0.27909	1	0.11582	12048	0.916714	0.000608184	0.628912	0.628912	0.0242569	-0.0158918	0.0300372	0.53417	0.308637	0.454621	0.00614592	-0.372372	FALSE
ZNF367	0.97203	1	0.044518	0.345154	0.26525	0.0060046	0.169653	0.81458	1	-0.43298	6844	0.119302	2.60792	0.0102646	2.60792	0.101416	-0.014868	0.0370376	0.000462886	0.314539	0.349032	-1.34903	-0.242106	TRUE
ZNF750	0.90551	1	0.0020887	0.091886	0.20808	0.011305	0.234417	0.93697	1	-0.081291	7927	0.261114	3.56039	0.00529342	3.56039	-0.0430606	-0.0220038	-0.0869909	0.0199003	0.317586	0.119874	1.86885	-0.0721972	TRUE
ATF3	0.099669	1	0.999	1	-0.29007	0.72497	0.96219	0.14628	0.823386	0.029474	8278	0.317952	0.0186776	1.11791	1.11791	-0.00656684	-0.0125683	0.0241118	0.78569	0.320122	0.496771	0.465064	-0.0774435	FALSE
MAFK	0.49587	1	0.17694	0.629571	0.12706	0.8444	1	0.61389	1	0.01065	6440	0.0742825	0.363067	0.17622	0.363067	0.0188268	0.00626335	0.055231	0.68632	0.320486	0.180526	-0.611471	-0.26047	FALSE
NFYB	0.6244	1	0.1919	0.631426	-0.020347	0.2355	0.697185	0.40608	1	-0.017455	7540	0.208779	0.732487	0.22078	0.732487	0.00355068	0.026017	-0.011488	0.597612	0.321862	0.80385	-0.550621	-0.854822	FALSE
MAFB	0.52621	1	0.011261	0.193688	0.042826	0.20606	0.666448	0.99828	1	-0.20385	6596	0.0928531	1.78526	0.0637458	1.78526	0.0147598	0.0245868	0.0287403	0.351884	0.322511	0.500941	-0.897367	0	FALSE
REST	0.38619	1	0.42448	0.819115	0.059994	0.54769	0.90989	0.8106	1	0.06602	7887	0.254361	0.242861	0.169656	0.242861	0.0078002	0.00990613	0.00145997	0.666335	0.324369	0.823873	-0.259613	-0.181309	FALSE
GTF2IRD1	0.95902	1	0.39521	0.793101	0.11331	0.28431	0.746743	0.92286	1	-0.12907	6367	0.0697805	0.44613	0.00299679	0.44613	0.0191388	0.0114361	0.0343152	0.371136	0.327721	0.579969	-0.650418	-0.0785723	FALSE
CAMTA1	0.50623	1	0.56633	0.895896	0.014872	0.72096	0.96206	0.29014	1	-0.01983	10455	0.73776	0.111238	0.367936	0.367936	0.0298201	0.0220901	0.0273074	0.530068	0.328508	0.573925	-1.07781	0	FALSE
EHF	0.11482	1	0.52607	0.886692	-0.12439	0.53935	0.909124	0.46334	1	0.18539	10267	0.704558	0.193033	0.679283	0.679283	0.0304934	-0.0119558	-0.0640819	0.219761	0.329339	0.142757	0.257698	0	FALSE
PLSCR1	0.11163	1	0.36138	0.778536	-0.19776	0.20606	0.666448	0.88593	1	-0.075291	14247	0.986494	0.572052	0.484509	0.572052	-0.00758574	0.00814794	0.0342111	0.289235	0.331061	0.324543	-0.114748	0	FALSE
PHF20	0.84675	1	0.23156	0.64794	0.046776	0.15956	0.654319	0.23862	0.99198	0.10537	8553	0.370287	0.799121	0.279693	0.799121	0.00254034	-0.00847833	-0.0792626	0.595641	0.331578	0.08736	0.708996	-0.0673756	FALSE
THAP1	0.81726	1	0.0062771	0.183168	0.37873	0.0028785	0.131379	0.99192	1	-0.29098	3855	0.00450197	3.66675	0.00840975	3.66675	0.0227186	0.0106196	0.0424888	0.424757	0.332091	0.509858	-0.97919	-1	TRUE
CGGBP1	0.99104	1	0.37403	0.779462	0.13728	0.019471	0.291663	0.91652	1	-0.36408	7641	0.218064	1.36522	0.00188826	1.36522	0.0423618	0.0126808	0.00315143	0.150087	0.33684	0.681723	-0.92107	-0.136159	FALSE
ZSCAN16	0.69118	1	0.061077	0.37154	0.079619	0.0047753	0.154791	0.68071	1	-0.084275	10083	0.673044	2.57418	0.0834236	2.57418	-0.0142849	0.022213	0.0230341	0.265889	0.337154	0.491167	-0.518595	-0.0338467	FALSE
MYF6	0.27445	1	0.96115	0.999611	-0.094474	0.94567	1	0.001716	0.122178	0.46141	9756	0.619302	0.00186223	2.38946	2.38946	0.00257879	0.0214452	0.0166352	0.980018	0.338529	0.414447	-0.673903	-0.0670645	FALSE
DNTTIP1	0.69253	1	0.67656	0.918598	0.0081521	0.43912	0.872699	0.033433	0.531246	0.21798	10266	0.703995	0.181988	0.957267	0.957267	0.0522654	0.00479696	0.0240415	0.00387823	0.339953	0.551204	-0.982027	-0.0242448	TRUE
CREM	0.51085	1	0.062529	0.37602	0.20116	0.20959	0.666448	0.061105	0.633748	0.015846	11874	0.904896	1.15544	0.855629	1.15544	-0.0125179	-0.00923989	-0.0505557	0.670814	0.340409	0.0641411	0.842053	0	FALSE
ZNF704	0.8652	1	0.78656	0.954386	-0.0052607	0.38029	0.82436	0.82033	1	-0.077965	10677	0.765898	0.180369	0.0208696	0.180369	-0.0201349	-0.0142415	0.022842	0.49614	0.341432	0.444127	0.742967	0	FALSE
ARID1A	0.99553	1	0.0003699	0.033416	0.35524	0.30773	0.757645	0.93665	1	-0.2012	7845	0.248171	2.94025	0.00101472	2.94025	0.0120269	0.021585	0.0414076	0.886115	0.342996	0.206656	-1.08783	-0.302939	FALSE
GTF2IRD2B	0.27445	1	0.89494	0.979994	-0.002871	0.9991	1	0.39417	1	0.096687	10908	0.798537	0.00253178	0.457464	0.457464	-0.0266464	-0.0103434	0.0246161	0.138929	0.346297	0.707455	0.740515		FALSE
SKIL	0.83444	1	0.87007	0.978766	0.093013	0.098073	0.646345	0.70382	1	-0.087711	10112	0.678672	0.529667	0.0458201	0.529667	0.0322734	-0.00541895	0.0524832	0.0749976	0.346587	0.0721858	-0.514569	0	FALSE
ZNF385A	0.21432	1	0.57297	0.895896	-0.10546	0.17467	0.654868	0.47898	1	0.081827	7267	0.170512	0.480902	0.473225	0.480902	0.0300774	0.011466	-0.0253317	0.117866	0.348386	0.432062	-0.543206	-0.143883	FALSE
GTF2IRD2	0.28465	1	0.18491	0.629571	-0.18639	0.98833	1	0.0037129	0.189675	0.33177	10894	0.797974	0.306834	2.08097	2.08097	0.0370587	-0.0125078	0.055917	0.250203	0.353519	0.169597	-0.424114	-0.215543	FALSE
PURB	0.016985	0.724171	0.50038	0.875237	0.12813	0.46057	0.872699	8.3435e-06	0.008663	-0.086656	7094	0.14744	0.245116	5.62407	5.62407	0.0235588	-0.000647919	0.0161125	0.335708	0.357465	0.678351	-0.316492	0	TRUE
ZNF99	0.0050367	0.688779	0.87803	0.978766	-0.23232	0.80416	1	0.0045083	0.200619	0.2191	11825	0.900394	0.0214481	3.57592	3.57592	0.00132554	0.0256362	-0.0353409	0.847286	0.357583	0.0879193	-0.178707	0	TRUE
TET2	0.44924	1	0.34402	0.775002	-0.1325	0.46299	0.872699	0.76983	1	-0.16829	9868	0.63928	0.344969	0.146884	0.344969	-0.0289111	0.0212431	-0.0213641	0.482673	0.359543	0.646455	0.16812	0	FALSE
ZBTB1	0.30558	1	0.49637	0.874344	-0.057162	0.3413	0.803055	0.38425	1	0.12574	10870	0.79516	0.327728	0.433054	0.433054	0.0158672	-0.0120362	-0.0094818	0.158148	0.360074	0.977176	0.238686	-0.065804	FALSE
SREBF1	0.98209	1	0.014098	0.206825	0.3547	0.2101	0.666448	0.91507	1	-0.091944	5271	0.0199775	1.69451	0.00231463	1.69451	-0.00624564	0.00929652	0.121358	0.912526	0.362551	0.0215458	-0.592796	-0.39544	FALSE
AC008770.2	0.66766	1	0.026958	0.294387	0.20538	0.058708	0.574068	0.43592	1	-0.01758	14402	0.98762	1.92854	0.186902	1.92854	0.0144911	-0.0205522	-0.0413943	0.354576	0.365337	0.0941697	0.841553		FALSE
ZNF418	0.24906	1	0.44529	0.837884	-0.19516	0.97066	1	0.0013211	0.102238	0.40792	13782	0.97749	0.0997534	2.52758	2.52758	-0.000297457	-0.0156222	-0.00673027	0.981261	0.366752	0.386642	0.548657	-0.112252	FALSE
MBD2	0.46904	1	0.86038	0.97298	-0.11488	0.99921	1	0.0016381	0.121493	0.47808	9223	0.507597	0.00451292	2.20216	2.20216	-0.0158428	0.00421525	0.0665158	0.518216	0.367417	0.0777492	-0.0300589	-0.0936768	FALSE
ZNF511	0.36028	1	0.60276	0.904711	0.0020944	0.78847	0.99499	0.53768	1	0.051189	7474	0.200338	0.0815495	0.291007	0.291007	-0.00384436	-0.0146818	0.0217962	0.748087	0.367419	0.557388	0.485751	-0.389365	FALSE
FOXN1	0.010838	0.723322	0.62601	0.918598	-0.38903	0.8959	1	0.046387	0.559571	0.17432	7358	0.182048	0.0529654	2.36439	2.36439	-0.0166081	0.0276874	-0.0583366	0.731908	0.367935	0.120665	-0.0275547	-0.175496	FALSE
ZNF608	0.89601	1	0.1701	0.629571	0.15688	0.0015491	0.110244	0.97745	1	-0.37925	12168	0.922622	2.61348	0.00351149	2.61348	0.0116542	0.0215494	0.0258153	0.928289	0.373364	0.0257516	-0.911164	-0.0376836	FALSE
E4F1	0.30599	1	0.94565	0.997193	-0.099959	0.47055	0.872699	0.50028	1	-0.14009	7853	0.248734	0.0940486	0.356171	0.356171	-0.0372184	-0.0121924	0.101908	0.12063	0.376351	0.0440824	0.589324	-0.62407	FALSE
ZBTB7B	0.30558	1	0.026791	0.294371	0.27596	0.52293	0.896592	0.69593	1	0.035647	7112	0.14969	1.13192	0.266102	1.13192	-0.0111418	0.0138772	0.0124916	0.798804	0.376597	0.832988	-0.100764	-0.266584	FALSE
MEIS1	0.12889	1	0.98151	0.999611	-0.060417	0.99783	1	2.5031e-05	0.008911	0.39396	12298	0.931345	9.29777e-05	4.35635	4.35635	-0.0347788	0.021209	0.0193361	0.131124	0.377925	0.926197	-0.154954	0	TRUE
FOS	0.46648	1	0.049346	0.350617	-0.13601	0.44268	0.872699	0.87578	1	-0.12154	7309	0.176984	0.977268	0.111121	0.977268	-0.0289327	0.0113254	-0.0115236	0.0445291	0.380122	0.501697	0.382992	-0.103812	FALSE
PIAS1	0.039184	0.861688	0.80259	0.957773	-0.14376	0.84102	1	0.00018634	0.04146	0.47804	11336	0.84637	0.0267329	4.02845	4.02845	0.011018	-0.0213274	0.0271369	0.586371	0.386312	0.0683008	0.147748	-0.329781	TRUE
THYN1	0.40913	1	0.011812	0.196493	0.29832	0.99783	1	0.65272	1	0.08499	11533	0.870006	1.19296	0.207862	1.19296	-0.034199	0.00639032	-0.0224599	0.125371	0.387103	0.725462	0.654982	0	FALSE
TBX5	0.20454	1	0.3354	0.763433	-0.033895	0.86905	1	0.0035015	0.189675	0.19689	10198	0.69668	0.186545	2.22896	2.22896	0.0204401	-0.0173147	0.0109066	0.223822	0.388339	0.938857	0.0906757	-0.0792252	FALSE
MEIS2	0.9907	1	0.37987	0.779462	0.1333	0.55464	0.911224	0.68303	1	-0.018682	9927	0.648846	0.268562	0.0264283	0.268562	0.00939675	-0.0175469	-0.0421103	0.682739	0.389379	0.178633	0.652586	0	FALSE
JUND	0.79598	1	0.0028507	0.102475	0.29592	0.43204	0.871809	0.72018	1	0.085367	7171	0.158132	2.02307	0.0495257	2.02307	0.0236076	0.0161807	0.0713447	0.25735	0.391653	0.0927305	-1.03125	-0.230037	FALSE
VDR	0.80698	1	0.61172	0.913478	0.061142	0.15536	0.646345	0.4911	1	0.042517	6647	0.100732	0.496611	0.117409	0.496611	0.0411418	0.00136253	0.0808193	0.221942	0.394057	0.132203	-0.980226	-0.0804396	FALSE
ZNF326	0.89005	1	0.043912	0.345154	0.20195	0.0058321	0.169653	0.9923	1	-0.19901	10984	0.809229	2.62451	0.00309615	2.62451	-0.0248652	-0.0160818	0.0227487	0.120854	0.396714	0.519363	0.871554	-0.0636863	FALSE
SMAD7	0.91945	1	0.00040327	0.034182	0.30589	0.055304	0.574068	0.63826	1	-0.14533	6502	0.0838492	3.58306	0.0459352	3.58306	-0.0110159	-0.0242476	-0.0105587	0.513031	0.397737	0.45674	0.957515	-0.0188204	TRUE
FAM200B	0.90643	1	0.44243	0.837884	-0.0062787	0.57121	0.926	0.47931	1	0.089637	12964	0.958357	0.22161	0.098733	0.22161	-0.0338505	-0.0140542	-0.0129616	0.0325182	0.397846	0.703647	1.14303	-0.285799	FALSE
CTCF	0.93362	1	0.0073507	0.187588	0.28898	0.67789	0.950263	0.65669	1	-0.025009	7344	0.181204	1.50305	0.039508	1.50305	0.0331711	-0.0122254	0.0573459	0.0702103	0.400367	0.193045	-0.373156	-1	FALSE
ETS1	0.85854	1	0.35526	0.776857	0.080295	0.0018217	0.113179	0.997	1	-0.34381	12500	0.940912	2.26766	0.00476439	2.26766	0.030946	0.0160824	0.0303086	0.641938	0.404235	0.771462	-0.952924	0	FALSE
CC2D1A	0.88444	1	0.022942	0.265863	0.23099	0.037198	0.474521	0.63706	1	-0.15724	9323	0.532921	2.16218	0.0522315	2.16218	-0.00771644	0.0172151	0.00804368	0.921115	0.411713	0.95347	-0.224625	0	FALSE
ZNF677	0.90131	1	0.0069057	0.186567	0.34189	0.28569	0.746743	0.99447	1	-0.037084	10934	0.802476	1.84586	0.00242586	1.84586	-0.0114238	-0.0054574	0.0200718	0.266442	0.413078	0.52107	0.378435	0	FALSE
SOX6	0.82847	1	0.1919	0.631426	0.0034725	0.037493	0.474521	0.7017	1	-0.16932	10433	0.734384	1.3696	0.047368	1.3696	-0.0436132	0.00605951	-0.0496848	0.0168273	0.41366	0.289124	0.954686	-0.000815175	FALSE
YBX1	0.31025	1	0.87892	0.978766	-0.13077	0.69268	0.950263	0.16618	0.859621	-0.029115	5764	0.0337648	0.0405143	0.68946	0.68946	-0.01751	0.018505	0.0306905	0.639247	0.415928	0.621726	-0.204818	-0.853048	FALSE
IRF3	0.46517	1	0.96468	0.999611	-0.18734	0.097121	0.646345	0.91328	1	-0.030538	10534	0.75211	0.500963	0.103191	0.500963	0.0238802	0.013352	0.0109941	0.562326	0.418018	0.666249	-0.666639	-0.00973213	FALSE
ZNF362	0.29548	1	0.84512	0.970548	-0.075152	0.17549	0.654868	0.76658	1	-0.086768	8751	0.406303	0.365168	0.249593	0.365168	-0.00959282	-0.00786102	-0.0348649	0.666592	0.41867	0.294198	0.679588	0	FALSE
SNAPC5	0.3493	1	0.42769	0.819115	-0.016388	0.63642	0.939928	0.00078151	0.084158	-0.059712	5529	0.0247608	0.203163	2.59979	2.59979	0.0683491	0.0179792	0.031232	0.0462362	0.418822	0.171301	-1.69648	-1	TRUE
IRX5	0.6734	1	0.092549	0.476713	-0.012507	0.0059823	0.169653	0.51403	1	0.077821	8940	0.445132	2.32739	0.146684	2.32739	0.0222561	-0.0123449	-0.0487542	0.191538	0.420606	0.206689	0.330516	0	FALSE
CSRNP1	0.099675	1	0.86815	0.978045	-0.24411	0.48077	0.883145	0.20497	0.926032	-0.037276	8505	0.359876	0.106755	1.00035	1.00035	-0.00809944	0.0180102	-0.0161844	0.470029	0.421367	0.75273	-0.120676	-0.0187257	FALSE
DMRT2	0.93122	1	0.20419	0.633556	0.19613	0.0023835	0.124782	0.89054	1	-0.41828	7677	0.223692	2.37685	0.00677515	2.37685	0.0283038	0.00122175	0.00747486	0.247744	0.426427	0.949493	-0.44255	0	FALSE
ZNF408	0.96151	1	0.013453	0.206825	0.1489	0.0022166	0.123298	0.98536	1	-0.4584	5699	0.0315138	3.46781	0.000611259	3.46781	-0.031356	-0.0221256	-0.0180002	0.186136	0.431781	0.474818	1.28294	0	TRUE
ADNP2	0.17632	1	0.9096	0.985937	-0.14484	0.74215	0.96993	0.32423	1	-0.070543	11380	0.85256	0.026721	0.65606	0.65606	-0.00716168	-0.00842749	0.0362204	0.773089	0.433817	0.360935	0.3061	0	FALSE
SREBF2	0.82326	1	0.77051	0.954021	-0.022452	0.80678	1	0.2946	1	0.074844	3769	0.00337648	0.0375548	0.232022	0.232022	-0.0436924	0.0122862	0.020995	0.268076	0.434966	0.804462	0.445918	-0.10305	FALSE
ETV4	0.23068	1	0.9775	0.999611	-0.095969	0.72173	0.96206	0.030357	0.531246	0.22599	6749	0.110017	0.0215412	1.37938	1.37938	-0.00381097	-0.0154327	-0.0636071	0.750755	0.43745	0.297818	0.922396	-0.0647601	FALSE
NFIA	0.53207	1	0.27367	0.688028	0.13506	0.20959	0.666448	0.98906	1	-0.16541	8258	0.313168	0.654991	0.0634406	0.654991	-0.0479781	0.0103281	-0.00527074	0.0283092	0.440784	0.8543	0.698409	-0.0847725	FALSE
BCL11B	0.0081461	0.723322	0.39072	0.79124	-0.34742	0.99474	1	0.089229	0.690551	0.2307	7645	0.218908	0.121497	2.22332	2.22332	-0.000748425	0.00841271	-0.0355925	0.750946	0.440985	0.360201	0.104538	0	FALSE
ZBTB16	0.86807	1	0.022981	0.265863	0.24564	0.11765	0.646345	0.69499	1	-0.077053	7762	0.232977	1.72836	0.0418319	1.72836	-0.0022385	-0.00819293	0.0198425	0.843214	0.441239	0.65929	0.2972	0	FALSE
TBP	0.21479	1	0.34837	0.775867	-0.28977	0.78387	0.99499	0.00024752	0.048955	0.59791	5672	0.0281373	0.202365	3.23926	3.23926	0.0226921	-0.00862008	0.0767258	0.607305	0.447749	0.00181076	-0.88308	-0.534283	TRUE
ZNF44	0.33463	1	0.58569	0.900661	-0.0024761	0.59971	0.939928	0.57367	1	-0.028615	14015	0.983962	0.143427	0.293457	0.293457	-0.0289525	0.00661359	-0.0063248	0.143499	0.447937	0.853635	0.482659	0	FALSE
ZBTB7A	0.98078	1	0.00097619	0.062058	0.48148	0.18462	0.654868	0.92604	1	-0.20589	5003	0.0123804	2.76095	0.00189105	2.76095	-0.00137867	0.00157721	0.00794497	0.463355	0.451711	0.86941	0.082625	-0.485257	FALSE
SMAD4	0.59036	1	0.07836	0.426545	0.0092288	0.0030676	0.13651	0.99272	1	-0.35166	13800	0.978334	2.64907	0.0461377	2.64907	0.00409249	-0.00136632	-0.000689331	0.556981	0.457346	0.512792	0.0626726	0	FALSE
ZNF586	0.99998	1	0.028588	0.302121	0.20999	1.3906e-05	0.003536	1	1	-0.51892	10138	0.683737	5.20367	8.68595e-11	5.20367	0.0229929	0.017324	-0.0350784	0.505135	0.463558	0.141741	-0.291457	0	TRUE
TGIF2	0.54662	1	0.55217	0.892712	0.0068342	0.97749	1	0.13848	0.823386	0.24837	8968	0.453573	0.0591944	0.566919	0.566919	-0.0250546	-0.0103773	-0.0716988	0.309168	0.463588	0.0448421	1.18489	-0.0540456	FALSE
IRX4	0.9577	1	0.16022	0.611981	0.20788	0.0048698	0.154791	0.65273	1	-0.40759	6500	0.0832864	2.1963	0.036775	2.1963	0.00816365	-0.00892191	0.0234849	0.683485	0.465072	0.552511	0.124546	-0.0334786	FALSE
CEBPD	0.25569	1	0.7949	0.956543	-0.10684	0.90724	1	0.017858	0.412948	0.30489	5356	0.0219471	0.0191313	1.53501	1.53501	0.0841786	0.00572001	0.0224048	0.00315407	0.465408	0.418837	-1.53168	-0.0745611	TRUE
CRX	0.97478	1	0.0016103	0.091886	0.45822	0.1491	0.646345	0.96477	1	-0.20117	6457	0.075408	2.64953	0.000786825	2.64953	-0.0238093	0.021257	-0.0128514	0.376718	0.466472	0.807769	0.0422819	-0.282341	FALSE
ZFY	0.97035	1	0.79577	0.956543	0.029523	0.58537	0.933124	0.0025337	0.155514	0.30379	11818	0.897862	0.0852942	1.76371	1.76371	-0.0125337	0.00314031	0.0179574	0.274275	0.467951	0.451949	0.180159		FALSE
ZNF688	0.23505	1	0.18071	0.629571	0.033003	0.50119	0.88844	0.18764	0.910068	0.12487	8431	0.345808	0.511328	0.740492	0.740492	0.0251147	0.00762892	0.032096	0.124539	0.469903	0.282984	-0.639418	-0.297541	FALSE
ZNF281	0.21258	1	0.3168	0.742959	-0.17344	0.38028	0.82436	0.22722	0.982589	0.17501	13023	0.960608	0.425468	0.710697	0.710697	-0.00415009	-0.00701249	0.0355072	0.839834	0.47242	0.335658	0.221515	-0.127146	FALSE
THAP2	0.45607	1	0.36854	0.778536	-0.13063	0.65722	0.945729	0.32803	1	0.073547	10696	0.767586	0.232359	0.362693	0.362693	0.012646	-0.0118045	0.0631584	0.383578	0.472857	0.118511	-0.0684151	0	FALSE
SP110	0.99777	1	4.728e-05	0.009351	0.12774	0.054319	0.574068	0.80123	1	-0.25687	10034	0.664041	4.44822	0.00948781	4.44822	0.0408458	0.012575	-0.0690671	0.0598528	0.478068	0.0836096	-0.540444	0	TRUE
SOHLH1	0.57028	1	0.012613	0.202257	0.32428	0.0039687	0.144171	0.95034	1	-0.36321	6869	0.12296	3.26301	0.0585161	3.26301	0.0241251	0.0147072	0.0243609	0.404224	0.478405	0.576519	-0.902408	-0.181343	TRUE
ELK3	0.42294	1	0.84896	0.970548	-0.1603	0.52918	0.901383	0.23885	0.99198	-0.021803	12057	0.917276	0.0921959	0.478078	0.478078	0.0045481	-0.00730189	-0.0161371	0.451988	0.481442	0.659269	0.335734	-0.000859942	FALSE
AEBP2	0.85021	1	0.088016	0.469067	0.19465	0.4933	0.88844	0.97246	1	-0.1221	12583	0.944851	0.745655	0.00698274	0.745655	0.0107488	-0.0100468	0.0468704	0.842407	0.481551	0.224988	-0.00328017	-0.113933	FALSE
ZNF518B	0.89684	1	0.053312	0.358098	0.083204	0.35816	0.817835	0.48352	1	-0.006756	9696	0.606078	1.02376	0.0991066	1.02376	-0.0144318	0.0179464	-0.0337323	0.790765	0.489623	0.355213	0.0732068	0	FALSE
REL	0.82558	1	0.83403	0.969666	0.084196	0.31712	0.773432	0.69476	1	-0.024554	10246	0.701182	0.210246	0.0494361	0.210246	-0.013457	0.0155671	0.0122581	0.785309	0.490545	0.559112	-0.10548	0	FALSE
ZNF512B	0.71398	1	0.67019	0.918598	0.059346	0.031575	0.44218	0.75318	1	-0.03214	8130	0.293191	0.988217	0.059806	0.988217	-0.0442319	-0.0160527	-0.0139223	0.01335	0.493914	0.467116	1.37522	-0.0259535	TRUE
ZNF226	0.44421	1	0.27165	0.688028	-0.12485	0.47263	0.872699	0.99248	1	-0.070235	12165	0.921778	0.406787	0.0958557	0.406787	-0.0163931	-0.0146535	0.0335665	0.468649	0.495753	0.257225	0.307482	-0.137094	FALSE
RUNX1	0.65004	1	0.98561	0.999611	-0.075973	0.94664	1	0.70447	1	0.060079	6493	0.0821609	0.000997912	0.088526	0.088526	-0.034608	0.00664376	-0.0994377	0.000644619	0.499368	0.00789638	1.03108	0	TRUE
NR6A1	0.3748	1	0.5124	0.87926	0.08136	0.99406	1	0.004219	0.197629	0.40416	7496	0.203151	0.0690653	1.92886	1.92886	-0.00611252	0.0196835	-0.0400165	0.936668	0.500966	0.16883	0.127103	-0.175705	FALSE
SP3	0.43215	1	0.95661	0.999611	-0.16232	0.97924	1	0.23862	0.99198	0.13126	8950	0.449916	0.000888515	0.471863	0.471863	0.0180725	-0.00291651	0.0565405	0.115153	0.501894	0.15698	-0.362544	-0.2867	FALSE
SETDB1	0.48761	1	0.29528	0.718821	0.16555	0.85534	1	1.9468e-05	0.008663	0.544	6133	0.0534609	0.221765	3.92344	3.92344	0.0158421	0.00324826	-0.0392039	0.412984	0.504633	0.21813	0.206636	-0.646981	TRUE
CASZ1	0.16759	1	0.59377	0.902567	-0.089784	0.76172	0.98215	0.63827	1	0.10331	12467	0.938661	0.0908997	0.460842	0.460842	-0.0146652	-0.00267155	-0.089567	0.30178	0.504826	0.0146	0.895148	-0.310193	FALSE
ELK4	0.31177	1	0.2003	0.633556	0.097337	0.2599	0.723688	0.038873	0.531246	0.11572	8425	0.344963	0.686323	1.18308	1.18308	-0.00639782	-0.0135887	-0.0184938	0.996722	0.506148	0.804917	0.697067	0	FALSE
FOXN3	0.72456	1	0.47983	0.873112	-0.048751	0.16731	0.654868	0.74825	1	0.021225	7967	0.269555	0.548573	0.0584576	0.548573	-0.0392427	-0.00342705	0.0176788	0.104091	0.508727	0.445025	0.802862	0	FALSE
IRF7	0.22075	1	0.12893	0.558165	0.12104	0.92984	1	0.80088	1	0.093717	8589	0.377321	0.426912	0.315929	0.426912	-0.0104141	-0.012975	0.00953923	0.895814	0.511955	0.879382	0.611204	-0.060644	FALSE
CIC	0.54016	1	0.44586	0.837884	0.019462	0.60096	0.939928	0.75354	1	-0.10204	9145	0.488464	0.207034	0.111878	0.207034	-0.0181206	-0.00671678	-0.0313822	0.324664	0.515328	0.527763	0.774764	-0.110293	FALSE
DLX2	0.21982	1	0.89609	0.979994	-0.066401	0.4988	0.88844	0.36043	1	0.021018	9460	0.559088	0.0931811	0.552673	0.552673	0.00337356	-0.00540252	0.0153783	0.736846	0.521111	0.570724	0.151679	-0.101421	FALSE
MEF2A	0.24906	1	0.72956	0.942486	-0.1885	0.4504	0.872699	0.46972	1	0.10886	11736	0.888014	0.158455	0.434142	0.434142	0.00362629	-0.00989436	-0.0296074	0.927146	0.521362	0.577841	0.485604	-0.0117029	FALSE
FOXO3	0.090919	1	0.78142	0.954303	-0.046185	0.52024	0.896592	0.26451	1	-0.070697	8339	0.329769	0.112134	0.944257	0.944257	0.0200397	-0.00583512	0.0398785	0.339432	0.521716	0.261653	-0.236427	-0.0772645	FALSE
ASCL2	0.53762	1	0.90119	0.981018	-0.060206	0.8455	1	0.5271	1	0.053242	7784	0.236916	0.0136286	0.193337	0.193337	-0.0142336	0.00814334	-0.016569	0.688815	0.523743	0.831587	0.244878	0	FALSE
TCF3	0.18863	1	0.1003	0.49457	-0.019543	0.18112	0.654868	0.91329	1	-0.11917	11593	0.87507	1.04105	0.323081	1.04105	0.00731546	-0.0228364	-0.00997038	0.545752	0.52491	0.941824	0.669688	0	FALSE
CREB3L4	0.90099	1	0.39072	0.79124	0.11322	0.69267	0.950263	0.65143	1	0.039114	9033	0.467079	0.204567	0.0459136	0.204567	0.0287694	0.00524402	-0.0126515	0.344103	0.530327	0.772264	-0.419239	-0.0577779	FALSE
ANHX	0.99993	1	0.0042997	0.144405	0.3134	0.29027	0.746743	0.91507	1	-0.1215	8137	0.294316	2.01805	0.00161811	2.01805	0.0402841	-0.0128858	0.0264366	0.0580983	0.533011	0.26686	-0.479108	-0.140249	FALSE
ASH1L	0.81121	1	0.18926	0.629694	-0.14408	0.20733	0.666448	0.52999	1	0.025118	10072	0.671356	0.77911	0.100809	0.77911	0.0162371	0.015607	0.0362647	0.309958	0.540403	0.409066	-0.721426	-0.22361	FALSE
CREBRF	0.98307	1	0.25246	0.673378	0.11105	0.14696	0.646345	0.57367	1	-0.15608	11288	0.839617	0.797736	0.0520866	0.797736	0.0270918	-0.0202896	0.00257847	0.281961	0.541083	0.894901	0.161639	-0.0283604	FALSE
CUX1	0.97999	1	0.0028785	0.102475	0.31422	0.077403	0.646345	0.65886	1	-0.29619	7941	0.264491	2.67852	0.0323903	2.67852	0.0285964	-0.00170935	0.0523435	0.184945	0.544318	0.350122	-0.550247	0	FALSE
NAIF1	0.46055	1	0.3457	0.775002	-0.12124	0.91008	1	0.00098176	0.088366	0.13292	9651	0.595104	0.16849	2.40512	2.40512	-0.00855575	0.00856561	-0.00234566	0.516942	0.546489	0.817947	0.0190563	-0.167106	FALSE
STAT6	0.52847	1	0.33632	0.763595	0.019517	0.25376	0.723688	0.090686	0.695779	0.29247	5915	0.0413618	0.529615	0.71326	0.71326	-0.000281558	-0.0198704	0.0646561	0.882927	0.550047	0.265882	0.354042	-0.17234	FALSE
TGIF1	0.9856	1	0.10419	0.497611	0.1783	0.48164	0.883753	0.083738	0.681415	0.20977	9382	0.545864	0.69825	0.539983	0.69825	0.0265231	-0.00424709	0.0756421	0.118836	0.550224	0.0424676	-0.561417	-0.0337515	FALSE
PHF19	0.053891	0.917069	0.8285	0.969666	-0.16514	0.99983	1	0.36373	1	0.096327	16703	0.997749	0.00685214	1.01467	1.01467	-0.0330464	-0.018737	-0.0434816	0.187433	0.551696	0.401696	1.40239	-0.0552019	FALSE
ZNF627	0.97507	1	0.0018884	0.091886	0.13398	0.0059489	0.169653	0.93111	1	-0.2651	9384	0.546427	3.85617	0.00190552	3.85617	0.00542098	-0.00953451	0.00395887	0.963126	0.557198	0.675744	0.194986	-0.207572	TRUE
LTF	0.68585	1	0.53816	0.889448	0.10924	0.91008	1	0.099124	0.72407	0.044198	9544	0.574001	0.0760433	0.600745	0.600745	0.0182187	0.013522	0.0286293	0.65721	0.561359	0.284272	-0.662455	-0.237598	FALSE
E2F1	0.93362	1	0.42408	0.819115	0.063295	0.43299	0.871853	0.86503	1	0.046112	7301	0.175577	0.305536	0.00869561	0.305536	-0.0150064	-0.00109016	0.0237552	0.946599	0.564969	0.633021	0.304932	-0.311445	FALSE
MXI1	0.44987	1	0.95385	0.999611	-0.035845	0.75803	0.980388	0.46473	1	0.14181	11803	0.895892	0.0188533	0.270609	0.270609	-0.00949875	-0.0137742	-0.0243113	0.564324	0.567149	0.450504	0.782543	0	FALSE
ARID4B	0.92938	1	0.00037546	0.033416	0.38375	0.015121	0.258806	0.94673	1	-0.1435	8568	0.373945	4.12928	0.00327956	4.12928	0.000961712	0.0271831	0.00262501	0.806412	0.571512	0.570173	-0.635757	-0.1463	TRUE
ETV3	0.71823	1	0.78656	0.954386	-0.12428	0.90348	1	0.0007092	0.084158	0.43439	10799	0.786719	0.0207306	2.35936	2.35936	-0.0135742	-0.0167362	-0.0610609	0.837436	0.572695	0.00257257	1.37273	-0.191003	FALSE
ATF2	0.63196	1	0.86947	0.978766	-0.11031	0.96944	1	0.23745	0.99198	0.1943	12644	0.947102	0.00570164	0.361831	0.361831	0.0215958	-0.0042287	0.0342039	0.284107	0.573736	0.463115	-0.27779	0	FALSE
EGR3	0.93235	1	0.018525	0.238914	0.32864	0.33298	0.797709	0.85654	1	-0.11544	7838	0.245076	1.42533	0.00957229	1.42533	-0.010519	-0.0196342	-0.0315479	0.444696	0.575424	0.631513	0.989536	0	FALSE
BHLHE40	0.96884	1	0.0038686	0.132807	0.21503	0.12819	0.646345	0.82192	1	-0.28147	7462	0.198087	2.36963	0.00980208	2.36963	0.0231049	-0.00146168	0.0315972	0.177695	0.575991	0.410786	-0.363113	0	FALSE
DLX3	0.1227	1	0.93718	0.994742	-0.28512	0.30435	0.757645	0.093139	0.702488	-0.039068	7185	0.159257	0.191762	1.2039	1.2039	-0.00955915	-0.00170153	-0.0678218	0.83002	0.578017	0.105091	0.676622	-0.294965	FALSE
ZBTB44	0.57558	1	0.18515	0.629571	-0.12562	0.23382	0.697185	0.80071	1	-0.15427	8537	0.365785	0.746616	0.0873104	0.746616	0.0165218	0.010632	0.106183	0.560247	0.581981	0.0167775	-0.936138	0	FALSE
EPAS1	0.31901	1	0.83882	0.969666	-0.057825	0.88474	1	0.13773	0.823386	0.23154	10327	0.717501	0.0161671	0.741744	0.741744	-0.000662731	0.0117763	0.0234646	0.380978	0.588013	0.413557	-0.274186	0	FALSE
ZNF579	0.69135	1	0.41546	0.811843	-0.059212	0.28947	0.746743	0.39284	1	0.1429	8875	0.433596	0.425981	0.203705	0.425981	0.0150756	-0.00407295	0.0189228	0.652003	0.59046	0.531466	-0.247716	-0.131513	FALSE
ZNF197	0.064782	0.929935	0.66322	0.918598	-0.15324	0.54558	0.90989	0.001855	0.126999	0.32272	10355	0.723129	0.136874	2.91905	2.91905	0.00418758	0.0090835	0.0514585	0.85608	0.59182	0.0904719	-0.776833	-0.0212804	FALSE
MBD3	0.79328	1	0.2697	0.688028	-0.079077	0.00085382	0.084983	0.98848	1	-0.47623	7990	0.274057	2.66572	0.0110765	2.66572	-0.00436201	-0.00188473	-0.0196473	0.704439	0.594375	0.795208	0.358893	-0.131397	FALSE
YBX3	0.36319	1	0.9684	0.999611	-0.090836	0.89876	1	0.65242	1	0.0014049	9660	0.596511	0.00383523	0.237968	0.237968	-0.014703	-0.0155146	-0.00403936	0.426131	0.598639	0.99139	0.816181	-0.289073	FALSE
HOXA7	0.80061	1	0.0087468	0.187588	0.15953	0.17605	0.654868	0.93758	1	-0.13279	9352	0.539955	1.93884	0.0150479	1.93884	0.0142541	-0.00179631	0.0574937	0.633214	0.601408	0.187162	-0.332434	-0.148807	FALSE
TRPS1	0.61208	1	0.7579	0.949524	-0.018133	0.94875	1	0.58349	1	0.094508	9353	0.540799	0.0194455	0.139744	0.139744	0.00721937	-0.00394908	0.0228032	0.700054	0.602778	0.825103	0.0126318	0	FALSE
ZBTB20	0.17703	1	0.064148	0.377747	0.24535	0.61523	0.939928	0.63826	1	-0.078688	8918	0.439505	0.777201	0.444468	0.777201	0.00365727	0.00562526	-0.0133398	0.847597	0.603871	0.75643	-0.00430529	0	FALSE
TFAP2C	0.41965	1	0.4054	0.804232	-0.14088	0.0069279	0.185681	0.98644	1	-0.28822	10052	0.669105	1.71424	0.108425	1.71424	0.0305413	0.00259522	0.0539634	0.348259	0.607458	0.225419	-0.704279	-0.301747	FALSE
SOX9	0.0015936	0.351485	0.99225	0.999611	-0.55766	0.681	0.950263	0.083978	0.681415	0.18269	6851	0.120146	0.0266009	2.87699	2.87699	-0.0305561	-0.00767895	-0.10491	0.293402	0.610294	0.0108606	1.36778	-0.252489	FALSE
MBNL2	0.95059	1	0.042293	0.340358	0.25291	0.223	0.690895	0.97976	1	-0.1806	10436	0.735509	1.27233	0.0010489	1.27233	-0.023371	-0.00379901	0.0543564	0.232616	0.61238	0.227753	0.367136	0	FALSE
CENPX	0.53114	1	0.22389	0.641739	0.09841	0.51073	0.895218	0.91823	1	-0.019283	14870	0.992122	0.440918	0.076807	0.440918	0.00384699	-0.0223737	-0.0861553	0.479902	0.616865	0.00962733	1.08782		FALSE
BAZ2A	0.021368	0.74869	0.37244	0.779462	-0.27259	0.12148	0.646345	0.40475	1	0.087572	9525	0.569218	0.732112	1.30336	1.30336	0.0353427	-0.0125282	0.0326517	0.0646243	0.623116	0.424474	-0.281455	-0.0813615	FALSE
AKAP8L	0.22825	1	0.88935	0.979994	-0.24674	0.90456	1	0.24776	0.997749	0.1717	10170	0.689927	0.00899559	0.659554	0.659554	0.0206233	-0.0132062	-0.0377703	0.317018	0.624371	0.229745	0.32758	-0.149283	FALSE
KLF4	0.98067	1	0.1243	0.550404	0.10031	0.13802	0.646345	0.9919	1	-0.22536	9754	0.618458	1.06097	0.000163042	1.06097	-0.00759733	-0.00292635	-0.0599485	0.706362	0.627138	0.034303	0.637785	0	FALSE
ZNF273	0.23027	1	0.98598	0.999611	-0.228	0.94991	1	0.010165	0.342304	0.19067	8721	0.401801	0.000893028	1.78202	1.78202	0.0380627	0.00849103	0.0125631	0.20343	0.627682	0.836562	-0.783882	-0.220838	FALSE
ZNF469	0.87476	1	0.18356	0.629571	0.053201	0.0039131	0.144171	0.54704	1	-0.023185	8891	0.436691	2.22785	0.0802824	2.22785	0.0103825	0.0177069	0.0130026	0.624436	0.632449	0.819145	-0.653721	-0.377465	FALSE
SOX4	0.52544	1	0.19205	0.631426	0.08775	0.59608	0.939792	0.13128	0.808575	0.20439	9136	0.486213	0.440581	0.596146	0.596146	0.0217119	0.000905342	0.00327891	0.434426	0.635816	0.604798	-0.263915	0	FALSE
HES2	0.088489	1	0.78142	0.954303	-0.19957	0.76255	0.98215	0.1332	0.809195	0.22195	6436	0.0737198	0.0436527	1.19295	1.19295	-0.030191	0.0019948	-0.032338	0.112308	0.63702	0.301786	0.751919	-0.213583	FALSE
ZNF773	0.94463	1	0.0021721	0.092056	0.030076	0.25989	0.723688	0.69237	1	-0.17104	8145	0.296567	2.31996	0.0307081	2.31996	-0.0349179	-0.0166993	0.00615287	0.0265055	0.643725	0.787522	0.93425	0	FALSE
TFDP2	0.86326	1	0.54217	0.891521	-0.00075238	0.60664	0.939928	0.63605	1	0.075811	10119	0.680923	0.158241	0.0563781	0.158241	0.0119272	0.00695414	-0.0346419	0.725905	0.646445	0.626972	-0.0745683	-0.192996	FALSE
REXO4	0.8399	1	0.0005757	0.04099	0.22831	0.20906	0.666448	0.9659	1	-0.19776	7651	0.219752	2.91845	0.00835382	2.91845	-0.00556153	-0.0176157	0.00148803	0.762836	0.647957	0.954227	0.581594	-0.0490435	FALSE
RORA	0.70383	1	0.27519	0.689911	0.041596	0.034606	0.46315	0.63381	1	0.038559	11841	0.902645	1.26886	0.093561	1.26886	0.00670997	0.0100324	-0.0467183	0.440118	0.648468	0.261388	-0.00907913	-0.00330115	FALSE
PRDM2	0.039696	0.861688	0.78215	0.954303	-0.19297	0.9176	1	0.27971	1	0.13886	9495	0.56556	0.0196493	1.21414	1.21414	-0.0264668	-0.0205219	0.00950323	0.217367	0.649613	0.564061	1.08076	0	FALSE
MSX2	0.7734	1	0.17276	0.629571	0.034772	0.59152	0.934255	0.35459	1	0.049799	6165	0.0551491	0.474593	0.201323	0.474593	0.029829	0.00906872	0.0383468	0.0660127	0.651087	0.247735	-0.787034	0	FALSE
DNMT1	0.99981	1	3.6155e-05	0.009194	0.53638	8.6216e-05	0.013614	0.98174	1	-0.61406	5271	0.0199775	7.19266	7.43546e-05	7.19266	0.0488699	-0.00548226	0.114123	0.00758621	0.652868	0.0142689	-1.09127	-0.493187	TRUE
ZNF430	0.2354	1	0.74633	0.949524	-0.093122	0.97394	1	0.12246	0.799822	0.17209	11363	0.850872	0.0182944	0.882528	0.882528	0.0119682	0.00384369	0.0101029	0.915235	0.653851	0.728271	-0.211608	-0.0481915	FALSE
EGR1	0.47854	1	0.67239	0.918598	-0.10495	0.74537	0.971613	0.64766	1	0.05882	9307	0.530107	0.0719168	0.171994	0.171994	0.00405009	0.00202874	0.0464786	0.512623	0.657325	0.294238	-0.208485	-0.0487009	FALSE
SLC2A4RG	0.97199	1	0.41546	0.811843	0.0738	0.42122	0.869967	0.19804	0.922522	-0.06297	9281	0.523354	0.318741	0.292717	0.318741	-0.0169956	-0.00531633	-0.0764751	0.566046	0.658754	0.0167873	0.939906	0	FALSE
ZNF655	0.99981	1	0.011623	0.195918	0.29301	0.12133	0.646345	0.1573	0.845067	-0.24877	7591	0.213281	1.97196	0.348541	1.97196	-0.016205	0.00704753	-0.0325315	0.263545	0.660573	0.268466	0.385005	-0.158957	FALSE
BHLHE22	0.82722	1	0.046343	0.350347	-0.079837	0.0045083	0.154322	0.72269	1	-0.36824	5692	0.0298255	2.70349	0.0431693	2.70349	-0.00879655	0.00411609	-0.0271452	0.41998	0.664856	0.273086	0.408735	-0.0792486	FALSE
ELF1	0.32662	1	0.38293	0.779873	-0.154	0.92358	1	0.019165	0.421281	0.10965	6793	0.114237	0.141903	1.42	1.42	-0.0137287	0.0127001	-0.0196562	0.28682	0.665798	0.66528	0.13072	-0.0350657	FALSE
ARID5A	0.253	1	0.68946	0.92508	-0.1499	0.89736	1	0.032081	0.531246	0.38679	7083	0.145751	0.03822	1.32617	1.32617	0.0251443	-0.0031322	-0.00845138	0.222608	0.667196	0.76638	-0.157574	-0.223289	FALSE
ISL1	0.11077	1	0.62482	0.918598	-0.10474	0.0026282	0.126974	0.70582	1	-0.36683	7908	0.258301	1.91467	0.556815	1.91467	0.00312263	-0.00467435	-0.0304545	0.960169	0.670173	0.115289	0.489823	0	FALSE
DOT1L	0.72308	1	0.79605	0.956543	-0.062918	0.45512	0.872699	0.48312	1	0.15462	8951	0.45076	0.136597	0.144639	0.144639	0.0376016	-0.0222416	0.0976459	0.131449	0.677747	0.00724896	-0.381056	-0.0264121	FALSE
CLOCK	0.96068	1	0.00029759	0.031628	0.14356	0.003457	0.143104	0.98906	1	-0.25293	9151	0.490715	4.8178	0.000548712	4.8178	0.00946493	0.00708941	-0.0321194	0.545147	0.679178	0.201522	0.125541	0	TRUE
OVOL1	0.67729	1	0.023748	0.265863	0.087052	0.011428	0.234417	0.53574	1	-0.089811	10360	0.724817	2.60205	0.136263	2.60205	-0.0263984	0.00635478	-0.00181604	0.334327	0.685511	0.981732	0.424875	0	FALSE
E2F4	0.89006	1	0.29527	0.718821	0.09763	0.00085938	0.084983	0.92557	1	-0.29655	8709	0.398424	2.62809	0.00723554	2.62809	0.0218391	0.00428404	0.0794122	0.162424	0.685779	0.0233722	-0.72774	-0.0769123	FALSE
DMBX1	0.058891	0.917069	0.26381	0.678597	0.082233	0.056961	0.574068	0.0007537	0.084158	-0.23065	8460	0.349465	1.1073	3.31047	3.31047	-0.0346972	0.0162958	-0.0354215	0.0688685	0.688708	0.312958	0.576243	0	TRUE
ARNT	0.36772	1	0.81376	0.963095	-0.047548	0.97452	1	0.017724	0.412948	0.39681	10282	0.70906	0.0101374	1.40537	1.40537	-0.0110869	-0.005803	0.0787808	0.816025	0.688787	0.129468	0.0951096	-0.00950726	FALSE
ZNF292	0.033616	0.848039	0.90119	0.981018	-0.050291	0.14277	0.646345	0.4866	1	-0.10111	12102	0.918965	0.406167	1.0776	1.0776	-0.0176119	-0.0111773	-0.116916	0.214931	0.692425	0.000424281	1.30304	0	FALSE
LCORL	0.95995	1	0.0014601	0.089621	0.31387	0.0091473	0.221566	0.93528	1	-0.12982	11717	0.885763	3.78713	0.00235488	3.78713	-0.0276534	0.0157697	0.0278027	0.0783036	0.693736	0.0798753	-0.219812	0	TRUE
AKAP8	0.75039	1	0.22931	0.647894	0.049713	0.30376	0.757645	0.1453	0.823386	0.06762	10509	0.745639	0.593068	0.455116	0.593068	-0.0210902	0.00396993	-0.0763644	0.877235	0.697099	0.0695782	0.761831	-0.0755789	FALSE
ZNF703	0.86711	1	0.64231	0.918598	-0.085411	0.68082	0.950263	0.51403	1	0.057788	12213	0.925155	0.0974508	0.0937238	0.0974508	0.00106335	-0.00206095	0.0494041	0.851393	0.699907	0.234495	-0.0643501	-0.0298061	FALSE
ZBTB7C	0.1349	1	0.82633	0.969666	-0.16768	0.56836	0.924761	0.70531	1	0.082039	8650	0.387169	0.0837575	0.49626	0.49626	-0.0378443	0.00565076	-0.0141324	0.085618	0.701829	0.922359	0.694088	0	FALSE
ZNF654	0.92503	1	0.64366	0.918598	0.068618	0.038122	0.474521	0.99635	1	-0.16534	9631	0.591728	0.937373	0.00137129	0.937373	0.0134583	0.00832969	0.0057152	0.950153	0.70259	0.808331	-0.333744	-0.041226	FALSE
BCL11A	0.37368	1	0.040258	0.336246	-0.062758	0.11765	0.646345	0.99324	1	-0.15013	11491	0.866066	1.52161	0.131344	1.52161	0.00966769	0.00708784	0.0486893	0.582056	0.702785	0.291626	-0.447061	-0.135211	FALSE
NFYC	0.81983	1	0.27078	0.688028	0.035745	0.039534	0.47968	0.54806	1	0.026802	10306	0.711874	1.22713	0.0921686	1.22713	0.00452948	0.00416271	-0.0733444	0.791434	0.705857	0.0766344	0.312538	-0.993508	FALSE
SOX7	0.3273	1	0.8351	0.969666	-0.10423	0.99005	1	0.00093726	0.088366	0.31509	10008	0.661227	0.00698312	2.55466	2.55466	-0.0376656	-0.00199219	-0.0111747	0.0795243	0.705885	0.535814	0.8799	0	FALSE
HOXD13	0.82864	1	0.0026338	0.099747	0.1744	0.86885	1	0.73546	1	-0.046689	8266	0.314856	1.79044	0.0403675	1.79044	-0.022209	0.00334185	0.0335129	0.172859	0.70636	0.197825	-0.0532525	-0.267669	FALSE
FOSB	0.19066	1	0.029795	0.302121	-0.15761	0.69355	0.950263	0.11576	0.799822	0.10968	7901	0.256612	0.996417	0.973721	0.996417	-0.0170735	-0.0029423	-0.03686	0.539318	0.707202	0.468608	0.684593	-0.242977	FALSE
ZFP82	0.55735	1	0.42768	0.819115	0.020354	0.0026393	0.126974	0.29117	1	-0.051137	10785	0.78475	2.05604	0.339721	2.05604	0.0138087	-0.0159745	-0.0497683	0.514694	0.711465	0.0158951	0.833791	0	FALSE
MNT	0.015666	0.724171	0.38928	0.79124	-0.33832	0.98731	1	0.037916	0.531246	0.34855	12297	0.930782	0.123865	2.30046	2.30046	-0.00149926	-0.0168187	-0.0143021	0.418608	0.722737	0.998436	0.679994	-0.0274552	FALSE
GCM1	0.20276	1	0.0017049	0.091886	0.26214	0.1599	0.654319	0.54398	1	-0.13304	8678	0.39336	2.60031	0.451664	2.60031	0.00253377	0.00158009	0.0265828	0.817022	0.725422	0.12647	-0.291038	-0.0904103	FALSE
PPARA	0.66766	1	0.29934	0.719203	0.02038	0.3673	0.817835	0.79125	1	0.00044964	11134	0.822172	0.452614	0.0627859	0.452614	0.0539213	0.0072244	-0.0123594	0.032452	0.728733	0.60508	-0.895842	-0.0690812	FALSE
POU2F1	0.42491	1	0.53671	0.889448	0.036497	0.91513	1	0.65143	1	0.063531	10663	0.764209	0.0755309	0.199051	0.199051	-0.0218343	0.00450442	0.0763851	0.0796064	0.729944	0.0370878	0.0146054	-0.204907	FALSE
NFKB1	0.435	1	0.45415	0.840313	-0.15813	0.12379	0.646345	0.42939	1	-0.0009645	8046	0.282499	0.661452	0.300881	0.661452	-0.025433	-0.000552839	0.00587835	0.115529	0.736875	0.979582	0.5529	0	FALSE
ZNF462	0.30962	1	0.95801	0.999611	-0.07747	0.30435	0.757645	0.83673	1	-0.073548	9264	0.518852	0.18647	0.215395	0.215395	0.0514418	0.0113025	0.0191102	0.0455701	0.738322	0.486184	-1.1149	-0.0370049	FALSE
ZNF783	0.6654	1	0.0020664	0.091886	0.33507	0.17764	0.654868	0.82538	1	-0.15399	9355	0.541925	2.48537	0.0563392	2.48537	0.0138343	0.0017713	0.0143318	0.508975	0.743248	0.804209	-0.324317	0	FALSE
EBF4	0.94163	1	0.01625	0.227762	0.21039	0.0016826	0.110928	0.76232	1	-0.27454	10303	0.711311	3.5022	0.0196309	3.5022	0.0424825	0.00142328	-0.00615274	0.0253048	0.751442	0.579195	-0.502873	0	TRUE
HES3	0.93812	1	0.058174	0.368916	0.11045	8.3435e-06	0.002475	0.45397	1	-0.48603	9426	0.554868	5.12252	0.102698	5.12252	0.0130639	0.00601968	-0.00341609	0.444809	0.753246	0.636624	-0.219706	-0.174301	TRUE
RFX2	0.81931	1	0.11205	0.51535	-0.0047872	0.75363	0.979082	0.34871	1	0.073404	6716	0.106359	0.532892	0.191363	0.532892	0.021398	-0.00573747	-0.0389266	0.242231	0.754035	0.340831	0.12266	-0.124277	FALSE
NKRF	0.85299	1	0.064337	0.377747	0.21851	0.0036739	0.144171	0.95826	1	-0.36592	9211	0.503095	2.65559	0.00779702	2.65559	0.00684078	0.0133835	-0.0482344	0.84382	0.754148	0.178109	-0.0925185		FALSE
ZNF143	0.80643	1	0.24406	0.666534	0.12628	0.68151	0.950263	0.13773	0.823386	-0.089828	11138	0.822735	0.332838	0.449581	0.449581	0.0653348	8.91212e-05	0.000746203	0.00268403	0.754648	0.809054	-0.961287	-0.19818	TRUE
TEF	0.71528	1	0.061367	0.37154	0.27723	0.0023223	0.124782	0.99659	1	-0.39672	6564	0.0900394	2.85244	0.02039	2.85244	-0.00185151	-0.00161584	-0.0745141	0.729234	0.757611	0.0482128	0.578544	-0.365306	FALSE
HOXC10	0.022141	0.754997	0.84813	0.970548	-0.32822	0.91867	1	0.12503	0.806339	0.20382	7549	0.210467	0.0116245	1.7196	1.7196	-0.00979664	0.00379161	0.0642666	0.527268	0.76542	0.144993	-0.109331	-0.516819	FALSE
ZNF804A	0.26947	1	0.38229	0.779462	-0.1162	0.46561	0.872699	0.0043637	0.199162	0.34551	14195	0.985931	0.314062	2.04057	2.04057	0.0398798	0.00435291	-0.0167393	0.0110141	0.765923	0.301608	-0.420105	0	FALSE
UBP1	0.38326	1	0.29527	0.718821	0.027211	0.87529	1	0.95579	1	-0.029729	8306	0.323298	0.215995	0.13419	0.215995	0.0113932	-0.00206139	0.0163061	0.412891	0.773296	0.611355	-0.0756472	-0.0578557	FALSE
HIVEP2	0.11355	1	0.53166	0.886692	-0.2596	0.99484	1	0.056121	0.620472	0.26856	9039	0.468486	0.0625841	1.41352	1.41352	-0.00955867	0.0094668	-0.0614903	0.338405	0.77348	0.0531186	0.351149	0	FALSE
NFE2L1	0.6694	1	0.80016	0.956543	0.073806	0.63942	0.939928	0.12961	0.808575	0.074798	9148	0.489026	0.0682848	0.524537	0.524537	-0.0339174	0.00588736	0.010556	0.145859	0.774984	0.703904	0.502723	-0.0581961	FALSE
IRX3	0.225	1	0.21	0.633556	-0.1615	0.30343	0.757645	0.082643	0.681415	0.12181	7033	0.13928	0.621314	1.03296	1.03296	0.0042308	-0.00517457	0.0211149	0.912349	0.777174	0.915311	0.102841	-0.323745	FALSE
ZNF791	0.54089	1	0.99262	0.999611	-0.15671	0.95498	1	0.48352	1	0.11789	9935	0.649972	0.000599603	0.213038	0.213038	-0.0149794	-0.00340691	-0.0289365	0.400369	0.778875	0.571085	0.62304	0	FALSE
DLX5	0.1688	1	0.28359	0.698212	-0.14024	0.68364	0.950263	0.73091	1	-0.065478	8061	0.28475	0.290787	0.418453	0.418453	-0.020983	0.00806423	-0.0192826	0.564455	0.779197	0.434982	0.373448	-0.122186	FALSE
ZNF300	0.94272	1	0.15702	0.610188	0.104	0.00016409	0.020863	0.68137	1	-0.19415	10106	0.677546	3.52576	0.0330776	3.52576	-9.30383e-05	-0.000993103	-0.0153183	0.774179	0.788799	0.818561	0.277613	-0.0435638	TRUE
ZNF768	0.1323	1	0.57324	0.895896	-0.11045	0.73215	0.96219	0.0021054	0.138797	0.32494	9979	0.657288	0.105635	2.59198	2.59198	0.0107166	-0.00676243	0.0345512	0.442091	0.791898	0.149613	-0.292696	-0.119192	FALSE
BACH1	0.26967	1	0.097605	0.485301	0.18394	0.014693	0.256128	0.74383	1	-0.10807	9345	0.537985	1.96563	0.281636	1.96563	-0.02657	0.0110563	-0.0886692	0.128734	0.797678	0.00462132	0.727108	0	FALSE
NR4A2	0.7726	1	0.13729	0.587039	0.18006	0.01689	0.266056	0.032253	0.531246	-0.04122	9569	0.578222	1.78552	0.932104	1.78552	-0.0261416	0.00144004	-0.0635927	0.400843	0.800434	0.0397462	0.851416	-0.125095	FALSE
ZHX1	0.3104	1	0.95213	0.999611	-0.19287	0.46376	0.872699	0.92864	1	-0.13443	8176	0.304164	0.09555	0.189222	0.189222	0.00303927	-0.00280704	-0.0319153	0.764882	0.800445	0.592604	0.319374	0	FALSE
RELB	0.17115	1	0.9884	0.999611	-0.053118	0.19094	0.654868	0.3966	1	-0.057858	7605	0.214969	0.298072	0.601239	0.601239	-0.0357376	0.00546737	0.0166472	0.0844135	0.802412	0.589067	0.513847	-0.150202	FALSE
KLF13	0.31081	1	0.49082	0.873871	-0.049262	0.92172	1	0.12439	0.805131	0.22814	7399	0.187957	0.090852	0.784034	0.784034	-0.0409013	0.0158016	-0.0360064	0.0566794	0.806664	0.446313	0.584579	0	FALSE
HOXD8	0.44055	1	0.086208	0.466415	0.16695	0.24029	0.698902	0.89438	1	-0.044522	9013	0.464828	0.995573	0.11862	0.995573	0.0225973	0.00832335	0.00532521	0.246505	0.808556	0.874139	-0.484831	-0.0259051	FALSE
GLI1	0.034623	0.848039	0.97725	0.999611	-0.34836	0.12107	0.646345	0.63156	1	-0.27342	7997	0.275183	0.430803	0.976921	0.976921	0.0149443	-0.000762423	0.0796047	0.153586	0.811262	0.13909	-0.478798	-0.281892	FALSE
ZKSCAN8	0.29401	1	0.34511	0.775002	-0.13162	0.72173	0.96206	0.0037296	0.189675	0.34026	10510	0.746201	0.22527	2.06701	2.06701	-0.0228253	-0.00528571	-0.0214269	0.202806	0.811776	0.244023	0.782275	-0.00888254	FALSE
TET3	0.83053	1	0.25999	0.675488	0.10363	0.15504	0.646345	0.5958	1	0.031877	9811	0.63112	0.770195	0.0741915	0.770195	-0.0108434	-0.00964146	0.00846618	0.464954	0.812601	0.537291	0.536133	-0.0812952	FALSE
KLF2	0.31297	1	0.42873	0.819703	-0.10986	0.58291	0.933124	0.31645	1	0.032828	6523	0.0861002	0.224426	0.484071	0.484071	-0.0222052	-0.00806104	0.0763126	0.380536	0.813689	0.0701114	0.353367	0	FALSE
TOPORS	0.93023	1	0.26118	0.675488	0.052569	0.61883	0.939928	0.4801	1	0.15762	8069	0.285312	0.340859	0.0933399	0.340859	0.00392509	-0.00376916	0.00874364	0.898864	0.813762	0.881081	0.131156	-0.0199104	FALSE
ZNF536	0.91221	1	0.55218	0.892712	0.007331	0.0039687	0.144171	0.98292	1	-0.42579	8145	0.296567	1.8066	0.00241136	1.8066	0.0045715	-0.0200584	0.0159836	0.801619	0.818278	0.462313	0.333332	-0.165783	FALSE
GTF3A	0.8661	1	0.0026171	0.099747	0.379	0.34899	0.807806	0.84003	1	-0.13996	6869	0.12296	2.13636	0.0181978	2.13636	0.00620648	-0.013775	-0.00721154	0.817873	0.820413	0.865659	0.43571	-1	FALSE
E2F2	0.81276	1	0.28237	0.698212	0.097204	0.70699	0.952013	0.80776	1	0.025621	6766	0.112268	0.282915	0.0302194	0.282915	0.00543685	-0.0108516	0.0092276	0.982484	0.822083	0.980326	0.290929	-0.122191	FALSE
ATF6	0.31296	1	0.74632	0.949524	-0.0045679	0.29164	0.746743	0.20716	0.931156	0.22749	7858	0.249859	0.259995	0.615805	0.615805	-0.00977599	0.00169216	-0.0647377	0.80681	0.829261	0.0775629	0.575934	-0.0996437	FALSE
JUNB	0.85004	1	0.0027283	0.101176	0.2604	0.016284	0.266056	0.035046	0.531246	-0.23698	9398	0.549522	3.3101	0.871402	3.3101	-0.0226244	-0.0132048	0.0235291	0.49612	0.832873	0.747082	0.753951	-0.276846	TRUE
NR1H2	0.52621	1	0.18781	0.629571	0.20512	0.18887	0.654868	0.82423	1	-0.0174	8338	0.329207	0.812727	0.0990711	0.812727	0.0238894	0.00182897	-0.0142821	0.161926	0.832921	0.802895	-0.239486	0	FALSE
MXD4	0.97507	1	0.68973	0.92508	0.099999	0.34268	0.803055	0.99735	1	-0.052652	8264	0.314012	0.238613	0.000165944	0.238613	0.00955721	-0.0106447	0.0308355	0.693553	0.835371	0.116896	0.110626	0	FALSE
MAFF	0.54963	1	0.22338	0.641321	-0.023471	0.39672	0.841343	0.89437	1	-0.016903	7843	0.247608	0.518013	0.0753792	0.518013	-0.00431062	0.00169567	-0.0594903	0.913085	0.847237	0.085162	0.458471	-0.239841	FALSE
FOXQ1	0.20432	1	0.41723	0.812558	-0.22323	0.93419	1	0.10018	0.72407	0.17725	10761	0.78081	0.120897	0.999701	0.999701	0.000198527	0.0200956	0.045595	0.851867	0.848278	0.139726	-0.616679	0	FALSE
CUX2	0.99987	1	0.00011959	0.019352	0.46857	0.22357	0.690895	0.9989	1	-0.17241	8735	0.403489	3.51108	3.28581e-07	3.51108	0.00150951	-0.00727372	-0.0200483	0.96001	0.850894	0.376729	0.463358	-0.156241	TRUE
EEA1	0.87356	1	0.39631	0.794404	0.060809	0.10857	0.646345	0.86927	1	-0.22422	10626	0.76027	0.748634	0.013947	0.748634	-0.00867855	-0.00582622	-0.0923148	0.222167	0.85374	0.00801017	0.891197	0	FALSE
MBD1	0.94724	1	0.012385	0.202257	0.26548	2.5031e-05	0.005569	0.99711	1	-0.44973	12868	0.953855	5.30487	0.000682071	5.30487	0.00158621	-0.00428439	0.00497806	0.625579	0.853983	0.669414	0.202467	0	TRUE
HSF1	0.94885	1	0.18619	0.629571	0.12385	0.39757	0.841472	0.94008	1	-0.083645	6611	0.0959482	0.573921	0.0026375	0.573921	-0.00861698	0.0142181	0.0688386	0.96652	0.864567	0.309686	-0.426572	-0.576651	FALSE
BAZ2B	0.26967	1	0.34511	0.775002	-0.021134	0.052623	0.574068	0.23908	0.99198	0.12878	13600	0.974676	1.04116	0.617577	1.04116	0.0327983	0.00960713	0.00831349	0.312296	0.868034	0.588764	-0.704848	0	FALSE
HBP1	0.9013	1	0.43418	0.828335	0.01128	0.36098	0.817835	0.79448	1	-0.15149	9818	0.631964	0.34951	0.0198969	0.34951	-4.20979e-05	-0.0079848	-0.0110563	0.621893	0.868748	0.733439	0.406239	-0.0665204	FALSE
NR3C1	0.96205	1	8.3435e-06	0.002475	0.46372	9.1779e-05	0.013614	0.99999	1	-0.4007	9302	0.529544	7.77368	0.000317046	7.77368	0.0521518	-0.0171789	0.035288	0.00533243	0.876798	0.248314	-0.452971	0	TRUE
TMF1	0.1276	1	0.21427	0.633556	0.035812	0.23219	0.697185	0.88102	1	-0.13763	8029	0.28081	0.701057	0.445982	0.701057	0.0601609	0.0038852	0.0348153	0.0184124	0.88131	0.38953	-1.14252	0	FALSE
TSC22D1	0.41656	1	0.36794	0.778536	0.017816	0.93872	1	0.86077	1	-0.023503	10917	0.799662	0.147172	0.13887	0.147172	0.0373486	0.00143849	0.0373457	0.0605724	0.88262	0.4827	-0.707513	0	FALSE
ZNF3	0.92118	1	8.6216e-05	0.015347	0.44232	0.36098	0.817835	0.93715	1	-0.11293	6881	0.124367	3.45088	0.00427852	3.45088	-0.0290284	-0.0128261	-0.0311319	0.118444	0.88925	0.345215	1.16594	-0.191981	TRUE
MAZ	0.40362	1	0.63209	0.918598	0.0078459	0.96594	1	0.31645	1	0.18263	6873	0.123804	0.0401015	0.408303	0.408303	-0.0389759	0.00737955	-0.043384	0.381709	0.89573	0.459367	0.811065	-0.187702	FALSE
ZNF57	0.11152	1	0.040986	0.336246	-0.21359	0.463	0.872699	0.16868	0.867753	0.083283	12033	0.915869	1.0259	1.02894	1.02894	-0.0418214	-0.00694712	0.0292276	0.0472462	0.896504	0.278075	0.883076	-0.181126	FALSE
ZBTB43	0.58973	1	0.20913	0.633556	-0.038757	0.42351	0.869967	0.019171	0.421281	0.21723	8555	0.37085	0.518189	1.20773	1.20773	0.0265177	0.00321043	0.0750551	0.305433	0.900574	0.0420668	-0.756361	-0.0236498	FALSE
IRF1	0.36688	1	0.91267	0.986968	-0.17746	0.8139	1	0.19688	0.92252	-0.0054329	8792	0.413618	0.0160752	0.581621	0.581621	0.0205561	-0.00342607	-0.0118021	0.26414	0.901371	0.969777	-0.0567292	-0.149552	FALSE
NR2F6	0.51888	1	0.3541	0.776857	0.15966	0.3694	0.817835	0.33478	1	0.13626	7440	0.19471	0.401354	0.320783	0.401354	0.00621266	0.00152433	-0.00652599	0.447338	0.901641	0.728952	0.0277974	-0.106042	FALSE
ETV2	0.41367	1	0.58077	0.900503	0.055122	0.0020052	0.118977	0.28828	1	-0.12281	8213	0.310073	2.04423	0.428472	2.04423	-0.0400717	0.0129322	0.0229594	0.0875683	0.906292	0.570952	0.358584	-0.0144153	FALSE
ZEB1	0.17115	1	0.0038797	0.132807	0.30241	0.073342	0.646345	0.74089	1	-0.14227	10485	0.743106	2.58373	0.410422	2.58373	-0.0100199	0.00531945	-0.00538269	0.738727	0.906578	0.643094	0.154895	-0.0897895	FALSE
HOXA1	0.17531	1	0.85192	0.971252	-0.22147	0.85442	1	0.29673	1	0.088585	9756	0.619302	0.0181478	0.686561	0.686561	0.00267451	0.00223874	0.0522512	0.863889	0.909763	0.167222	-0.219041	-0.043942	FALSE
MTERF1	0.26567	1	0.98409	0.999611	-0.20995	0.19519	0.660533	0.00050896	0.082358	0.26829	9032	0.466517	0.293291	2.87296	2.87296	0.0186537	-0.00502251	0.0222919	0.423796	0.910967	0.14093	-0.313706	0	FALSE
RBPJ	0.010972	0.723322	0.84355	0.970548	-0.26698	0.54164	0.909551	0.48803	1	0.039233	9256	0.514913	0.0889565	1.47679	1.47679	0.0220465	-0.0238884	-0.0184508	0.0932119	0.915499	0.838933	0.491425	-0.150336	FALSE
ZBTB5	0.26424	1	0.89423	0.979994	-0.043908	0.97647	1	0.062179	0.633748	0.2939	7626	0.216095	0.00366513	1.07605	1.07605	0.00148175	0.00822219	0.0659451	0.721386	0.917116	0.255832	-0.423313	0	FALSE
ELMSAN1	0.0001474	0.052475	0.0088525	0.187588	0.26125	0.40506	0.852954	0.00072032	0.084158	0.39656	11556	0.871694	1.62385	5.74204	5.74204	0.0199711	-0.0131094	-0.0295856	0.0917458	0.919301	0.524177	0.445236	-0.108235	TRUE
ATMIN	0.29431	1	0.1441	0.590363	0.0037324	0.44438	0.872699	0.11979	0.799822	0.0018702	9120	0.481711	0.619745	0.814771	0.814771	-0.0200912	-0.00561164	0.0457485	0.939752	0.921555	0.326931	0.402422	-0.363489	FALSE
FOXJ1	0.88477	1	0.24639	0.666534	0.15202	0.0015825	0.110244	0.99783	1	-0.36557	7383	0.185425	2.46211	0.00311501	2.46211	0.0171028	0.0173224	-0.0140894	0.462875	0.926052	0.678074	-0.439896	0	FALSE
ZNF207	0.58936	1	0.49061	0.873871	0.038456	0.69612	0.951685	0.045959	0.559571	0.33425	5528	0.0241981	0.1497	0.903668	0.903668	-0.00514792	-0.00505826	-0.131568	0.571343	0.926223	0.0100231	1.0024	-1	FALSE
MLX	0.096009	1	0.79871	0.956543	-0.22572	0.91513	1	0.086047	0.683234	0.22295	10281	0.708497	0.0177157	1.31981	1.31981	-0.0278095	-0.00656629	-0.029125	0.293405	0.927996	0.646268	0.92244	-0.343005	FALSE
RELA	0.99514	1	0.00019746	0.024092	0.37938	2.7812e-06	0.001238	0.99997	1	-0.78776	10624	0.759145	7.91154	5.20065e-06	7.91154	0.0105851	0.00743829	0.023603	0.344502	0.930265	0.28504	-0.52078	-0.416693	TRUE
HMGN3	0.97932	1	0.064726	0.377747	0.21141	0.73152	0.96219	0.25852	1	0.042944	8718	0.400113	0.717216	0.221159	0.717216	-0.0296075	-0.0103839	0.0382273	0.455973	0.932257	0.202843	0.724982	-0.061986	FALSE
ETV5	0.015805	0.724171	0.48315	0.873112	-0.072496	0.81237	1	0.81402	1	-0.0029948	9579	0.580754	0.119432	1.16196	1.16196	-0.00403741	0.00350815	0.0358349	0.525445	0.935718	0.560407	-0.0594456	-0.104023	FALSE
NR2E3	0.74406	1	0.00016965	0.023229	0.19616	0.078243	0.646345	0.44222	1	-0.30914	7135	0.154755	3.78958	0.158146	3.78958	0.0302179	0.0116218	-0.000271644	0.0372435	0.936209	0.860109	-0.64298		TRUE
TSHZ2	0.89684	1	0.071562	0.401833	0.06395	0.1419	0.646345	0.98116	1	-0.19895	9707	0.608891	1.24594	0.00327555	1.24594	-0.00415953	0.0043414	0.00738522	0.607065	0.936384	0.631287	0.0596513	0	FALSE
TCF7L2	0.38172	1	0.53289	0.886692	-0.15343	0.17626	0.654868	0.99711	1	-0.2068	7747	0.231289	0.500193	0.125937	0.500193	0.0311847	0.00507372	0.092533	0.206077	0.937733	0.0224671	-0.969298	0	FALSE
ELF2	0.97185	1	0.00048114	0.038097	0.26706	0.0014991	0.110244	0.99048	1	-0.42656	11761	0.88942	4.96171	0.000307738	4.96171	0.0383078	0.0153072	0.0229651	0.036293	0.94285	0.335186	-1.01956	-0.221562	TRUE
CDX4	0.060482	0.917069	0.70692	0.928711	-0.26045	0.95586	1	0.0036406	0.189675	0.37151	10408	0.730445	0.026602	2.6831	2.6831	0.0204107	-7.59074e-05	0.0325722	0.254594	0.94408	0.0177134	-0.578134		FALSE
FOXJ2	0.0080571	0.723322	0.2098	0.633556	-0.37078	0.96859	1	0.00035877	0.063861	0.3176	11239	0.833708	0.278166	4.40058	4.40058	-0.00139768	0.00552711	-0.0950173	0.94896	0.946024	0.00911066	0.481432	-0.104196	TRUE
GLI3	0.98341	1	0.095876	0.483043	0.19448	0.58978	0.933162	0.90925	1	-0.0005621	11344	0.848059	0.659586	0.00253026	0.659586	-0.0396068	-0.0109583	-0.0280405	0.0114042	0.949161	0.702678	1.23153	0	FALSE
ZNF12	0.74998	1	0.71352	0.933871	0.0021059	0.010799	0.234417	0.18665	0.910068	0.20811	11290	0.840743	1.34488	0.381718	1.34488	0.0259806	0.0102401	-0.0467422	0.654068	0.950985	0.426803	-0.337466	-0.137813	FALSE
NFATC1	0.14412	1	0.87867	0.978766	-0.1401	0.75866	0.980388	0.32487	1	0.12837	9577	0.579629	0.0282815	0.720886	0.720886	-0.00419716	-0.00654343	-0.0490583	0.669946	0.95246	0.16274	0.623309	0	FALSE
BBX	0.5352	1	0.39017	0.79124	0.12787	0.64014	0.939928	0.99534	1	-0.025209	8845	0.428813	0.224575	0.0613819	0.224575	0.0148522	-0.00749682	0.0810511	0.34369	0.954248	0.0383437	-0.306786	0	FALSE
SP1	0.93036	1	2.7812e-06	0.00099	0.71372	2.7812e-06	0.001238	0.99997	1	-1.1197	6904	0.125774	9.68689	0.00108066	9.68689	0.0565411	0.00534793	0.0232867	0.00109437	0.954321	0.66197	-1.06298	-0.30932	TRUE
ZNF148	0.91799	1	0.54507	0.891521	0.1001	0.0016103	0.110244	0.99918	1	-0.34013	9757	0.620146	2.15148	0.00153291	2.15148	-0.0118269	0.00534428	0.0441355	0.822964	0.961111	0.132991	-0.0178519	0	FALSE
CEBPZ	0.49759	1	0.59665	0.903099	0.029972	0.2711	0.738988	0.538	1	0.053793	6911	0.126618	0.340641	0.207256	0.340641	0.0492959	0.00326108	0.0833044	0.0275445	0.96228	0.0556417	-1.17923	-0.901533	TRUE
PKNOX1	0.99372	1	0.00031984	0.031628	0.3854	0.26845	0.738988	0.99492	1	-0.15435	10249	0.702026	3.05073	2.79723e-05	3.05073	0.0306929	0.00291612	0.0177754	0.127904	0.96375	0.421532	-0.636041	-0.14856	TRUE
CENPS	0.72074	1	0.67532	0.918598	0.054638	0.28726	0.746743	0.54334	1	-0.12053	9339	0.536297	0.290622	0.119909	0.290622	-0.0513441	0.0155334	0.0541362	0.00665497	0.966509	0.157553	0.327328		FALSE
FOXO1	0.56636	1	0.2067	0.633556	0.038437	0.054608	0.574068	0.24451	0.997749	0.13289	7939	0.263647	1.2083	0.384828	1.2083	-0.0307369	0.00200167	-0.085699	0.0487184	0.972905	0.0638585	1.0208	-0.178142	FALSE
ZNF687	0.96028	1	0.0045862	0.148425	0.3098	0.018364	0.284245	0.98904	1	-0.35245	7229	0.163759	3.0583	0.000557971	3.0583	-0.0050233	0.0132068	-0.00915289	0.843796	0.973488	0.652822	-0.0712411	-0.525346	TRUE
ZNF24	0.68888	1	0.30819	0.727545	0.041601	0.42481	0.869967	0.9186	1	-0.0519	8475	0.353405	0.401093	0.0350938	0.401093	-0.0217412	-0.00627747	0.0370489	0.129965	0.973755	0.217399	0.48941	-0.417663	FALSE
PRR12	0.24378	1	0.71526	0.935462	-0.028018	0.72497	0.96219	0.29046	1	0.16291	8332	0.328081	0.0659632	0.587887	0.587887	-0.030774	-0.00511926	-0.0365398	0.0696283	0.976754	0.281341	0.970489	-0.0976597	FALSE
GPBP1L1	0.24534	1	0.60054	0.904205	-0.048524	0.83947	1	0.41884	1	0.145	10321	0.71525	0.070876	0.472922	0.472922	-0.00246748	-0.00105861	-0.0506492	0.706738	0.978649	0.172838	0.457134	-0.123948	FALSE
ZNF276	0.52677	1	0.060655	0.37154	-0.088176	0.95891	1	0.083143	0.681415	0.2322	8821	0.422904	0.650514	0.742794	0.742794	0.0358276	-0.00838857	-0.0224016	0.0402498	0.98779	0.986365	-0.130323	-0.058946	FALSE
CSDE1	0.093829	1	0.00056458	0.04099	-0.019257	0.003279	0.142357	0.36408	1	-0.060405	11326	0.845245	4.58026	0.825323	4.58026	-0.0237835	0.0116469	-0.00104579	0.102993	0.988043	0.87821	0.150682	-0.48001	TRUE
VEZF1	0.98216	1	0.17262	0.629571	0.1743	0.019299	0.291663	0.99897	1	-0.36286	6775	0.113112	1.65102	7.76671e-05	1.65102	0.0140588	0.00202802	-0.00377518	0.51535	0.988435	0.880343	-0.130664	-0.0688055	FALSE
ZNF524	0.31497	1	0.70748	0.928711	-0.15123	0.85423	1	0.10088	0.72407	0.018795	9586	0.582724	0.0415785	0.849653	0.849653	0.010652	0.0187197	0.00587936	0.627581	0.989407	0.694009	-0.561934	-0.143897	FALSE
MXD3	0.60922	1	0.096337	0.483043	0.23118	0.51849	0.896592	0.26276	1	0.095166	9628	0.590321	0.699761	0.34356	0.699761	-0.0233913	-0.00195164	0.0190465	0.357211	0.99555	0.552238	0.491611	-0.131363	FALSE
KLF5	0.17522	1	0.78422	0.954386	-0.23676	0.64487	0.939928	0.00099288	0.088366	0.58319	4646	0.00900394	0.0703227	2.77469	2.77469	0.000523304	0.0295736	0.0582013	0.653807	0.997953	0.299101	-0.933078	-0.184772	FALSE
AFF4	0.99411	1	0.0070225	0.186567	0.29029	2.7812e-06	0.001238	0.99989	1	-0.59298	9916	0.645189	6.43625	7.83136e-06	6.43625	-0.0185607	0.00921199	-0.00713883	0.349998	0.998557	0.688229	0.201421	-0.0604389	TRUE
MXD1	0.35169	1	0.64717	0.918598	-0.076013	0.431	0.871809	0.96325	1	-0.12387	9806	0.629432	0.197181	0.151527	0.197181	-0.0359185	0.00641838	0.0611761	0.219804	0.998936	0.27668	0.274394	0	FALSE
STAT1	0.26469	1	0.82859	0.969666	-0.2233	0.84992	1	0.19026	0.913393	0.20163	9380	0.54502	0.0217417	0.697099	0.697099	0.00730733	0.0046412	0.0118826	0.486493	0.999219	0.76862	-0.162534	0	FALSE
RCOR1	0.0058043	0.688779	0.9252	0.988933	-0.38677	0.94664	1	0.010577	0.342304	0.3268	8780	0.410242	0.00350996	3.18258	3.18258								-0.560581	TRUE
ZNF212	0.087198	1	0.011027	0.193688	0.24318	0.0084798	0.212252	0.96401	1	-0.30611	9442	0.555431	3.01727	0.534304	3.01727								0	TRUE
ZNF286B	0.0085243	0.723322	0.44907	0.837884	-0.36975	0.98211	1	0.0058154	0.235261	0.3942	8576	0.375352	0.0957818	3.26685	3.26685								0	TRUE
AC004080.3	0.71142	1	0.55217	0.892712	-0.019317	0.49634	0.88844	0.69778	1	-0.11574	7455	0.196961	0.20148	0.0736187	0.20148									FALSE
AC005324.4	0.73494	1	0.49636	0.874344	-0.0044367	0.52266	0.896592	0.23106	0.988659	0.13932	13942	0.981992	0.21505	0.327067	0.327067									FALSE
AC008758.1	0.39635	1	0.34801	0.775867	0.027792	0.10485	0.646345	0.62039	1	-0.046318	13528	0.971863	0.803287	0.228527	0.803287									FALSE
AC010616.1	0.22499	1	0.89631	0.979994	-0.18459	0.99343	1	0.085368	0.681415	0.099838	8589	0.377321	0.0027167	1.02172	1.02172									FALSE
AC012531.3	0.35338	1	0.91855	0.988933	-0.20888	0.79153	0.99499	0.40023	1	0.15486	6261	0.0619021	0.0182685	0.378755	0.378755									FALSE
AC019117.3	0.55021	1	0.2206	0.636415	-0.023885	0.12245	0.646345	0.98829	1	-0.2494	8872	0.432752	0.904598	0.0579678	0.904598									FALSE
AC067968.1	0.44712	1	0.95213	0.999611	-0.095261	0.36857	0.817835	0.46858	1	0.1498	12474	0.939505	0.143628	0.270047	0.270047									FALSE
AC073612.1	0.36132	1	0.51373	0.87926	0.099037	0.36067	0.817835	0.06897	0.636151	0.0065298	10300	0.710748	0.303073	0.932083	0.932083									FALSE
AC092835.1	0.86761	1	0.24406	0.666534	0.09532	0.19066	0.654868	0.83673	1	-0.03125	11204	0.828362	0.722905	0.0184284	0.722905									FALSE
AC138696.1	0.65053	1	0.009481	0.189572	-0.040283	0.011311	0.234417	0.58203	1	-0.1796	9475	0.562183	2.96359	0.127056	2.96359									FALSE
AC187653.1	0.99912	1	0.051649	0.358098	0.15297	0.11077	0.646345	0.91978	1	-0.14643	7609	0.215532	1.45268	0.00146837	1.45268									FALSE
AEBP1	0.66337	1	0.040258	0.336246	0.028036	0.037838	0.474521	0.79257	1	-0.2492	9492	0.564153	1.94292	0.0635963	1.94292								-0.275452	FALSE
AFF1	0.30884	1	0.35386	0.776857	0.071606	0.25802	0.723688	0.12226	0.799822	0.20662	8281	0.319077	0.508858	0.79189	0.79189								0	FALSE
AFF2	0.21518	1	0.40618	0.804232	0.014098	0.65308	0.944338	0.32423	1	0.052303	9664	0.599325	0.209516	0.592557	0.592557									FALSE
AFF3	0.85728	1	0.044524	0.345154	0.14815	0.031797	0.44218	0.82211	1	0.068494	8280	0.318514	1.97049	0.0216549	1.97049								-0.219358	FALSE
AHCTF1	0.010844	0.723322	0.89086	0.979994	-0.29028	0.58723	0.933124	0.048829	0.562089	0.22094	9272	0.521666	0.0644497	2.34449	2.34449								-1	FALSE
AHDC1	0.76341	1	0.61448	0.914713	0.091928	0.099919	0.646345	0.83049	1	-0.19781	10477	0.741699	0.633162	0.034836	0.633162								-0.140904	FALSE
AHRR	0.39262	1	0.36436	0.778536	-0.13823	0.032804	0.445734	0.90456	1	-0.084747	9401	0.550366	1.188	0.140979	1.188								-0.182283	FALSE
AIRE	0.80943	1	0.49083	0.873871	0.085148	0.49512	0.88844	0.57395	1	0.19002	9447	0.557119	0.231511	0.0857991	0.231511								0	FALSE
AKNA	0.8923	1	0.92631	0.988933	0.093816	0.47082	0.872699	0.51835	1	-0.014056	8093	0.287563	0.097979	0.0866334	0.097979								-0.0623248	FALSE
AL033529.1	0.78048	1	0.12711	0.557321	0.058311	0.65722	0.945729	0.93696	1	-0.079702	8505	0.359876	0.536226	0.0176654	0.536226									FALSE
ALX1	0.88032	1	0.62483	0.918598	0.059717	0.16666	0.654868	0.5884	1	0.014427	6974	0.13112	0.468913	0.0661499	0.468913								-0.149171	FALSE
ALX3	0.23067	1	0.56573	0.895896	-0.043773	0.68302	0.950263	0.63381	1	0.085682	8704	0.396173	0.122729	0.369255	0.369255								-0.363091	FALSE
ALX4	0.99514	1	0.050103	0.351739	0.10908	0.14405	0.646345	0.73708	1	-0.22502	5760	0.033202	1.36848	0.0173529	1.36848								-0.149086	FALSE
ANKRD30A	0.41989	1	0.55218	0.892712	-0.1456	0.99123	1	0.20173	0.922522	0.21947	10186	0.692459	0.0568954	0.531941	0.531941								-0.052436	FALSE
ANKZF1	0.26424	1	0.34371	0.775002	0.08233	0.47984	0.882349	0.058541	0.62332	0.093929	9268	0.52054	0.335203	1.09714	1.09714								-0.0804249	FALSE
AR	0.12829	1	0.065383	0.37889	-0.109	0.7049	0.952013	0.53504	1	0.077968	11845	0.903208	0.726046	0.597706	0.726046									FALSE
ARGFX	0.40543	1	0.73975	0.949349	-0.027111	0.80638	1	0.92414	1	-0.059135	6357	0.068655	0.0434919	0.129309	0.129309								-0.673343	FALSE
ARHGAP35	0.26967	1	0.37402	0.779462	-0.094448	0.91047	1	0.52232	1	0.1542	7735	0.230163	0.150353	0.379934	0.379934								0	FALSE
ARID1B	0.9991	1	0.03801	0.336246	0.23828	0.2711	0.738988	0.94408	1	-0.050809	9509	0.566685	1.24071	0.00071404	1.24071								-0.139685	FALSE
ARID2	0.19411	1	0.60118	0.904205	-0.16498	0.38054	0.82436	0.39843	1	-0.035319	7336	0.180642	0.247016	0.560205	0.560205								-0.40353	FALSE
ARID3A	0.61601	1	0.30795	0.727545	-0.033209	0.93159	1	0.32712	1	0.0078808	9923	0.648284	0.190367	0.280411	0.280411								-0.466147	FALSE
ARID3B	0.85021	1	0.67381	0.918598	-0.024378	0.57621	0.933124	0.12997	0.808575	0.048907	7657	0.221159	0.121719	0.451111	0.451111								-0.27607	FALSE
ARID3C	0.13317	1	0.21866	0.636415	-0.13702	0.76212	0.98215	0.26276	1	0.044171	8154	0.299381	0.332309	0.817281	0.817281								-0.222648	FALSE
ARID4A	0.89184	1	0.25663	0.673493	0.058097	0.25802	0.723688	0.47743	1	0.16515	7976	0.271806	0.609099	0.102739	0.609099								-0.0450231	FALSE
ARNT2	0.3647	1	0.83859	0.969666	0.0017557	0.40275	0.850399	0.017863	0.412948	0.23068	10429	0.733821	0.15221	1.40553	1.40553								0	FALSE
ARNTL	0.55021	1	0.179	0.629571	0.11844	0.50336	0.88844	0.94407	1	-0.11105	7943	0.265616	0.512919	0.0656666	0.512919								-0.147368	FALSE
ARNTL2	0.99924	1	0.0095923	0.189572	0.20154	0.55464	0.911224	0.93036	1	-0.13704	9701	0.607485	1.47914	0.00110212	1.47914								-0.120977	FALSE
ARX	0.30692	1	0.20203	0.633556	-0.037268	0.16324	0.654868	0.65808	1	0.018544	8598	0.379572	0.837135	0.27979	0.837135									FALSE
ASCL1	0.78308	1	0.42796	0.819115	0.0045416	0.33668	0.802092	0.0068779	0.256291	0.17882	9784	0.624086	0.373424	1.47467	1.47467								-0.0571726	FALSE
ASCL3	0.67205	1	0.78866	0.954977	-0.11378	0.47194	0.872699	0.58981	1	-0.082174	8547	0.368599	0.130736	0.11737	0.130736								0	FALSE
ASCL5	0.58233	1	0.53288	0.886692	-0.019779	0.89318	1	0.21309	0.94589	0.18048	9314	0.53067	0.0812772	0.416765	0.416765								-0.318745	FALSE
ATF5	0.56389	1	0.058802	0.368916	0.0079316	0.63643	0.939928	0.047155	0.559571	0.033843	8721	0.401801	0.79486	0.909959	0.909959								-0.283424	FALSE
ATF7	0.94463	1	0.49302	0.873871	0.017535	0.38604	0.825906	0.13948	0.823386	0.25143	6559	0.0894766	0.295782	0.399243	0.399243								-0.135115	FALSE
ATOH1	0.88715	1	0.32233	0.752963	0.0026054	0.89463	1	0.77809	1	0.10946	9143	0.487901	0.189125	0.0240452	0.189125								0	FALSE
ATOH7	0.20433	1	0.64717	0.918598	-0.23346	0.63942	0.939928	0.1935	0.913393	0.089398	8947	0.447383	0.108497	0.776596	0.776596								-0.157394	FALSE
ATOH8	0.13335	1	0.22733	0.645681	-0.10353	0.44887	0.872699	0.46972	1	0.13146	7026	0.137029	0.475035	0.626781	0.626781								0	FALSE
BACH2	0.94813	1	0.79871	0.956543	0.037586	0.11838	0.646345	0.91823	1	-0.11409	9586	0.582724	0.498173	0.0038205	0.498173								0	FALSE
BARHL1	0.98426	1	0.020895	0.257118	0.13596	0.050498	0.574068	0.99411	1	-0.15875	9126	0.483962	2.08159	0.000101468	2.08159								-0.133195	FALSE
BARHL2	0.52544	1	0.27645	0.690688	-0.0081181	0.0069891	0.185681	0.73511	1	-0.3201	8832	0.425155	1.85368	0.122811	1.85368								-0.205778	FALSE
BARX1	0.10528	1	0.98662	0.999611	-0.24192	0.9006	1	0.22522	0.981445	0.19983	7173	0.158694	0.00281249	0.949103	0.949103								-0.00517231	FALSE
BATF	0.38292	1	0.053307	0.358098	0.2611	0.37267	0.821997	0.1453	0.823386	0.16264	9068	0.472707	1.01004	0.664801	1.01004								0	FALSE
BATF2	0.84591	1	0.20066	0.633556	-0.03288	0.83769	1	0.03262	0.531246	0.222	7031	0.138154	0.329904	0.897363	0.897363								-0.257806	FALSE
BCL6B	0.75157	1	0.72114	0.939699	0.061243	0.63906	0.939928	0.31608	1	0.051297	5185	0.0185706	0.087319	0.237315	0.237315								-0.0350824	FALSE
BCLAF1	0.098011	1	0.94088	0.9957	-0.14579	0.92735	1	0.12921	0.808575	0.23023	10891	0.797411	0.00370466	1.16754	1.16754								-0.943824	FALSE
BHLHA15	0.52678	1	0.1019	0.494715	0.29852	0.10485	0.646345	0.3518	1	0.13246	8238	0.311761	1.22783	0.303023	1.22783								-0.341458	FALSE
BHLHA9	0.0615	0.917069	0.94954	0.999517	-0.33369	0.64447	0.939928	0.32607	1	0.22418	6484	0.0787845	0.0397759	1.00679	1.00679								0	FALSE
BHLHE23	0.83193	1	0.27337	0.688028	0.075741	0.58978	0.933162	0.88973	1	-0.0013025	7388	0.186269	0.341551	0.0164297	0.341551									FALSE
BHLHE41	0.42603	1	0.9443	0.996358	-0.14375	0.38161	0.82436	0.75916	1	0.088698	11287	0.838492	0.137775	0.162094	0.162094								-0.150242	FALSE
BHMG1	0.49887	1	0.64323	0.918598	-0.058129	0.74537	0.971613	0.46473	1	0.14185	8816	0.419809	0.0799304	0.243575	0.243575									FALSE
BLZF1	0.16937	1	0.92521	0.988933	-0.054049	0.10843	0.646345	0.90204	1	-0.060624	9163	0.49184	0.480177	0.356731	0.480177								-0.0962082	FALSE
BNC2	0.30463	1	0.80335	0.957773	-0.083553	0.69059	0.950263	0.192	0.913393	0.17705	10930	0.801351	0.0547035	0.648717	0.648717								0	FALSE
BRF2	0.49199	1	0.40861	0.806086	0.058066	0.82354	1	0.63793	1	0.0060357	4401	0.00675295	0.153039	0.169054	0.169054								-1	FALSE
BSX	0.7163	1	0.50813	0.87898	-0.04981	0.36183	0.817835	0.98001	1	-0.068307	10153	0.687113	0.305188	0.0221044	0.305188								0	FALSE
C11orf95	0.67034	1	0.14981	0.590675	0.035854	0.03776	0.474521	0.96197	1	0.05152	8501	0.357907	1.4568	0.0325603	1.4568									FALSE
CAMTA2	0.98666	1	0.14586	0.590675	0.16257	0.83587	1	0.70671	1	0.11517	9221	0.506753	0.421949	0.0228721	0.421949								-0.0799814	FALSE
CAPN15	0.8912	1	0.0099928	0.191259	0.39293	0.1577	0.649787	0.70865	1	-0.2708	5937	0.0427687	1.93015	0.0353651	1.93015								-0.0292035	FALSE
CARF	0.10313	1	0.97657	0.999611	-0.31129	0.93291	1	0.12062	0.799822	0.22147	10492	0.74395	0.00177497	1.17386	1.17386								-0.0300614	FALSE
CARHSP1	0.40968	1	0.051649	0.358098	0.042409	0.64488	0.939928	0.48276	1	0.080058	9128	0.484524	0.833812	0.285421	0.833812								0	FALSE
CBFB	0.6539	1	0.57093	0.895896	-0.033277	0.5018	0.88844	0.1725	0.869843	-0.079843	7309	0.176984	0.190696	0.444978	0.444978								-0.192578	FALSE
CBX2	0.92298	1	0.42448	0.819115	0.18009	0.0097035	0.221566	0.53355	1	-0.35453	6270	0.0635903	1.57283	0.0750557	1.57283								-0.010521	FALSE
CCDC17	0.061328	0.917069	0.73975	0.949349	-0.14332	0.23401	0.697185	0.35218	1	-0.026552	6424	0.0725943	0.321743	0.981168	0.981168								-0.138279	FALSE
CCDC88A	0.62692	1	0.37987	0.779462	0.072074	0.615	0.939928	0.58203	1	-0.14768	9473	0.561339	0.241605	0.135042	0.241605								-0.107657	FALSE
CDIP1	0.17531	1	0.4234	0.819115	0.11324	0.077831	0.646345	0.11757	0.799822	0.20713	7295	0.173889	0.837397	0.997306	0.997306								0	FALSE
CDX1	0.56151	1	0.48975	0.873871	-0.033998	0.13228	0.646345	0.9756	1	0.0018596	8676	0.392515	0.616044	0.0567547	0.616044								0	FALSE
CDX2	0.8786	1	0.30523	0.727338	0.097991	0.041231	0.47968	0.84029	1	-0.27799	6994	0.134778	1.16975	0.0166906	1.16975								-0.168064	FALSE
CEBPE	0.8235	1	0.13001	0.558165	0.051076	0.30376	0.757645	0.96019	1	0.019612	7521	0.206809	0.776982	0.010377	0.776982								-0.286729	FALSE
CHAMP1	0.74608	1	0.25384	0.673378	0.0073212	0.036803	0.474521	0.36043	1	-0.12684	10111	0.678109	1.27573	0.206147	1.27573								-0.222376	FALSE
CIZ1	0.12393	1	0.15884	0.610188	-0.25733	0.16666	0.654868	0.18429	0.908683	-0.018979	10421	0.733258	0.911472	0.961959	0.961959								-0.333472	FALSE
CNBP	0.48761	1	0.62524	0.918598	-0.030329	0.95182	1	0.19009	0.913393	0.12818	11538	0.870568	0.0438409	0.504245	0.504245								-0.0915489	FALSE
CPEB1	0.95268	1	0.88979	0.979994	0.054669	0.50154	0.88844	0.63793	1	-0.035937	10691	0.767023	0.0934868	0.0407673	0.0934868								-0.198025	FALSE
CPHXL	0.7594	1	0.25353	0.673378	0.12663	0.61523	0.939928	0.93758	1	-0.096074	14782	0.990996	0.350866	0.0205201	0.350866	0.00252355		-0.00918045	0.926322		0.938024	0.246768		FALSE
CPXCR1	0.31975	1	0.14982	0.590675	-0.034595	0.64014	0.939928	0.54466	1	-0.044626	10168	0.689364	0.493838	0.320077	0.493838									FALSE
CREB1	0.74362	1	0.28359	0.698212	-0.066334	0.83946	1	0.54242	1	0.018329	9681	0.604389	0.23677	0.113749	0.23677								-0.135767	FALSE
CREB3L1	0.75277	1	0.63404	0.918598	0.068496	0.73082	0.96219	0.17225	0.869843	0.15779	10162	0.688801	0.0862883	0.403905	0.403905								0	FALSE
CREB3L2	0.81937	1	0.88034	0.978766	-0.1161	0.30323	0.757645	0.62635	1	0.030947	10498	0.745076	0.207956	0.0677502	0.207956								0	FALSE
CREB3L3	0.64654	1	0.34886	0.775867	0.082612	0.089946	0.646345	0.28373	1	0.14657	6471	0.0782217	0.853873	0.305803	0.853873								-0.103162	FALSE
CREB5	0.80061	1	0.72578	0.942309	-0.019052	0.059019	0.574068	0.27548	1	0.034679	9187	0.496342	0.750113	0.256535	0.750113								0	FALSE
CREBZF	0.55071	1	0.20687	0.633556	-0.0097106	0.68082	0.950263	0.68853	1	-0.0017794	8745	0.405177	0.379961	0.126745	0.379961								-0.158032	FALSE
CSDC2	0.8263	1	0.76738	0.951209	-0.010482	0.65723	0.945729	0.59435	1	0.020673	8598	0.379572	0.0708026	0.0755486	0.0755486								-0.26204	FALSE
CSRNP2	0.36688	1	0.057712	0.368916	0.018103	0.20929	0.666448	0.062307	0.633748	-0.16153	8987	0.457513	1.18428	0.961656	1.18428								0	FALSE
CSRNP3	0.034545	0.848039	0.97707	0.999611	-0.33604	0.75612	0.980388	0.022875	0.447449	0.33195	10172	0.690771	0.0166218	2.19146	2.19146								0	FALSE
CTCFL	0.53462	1	0.51352	0.87926	-0.098778	0.95939	1	0.31608	1	0.16095	9699	0.60664	0.0749789	0.328432	0.328432								0	FALSE
CXXC4	0.32612	1	0.41606	0.811843	-0.0010451	0.45427	0.872699	0.3085	1	0.031523	9849	0.634778	0.297672	0.479311	0.479311								-0.047855	FALSE
CXXC5	0.8874	1	0.86815	0.978045	-0.067981	0.10498	0.646345	0.96252	1	-0.22357	9217	0.505065	0.509411	0.00488983	0.509411								0	FALSE
DACH1	0.098017	1	0.98854	0.999611	-0.22701	0.98506	1	0.34486	1	0.16175	10391	0.729038	0.000150736	0.828865	0.828865								-0.0674278	FALSE
DACH2	0.58081	1	0.63323	0.918598	0.058605	0.58722	0.933124	0.092115	0.700707	0.082227	8473	0.352279	0.130942	0.677459	0.677459									FALSE
DBX1	0.97169	1	0.78051	0.954303	0.068497	0.91867	1	0.34901	1	0.023982	9587	0.583568	0.0197504	0.151284	0.151284									FALSE
DBX2	0.77168	1	0.33632	0.763595	0.054605	0.69782	0.951897	0.44586	1	0.12104	9807	0.630276	0.240429	0.148037	0.240429								-0.120545	FALSE
DLX1	0.78951	1	0.16845	0.629571	-0.054544	0.0096868	0.221566	0.58881	1	-0.19658	7704	0.227912	1.91706	0.0856778	1.91706								-0.129281	FALSE
DLX4	0.030713	0.848039	0.96988	0.999611	-0.11336	0.95713	1	0.94297	1	0.041242	9000	0.460889	0.00114548	0.880953	0.880953								-0.0465592	FALSE
DLX6	0.54486	1	0.055209	0.365324	0.27251	0.24816	0.718273	0.53469	1	-0.10236	8706	0.397017	1.13978	0.186667	1.13978								0	FALSE
DMRT1	0.67255	1	0.40618	0.804232	-0.04059	0.12379	0.646345	0.89613	1	-0.12009	8073	0.286438	0.697609	0.0419789	0.697609								0	FALSE
DMRT3	0.75227	1	0.0075787	0.187588	0.15163	0.63851	0.939928	0.93002	1	0.016058	8050	0.283905	1.51376	0.0224872	1.51376								0	FALSE
DMRTA1	0.73059	1	0.097116	0.484219	0.22002	0.30774	0.757645	0.99532	1	-0.16379	8597	0.378728	0.870315	0.0182525	0.870315								0	FALSE
DMRTA2	0.6148	1	0.71324	0.933871	-0.070659	0.090853	0.646345	0.91226	1	-0.26092	9134	0.48565	0.615966	0.0529611	0.615966								-0.437586	FALSE
DMRTB1	0.72956	1	0.55364	0.893152	0.060023	0.673	0.950263	0.07742	0.678852	0.021468	6863	0.122116	0.130505	0.659946	0.659946								-0.00166671	FALSE
DMRTC1	0.14464	1	0.64555	0.918598	-0.26797	0.58638	0.933124	0.045125	0.559571	-0.021149	7361	0.183174	0.127107	1.40485	1.40485									FALSE
DMRTC1B	0.25787	1	0.37987	0.779462	-0.12403	0.36856	0.817835	0.45575	1	0.093762	7488	0.201463	0.381674	0.432789	0.432789									FALSE
DMRTC2	0.6694	1	0.41606	0.811843	-0.020703	0.12435	0.646345	0.99341	1	-0.24493	7468	0.199775	0.68833	0.0285876	0.68833								-0.151648	FALSE
DMTF1	0.97372	1	0.37134	0.779462	0.098134	0.64667	0.939928	0.85372	1	-0.0342	9665	0.600732	0.234555	0.00661146	0.234555								-0.0238172	FALSE
DNAJC1	0.51698	1	0.65728	0.918598	0.084557	0.95261	1	0.30915	1	0.16461	8949	0.448509	0.0365507	0.344006	0.344006								0	FALSE
DNAJC2	0.6896	1	0.59637	0.903099	0.09583	0.87106	1	0.018114	0.413366	0.0078882	10511	0.746764	0.0656543	1.17239	1.17239								-0.17018	FALSE
DPF1	0.78233	1	0.3652	0.778536	-0.067218	0.055098	0.574068	0.87939	1	-0.11572	9797	0.627462	1.00561	0.02444	1.00561								-0.176306	FALSE
DPF3	0.96401	1	0.021173	0.257527	0.26718	0.52024	0.896592	0.93873	1	-0.038047	11147	0.82386	1.21698	0.00203207	1.21698								0	FALSE
DPRX	0.58386	1	0.23156	0.64794	0.14663	0.28292	0.746743	0.27759	1	0.062891	10078	0.671919	0.612487	0.340084	0.612487								-0.130404	FALSE
DRGX	0.93	1	0.093918	0.477638	0.20076	0.28929	0.746743	0.90218	1	-0.14807	9352	0.539955	0.902626	0.00599682	0.902626								-0.107764	FALSE
DUX4	0.55396	1	0.26928	0.688028	-0.048197	0.0052536	0.161233	0.043067	0.550955	-0.19097	2655	0.000562746	1.97077	0.946996	1.97077									FALSE
DUXA	0.84874	1	0.12354	0.549765	0.19072	0.44888	0.872699	0.20072	0.922522	0.084847	10009	0.66179	0.665868	0.326179	0.665868								-0.0883739	FALSE
DUXB	0.089123	1	0.18416	0.629571	-0.018414	0.15295	0.646345	0.98814	1	-0.073985	13093	0.96314	0.890378	0.51994	0.890378									FALSE
DZIP1	0.67428	1	0.44243	0.837884	-0.0038156	0.10935	0.646345	0.54018	1	-0.12318	10082	0.672482	0.710174	0.135433	0.710174								0	FALSE
E2F3	0.20472	1	0.58607	0.900661	-0.19604	0.37888	0.82436	0.90839	1	-0.010283	6265	0.0630276	0.254767	0.302077	0.302077								-0.355204	FALSE
E2F5	0.57379	1	0.7317	0.942486	-0.11004	0.89248	1	0.38458	1	0.095248	8796	0.414181	0.0309076	0.256397	0.256397								0	FALSE
E2F6	0.56389	1	0.049441	0.350617	-0.093714	0.1944	0.660353	0.98301	1	-0.19368	8975	0.456106	1.26557	0.0548418	1.26557								-0.636776	FALSE
E2F8	0.11949	1	0.61526	0.914713	-0.02079	0.41543	0.864866	0.40474	1	0.099322	8949	0.448509	0.218768	0.710291	0.710291								-0.0575548	FALSE
EBF1	0.80608	1	0.058168	0.368916	0.018522	0.14047	0.646345	0.98453	1	-0.19472	11963	0.911086	1.32377	0.0100773	1.32377								-0.0258265	FALSE
EBF2	0.99991	1	0.013992	0.206825	0.30472	0.51198	0.895218	0.95916	1	0.0035558	8715	0.39955	1.37117	0.000368936	1.37117								0	FALSE
EBF3	0.090714	1	0.85677	0.971252	-0.25837	0.0058933	0.169653	0.057812	0.62332	-0.094704	8095	0.288126	1.49823	1.48439	1.49823								-0.075587	FALSE
EGR4	0.9257	1	0.2206	0.636415	0.039193	0.95567	1	0.1213	0.799822	0.19364	8500	0.357344	0.268399	0.446329	0.446329								-0.0667261	FALSE
ELF3	0.365	1	0.37987	0.779462	-0.17882	0.28103	0.746743	0.81033	1	-0.038101	9083	0.476646	0.46144	0.18305	0.46144								-0.015644	FALSE
ELF4	0.55657	1	0.41641	0.811843	0.061493	0.62088	0.939928	0.77754	1	0.11166	10911	0.7991	0.215904	0.0995106	0.215904									FALSE
ELK1	0.57414	1	0.058875	0.368916	-0.11725	0.18859	0.654868	0.78101	1	-0.083742	10675	0.765335	1.21415	0.0925589	1.21415									FALSE
EMX1	0.6699	1	0.36719	0.778536	-0.088289	0.39258	0.838306	0.89674	1	-0.10008	8660	0.388858	0.373293	0.0424569	0.373293								-0.122502	FALSE
EN1	0.094046	1	0.64445	0.918598	-0.22639	0.93188	1	0.07574	0.670731	0.2356	8433	0.346652	0.0424999	1.37322	1.37322								0	FALSE
EN2	0.2492	1	0.89181	0.979994	0.011419	0.14898	0.646345	0.90944	1	0.038371	10381	0.727631	0.396816	0.249452	0.396816								-0.00171418	FALSE
EOMES	0.85041	1	0.45969	0.845292	0.080092	0.15295	0.646345	0.24931	0.999498	-0.075634	8469	0.351716	0.590116	0.266905	0.590116								0	FALSE
ERG	0.17465	1	0.88271	0.979634	-0.23095	0.98305	1	0.01249	0.368812	0.31016	10004	0.658976	0.00399582	1.80831	1.80831								0	FALSE
ESR1	0.83426	1	0.36572	0.778536	0.11353	0.188	0.654868	0.94453	1	-0.084574	8907	0.438379	0.597176	0.0106647	0.597176								-0.108039	FALSE
ESR2	0.59867	1	0.53351	0.886692	0.020121	0.11152	0.646345	0.97372	1	-0.092505	12916	0.956669	0.643233	0.046949	0.643233								0	FALSE
ESRRA	0.99009	1	0.2364	0.65647	0.1134	0.82402	1	0.50069	1	0.14359	7968	0.270118	0.289504	0.0738664	0.289504								-0.369646	FALSE
ESRRB	0.88476	1	0.58607	0.900661	-0.046683	0.68365	0.950263	0.53426	1	0.042657	9260	0.516038	0.115133	0.0825547	0.115133								-0.0673845	FALSE
ESRRG	0.66722	1	0.20625	0.633556	-0.046794	0.30458	0.757645	0.15277	0.834158	0.050756	9096	0.478334	0.625853	0.475362	0.625853								-0.0801235	FALSE
ESX1	0.057757	0.917069	0.20913	0.633556	0.0022375	0.1886	0.654868	0.29786	1	-0.080946	10980	0.808104	0.777401	1.06001	1.06001									FALSE
ETV1	0.95268	1	0.20288	0.633556	0.12889	0.11088	0.646345	0.93665	1	-0.20907	8966	0.453011	0.967169	0.00262091	0.967169								0	FALSE
ETV3L	0.76752	1	0.60382	0.904711	-0.079648	0.58722	0.933124	0.57299	1	0.061634	9835	0.634215	0.141336	0.0963394	0.141336								0	FALSE
ETV7	0.77423	1	0.033644	0.31519	0.09554	0.28929	0.746743	0.4903	1	0.03385	9525	0.569218	1.26108	0.126505	1.26108								-0.153853	FALSE
EVX1	0.99287	1	0.1149	0.517772	0.23537	0.33841	0.802092	0.48009	1	0.041805	7054	0.142938	0.782135	0.0810018	0.782135								0	FALSE
EVX2	0.58081	1	0.70748	0.928711	0.010633	0.92843	1	0.055454	0.620204	0.31279	9070	0.474676	0.0301547	0.845087	0.845087								0	FALSE
FAM170A	0.77167	1	0.29601	0.718821	-0.0023414	0.45471	0.872699	0.85259	1	-0.13497	7714	0.2296	0.393049	0.0299453	0.393049								0	FALSE
FERD3L	0.97791	1	0.36138	0.778536	0.088668	0.53295	0.906939	0.69957	1	-0.056817	9772	0.623241	0.29257	0.0251082	0.29257								0	FALSE
FEV	0.33442	1	0.65473	0.918598	-0.16688	0.36856	0.817835	0.6891	1	-0.02668	8110	0.289814	0.233312	0.245128	0.245128								-0.10168	FALSE
FEZF1	0.63687	1	0.15857	0.610188	0.058687	0.7777	0.992331	0.064754	0.636151	0.21643	11888	0.907147	0.418591	0.76264	0.76264								0	FALSE
FEZF2	0.33225	1	0.29934	0.719203	0.014129	0.86885	1	0.90996	1	-0.0043892	9725	0.612268	0.214422	0.177836	0.214422								-0.0911767	FALSE
FIGLA	0.63687	1	0.49302	0.873871	-0.0061114	0.13955	0.646345	0.81693	1	-0.19664	9254	0.513506	0.596967	0.0653886	0.596967								-0.0838624	FALSE
FIZ1	0.8551	1	0.67532	0.918598	-0.032523	0.46215	0.872699	0.28688	1	-0.088871	8331	0.327237	0.170363	0.229127	0.229127								-0.117603	FALSE
FLI1	0.051744	0.917069	0.56997	0.895896	-0.2649	0.75803	0.980388	0.0050367	0.208496	0.38049	9193	0.499719	0.0998317	2.61774	2.61774								-0.0293776	FALSE
FOXA1	0.74901	1	0.55176	0.892712	0.028511	0.6027	0.939928	0.34163	1	0.01867	9631	0.591728	0.155727	0.218487	0.218487								-0.0357901	FALSE
FOXA2	0.72983	1	0.56698	0.895896	-0.039803	0.60191	0.939928	0.11734	0.799822	0.13574	8541	0.367192	0.149866	0.528555	0.528555								-0.114718	FALSE
FOXA3	0.99883	1	0.012524	0.202257	0.30185	0.016278	0.266056	0.96613	1	-0.31381	6207	0.0590884	2.71302	0.000269253	2.71302								-0.0414084	FALSE
FOXB1	0.92383	1	0.040202	0.336246	0.15998	0.86926	1	0.4869	1	0.079626	6620	0.098762	0.817719	0.0919554	0.817719								0	FALSE
FOXB2	0.61651	1	0.47176	0.864807	-0.078324	0.49511	0.88844	0.75674	1	-0.086593	7052	0.142375	0.241657	0.0850047	0.241657								-0.0235791	FALSE
FOXC2	0.78502	1	0.2206	0.636415	0.19647	0.2355	0.697185	0.87295	1	-0.061568	6631	0.0998875	0.686988	0.0249049	0.686988								-0.355162	FALSE
FOXD1	0.365	1	0.49061	0.873871	-0.13158	0.23594	0.697185	0.97435	1	-0.20229	6223	0.0602138	0.437286	0.140675	0.437286									FALSE
FOXD2	0.72957	1	0.32981	0.759462	0.12398	0.23077	0.697185	0.1332	0.809195	-0.11443	7426	0.192459	0.565211	0.489828	0.565211								-0.147386	FALSE
FOXD3	0.66878	1	0.57993	0.899984	0.032292	0.8153	1	0.93036	1	0.0079304	9473	0.561339	0.0825055	0.0374257	0.0825055								-0.272497	FALSE
FOXD4	0.52544	1	0.18249	0.629571	-0.025395	0.95811	1	0.025156	0.476353	0.29687	7250	0.168824	0.318985	1.15242	1.15242								-1	FALSE
FOXD4L1	0.95473	1	0.092449	0.476713	0.27928	0.14761	0.646345	0.90348	1	-0.22161	5634	0.0264491	1.14118	0.00432407	1.14118								-0.225364	FALSE
FOXD4L3	0.91944	1	0.59192	0.902567	0.061996	0.10393	0.646345	0.98985	1	-0.12727	6745	0.10861	0.632538	0.00181354	0.632538									FALSE
FOXD4L5	0.59036	1	0.52854	0.886692	0.0043076	0.38029	0.82436	0.85569	1	0.052791	5014	0.0129432	0.28109	0.0705161	0.28109								-0.147015	FALSE
FOXD4L6	0.98333	1	0.20648	0.633556	0.14202	0.032804	0.445734	0.98357	1	-0.40312	6275	0.0647158	1.39142	0.000236655	1.39142								-0.501338	FALSE
FOXE1	0.33225	1	0.78866	0.954977	-0.065252	0.38029	0.82436	0.66255	1	0.03124	8199	0.307259	0.179736	0.257033	0.257033								-0.0795221	FALSE
FOXE3	0.50343	1	0.74927	0.949524	-0.13435	0.57026	0.925761	0.49703	1	0.043898	7240	0.166854	0.102042	0.224114	0.224114								0	FALSE
FOXF1	0.71107	1	0.17754	0.629571	0.12575	0.078048	0.646345	0.8095	1	-0.20292	6036	0.0472707	1.13579	0.0488887	1.13579								0	FALSE
FOXF2	0.3563	1	0.093912	0.477638	-0.084074	0.14794	0.646345	0.85457	1	-0.11308	9208	0.502532	1.13486	0.176163	1.13486								0	FALSE
FOXG1	0.34876	1	0.56572	0.895896	-0.06694	0.58261	0.933124	0.40142	1	0.11835	7939	0.263647	0.15776	0.381686	0.381686								0	FALSE
FOXH1	0.31497	1	0.53769	0.889448	-0.028319	0.12369	0.646345	0.55627	1	0.13752	7198	0.160945	0.607707	0.318413	0.607707								0	FALSE
FOXI2	0.49198	1	0.73016	0.942486	-0.0099995	0.25167	0.721361	0.81248	1	-0.024693	7089	0.146314	0.305332	0.115622	0.305332								-0.0375952	FALSE
FOXI3	0.1323	1	0.61299	0.913831	0.063309	0.32097	0.777322	0.37547	1	0.15342	8343	0.330332	0.286818	0.70156	0.70156									FALSE
FOXK1	0.99529	1	0.023476	0.265863	0.21778	0.012874	0.25462	0.40023	1	-0.39246	6246	0.0613393	2.56041	0.116341	2.56041								-0.166183	FALSE
FOXL1	0.30745	1	0.36086	0.778536	0.035493	0.37889	0.82436	0.4911	1	0.012042	9000	0.460889	0.38851	0.360075	0.38851								-0.0283428	FALSE
FOXL2	0.27295	1	0.87803	0.978766	-0.27044	0.1577	0.649787	0.15158	0.832277	0.14134	7129	0.153067	0.38486	0.761568	0.761568								-0.50264	FALSE
FOXO4	0.11152	1	0.83774	0.969666	-0.1149	0.70619	0.952013	0.4637	1	0.027748	9366	0.542769	0.0447226	0.688488	0.688488									FALSE
FOXO6	0.67152	1	0.18585	0.629571	0.193	0.14089	0.646345	0.53173	1	0.11203	5640	0.0270118	0.915197	0.13979	0.915197									FALSE
FOXP3	0.36319	1	0.95149	0.999611	-0.061435	0.30592	0.757645	0.26208	1	-0.14044	7067	0.144626	0.186874	0.496137	0.496137									FALSE
FOXP4	0.60876	1	0.11136	0.51535	0.16015	0.83699	1	0.74028	1	-0.028614	9462	0.559932	0.502543	0.0915958	0.502543								-0.0891064	FALSE
FOXR1	0.97245	1	0.49951	0.875237	0.11466	0.42645	0.869967	0.70583	1	-0.013215	7876	0.251548	0.265663	0.024714	0.265663								0	FALSE
FOXR2	0.84301	1	0.14447	0.590363	0.13325	0.10708	0.646345	0.99277	1	-0.22599	9722	0.611705	1.09712	0.00616127	1.09712									FALSE
FOXS1	0.54514	1	0.30613	0.727545	0.181	0.90597	1	0.43232	1	0.085286	7031	0.138154	0.198571	0.239354	0.239354								-0.155445	FALSE
GABPA	0.26468	1	0.05927	0.368916	0.13273	0.019226	0.291663	0.99713	1	-0.19981	6464	0.0765335	2.05246	0.210778	2.05246								-0.572824	FALSE
GABPB1	0.70046	1	0.6941	0.92508	0.037936	0.61791	0.939928	0.2652	1	0.11118	9556	0.576815	0.101291	0.302376	0.302376								-0.491127	FALSE
GABPB2	0.2853	1	0.64479	0.918598	-0.11909	0.85771	1	0.1332	0.809195	0.20551	9140	0.486775	0.0552109	0.789754	0.789754								-0.370556	FALSE
GATA1	0.28161	1	0.84604	0.970548	-0.0043188	0.039935	0.47968	0.96772	1	-0.28142	10495	0.744513	0.829019	0.202866	0.829019									FALSE
GATA2	0.44082	1	0.85696	0.971252	-0.16771	0.85771	1	0.62313	1	0.042919	6158	0.0545864	0.01714	0.200923	0.200923								0	FALSE
GATA4	0.88344	1	0.015294	0.219208	0.14051	0.11815	0.646345	0.8899	1	-0.23747	8504	0.358751	1.87877	0.0108576	1.87877								0	FALSE
GATA5	0.93122	1	0.09701	0.484219	0.11387	0.2924	0.746743	0.97016	1	-0.072534	4546	0.00787845	0.887996	0.00209855	0.887996								-0.0455667	FALSE
GATA6	0.85981	1	0.21	0.633556	0.08926	0.26142	0.723688	0.59808	1	0.046492	8258	0.313168	0.669124	0.0674045	0.669124								0	FALSE
GATAD1	0.70856	1	0.054464	0.363759	0.16767	0.94526	1	0.10088	0.72407	0.2114	8497	0.355656	0.689931	0.584915	0.689931								-0.262855	FALSE
GATAD2B	0.33225	1	0.98685	0.999611	-0.17354	0.23594	0.697185	0.93391	1	-0.0044011	10720	0.774902	0.242469	0.171722	0.242469								-0.142978	FALSE
GBX1	0.90573	1	0.18249	0.629571	0.038998	0.077531	0.646345	0.94182	1	-0.05136	7877	0.25211	1.12845	0.00496671	1.12845								0	FALSE
GBX2	0.45648	1	0.065561	0.37889	0.29487	0.5368	0.90909	0.91268	1	-0.0063818	7118	0.151941	0.815362	0.107124	0.815362								-0.0755609	FALSE
GCFC2	0.69982	1	0.35526	0.776857	0.045075	0.40762	0.855613	0.7529	1	-0.051502	11172	0.824986	0.371986	0.0632326	0.371986								-0.140929	FALSE
GCM2	0.94396	1	0.028593	0.302121	0.113	0.1944	0.660353	0.89814	1	-0.078999	9811	0.63112	1.46318	0.00533887	1.46318								0	FALSE
GFI1	0.90997	1	0.25718	0.673493	0.088265	0.49297	0.88844	0.99072	1	-0.028706	7668	0.222847	0.410471	0.00218395	0.410471								-0.0688075	FALSE
GFI1B	0.84058	1	0.19805	0.633556	-0.038319	0.66769	0.950263	0.41883	1	0.16302	9254	0.513506	0.398188	0.142912	0.398188								-0.117339	FALSE
GLI4	0.43537	1	0.25593	0.673406	0.018403	0.30525	0.757645	0.98494	1	-0.13935	9217	0.505065	0.557059	0.101327	0.557059								-0.0880462	FALSE
GLIS1	0.93307	1	0.22816	0.645681	-0.049978	0.63942	0.939928	0.89744	1	-0.071069	8524	0.363534	0.369863	0.00612531	0.369863								-0.0368287	FALSE
GLIS2	0.6701	1	0.55727	0.893152	0.050575	0.12368	0.646345	0.55787	1	0.12137	7315	0.177828	0.596406	0.129795	0.596406								-0.214609	FALSE
GLIS3	0.58701	1	0.86759	0.978045	-0.050618	0.78846	0.99499	0.12782	0.808575	0.22277	10448	0.736635	0.0251181	0.56968	0.56968								0	FALSE
GMEB2	0.86807	1	0.044051	0.345154	0.25671	0.4517	0.872699	0.8899	1	-0.014884	8311	0.324142	1.00948	0.0123788	1.00948								-0.248413	FALSE
GON4L	0.76804	1	0.061244	0.37154	0.13568	0.05294	0.574068	0.82005	1	-0.25081	6658	0.101294	1.66104	0.0357383	1.66104								-0.444332	FALSE
GSC	0.45105	1	0.75674	0.949524	-0.023476	0.18595	0.654868	0.63793	1	-0.16946	9411	0.552617	0.380217	0.18965	0.380217								0	FALSE
GSC2	0.41092	1	0.18877	0.629694	0.20056	0.1493	0.646345	0.47656	1	0.085165	7774	0.234665	0.890184	0.288084	0.890184								-0.240664	FALSE
GSX1	0.14265	1	0.065561	0.37889	-0.079652	0.5018	0.88844	0.04557	0.559571	0.061655	6485	0.07991	0.837959	1.40631	1.40631								0	FALSE
GSX2	0.72119	1	0.67239	0.918598	0.011992	0.47194	0.872699	0.95916	1	-0.084229	9716	0.61058	0.166494	0.0237986	0.166494								-0.0875697	FALSE
GTF2I	0.90506	1	0.26147	0.675488	0.19566	0.52918	0.901383	0.79146	1	-0.012998	6460	0.0759707	0.38507	0.0198583	0.38507								-0.403325	FALSE
GZF1	0.63521	1	0.1594	0.610188	0.043272	0.62592	0.939928	0.98348	1	-0.087397	8571	0.374789	0.481838	0.0368646	0.481838								0	FALSE
HAND1	0.79637	1	0.19227	0.631426	0.013647	0.80991	1	0.14383	0.823386	0.23066	9282	0.523917	0.351333	0.440413	0.440413								-0.044924	FALSE
HAND2	0.694	1	0.33424	0.763118	0.044129	0.33841	0.802092	0.11457	0.799822	0.25957	10151	0.68655	0.444154	0.551567	0.551567								0	FALSE
HDX	0.33353	1	0.53351	0.886692	-0.00081468	0.47082	0.872699	0.72982	1	-0.020781	9898	0.642938	0.223142	0.231096	0.231096									FALSE
HELT	0.093968	1	0.69537	0.92508	-0.2661	0.79123	0.99499	0.12044	0.799822	0.26806	9974	0.656443	0.0560465	1.20736	1.20736									FALSE
HES5	0.92908	1	0.56633	0.895896	0.059055	0.85171	1	0.29812	1	0.1761	7828	0.243669	0.0788217	0.198894	0.198894								-0.226185	FALSE
HES6	0.7726	1	0.18781	0.629571	0.080037	0.69355	0.950263	0.8595	1	0.026204	8274	0.316826	0.402579	0.0287657	0.402579								-0.265691	FALSE
HES7	0.43214	1	0.67594	0.918598	-0.12733	0.68082	0.950263	0.010171	0.342304	0.22428	6524	0.0866629	0.0875901	1.54899	1.54899								-0.330417	FALSE
HESX1	0.41964	1	0.49082	0.873871	-0.1223	0.17954	0.654868	0.40105	1	-0.08348	9796	0.626899	0.519745	0.329563	0.519745								-0.148151	FALSE
HEY1	0.35694	1	0.73281	0.942486	0.0024399	0.89124	1	0.34301	1	0.039424	9169	0.493528	0.0308913	0.420711	0.420711								-0.0794331	FALSE
HEY2	0.49436	1	0.89249	0.979994	-0.059249	0.42351	0.869967	0.42729	1	0.010236	10574	0.755768	0.127424	0.26788	0.26788								-0.0758889	FALSE
HEYL	0.23415	1	0.19123	0.631426	-0.067646	0.47485	0.874982	0.85457	1	-0.14232	9866	0.638717	0.510532	0.282292	0.510532								0	FALSE
HHEX	0.33664	1	0.6448	0.918598	-0.039593	0.74215	0.96993	0.43832	1	0.13739	9553	0.576252	0.0802787	0.366621	0.366621								-0.173253	FALSE
HIC1	0.71036	1	0.18598	0.629571	0.082588	0.9049	1	0.041186	0.531246	0.18501	7235	0.165447	0.329569	0.877516	0.877516								-0.0699076	FALSE
HIC2	0.26469	1	0.84579	0.970548	-0.15902	0.84927	1	0.20316	0.922522	0.097295	10867	0.794598	0.0195585	0.675811	0.675811								-0.0518892	FALSE
HIF3A	0.64337	1	0.79695	0.956543	0.010354	0.1493	0.646345	0.65243	1	-0.060399	8172	0.302757	0.429137	0.105608	0.429137								0	FALSE
HINFP	0.56734	1	0.0069057	0.186567	0.16549	0.12718	0.646345	0.39219	1	0.10331	5015	0.0135059	2.15125	0.254233	2.15125								-1	FALSE
HIVEP1	0.827	1	0.36698	0.778536	-0.053591	0.15162	0.646345	0.98611	1	-0.16954	8990	0.458638	0.664783	0.00796502	0.664783								0	FALSE
HKR1	0.21479	1	0.9651	0.999611	-0.18738	0.98847	1	0.32146	1	0.11021	10708	0.772651	0.000467512	0.595841	0.595841								-0.0448966	FALSE
HLF	0.02347	0.773652	0.41584	0.811843	-0.12416	0.4678	0.872699	0.73577	1	0.055584	12060	0.917839	0.289876	1.05869	1.05869								-0.113188	FALSE
HLX	0.060688	0.917069	0.45317	0.83992	-0.30909	0.90597	1	0.224	0.981445	0.21182	8492	0.355093	0.110109	1.14253	1.14253								-0.0221386	FALSE
HMG20A	0.48636	1	0.45291	0.83992	0.071224	0.0072672	0.19023	0.88378	1	-0.11466	10803	0.787845	1.65548	0.100854	1.65548								0	FALSE
HMGA2	0.28465	1	0.59192	0.902567	-0.24302	0.40645	0.854168	0.46473	1	-0.13703	7199	0.161508	0.234076	0.39808	0.39808								-0.135603	FALSE
HMGB1	0.20929	1	0.13869	0.587039	-0.040155	0.10471	0.646345	0.16016	0.850997	0.090753	13062	0.961733	1.11929	0.831678	1.11929								-0.621175	FALSE
HMGB2	0.26468	1	0.98058	0.999611	-0.18797	0.67649	0.950263	0.10088	0.72407	0.21708	11635	0.878447	0.0288983	0.908545	0.908545								0	FALSE
HMGB3	0.96097	1	0.11385	0.517772	0.16962	0.2355	0.697185	0.39803	1	-0.15344	4189	0.00506472	0.907136	0.124888	0.907136									FALSE
HMGB4	0.84955	1	0.20203	0.633556	-0.039053	0.29104	0.746743	0.83323	1	-0.02693	8784	0.411367	0.647021	0.0211644	0.647021								0	FALSE
HMGXB3	0.71036	1	0.020945	0.257118	0.094791	0.35916	0.817835	0.89538	1	-0.17891	7961	0.26843	1.35353	0.0344008	1.35353								-0.102121	FALSE
HMGXB4	0.96334	1	0.67888	0.918936	0.11593	0.61883	0.939928	0.42017	1	0.10566	9198	0.500844	0.105437	0.113027	0.113027								-0.0285085	FALSE
HMX1	0.93391	1	0.0067722	0.186567	0.092278	0.49706	0.88844	0.39122	1	-0.011325	7302	0.17614	1.64718	0.134757	1.64718								0	FALSE
HMX2	0.84187	1	0.80389	0.957782	-0.053352	0.64487	0.939928	0.88264	1	-0.055937	7902	0.257175	0.0660089	0.0160423	0.0660089								0	FALSE
HMX3	0.33764	1	0.14113	0.590363	0.0012772	0.23023	0.697185	0.53575	1	-0.082855	7134	0.154192	0.842134	0.309637	0.842134								0	FALSE
HNF1A	0.29748	1	0.36719	0.778536	0.0066443	0.18542	0.654868	0.97371	1	-0.068069	9619	0.58807	0.600279	0.188049	0.600279								-0.157381	FALSE
HNF1B	0.32561	1	0.42574	0.819115	-0.16101	0.91159	1	0.26394	1	0.18719	11731	0.886607	0.121804	0.527464	0.527464								-0.194643	FALSE
HNF4A	0.70046	1	0.82632	0.969666	0.0016721	0.52265	0.896592	0.80632	1	-6.5808e-05	11192	0.826111	0.0999135	0.0518522	0.0999135								0	FALSE
HNF4G	0.2943	1	0.32705	0.759001	-0.10081	0.95975	1	0.093139	0.702488	0.25964	10143	0.685425	0.16903	0.899621	0.899621								0	FALSE
HOMEZ	0.92457	1	0.36261	0.778536	0.094567	0.76747	0.987357	0.54811	1	0.20403	2870	0.00112549	0.197739	0.0699593	0.197739								-0.161609	FALSE
HOPX	0.29264	1	0.21636	0.634454	0.17409	0.090858	0.646345	0.68303	1	0.13729	7932	0.261677	1.01368	0.282581	1.01368								0	FALSE
HOXA10	0.66572	1	0.27022	0.688028	0.12219	0.28406	0.746743	0.99435	1	-0.16007	7912	0.259426	0.562559	0.0291646	0.562559								-0.0947178	FALSE
HOXA11	0.45647	1	0.8351	0.969666	0.081292	0.68082	0.950263	0.72019	1	0.075846	7663	0.221722	0.0508089	0.15835	0.15835								-0.149996	FALSE
HOXA13	0.53147	1	0.036703	0.329958	0.046438	0.2711	0.738988	0.6786	1	0.090846	8312	0.324705	1.25319	0.137592	1.25319								-0.215523	FALSE
HOXA2	0.20837	1	0.34511	0.775002	0.15183	0.36183	0.817835	0.92305	1	-0.10565	8270	0.315701	0.41492	0.292938	0.41492								0	FALSE
HOXA3	0.86227	1	0.44506	0.837884	0.11487	0.014665	0.256128	0.50967	1	-0.35226	5993	0.0450197	1.40485	0.0964767	1.40485								-0.17965	FALSE
HOXA4	0.38204	1	0.64232	0.918598	-0.098996	0.98279	1	0.224	0.981445	0.19309	9166	0.492966	0.0354265	0.528776	0.528776								0	FALSE
HOXA5	0.5889	1	0.19483	0.631947	-0.07742	0.34899	0.807806	0.8245	1	-0.02928	12256	0.927406	0.6007	0.0776143	0.6007								-0.211624	FALSE
HOXA6	0.90959	1	0.32808	0.759082	-0.04292	0.16037	0.654726	0.52423	1	0.13142	7156	0.155881	0.682875	0.0809369	0.682875								-0.13764	FALSE
HOXA9	0.26609	1	0.18699	0.629571	-0.0082003	0.44667	0.872699	0.97463	1	-0.035823	8145	0.296567	0.536287	0.215134	0.536287								-0.102332	FALSE
HOXB1	0.85567	1	0.10955	0.5145	0.15447	0.25049	0.721361	0.76081	1	-0.038925	10813	0.788689	0.899245	0.0313117	0.899245								-0.0046558	FALSE
HOXB13	0.69025	1	0.65673	0.918598	-0.084327	0.70397	0.952013	0.91978	1	0.049333	9069	0.473551	0.0867174	0.034649	0.0867174								0	FALSE
HOXB2	0.67745	1	0.79605	0.956543	0.0052588	0.23402	0.697185	0.9822	1	-0.17977	5787	0.035453	0.3016	0.0285115	0.3016								0	FALSE
HOXB3	0.055148	0.917069	0.87823	0.978766	-0.18058	0.13733	0.646345	0.14847	0.825518	0.15486	10142	0.684581	0.425138	1.32302	1.32302								-0.159991	FALSE
HOXB4	0.94055	1	0.1149	0.517772	0.18959	0.52105	0.896592	0.92509	1	-0.042805	6503	0.0844119	0.641237	0.00385141	0.641237								0	FALSE
HOXB5	0.13392	1	0.064098	0.377747	0.14408	0.25939	0.723688	0.18579	0.910068	-0.043709	9225	0.509004	1.07191	0.932621	1.07191								-0.173953	FALSE
HOXB6	0.47057	1	0.35045	0.775867	0.021609	0.54135	0.909551	0.27583	1	0.22471	6170	0.0557119	0.296651	0.403606	0.403606								-0.153561	FALSE
HOXB7	0.68826	1	0.29891	0.719203	-0.01233	0.23362	0.697185	0.083004	0.681415	-0.12887	7545	0.209904	0.59227	0.656285	0.656285								-0.172051	FALSE
HOXB8	0.3556	1	0.45704	0.843046	-0.13407	0.68302	0.950263	0.035841	0.531246	0.24004	8759	0.407991	0.170312	1.16528	1.16528								-0.177418	FALSE
HOXB9	0.827	1	0.39461	0.793101	0.064121	0.29802	0.757645	0.98861	1	-0.11915	6611	0.0959482	0.432594	0.00777971	0.432594								-0.247648	FALSE
HOXC11	0.37348	1	0.21378	0.633556	-0.0086702	0.55544	0.911224	0.8245	1	0.089632	9916	0.645189	0.42974	0.17351	0.42974								-0.210511	FALSE
HOXC12	0.89277	1	0.35044	0.775867	0.020214	0.45333	0.872699	0.4433	1	0.016969	7115	0.150253	0.345699	0.117696	0.345699								0	FALSE
HOXC13	0.35283	1	0.038962	0.336246	0.13613	0.42645	0.869967	0.57115	1	0.050094	7196	0.160383	1.07214	0.280398	1.07214								-0.123428	FALSE
HOXC4	0.49616	1	0.76369	0.949524	-0.15412	0.98279	1	0.075039	0.667847	0.094833	8537	0.365785	0.0150594	0.796573	0.796573								-0.281084	FALSE
HOXC5	0.32799	1	0.98774	0.999611	-0.15201	0.74839	0.973782	0.75951	1	0.080032	9158	0.491277	0.0165628	0.225235	0.225235								-0.179607	FALSE
HOXC6	0.41367	1	0.0077511	0.187588	-0.0083314	0.28405	0.746743	0.66665	1	-0.0086369	7525	0.208216	1.80485	0.199959	1.80485								-0.241488	FALSE
HOXC8	0.88476	1	0.061244	0.37154	0.26405	0.39872	0.842907	0.82506	1	-0.0013878	6699	0.104671	0.939028	0.0178498	0.939028								-0.106289	FALSE
HOXC9	0.42603	1	0.14781	0.590675	0.014707	0.90133	1	0.45778	1	-0.091834	8676	0.392515	0.396023	0.289186	0.396023								-0.0543773	FALSE
HOXD1	0.092933	1	0.39521	0.793101	-0.032507	0.98111	1	0.057579	0.62332	0.25635	8809	0.417558	0.121997	1.47704	1.47704								0	FALSE
HOXD10	0.24622	1	0.18699	0.629571	-0.13542	0.93715	1	0.65808	1	0.054355	10484	0.742262	0.318367	0.340155	0.340155								-0.214836	FALSE
HOXD11	0.9913	1	0.18645	0.629571	0.076341	0.62615	0.939928	0.28828	1	0.2397	7793	0.239167	0.434758	0.191304	0.434758								-0.280597	FALSE
HOXD12	0.48636	1	0.56698	0.895896	-0.16503	0.039178	0.47968	0.7351	1	-0.17391	9316	0.531232	0.971509	0.139509	0.971509								-0.150052	FALSE
HOXD3	0.42354	1	0.62404	0.918598	0.0064202	0.70973	0.952013	0.28188	1	0.1487	9320	0.531795	0.0949586	0.428138	0.428138								-0.0119309	FALSE
HOXD4	0.20454	1	0.99568	1	-0.25144	0.36912	0.817835	0.71795	1	-0.021518	8973	0.455262	0.133474	0.367991	0.367991								-0.186427	FALSE
HOXD9	0.021084	0.74869	0.20913	0.633556	0.04785	0.47925	0.882176	0.28866	1	0.12408	9131	0.485087	0.480464	1.43021	1.43021								-0.174537	FALSE
HSF2	0.89368	1	0.5401	0.891521	-0.015731	0.76776	0.987357	0.58839	1	0.10511	9791	0.625211	0.108078	0.0635752	0.108078								-0.0803911	FALSE
HSF5	0.90643	1	0.1243	0.550404	0.12956	0.58537	0.933124	0.97171	1	-0.11842	14555	0.989871	0.579322	0.00322852	0.579322								-0.112615	FALSE
HSFX1	0.39418	1	0.90165	0.981018	0.02442	0.34196	0.803055	0.35011	1	0.16083	13101	0.963984	0.17321	0.385818	0.385818									FALSE
HSFX2	0.46517	1	0.83264	0.969666	0.027767	0.41543	0.864866	0.59704	1	0.09659	13033	0.961171	0.146842	0.198236	0.198236									FALSE
HSFX3	0.3299	1	0.8127	0.962481	-0.060608	0.60664	0.939928	0.1453	0.823386	0.16722	7576	0.212718	0.074851	0.713194	0.713194									FALSE
HSFX4	0.83545	1	0.67498	0.918598	0.095398	0.0097091	0.221566	0.8463	1	-0.2208	15690	0.997186	1.40337	0.0212953	1.40337									FALSE
HSFY1	0.26967	1	0.77416	0.954303	-0.20421	0.9747	1	0.65325	1	0.12452	11504	0.867192	0.014545	0.316916	0.316916									FALSE
HSFY2	0.30884	1	0.48877	0.873871	0.059169	0.89877	1	0.036286	0.531246	0.17312	11480	0.863534	0.0965576	1.21086	1.21086									FALSE
ID1	0.7483	1	0.55727	0.893152	-0.0043307	0.79376	0.99499	0.82394	1	-0.044511	6612	0.0967923	0.0952059	0.0387092	0.0952059								-0.0582499	FALSE
ID2	0.58738	1	0.15782	0.610188	0.10838	0.47194	0.872699	0.47742	1	0.098317	9046	0.470456	0.571986	0.195879	0.571986								-0.0454911	FALSE
ID3	0.52054	1	0.76442	0.949524	-0.1014	0.87518	1	0.92095	1	0.12701	7038	0.140687	0.0278338	0.0799508	0.0799508								0	FALSE
ID4	0.37368	1	0.88979	0.979994	-0.1306	0.80445	1	0.39578	1	0.025739	10361	0.72538	0.0199384	0.365966	0.365966								-0.071807	FALSE
IKZF1	0.42294	1	0.1232	0.549765	0.17504	0.19029	0.654868	0.72982	1	0.11851	8512	0.361564	0.952992	0.17295	0.952992								0	FALSE
IKZF2	0.61565	1	0.61563	0.914713	-0.096901	0.98847	1	0.9344	1	0.091105	10521	0.749297	0.0405802	0.0489822	0.0489822								0	FALSE
IKZF3	0.71059	1	0.14475	0.590363	0.1823	0.11227	0.646345	0.94365	1	0.011178	9256	0.514913	1.07988	0.0275475	1.07988								-0.178065	FALSE
IKZF4	0.062262	0.917069	0.70636	0.928711	-0.27029	0.86885	1	0.43265	1	0.17052	7040	0.141531	0.0393634	0.905541	0.905541								0	FALSE
IKZF5	0.9976	1	0.57377	0.895896	0.051952	0.15241	0.646345	0.96325	1	-0.18508	9354	0.541362	0.522106	0.000335859	0.522106								-0.010773	FALSE
INSM1	0.77991	1	0.039618	0.336246	0.21778	0.23696	0.697185	0.9125	1	0.11279	6589	0.0917276	1.27398	0.0205712	1.27398								0	FALSE
INSM2	0.93794	1	0.10898	0.513188	0.20115	0.21945	0.685314	0.98394	1	-0.17826	7443	0.195273	0.946161	0.00132817	0.946161								-0.0553726	FALSE
IRF2	0.16536	1	0.96467	0.999611	-0.21657	0.62667	0.939928	0.12585	0.808575	0.22244	11677	0.884074	0.0415354	0.993983	0.993983								0	FALSE
IRF4	0.97556	1	0.40327	0.804232	0.16551	0.8308	1	0.97717	1	-0.037089	9518	0.568092	0.154031	0.00048164	0.154031								-0.127719	FALSE
IRF5	0.34373	1	0.14794	0.590675	0.18361	0.20905	0.666448	0.40718	1	0.010302	10005	0.659539	0.858761	0.381767	0.858761								-0.174319	FALSE
IRF8	0.52409	1	0.95501	0.999611	-0.057417	0.89075	1	0.14351	0.823386	0.12294	9247	0.512662	0.00513294	0.568927	0.568927								0	FALSE
IRF9	0.69087	1	0.59348	0.902567	0.07413	0.14426	0.646345	0.80148	1	-0.20167	8037	0.281373	0.528637	0.0550138	0.528637								-0.0727427	FALSE
IRX1	0.7094	1	0.030646	0.303053	0.13897	0.011589	0.234417	0.6858	1	-0.10751	7245	0.168261	2.4981	0.0772554	2.4981								0	FALSE
IRX6	0.29547	1	0.83314	0.969666	-0.07698	0.49401	0.88844	0.46972	1	0.11482	11823	0.899831	0.109601	0.384189	0.384189								-0.0385783	FALSE
ISL2	0.89035	1	0.57226	0.895896	0.052822	0.43912	0.872699	0.92509	1	-0.072001	7117	0.151379	0.223038	0.00724915	0.223038								0	FALSE
ISX	0.48762	1	0.68893	0.92508	-0.02134	0.73245	0.96219	0.52493	1	0.032089	9552	0.575689	0.0707111	0.218407	0.218407								-0.0183083	FALSE
JARID2	0.11578	1	0.076368	0.423476	0.10223	0.013836	0.256128	0.89291	1	-0.16443	12266	0.927968	2.08106	0.4711	2.08106								0	FALSE
JAZF1	0.71079	1	0.2206	0.636415	0.091784	0.97616	1	0.43198	1	0.14896	11632	0.877884	0.262804	0.174188	0.262804								-0.983047	FALSE
JRK	0.95268	1	0.052105	0.358098	0.21629	0.090919	0.646345	0.96134	1	-0.26604	8358	0.333427	1.52154	0.00158563	1.52154									FALSE
JRKL	0.365	1	0.53451	0.886692	-0.12095	0.12271	0.646345	0.60999	1	-0.1001	11761	0.88942	0.612115	0.254067	0.612115								-0.0608116	FALSE
KCMF1	0.85003	1	0.21378	0.633556	0.20505	0.28726	0.746743	0.49672	1	-0.0083083	6994	0.134778	0.633098	0.104425	0.633098								-0.926404	FALSE
KCNIP3	0.96932	1	0.47983	0.873112	0.005486	0.13089	0.646345	0.42546	1	-0.16137	9861	0.637029	0.625927	0.109191	0.625927								-0.218167	FALSE
KHSRP	0.78148	1	0.041409	0.33811	0.073975	0.2711	0.738988	0.62692	1	0.0012968	6061	0.0495217	1.21024	0.0759854	1.21024								-0.265236	FALSE
KIAA1549	0.35338	1	0.63853	0.918598	-0.17777	0.54769	0.90989	0.25852	1	0.11599	10722	0.775464	0.144396	0.508681	0.508681								0	FALSE
KLF1	0.82574	1	0.14794	0.590675	0.17983	0.63321	0.939928	0.9562	1	-0.082457	6053	0.0483962	0.501007	0.0104969	0.501007								-0.251481	FALSE
KLF12	0.25201	1	0.41546	0.811843	0.14104	0.94725	1	0.030657	0.531246	-0.10582	7935	0.262802	0.118873	1.34392	1.34392								0	FALSE
KLF14	0.40446	1	0.061367	0.37154	0.20457	0.20242	0.666448	0.42546	1	-0.022845	8624	0.38323	1.17436	0.32339	1.17436								-0.0734069	FALSE
KLF15	0.97399	1	0.40447	0.804232	0.10948	0.12846	0.646345	0.6425	1	-0.16385	10660	0.763365	0.686945	0.0366266	0.686945								-0.026504	FALSE
KLF17	0.29065	1	0.58147	0.900661	-0.028575	0.058107	0.574068	0.72701	1	-0.30011	8170	0.301069	0.829011	0.267792	0.829011								-0.124616	FALSE
KLF18	0.035352	0.848039	0.84851	0.970548	-0.30047	0.99692	1	0.18741	0.910068	0.20689	10452	0.737198	0.0054786	1.39942	1.39942									FALSE
KLF7	0.41833	1	0.67297	0.918598	-0.1647	0.69973	0.951897	0.34734	1	0.081493	11350	0.849184	0.0832633	0.371016	0.371016								-0.47058	FALSE
KMT2B	0.98345	1	0.86266	0.974939	0.030215	0.5826	0.933124	0.8991	1	0.017661	8622	0.382667	0.0714202	0.00304082	0.0714202								-0.349492	FALSE
KMT2C	0.9975	1	0.072124	0.403714	0.18119	0.1577	0.649787	0.98713	1	-0.1706	15319	0.996061	1.20559	5.13499e-05	1.20559								-0.0170799	FALSE
L3MBTL1	0.6148	1	0.72579	0.942309	-0.13615	0.34667	0.807138	0.16927	0.868305	0.051082	8011	0.277715	0.222718	0.469107	0.469107								-0.17092	FALSE
L3MBTL3	0.44422	1	0.76287	0.949524	-0.1762	0.43247	0.871809	0.7361	1	0.0095076	6468	0.0770962	0.157535	0.159575	0.159575								0	FALSE
L3MBTL4	0.2251	1	0.33235	0.761363	-0.15362	0.693	0.950263	0.24468	0.997749	0.17795	10324	0.716939	0.245275	0.668071	0.668071								0	FALSE
LBX1	0.80643	1	0.19007	0.630667	-0.064022	0.33105	0.79727	0.85802	1	0.10197	7942	0.265053	0.62533	0.0237654	0.62533								-0.00934923	FALSE
LBX2	0.060482	0.917069	0.94263	0.996007	-0.31288	0.86804	1	0.014176	0.374854	-0.0075257	7819	0.243106	0.00772106	2.1604	2.1604								0	FALSE
LCOR	0.1227	1	0.84895	0.970548	-0.02285	0.44887	0.872699	0.067352	0.636151	-0.085958	8800	0.415307	0.125684	1.31969	1.31969								0	FALSE
LEUTX	0.75227	1	0.75239	0.949524	-0.062261	0.13536	0.646345	0.33771	1	-0.0022132	10348	0.721441	0.475621	0.220292	0.475621									FALSE
LHX1	0.39418	1	0.25217	0.673378	-0.12962	0.88344	1	0.05883	0.62332	0.15489	6915	0.127181	0.253914	0.95673	0.95673								-0.0523905	FALSE
LHX2	0.34876	1	0.71787	0.93613	-0.051116	0.13524	0.646345	0.76507	1	-0.13808	10703	0.7704	0.490122	0.208067	0.490122								0	FALSE
LHX3	0.034623	0.848039	0.68683	0.92478	-0.34048	0.80915	1	0.46042	1	0.13203	7802	0.23973	0.0544245	1.08661	1.08661								-0.0997481	FALSE
LHX4	0.39635	1	0.97847	0.999611	-0.15541	0.39584	0.84081	0.087999	0.684011	0.2479	10830	0.790658	0.12223	0.818367	0.818367								-0.183405	FALSE
LHX5	0.40446	1	0.23258	0.648105	0.15944	0.10927	0.646345	0.77281	1	-0.028021	8965	0.452448	0.925382	0.17001	0.925382								-0.0353948	FALSE
LHX6	0.8659	1	0.44243	0.837884	0.10567	0.12134	0.646345	0.97062	1	-0.089555	8435	0.347214	0.676353	0.00588667	0.676353								-0.0647612	FALSE
LHX9	0.17175	1	0.88332	0.979634	0.032399	0.17548	0.654868	0.75096	1	-0.10664	10534	0.75211	0.352636	0.405455	0.405455								0	FALSE
LIN28A	0.76751	1	0.56902	0.895896	0.061065	0.52918	0.901383	0.94843	1	-0.15766	7422	0.191334	0.178794	0.0181432	0.178794								-0.0533101	FALSE
LIN28B	0.38509	1	0.75091	0.949524	-0.078711	0.69782	0.951897	0.9186	1	0.10902	9117	0.480023	0.0641693	0.141855	0.141855								-0.0747888	FALSE
LIN54	0.65875	1	0.17262	0.629571	0.0084489	0.84102	1	0.24215	0.997749	-0.018611	7509	0.204277	0.371264	0.344549	0.371264								-0.53993	FALSE
LITAF	0.67866	1	0.05299	0.358098	-0.068108	0.071173	0.646345	0.9379	1	-0.14172	8738	0.404052	1.60525	0.0343003	1.60525								-0.0526005	FALSE
LMX1A	0.31512	1	0.11316	0.517772	0.18398	0.11791	0.646345	0.97615	1	-0.15845	10533	0.751266	1.14911	0.173762	1.14911								0	FALSE
LMX1B	0.98943	1	0.56903	0.895896	0.05019	0.2071	0.666448	0.87753	1	-0.17471	7680	0.224817	0.43198	0.0039644	0.43198								0	FALSE
LRRFIP1	0.9773	1	0.018881	0.238914	0.2586	0.341	0.803055	0.96573	1	-0.017823	9636	0.593416	1.40979	0.000699432	1.40979								0	FALSE
LYAR	0.28648	1	0.79694	0.956543	-0.074229	0.673	0.950263	0.22466	0.981445	0.17587	10950	0.804727	0.0602446	0.618131	0.618131								0	FALSE
LYL1	0.56734	1	0.76054	0.949524	0.077211	0.46864	0.872699	0.71928	1	0.085064	7460	0.197524	0.14019	0.111351	0.14019								-0.163241	FALSE
MAEL	0.43721	1	0.94285	0.996007	-0.01955	0.17605	0.654868	0.64766	1	-0.12924	6745	0.10861	0.33341	0.193522	0.33341								0	FALSE
MAF1	0.7094	1	0.016234	0.227762	0.11696	0.56949	0.925743	0.97912	1	-0.083501	6539	0.0872257	1.27946	0.0233195	1.27946								-0.163071	FALSE
MAFA	0.40853	1	0.087015	0.467934	-0.038229	0.16812	0.654868	0.010416	0.342304	0.34659	8171	0.301913	1.11672	1.56087	1.56087								-0.0298848	FALSE
MBD4	0.87379	1	0.4086	0.806086	-0.0077686	0.12737	0.646345	0.79857	1	-0.082684	10485	0.743106	0.686414	0.0227896	0.686414								-0.236288	FALSE
MBD6	0.47056	1	0.83403	0.969666	-0.12703	0.80874	1	0.56701	1	0.067593	8643	0.385481	0.0268203	0.20808	0.20808								-0.159113	FALSE
MECOM	0.051443	0.917069	0.023042	0.265863	-0.26376	0.5464	0.90989	0.91329	1	0.057676	7933	0.26224	1.1696	0.719755	1.1696								0	FALSE
MECP2	0.1306	1	0.98598	0.999611	-0.27847	0.86198	1	0.28165	1	0.15683	8938	0.444569	0.00518854	0.800605	0.800605									FALSE
MEF2B	0.6607	1	0.78274	0.954303	0.0034432	0.60843	0.939928	0.72929	1	0.12224	10747	0.777997	0.0811666	0.0790144	0.0811666								-0.176513	FALSE
MEF2C	0.20454	1	0.5559	0.893152	-0.10134	0.68833	0.950263	0.71929	1	0.11648	9221	0.506753	0.124806	0.367458	0.367458								-0.00995026	FALSE
MEF2D	0.98324	1	0.0081461	0.187588	0.12813	0.26063	0.723688	0.91567	1	0.014485	8815	0.419246	1.81842	0.0022387	1.81842								-0.105429	FALSE
MEIS3	0.80419	1	0.49984	0.875237	-0.078921	0.7229	0.962072	0.99531	1	-0.12194	6950	0.129432	0.13718	0.0093912	0.13718								-0.196297	FALSE
MEOX1	0.31901	1	0.16954	0.629571	-0.14566	0.72209	0.96206	0.087999	0.684011	0.26034	6325	0.0675295	0.420737	0.89152	0.89152								-0.00873037	FALSE
MEOX2	0.20432	1	0.0093086	0.189572	-0.1657	0.23488	0.697185	0.6511	1	-0.16631	8537	0.365785	1.80745	0.396443	1.80745								0	FALSE
MESP1	0.81075	1	0.19466	0.631947	0.063701	0.037432	0.474521	0.92982	1	-0.23887	6143	0.0540236	1.36503	0.0146365	1.36503								0	FALSE
MESP2	0.96658	1	0.04201	0.340358	0.20093	0.014487	0.256128	0.53613	1	-0.16815	8826	0.423748	2.29116	0.0660727	2.29116								-0.0226541	FALSE
MIER1	0.24906	1	0.40618	0.804232	0.11723	0.058369	0.574068	0.39284	1	0.17369	11239	0.833708	0.949144	0.487765	0.949144								-0.0464049	FALSE
MIER3	0.34422	1	0.60034	0.904205	-0.026027	0.82891	1	0.091698	0.700527	0.26205	8888	0.436128	0.0731825	0.851885	0.851885								-0.0961423	FALSE
MITF	0.74405	1	0.17098	0.629571	0.024564	0.73911	0.969505	0.45961	1	0.15825	10286	0.709623	0.411417	0.149404	0.411417								0	FALSE
MIXL1	0.62692	1	0.54191	0.891521	0.041557	0.38053	0.82436	0.06768	0.636151	0.22669	7761	0.232414	0.274259	0.753245	0.753245								0	FALSE
MKX	0.57822	1	0.01783	0.233365	0.22844	0.15136	0.646345	0.12782	0.808575	-0.15338	11396	0.855374	1.72905	0.574411	1.72905								0	FALSE
MLLT10	0.78099	1	0.03064	0.303053	0.19524	0.85969	1	0.25663	1	0.17059	10196	0.695273	0.913167	0.281854	0.913167								0	FALSE
MLXIP	0.8652	1	0.40831	0.806086	-0.026449	0.3604	0.817835	0.65437	1	-0.056522	10069	0.670793	0.367398	0.0514712	0.367398									FALSE
MLXIPL	0.96357	1	0.3457	0.775002	0.1169	0.092355	0.646345	0.9728	1	-0.24765	8969	0.454136	0.848037	0.000871253	0.848037								-0.115387	FALSE
MNX1	0.44987	1	0.79411	0.956543	0.058378	0.98378	1	0.6164	1	0.0023266	7160	0.156443	0.0113945	0.19861	0.19861								-0.0408669	FALSE
MSANTD1	0.10528	1	0.36085	0.778536	-0.19349	0.059425	0.574876	0.42939	1	-0.25459	7975	0.271244	0.983649	0.732387	0.983649								0	FALSE
MSANTD3	0.52544	1	0.78421	0.954386	-0.1416	0.98362	1	0.63826	1	0.14649	10617	0.758019	0.0125097	0.153808	0.153808								0	FALSE
MSANTD4	0.58936	1	0.0085632	0.187588	0.085266	0.25313	0.723688	0.96422	1	-0.0938	10706	0.771806	1.81068	0.0508862	1.81068								0	FALSE
MSC	0.039584	0.861688	0.84579	0.970548	-0.31871	0.96602	1	0.62289	1	0.082768	7865	0.250985	0.00782703	0.93572	0.93572								-0.0492016	FALSE
MSGN1	0.033366	0.848039	0.91707	0.988933	-0.28972	0.99356	1	0.016173	0.412948	0.28144	8934	0.4426	0.00177042	2.33723	2.33723								0	FALSE
MSX1	0.72456	1	0.21867	0.636415	0.00048795	0.49597	0.88844	0.76983	1	-0.050023	6810	0.115363	0.456707	0.053837	0.456707								0	FALSE
MTA1	0.53038	1	0.18674	0.629571	-0.1005	0.69213	0.950263	0.54705	1	-0.0041791	8004	0.275746	0.404842	0.187647	0.404842								0	FALSE
MTA2	0.89035	1	0.0070002	0.186567	0.35338	0.64667	0.939928	0.89092	1	0.089743	7841	0.247046	1.53818	0.0101163	1.53818								-0.214605	FALSE
MTA3	0.0092585	0.723322	0.95772	0.999611	-0.28709	0.62592	0.939928	0.70016	1	-0.033594	13111	0.964547	0.0427677	1.40732	1.40732								0	FALSE
MTERF2	0.81038	1	0.5335	0.886692	-0.023558	0.60936	0.939928	0.94297	1	-0.063087	8474	0.352842	0.16091	0.0133611	0.16091								-0.111686	FALSE
MTERF3	0.71003	1	0.75823	0.949524	-0.056495	0.11236	0.646345	0.21287	0.94589	-0.012454	9291	0.527293	0.530158	0.359783	0.530158								-0.317928	FALSE
MTERF4	0.90319	1	0.38167	0.779462	-0.014907	0.83884	1	0.70016	1	0.15255	8565	0.372819	0.164435	0.035186	0.164435								-0.443401	FALSE
MYB	0.53492	1	0.71737	0.93613	-0.068073	0.64014	0.939928	0.27359	1	0.16653	11005	0.812043	0.0879934	0.368966	0.368966								-0.393362	FALSE
MYBL1	0.55294	1	0.65728	0.918598	-0.010558	0.51198	0.895218	0.29734	1	0.14417	9569	0.578222	0.153034	0.336076	0.336076								0	FALSE
MYCN	0.52921	1	0.14491	0.590363	0.18064	0.098067	0.646345	0.73012	1	-0.045142	8143	0.295442	1.12691	0.122739	1.12691								0	FALSE
MYEF2	0.61565	1	0.52608	0.886692	-0.10058	0.42184	0.869967	0.11734	0.799822	0.27156	8294	0.321891	0.254918	0.581582	0.581582								0	FALSE
MYF5	0.45355	1	0.9918	0.999611	-0.064619	0.4933	0.88844	0.32632	1	-0.013052	12117	0.92009	0.0762332	0.36576	0.36576								-0.210557	FALSE
MYOD1	0.9643	1	0.56216	0.895896	-0.016126	0.183	0.654868	0.78303	1	0.020083	9322	0.532358	0.472579	0.0144816	0.472579								0	FALSE
MYOG	0.54694	1	0.29527	0.718821	-0.064769	0.89229	1	0.063447	0.636151	-0.0069709	9189	0.49803	0.211206	0.820066	0.820066								0	FALSE
MYPOP	0.1276	1	0.36718	0.778536	-0.31709	0.93292	1	0.41651	1	0.16969	7421	0.190771	0.149025	0.679612	0.679612								-0.0309719	FALSE
MYRF	0.66337	1	0.038005	0.336246	0.17913	0.42716	0.869967	0.67887	1	-0.00093413	7383	0.185425	1.08024	0.0917287	1.08024								-0.0386835	FALSE
MYRFL	0.62204	1	0.93477	0.994426	0.04881	0.18368	0.654868	0.87328	1	-0.21501	7361	0.183174	0.324007	0.0581349	0.324007									FALSE
MYSM1	0.79154	1	0.32852	0.759082	0.12291	0.55464	0.911224	0.57394	1	0.088867	9963	0.654474	0.307646	0.090049	0.307646								-0.0493886	FALSE
MYT1	0.98216	1	0.017546	0.23304	0.21771	0.078248	0.646345	0.43295	1	-0.15286	8328	0.32583	1.98206	0.103005	1.98206								-0.0974307	FALSE
MYT1L	0.77715	1	0.18332	0.629571	0.012246	0.94083	1	0.26176	1	0.19087	11836	0.902082	0.322761	0.277882	0.322761								-0.250795	FALSE
MZF1	0.73873	1	0.023748	0.265863	0.033043	0.050592	0.574068	0.87295	1	-0.36597	7070	0.145189	2.03244	0.0325547	2.03244								-0.466199	FALSE
NACC2	0.97186	1	0.057807	0.368916	0.23178	0.0052314	0.161233	0.91978	1	-0.38179	6285	0.0652786	2.56018	0.00254339	2.56018								0	FALSE
NANOG	0.84989	1	0.62993	0.918598	-0.1318	0.28264	0.746743	0.94094	1	-0.098812	5070	0.0157569	0.313992	0.00946277	0.313992								-0.277485	FALSE
NANOGNB	0.11571	1	0.44907	0.837884	0.046825	0.97223	1	0.073515	0.664337	0.24136	9917	0.646314	0.0977651	1.30931	1.30931								0	FALSE
NANOGP8	0.85374	1	0.011116	0.193688	0.37307	0.092844	0.646345	0.193	0.913393	0.10107	9165	0.492403	2.08998	0.335464	2.08998									FALSE
NBPF24	0.64953	1	0.69756	0.927283	-0.1681	0.12107	0.646345	0.68071	1	-0.12705	8790	0.413056	0.532858	0.0952929	0.532858									FALSE
NCOR1	0.51276	1	0.87363	0.978766	-0.020371	0.69152	0.950263	0.64286	1	0.070282	10836	0.792065	0.041631	0.157733	0.157733								-0.132439	FALSE
NCOR2	0.75157	1	0.057707	0.368916	0.15435	0.62688	0.939928	0.48313	1	0.081327	10334	0.718627	0.806166	0.13611	0.806166								-0.168119	FALSE
NEUROD1	0.94678	1	0.80994	0.961773	-0.028619	0.37999	0.82436	0.53845	1	0.08124	10832	0.791221	0.173636	0.0689152	0.173636								0	FALSE
NEUROD2	0.060482	0.917069	0.78183	0.954303	-0.33451	0.94015	1	0.058535	0.62332	0.12232	7541	0.209342	0.017138	1.62856	1.62856								-0.0402095	FALSE
NEUROD4	0.41368	1	0.69509	0.92508	-0.16672	0.96594	1	0.085368	0.681415	0.22643	12279	0.929657	0.0273875	0.814206	0.814206								0	FALSE
NEUROD6	0.17809	1	0.74274	0.949524	-0.21438	0.74087	0.96993	0.03786	0.531246	0.29992	8608	0.380416	0.056024	1.39308	1.39308								0	FALSE
NEUROG1	0.58935	1	0.78635	0.954386	-0.064371	0.54317	0.90989	0.94046	1	0.0073181	9325	0.533483	0.102116	0.0548562	0.102116								0	FALSE
NEUROG2	0.29401	1	0.12953	0.558165	0.044345	0.21802	0.682029	0.45224	1	0.044097	7788	0.238042	0.889501	0.396595	0.889501								0	FALSE
NEUROG3	0.55132	1	0.66276	0.918598	-0.029538	0.46446	0.872699	0.66449	1	0.013896	8334	0.328644	0.173593	0.134172	0.173593								-0.345433	FALSE
NFATC2	0.88754	1	0.092933	0.476713	0.18563	0.20315	0.666448	0.97792	1	-0.048594	10043	0.666854	1.02768	0.00398371	1.02768								0	FALSE
NFATC4	0.60624	1	0.14999	0.590675	0.016521	0.95925	1	0.40862	1	0.091586	8857	0.429938	0.373837	0.226649	0.373837								0	FALSE
NFE2	0.49834	1	0.77723	0.954303	0.026261	0.45075	0.872699	0.062307	0.633748	0.028953	8926	0.440349	0.144002	0.857421	0.857421								-0.273823	FALSE
NFE2L3	0.67729	1	0.077965	0.425697	0.2039	0.45579	0.872699	0.76561	1	-0.023503	8588	0.376477	0.812124	0.0659639	0.812124								-0.24181	FALSE
NFE4	0.98708	1	0.029333	0.302121	0.19732	0.223	0.690895	0.92625	1	-0.17571	10613	0.757456	1.40405	0.00164624	1.40405									FALSE
NFKB2	0.99947	1	0.012501	0.202257	0.16593	0.54769	0.90989	0.77637	1	-0.024048	6485	0.07991	1.38753	0.011983	1.38753								-0.2628	FALSE
NFRKB	0.98377	1	0.018687	0.238914	0.23314	0.20981	0.666448	0.8375	1	-0.12445	9540	0.572876	1.59096	0.00722745	1.59096								-0.636311	FALSE
NFX1	0.29214	1	0.058052	0.368916	0.16058	0.10569	0.646345	0.99561	1	-0.10918	9118	0.480867	1.42727	0.187057	1.42727								-0.063556	FALSE
NFXL1	0.31975	1	0.55217	0.892712	-0.091975	0.19155	0.655703	0.40891	1	0.15742	11622	0.876196	0.464229	0.401478	0.464229								0	FALSE
NFYA	0.47309	1	0.50947	0.87926	-0.047135	0.07159	0.646345	0.84576	1	-0.29825	5095	0.0163196	0.803432	0.115416	0.803432								-0.363748	FALSE
NHLH2	0.27445	1	0.98685	0.999611	-0.29782	0.92629	1	0.92455	1	0.15039	5677	0.0292628	0.00165303	0.220595	0.220595								-0.0099375	FALSE
NKX1isoformB	0.42036	1	0.87892	0.978766	-0.18952	0.19365	0.660341	0.58492	1	-0.12889	9262	0.516882	0.326434	0.228542	0.326434									FALSE
NKX1isoformC	0.54088	1	0.064237	0.377747	0.19393	0.10513	0.646345	0.70382	1	-0.037731	8820	0.421778	1.3925	0.1259	1.3925									FALSE
NKX2isoformB	0.2715	1	0.0088024	0.187588	-0.0031005	0.13524	0.646345	0.41977	1	-0.091864	5696	0.0306697	2.03592	0.441907	2.03592									FALSE
NKX2isoformC	0.19265	1	0.30795	0.727545	-0.21518	0.17657	0.654868	0.15829	0.845067	0.097751	11641	0.880416	0.67222	0.863511	0.863511									FALSE
NKX2isoformD	0.71578	1	0.0054094	0.166695	0.31898	0.42895	0.870627	0.3085	1	0.14751	10374	0.727068	1.78527	0.25622	1.78527									FALSE
NKX2isoformE	0.52847	1	0.10391	0.497611	-0.014337	0.14203	0.646345	0.4433	1	0.046335	9865	0.638154	1.11363	0.240889	1.11363									FALSE
NKX2isoformF	0.10061	1	0.92671	0.988933	-0.26488	0.64593	0.939928	0.53503	1	0.069929	8019	0.279122	0.0429805	0.67548	0.67548									FALSE
NKX2isoformG	0.74557	1	0.34744	0.775867	0.017025	0.51312	0.896321	0.28189	1	-0.049732	7972	0.270681	0.313629	0.269218	0.313629									FALSE
NKX2isoformI	0.11408	1	0.11398	0.517772	-0.31662	0.29802	0.757645	0.99395	1	-0.16671	7680	0.224817	0.827221	0.443419	0.827221									FALSE
NKX3isoformB	0.97148	1	0.37765	0.779462	0.032575	0.36857	0.817835	0.76983	1	-0.075054	4996	0.0118177	0.383355	0.0154065	0.383355									FALSE
NKX3isoformC	0.9911	1	0.27425	0.688524	0.082625	0.4281	0.870627	0.96518	1	-0.090773	5428	0.0225098	0.433086	0.000415452	0.433086									FALSE
NKX6isoformB	0.9911	1	0.27666	0.690688	0.17535	0.12052	0.646345	0.79145	1	0.019342	7575	0.212155	0.833452	0.0110479	0.833452									FALSE
NKX6isoformC	0.53207	1	0.60145	0.904205	-0.15171	0.031714	0.44218	0.96325	1	-0.33582	7240	0.166854	1.02412	0.0679862	1.02412									FALSE
NKX6isoformD	0.85509	1	0.17754	0.629571	-0.11127	0.42227	0.869967	0.91507	1	-0.064962	5558	0.0253236	0.569938	0.0112587	0.569938									FALSE
NOBOX	0.085068	1	0.34402	0.775002	-0.012652	0.075184	0.646345	0.16406	0.856378	-0.26327	9265	0.519696	0.919383	1.13327	1.13327									FALSE
NOTO	0.87477	1	0.39224	0.793101	-0.018265	0.54849	0.90989	0.58349	1	-0.035783	7878	0.252673	0.26305	0.0687008	0.26305								-0.241974	FALSE
NPAS1	0.99348	1	0.22527	0.644621	0.091517	0.11805	0.646345	0.96547	1	-0.22714	6816	0.116488	0.909922	0.000367096	0.909922								-0.052473	FALSE
NPAS2	0.75493	1	0.87781	0.978766	0.0012414	0.84102	1	0.64946	1	0.054043	6759	0.111424	0.0166938	0.0758484	0.0758484								0	FALSE
NPAS3	0.48762	1	0.039946	0.336246	0.17191	0.87491	1	0.80148	1	-0.064955	11221	0.830613	0.817689	0.120333	0.817689								-0.0264153	FALSE
NPAS4	0.39635	1	0.25246	0.673378	0.12568	0.49146	0.88844	0.58981	1	0.12094	8615	0.381542	0.4168	0.241438	0.4168								-0.275007	FALSE
NR0B1	0.11602	1	0.63404	0.918598	-0.032309	0.20959	0.666448	0.23042	0.988298	0.16522	11991	0.912774	0.396758	0.908132	0.908132									FALSE
NR0B2	0.76475	1	0.8876	0.979994	0.027807	0.38566	0.825906	0.086364	0.683234	0.090289	6006	0.0461452	0.149181	0.60991	0.60991								-0.337547	FALSE
NR1H4	0.66128	1	0.32528	0.756856	0.13044	0.86716	1	0.62289	1	0.010763	11800	0.894766	0.19446	0.10944	0.19446								-0.153751	FALSE
NR1I2	0.38508	1	0.33234	0.761363	0.10589	0.31817	0.773432	0.65363	1	-0.084392	9402	0.550929	0.464307	0.222628	0.464307								0	FALSE
NR1I3	0.23203	1	0.40326	0.804232	-0.16798	0.69152	0.950263	0.90892	1	0.02007	7805	0.240293	0.19724	0.268304	0.268304								-0.0189758	FALSE
NR2C1	0.31025	1	0.34939	0.775867	-0.11311	0.66635	0.950263	0.65325	1	0.010939	10960	0.80529	0.242492	0.278875	0.278875								-0.141905	FALSE
NR2C2	0.52951	1	0.67466	0.918598	-0.11766	0.72318	0.962072	0.77787	1	0.044648	8957	0.451885	0.0767356	0.109447	0.109447								-0.144933	FALSE
NR2E1	0.67034	1	0.52853	0.886692	-0.067975	0.79322	0.99499	0.021307	0.447449	0.29404	11853	0.90377	0.105855	1.12513	1.12513								-0.0692911	FALSE
NR2F1	0.33764	1	0.054937	0.364877	-0.05575	0.64739	0.939928	0.61928	1	-0.085973	8384	0.337648	0.811842	0.270576	0.811842								0	FALSE
NR3C2	0.13302	1	0.57993	0.899984	-0.22289	0.673	0.950263	0.66975	1	0.035566	11600	0.875633	0.120616	0.516385	0.516385								0	FALSE
NR5A1	0.6607	1	0.64323	0.918598	-0.00073461	0.7261	0.96219	0.70603	1	0.11186	8519	0.362409	0.0847989	0.0850304	0.0850304								-0.113606	FALSE
NR5A2	0.28935	1	0.48975	0.873871	0.018087	0.57788	0.933124	0.97903	1	0.016152	12030	0.915025	0.193647	0.19342	0.193647								0	FALSE
NRL	0.31975	1	0.67466	0.918598	0.0063519	0.11946	0.646345	0.41785	1	-0.11818	7322	0.178391	0.547357	0.395192	0.547357								0	FALSE
NSD2	0.60243	1	0.06926	0.393873	0.18344	0.17708	0.654868	0.89568	1	-0.084386	15314	0.995498	1.17887	0.0592424	1.17887									FALSE
OLIG1	0.5569	1	0.80335	0.957773	-0.15358	0.80847	1	0.36796	1	0.087909	8830	0.424311	0.0316167	0.275936	0.275936								-0.0955929	FALSE
OLIG2	0.25723	1	0.36883	0.778536	-0.15987	0.42351	0.869967	0.29812	1	-0.13115	8148	0.297974	0.350461	0.562857	0.562857								0	FALSE
OLIG3	0.94992	1	0.25305	0.673378	0.095897	0.07376	0.646345	0.94656	1	-0.26278	8714	0.398987	1.03165	0.00229253	1.03165								-0.22405	FALSE
ONECUT1	0.83737	1	0.92365	0.988933	-0.074706	0.70426	0.952013	0.53028	1	-0.099703	8288	0.321328	0.0314145	0.0944577	0.0944577								0	FALSE
ONECUT2	0.62243	1	0.67466	0.918598	0.039562	0.7925	0.99499	0.04622	0.559571	0.23774	9350	0.539111	0.0607661	0.883215	0.883215								0	FALSE
ONECUT3	0.6217	1	0.087015	0.467934	0.038095	0.088322	0.646345	0.037766	0.531246	-0.0085386	4641	0.00844119	1.34581	0.952474	1.34581								0	FALSE
OSR1	0.94356	1	0.23733	0.658007	0.10598	0.10218	0.646345	0.3762	1	0.064883	7434	0.193022	0.941402	0.141092	0.941402								0	FALSE
OSR2	0.11097	1	0.64593	0.918598	-0.19791	0.71848	0.960846	0.038238	0.531246	0.31244	9944	0.650816	0.0859958	1.5619	1.5619								-0.0136594	FALSE
OTP	0.8988	1	0.2459	0.666534	0.19565	0.18859	0.654868	0.95611	1	-0.050768	7651	0.219752	0.724021	0.00453608	0.724021								-0.148495	FALSE
OTX1	0.79309	1	0.023031	0.265863	0.23988	0.95587	1	0.34834	1	0.15883	7555	0.21103	0.974598	0.199523	0.974598								-0.38362	FALSE
OTX2	0.98408	1	0.017196	0.232152	0.23225	0.11181	0.646345	0.92127	1	-0.18555	12022	0.914463	1.85551	0.00196047	1.85551								0	FALSE
OVOL3	0.87562	1	0.10816	0.512021	0.19919	0.14012	0.646345	0.96122	1	-0.068361	5967	0.0444569	1.10432	0.00579497	1.10432									FALSE
PARP12	0.36252	1	0.2056	0.633556	-0.15929	0.14047	0.646345	0.81276	1	-0.054589	10700	0.768993	0.881899	0.183963	0.881899								0	FALSE
PATZ1	0.7669	1	0.011317	0.193688	0.26174	0.42351	0.869967	0.94673	1	-0.052318	9089	0.477209	1.51727	0.0184151	1.51727								-0.176499	FALSE
PAX1	0.59054	1	0.36742	0.778536	0.059559	0.43821	0.872699	0.1725	0.869843	0.015053	10223	0.698368	0.341936	0.475548	0.475548								-0.0129256	FALSE
PAX2	0.77938	1	0.55217	0.892712	0.036995	0.92602	1	0.52085	1	0.11273	10624	0.759145	0.0683931	0.11243	0.11243								-0.073546	FALSE
PAX3	0.7968	1	0.63555	0.918598	-0.014592	0.51915	0.896592	0.7144	1	0.063087	8582	0.375914	0.157516	0.0506214	0.157516								-0.0551077	FALSE
PAX4	0.94939	1	0.85677	0.971252	-0.088948	0.20905	0.666448	0.99984	1	-0.16414	8692	0.395048	0.312354	0.000569628	0.312354								-0.038058	FALSE
PAX5	0.4972	1	0.59349	0.902567	0.083232	0.052689	0.574068	0.15856	0.845067	-0.014402	8452	0.34834	0.855037	0.554225	0.855037								-0.0298964	FALSE
PAX7	0.98426	1	0.21605	0.634454	0.12754	0.34899	0.807806	0.99135	1	-0.13104	10420	0.732133	0.568149	0.000128801	0.568149								-0.0213353	FALSE
PAX8	0.97673	1	0.7328	0.942486	0.11724	0.17833	0.654868	0.98206	1	-0.19418	9234	0.510411	0.401631	0.00036651	0.401631								-0.0491185	FALSE
PAX9	0.9013	1	0.24589	0.666534	0.17573	0.65107	0.942975	0.85569	1	-0.068284	6988	0.133089	0.343537	0.0125249	0.343537								0	FALSE
PAXBP1	0.97473	1	0.014153	0.206825	0.19827	0.64703	0.939928	0.98151	1	-0.14213	6230	0.0607766	1.28287	0.000413191	1.28287								-1	FALSE
PBRM1	0.87268	1	0.23054	0.64794	-0.0063377	0.029325	0.427779	0.6267	1	-0.33905	7358	0.182048	1.39211	0.0570235	1.39211								-0.21434	FALSE
PBX2	0.58891	1	0.26023	0.675488	0.10765	0.49815	0.88844	0.5859	1	-0.084347	8626	0.383793	0.403974	0.147399	0.403974								-0.219272	FALSE
PBX3	0.61715	1	0.92631	0.988933	-0.099765	0.86885	1	0.099118	0.72407	0.23407	11947	0.909961	0.00896148	0.634349	0.634349								-0.0121459	FALSE
PBX4	0.086147	1	0.12712	0.557321	-0.27893	0.30435	0.757645	0.44294	1	0.14809	7517	0.205684	0.783799	0.788392	0.788392								-0.0800326	FALSE
PCGF2	0.8055	1	0.25612	0.673406	-0.087662	0.17914	0.654868	0.60938	1	-0.064223	8103	0.289252	0.727523	0.0756426	0.727523								-0.272616	FALSE
PCGF6	0.63636	1	0.025445	0.281317	0.041383	0.52918	0.901383	0.95249	1	-0.046962	9827	0.632527	1.14589	0.0411525	1.14589								-0.210877	FALSE
PEG3	0.30253	1	0.37646	0.779462	0.13211	0.62592	0.939928	0.87295	1	-0.040767	8727	0.402926	0.239399	0.210616	0.239399								0	FALSE
PGR	0.40656	1	0.15798	0.610188	-0.046989	0.041025	0.47968	0.1617	0.851558	0.20506	11680	0.884637	1.40739	0.611385	1.40739								0	FALSE
PHB	0.61044	1	0.15914	0.610188	0.31269	0.069983	0.646345	0.9699	1	-0.15872	3707	0.00281373	1.21306	0.0446059	1.21306								-1	FALSE
PHF21A	0.21804	1	0.47275	0.865741	-0.19424	0.62131	0.939928	0.11734	0.799822	0.23192	11945	0.909398	0.184708	0.923096	0.923096								0	FALSE
PHOX2A	0.39466	1	0.052445	0.358098	0.15131	0.64358	0.939928	0.19397	0.913393	0.12045	9389	0.546989	0.829358	0.563401	0.829358								-0.191364	FALSE
PHOX2B	0.95727	1	0.10232	0.494715	0.12811	0.44593	0.872699	0.83304	1	-0.11534	10038	0.665729	0.729342	0.00968759	0.729342								0	FALSE
PHTF1	0.86807	1	0.070583	0.399293	0.10897	0.057301	0.574068	0.72461	1	-0.28531	9081	0.476083	1.57953	0.0359172	1.57953								-0.110361	FALSE
PIAS2	0.052795	0.917069	0.80224	0.957773	-0.076542	0.50434	0.88844	0.13091	0.808575	0.027275	10549	0.754643	0.113111	1.38413	1.38413								0	FALSE
PIAS3	0.96528	1	0.0088525	0.187588	0.28127	0.91047	1	0.90697	1	-0.052315	8949	0.448509	1.32868	0.00353039	1.32868								-0.227374	FALSE
PIAS4	0.74829	1	0.66801	0.918598	-0.16819	0.098067	0.646345	0.98732	1	-0.1545	8706	0.397017	0.612503	0.0166191	0.612503								-0.185269	FALSE
PITX2	0.40387	1	0.74632	0.949524	-0.15729	0.87083	1	0.18188	0.899271	0.1881	10420	0.732133	0.0315294	0.576338	0.576338								-0.00539798	FALSE
PITX3	0.021451	0.74869	0.63068	0.918598	-0.19283	0.58779	0.933124	0.94007	1	0.079231	8128	0.292628	0.131605	1.00486	1.00486								-0.111245	FALSE
PKNOX2	0.1349	1	0.70401	0.928711	0.028906	0.18368	0.654868	0.25909	1	-0.087337	13403	0.969049	0.404697	0.817669	0.817669								0	FALSE
PLAG1	0.37041	1	0.79281	0.956543	-0.1505	0.14695	0.646345	0.64766	1	-0.061117	10757	0.779685	0.435374	0.234805	0.435374								0	FALSE
PLAGL2	0.22575	1	0.6941	0.92508	-0.11243	0.69356	0.950263	0.26176	1	0.10087	6103	0.0517727	0.0791826	0.645423	0.645423								-0.22277	FALSE
PLEK	0.37368	1	0.8127	0.962481	-0.17525	0.1321	0.646345	0.0476	0.561111	-0.20541	10044	0.667417	0.459751	1.04839	1.04839								-0.127758	FALSE
PMS1	0.55944	1	0.67408	0.918598	0.075897	0.74128	0.96993	0.7132	1	0.072752	12277	0.929094	0.0724484	0.116003	0.116003								0	FALSE
POGK	0.18863	1	0.36854	0.778536	-0.18502	0.9917	1	0.69779	1	0.073702	9292	0.527856	0.134687	0.399537	0.399537								-0.0471545	FALSE
POU1F1	0.53461	1	0.87966	0.978766	-0.12586	0.47056	0.872699	0.88178	1	0.049253	10788	0.785594	0.108439	0.083061	0.108439								-0.0495658	FALSE
POU2AF1	0.69758	1	0.029628	0.302121	0.1813	0.098818	0.646345	0.96547	1	-0.073693	7839	0.24592	1.69882	0.0270063	1.69882								0	FALSE
POU2F2	0.29065	1	0.34402	0.775002	-0.06297	0.07218	0.646345	0.9881	1	-0.016655	5966	0.0438942	0.933304	0.190108	0.933304								0	FALSE
POU3F2	0.42389	1	0.10427	0.497611	-0.15506	0.45579	0.872699	0.53988	1	-0.032755	9875	0.640968	0.715997	0.246929	0.715997								0	FALSE
POU3F3	0.54016	1	0.179	0.629571	-0.14717	0.49233	0.88844	0.80776	1	-0.16872	9078	0.475521	0.519726	0.0978913	0.519726								-0.185744	FALSE
POU3F4	0.17563	1	0.5345	0.886692	-0.19887	0.041231	0.47968	0.25663	1	-0.014711	9666	0.601576	0.974233	0.733363	0.974233									FALSE
POU4F1	0.7199	1	0.36086	0.778536	-0.055032	0.64594	0.939928	0.54079	1	-0.048061	6359	0.0692178	0.242185	0.121144	0.242185								0	FALSE
POU4F2	0.061333	0.917069	0.6738	0.918598	-0.32916	0.63942	0.939928	0.15196	0.832277	0.19462	9498	0.566123	0.100389	1.27657	1.27657								0	FALSE
POU4F3	0.73495	1	0.98813	0.999611	-0.14173	0.91821	1	0.70382	1	0.019044	6682	0.104108	0.00193033	0.0663857	0.0663857								0	FALSE
POU5F1	0.46725	1	0.69306	0.92508	-0.12161	0.83412	1	0.14351	0.823386	0.18927	10272	0.705121	0.048225	0.605104	0.605104								-0.0524038	FALSE
POU5F1B	0.842	1	0.25384	0.673378	0.059476	0.10471	0.646345	0.17063	0.869843	0.1318	5103	0.0168824	0.910095	0.374251	0.910095								-0.701193	FALSE
POU5F2	0.8235	1	0.72957	0.942486	-0.017257	0.10605	0.646345	0.73901	1	-0.24933	8906	0.437817	0.560077	0.04057	0.560077								-0.218557	FALSE
POU6F1	0.54514	1	0.12979	0.558165	0.13876	0.55945	0.914202	0.45189	1	0.056714	7401	0.18852	0.579972	0.228062	0.579972								-0.180078	FALSE
POU6F2	0.55255	1	0.023042	0.265863	0.12492	0.91008	1	0.84168	1	0.038903	11731	0.886607	0.991348	0.0855973	0.991348								0	FALSE
PPARG	0.90643	1	0.2071	0.633556	0.082913	0.93	1	0.035285	0.531246	0.27969	11157	0.824423	0.292563	0.847444	0.847444								0	FALSE
PRDM11	0.50723	1	0.044179	0.345154	0.20413	0.071307	0.646345	0.40608	1	-0.093626	9421	0.554024	1.67169	0.274564	1.67169								-0.157954	FALSE
PRDM12	0.93001	1	0.44907	0.837884	0.12743	0.73245	0.96219	0.70865	1	0.070679	8547	0.368599	0.158227	0.029725	0.158227								-0.0365093	FALSE
PRDM13	0.41175	1	0.5059	0.877322	-0.078565	0.46864	0.872699	0.079778	0.681415	0.018294	9583	0.581598	0.237824	0.838469	0.838469								0	FALSE
PRDM14	0.74557	1	0.70522	0.928711	-0.021909	0.84588	1	0.59435	1	0.11944	9834	0.633652	0.0434889	0.0948576	0.0948576								-0.190884	FALSE
PRDM15	0.90643	1	0.021268	0.257527	0.25165	0.05734	0.574068	0.99635	1	-0.23251	11261	0.836804	2.0268	0.00211235	2.0268								-0.00934749	FALSE
PRDM16	0.95727	1	0.0097981	0.189572	0.30739	0.098073	0.646345	0.98814	1	-0.25078	6506	0.0855374	2.11707	0.000647407	2.11707								-0.0254797	FALSE
PRDM5	0.85925	1	0.11204	0.51535	0.050724	0.16789	0.654868	0.90381	1	-0.063902	9599	0.584693	1.02895	0.0119107	1.02895								0	FALSE
PRDM6	0.50953	1	0.18249	0.629571	0.10482	0.20763	0.666448	0.88593	1	-0.085241	7492	0.202026	0.790732	0.0912735	0.790732								-0.0595694	FALSE
PRDM8	0.90318	1	0.53105	0.886692	-0.068296	0.66799	0.950263	0.99179	1	-0.1293	6324	0.0669668	0.141236	0.00245274	0.141236								-0.0156614	FALSE
PRDM9	0.98404	1	0.014153	0.206825	0.22525	0.86779	1	0.22433	0.981445	0.14732	9414	0.55318	1.17837	0.256301	1.17837								0	FALSE
PRMT3	0.79328	1	0.58607	0.900661	0.049058	0.44536	0.872699	0.99402	1	-0.088846	11564	0.872257	0.213532	0.0106061	0.213532								0	FALSE
PROP1	0.018253	0.724171	0.9733	0.999611	-0.35156	0.88251	1	0.33967	1	0.11357	10189	0.693866	0.00456304	1.42348	1.42348								-0.0135226	FALSE
PROX1	0.26947	1	0.089	0.472898	0.11806	0.20959	0.666448	0.89737	1	-0.060178	10967	0.805853	1.03186	0.232777	1.03186								0	FALSE
PROX2	0.84956	1	0.22816	0.645681	0.050097	0.7857	0.99499	0.80776	1	0.033776	11883	0.90574	0.312112	0.0247389	0.312112								-0.0540217	FALSE
PRRX1	0.31497	1	0.32879	0.759082	0.061314	0.44935	0.872699	0.78859	1	0.13361	8504	0.358751	0.366262	0.225976	0.366262								-0.0482588	FALSE
PRRX2	0.50649	1	0.86693	0.978045	0.021955	0.68636	0.950263	0.38384	1	0.10996	8415	0.343275	0.0438633	0.29004	0.29004								-0.0673117	FALSE
PTF1A	0.92921	1	0.29873	0.719203	0.083818	0.20471	0.666448	0.82578	1	-0.11989	8379	0.335397	0.634442	0.0129836	0.634442								-0.0357782	FALSE
PURA	0.63869	1	0.40447	0.804232	-0.13163	0.28487	0.746743	0.99398	1	-0.054096	9974	0.656443	0.438656	0.0346561	0.438656								0	FALSE
PURG	0.61651	1	0.3321	0.761363	0.0094693	0.10605	0.646345	0.91283	1	-0.15121	11314	0.843557	0.815114	0.0524208	0.815114								0	FALSE
RAG1	0.43014	1	0.57271	0.895896	-0.11555	0.69355	0.950263	0.89254	1	0.012265	11463	0.861002	0.116939	0.124099	0.124099								-0.0762041	FALSE
RARA	0.58386	1	0.029433	0.302121	0.026748	0.91028	1	0.038945	0.531246	0.052309	5915	0.0413618	0.907382	0.963476	0.963476								0	FALSE
RARB	0.48002	1	0.4503	0.838431	-0.0071772	0.15577	0.646345	0.65325	1	-0.10703	11269	0.837929	0.590864	0.169263	0.590864								-0.0205169	FALSE
RAX	0.98722	1	0.04854	0.350347	0.23887	0.0067944	0.185681	0.98095	1	-0.40624	8662	0.38942	2.52669	0.000219023	2.52669								-0.123107	FALSE
RAX2	0.21163	1	0.85406	0.971252	-0.18502	0.93345	1	0.83703	1	0.0602	7219	0.162634	0.00970991	0.31539	0.31539								-0.193543	FALSE
RBAK	0.76752	1	0.87195	0.978766	0.011724	0.088628	0.646345	0.50439	1	0.016071	11066	0.81767	0.560447	0.122333	0.560447								-0.143819	FALSE
RBPJL	0.10702	1	0.83859	0.969666	-0.1771	0.60664	0.939928	0.81553	1	-0.06576	10941	0.803602	0.0692833	0.522706	0.522706								-0.140401	FALSE
RCOR2	0.8786	1	0.26097	0.675488	-0.038048	0.97983	1	0.7559	1	0.0589	8490	0.35453	0.218662	0.0287497	0.218662								-0.296397	FALSE
RCOR3	0.25569	1	0.6922	0.92508	-0.0089565	0.3356	0.800753	0.75318	1	-0.04337	7926	0.260551	0.243062	0.292594	0.292594								-0.0420783	FALSE
RERE	0.72139	1	0.0054316	0.166695	0.22523	0.029556	0.427779	0.99645	1	-0.2786	7190	0.15982	2.806	0.0194797	2.806								-0.0700234	FALSE
RFX1	0.79993	1	0.33424	0.763118	-0.11452	0.040196	0.47968	0.90513	1	-0.26533	9655	0.595948	1.14667	0.0187075	1.14667								-0.164073	FALSE
RFX3	0.83932	1	0.013058	0.206825	0.16358	0.074444	0.646345	0.79915	1	0.10997	11197	0.827237	2.11269	0.0275116	2.11269								0	FALSE
RFX4	0.40282	1	0.49025	0.873871	-0.093818	0.45579	0.872699	0.67555	1	-0.046964	12446	0.936972	0.253127	0.203222	0.253127								0	FALSE
RFX6	0.26506	1	0.54161	0.891521	-0.036156	0.65928	0.94792	0.12246	0.799822	0.028777	11326	0.845245	0.139787	0.842477	0.842477								-0.0405509	FALSE
RFX7	0.73232	1	0.014176	0.206825	0.049017	0.040563	0.47968	0.60424	1	0.03159	11854	0.904333	2.31289	0.0951361	2.31289									FALSE
RFX8	0.25569	1	0.63127	0.918598	-0.027115	0.52293	0.896592	0.67023	1	-0.061547	7741	0.230726	0.157403	0.324536	0.324536								0	FALSE
RFXANK	0.72456	1	0.49388	0.873871	0.090991	0.98911	1	0.10173	0.724337	0.22998	9959	0.653911	0.0765123	0.575255	0.575255								-0.231056	FALSE
RHOXF1	0.23068	1	0.50507	0.877322	-0.15588	0.65108	0.942975	0.06199	0.633748	0.16384	12900	0.956106	0.158283	1.12472	1.12472									FALSE
RHOXF2	0.76915	1	0.44428	0.837884	0.022588	0.05096	0.574068	0.99759	1	-0.26932	7766	0.23354	0.964958	0.0129868	0.964958									FALSE
RHOXF2B	0.68795	1	0.62581	0.918598	0.034744	0.013686	0.256128	0.70603	1	0.11496	8454	0.348903	1.30685	0.0775524	1.30685									FALSE
RORB	0.43271	1	0.17727	0.629571	0.070356	0.29128	0.746743	0.73466	1	-0.12429	10542	0.753236	0.68897	0.16608	0.68897								-0.018856	FALSE
RORC	0.30558	1	0.93597	0.994426	-0.10221	0.44402	0.872699	0.23862	0.99198	0.13665	8858	0.430501	0.107627	0.578648	0.578648								-0.0102402	FALSE
RUNX2	0.86978	1	0.65939	0.918598	0.12918	0.35127	0.8119	0.92304	1	0.032378	8985	0.45695	0.243816	0.00915347	0.243816								-0.156244	FALSE
RUNX3	0.036147	0.848039	0.78141	0.954303	0.013583	0.27281	0.741388	0.029027	0.516683	0.13376	9192	0.499156	0.265465	2.08372	2.08372								-0.115916	FALSE
RXRB	0.781	1	0.52405	0.886692	0.1425	0.088322	0.646345	0.89054	1	-0.21773	6408	0.0714688	0.724651	0.0231655	0.724651								-0.0151902	FALSE
RXRG	0.73093	1	0.15798	0.610188	0.14452	0.014248	0.256128	0.18187	0.899271	-0.0059193	9599	0.584693	1.7966	0.396658	1.7966								-0.187192	FALSE
SALL1	0.82513	1	0.2003	0.633556	0.1615	0.90059	1	0.046905	0.559571	0.20092	8862	0.431064	0.310399	0.783681	0.783681								0	FALSE
SALL2	0.79142	1	0.05927	0.368916	0.14743	0.67245	0.950263	0.69778	1	-0.054088	9627	0.589477	0.773938	0.0554467	0.773938								0	FALSE
SALL3	0.84831	1	0.034589	0.317619	0.093653	0.60843	0.939928	0.46236	1	0.16735	9287	0.525605	0.990117	0.119578	0.990117								-0.0390705	FALSE
SALL4	0.88444	1	0.13994	0.59027	0.15274	0.90698	1	0.5119	1	0.14208	12245	0.92628	0.410147	0.0907051	0.410147								-0.133302	FALSE
SAMD11	0.27295	1	0.25245	0.673378	-0.12779	0.9828	1	0.2333	0.991127	0.18827	7521	0.206809	0.226255	0.62152	0.62152								-0.101255	FALSE
SATB2	0.58484	1	0.55747	0.893152	-0.013027	0.52266	0.896592	0.20498	0.926032	0.21784	9599	0.584693	0.186637	0.426922	0.426922								-0.108989	FALSE
SCMH1	0.16551	1	0.64718	0.918598	-0.20723	0.99853	1	0.12142	0.799822	0.2128	10784	0.783905	0.0322774	1.00605	1.00605								-0.13511	FALSE
SCML4	0.55765	1	0.15782	0.610188	0.018909	0.33821	0.802092	0.40104	1	0.1095	7703	0.227068	0.678216	0.252907	0.678216								0	FALSE
SCRT1	0.28617	1	0.37509	0.779462	0.017967	0.20893	0.666448	0.96724	1	-0.11311	5066	0.0151941	0.556083	0.199055	0.556083								-0.364607	FALSE
SCRT2	0.94885	1	0.015394	0.219208	0.26597	0.345	0.806957	0.88755	1	-0.055061	7023	0.135622	1.47978	0.00575798	1.47978								0	FALSE
SCX	0.98679	1	0.64365	0.918598	0.10872	0.36098	0.817835	0.74856	1	-0.16223	6550	0.0889139	0.243014	0.0166369	0.243014								0	FALSE
SEBOX	0.014476	0.724171	0.75446	0.949524	-0.35731	0.95958	1	0.3342	1	0.04671	8148	0.297974	0.0187186	1.51385	1.51385								-0.179435	FALSE
SETBP1	0.87097	1	0.48167	0.873112	0.090515	0.83258	1	0.63605	1	0.085445	11342	0.846933	0.114946	0.0549375	0.114946								0	FALSE
SETDB2	0.6845	1	0.8245	0.969666	0.049857	0.98667	1	0.1617	0.851558	0.17931	10975	0.807259	0.00814689	0.45062	0.45062								-0.0105265	FALSE
SFPQ	0.20599	1	0.84011	0.969666	-0.18667	0.3169	0.773432	0.58203	1	-0.083073	6108	0.0528981	0.208619	0.426892	0.426892								-1	FALSE
SHOX	0.54047	1	0.88198	0.979634	-0.017414	0.87518	1	0.28898	1	0.17096	8821	0.422904	0.0124486	0.350494	0.350494									FALSE
SHOX2	0.61151	1	0.82889	0.969666	0.014792	0.49985	0.88844	0.97857	1	0.022288	10068	0.670231	0.108248	0.0430259	0.108248								-0.0409054	FALSE
SIM1	0.31368	1	0.88477	0.979994	-0.015642	0.99063	1	0.72792	1	0.077901	10757	0.779685	0.00347243	0.247513	0.247513								-0.0199819	FALSE
SIM2	0.051404	0.917069	0.68285	0.92361	-0.27659	0.18859	0.654868	0.045364	0.559571	-0.11646	8466	0.350591	0.405905	1.78342	1.78342								-0.0562602	FALSE
SIX1	0.85728	1	0.0932	0.476713	0.018409	0.12123	0.646345	0.6573	1	0.036709	8071	0.285875	1.20795	0.0522178	1.20795								-0.106988	FALSE
SIX2	0.12773	1	0.45864	0.844231	-0.27142	0.32465	0.785158	0.76983	1	-0.09404	6604	0.0939786	0.364042	0.48625	0.48625								0	FALSE
SIX3	0.94016	1	0.040881	0.336246	0.16527	0.075523	0.646345	0.86563	1	-0.26591	8665	0.391109	1.67914	0.00811757	1.67914								-0.0592714	FALSE
SIX4	0.22681	1	0.95252	0.999611	-0.024653	0.98024	1	0.053057	0.597725	0.30636	9397	0.548678	0.000977488	1.18559	1.18559								-0.0803486	FALSE
SIX5	0.017952	0.724171	0.9054	0.982688	-0.39757	0.77229	0.991109	0.63827	1	0.087616	5888	0.0382667	0.0225517	1.20297	1.20297								-0.0273033	FALSE
SIX6	0.92383	1	0.23303	0.648105	0.098355	0.10471	0.646345	0.54368	1	-0.30746	7807	0.241418	0.939289	0.0715322	0.939289								0	FALSE
SKI	0.64741	1	0.061367	0.37154	0.024162	0.2324	0.697185	0.9989	1	-0.2313	7033	0.13928	1.12565	0.0321816	1.12565								-0.0711744	FALSE
SKOR1	0.78283	1	0.092672	0.476713	0.041546	0.42716	0.869967	0.82905	1	-0.076857	7984	0.273495	0.776194	0.0317134	0.776194								-0.0886698	FALSE
SKOR2	0.33383	1	0.68683	0.92478	-0.1492	0.10471	0.646345	0.70426	1	0.050342	11453	0.859876	0.582989	0.239978	0.582989								0	FALSE
SMAD1	0.24886	1	0.59637	0.903099	-0.020078	0.9361	1	0.24027	0.99351	0.03756	10357	0.724254	0.0537011	0.641639	0.641639								0	FALSE
SMAD2	0.056383	0.917069	0.57093	0.895896	-0.2155	0.29802	0.757645	0.63826	1	-0.088992	13669	0.975802	0.326522	0.807909	0.807909								0	FALSE
SMAD6	0.3108	1	0.20466	0.633556	0.031662	0.25555	0.723688	0.64766	1	-0.047452	8142	0.294879	0.684812	0.280699	0.684812								-0.202747	FALSE
SMAD9	0.4886	1	0.3321	0.761363	-0.070047	0.53535	0.90909	0.07005	0.642722	0.04205	8647	0.386607	0.314384	0.824684	0.824684								-0.132187	FALSE
SMARCA1	0.010488	0.723322	0.92621	0.988933	-0.23731	0.59972	0.939928	0.018397	0.414526	0.21551	9731	0.614519	0.0545061	2.73442	2.73442									FALSE
SMARCAL1	0.75492	1	0.62404	0.918598	-0.04839	0.50231	0.88844	0.84314	1	0.058264	10142	0.684581	0.169346	0.0343028	0.169346								0	FALSE
SMARCC1	0.1182	1	0.85481	0.971252	-0.085395	0.67648	0.950263	0.25611	1	0.13761	10737	0.77659	0.0481807	0.865982	0.865982								-0.357067	FALSE
SMARCC2	0.92825	1	0.66731	0.918598	-0.090583	0.14865	0.646345	0.68334	1	0.12503	7280	0.172482	0.483593	0.0347705	0.483593								-0.0668216	FALSE
SMARCE1	0.99994	1	0.033277	0.31519	0.26551	0.28334	0.746743	0.89613	1	-0.093282	6005	0.0455824	1.27242	0.0024378	1.27242								-0.690128	FALSE
SMYD3	0.90602	1	0.58234	0.900661	0.076071	0.63321	0.939928	0.74856	1	-0.035651	14249	0.987057	0.132755	0.026153	0.132755								0	FALSE
SNAI1	0.60243	1	0.25593	0.673406	0.011272	0.092521	0.646345	0.84003	1	-0.023982	6781	0.113675	0.94957	0.0702047	0.94957								0	FALSE
SNAI3	0.73093	1	0.11069	0.51535	0.14566	0.03098	0.441149	0.99624	1	-0.06454	6068	0.0500844	1.64033	0.018107	1.64033								-0.0963885	FALSE
SNAPC2	0.54929	1	0.3217	0.752963	-0.0466	0.89075	1	0.32457	1	0.06061	8499	0.3565	0.190644	0.313622	0.313622								-1	FALSE
SNAPC4	0.83052	1	0.28294	0.698212	0.13515	0.77675	0.992331	0.99118	1	-0.1367	6712	0.105796	0.257459	0.00728854	0.257459								-0.847675	FALSE
SOHLH2	0.48527	1	0.35411	0.776857	0.10052	0.27182	0.739811	0.98753	1	-0.17757	9946	0.65166	0.492735	0.0800171	0.492735								0	FALSE
SOX1	0.823	1	0.27366	0.688028	0.15299	0.25962	0.723688	0.96624	1	-0.13419	9546	0.575127	0.586824	0.00991306	0.586824								0	FALSE
SOX10	0.29548	1	0.74274	0.949524	-0.1069	0.84193	1	0.22894	0.986571	0.044199	9529	0.570625	0.0367272	0.602318	0.602318								-0.397104	FALSE
SOX11	0.53462	1	0.21166	0.633556	-0.17187	0.51198	0.895218	0.20834	0.93175	0.033565	8708	0.397862	0.45695	0.448741	0.45695								-0.0274404	FALSE
SOX12	0.42512	1	0.59104	0.902567	-0.11701	0.76172	0.98215	0.81306	1	-0.10611	7749	0.231851	0.0917865	0.147007	0.147007								0	FALSE
SOX13	0.97127	1	0.0339	0.315925	0.29146	0.016651	0.266056	0.9379	1	-0.16219	8176	0.304164	2.31998	0.00177895	2.31998								0	FALSE
SOX14	0.66878	1	0.30468	0.727338	0.016677	0.9006	1	0.3762	1	0.039952	11175	0.825549	0.201185	0.222733	0.222733								0	FALSE
SOX17	0.55256	1	0.49984	0.875237	0.10724	0.18991	0.654868	0.08301	0.681415	0.14328	7278	0.171638	0.496971	0.727618	0.727618								0	FALSE
SOX18	0.55255	1	0.54507	0.891521	0.10998	0.67648	0.950263	0.53028	1	0.024685	5842	0.037704	0.132764	0.185293	0.185293								0	FALSE
SOX2	0.035352	0.848039	0.095614	0.483043	-0.23795	0.38431	0.82518	0.39219	1	-0.024892	8408	0.34215	0.800951	1.13559	1.13559								0	FALSE
SOX21	0.12889	1	0.89735	0.980529	-0.13595	0.61791	0.939928	0.14991	0.82612	-0.039853	8916	0.438942	0.0547918	1.01965	1.01965								0	FALSE
SOX3	0.69118	1	0.15884	0.610188	0.097451	0.26739	0.738988	0.93278	1	-0.08756	9967	0.655037	0.752916	0.0325867	0.752916									FALSE
SOX30	0.64306	1	0.14982	0.590675	-0.014041	0.63942	0.939928	0.34514	1	0.028759	8568	0.373945	0.494181	0.25489	0.494181								0	FALSE
SOX5	0.93122	1	0.69537	0.92508	0.080322	0.10677	0.646345	0.83979	1	-0.098575	12299	0.931908	0.572985	0.0113067	0.572985								-0.103016	FALSE
SOX8	0.95995	1	0.087704	0.469067	0.087769	0.52063	0.896592	0.97479	1	0.05206	9751	0.617895	0.7291	0.000917214	0.7291								-0.0228777	FALSE
SP140	0.42966	1	0.16845	0.629571	-0.10853	0.65722	0.945729	0.74408	1	-0.057989	12474	0.939505	0.450553	0.164767	0.450553								0	FALSE
SP140L	0.49834	1	0.64445	0.918598	-0.037764	0.93	1	0.44185	1	0.081343	7280	0.172482	0.0427965	0.256962	0.256962								0	FALSE
SP2	0.30745	1	0.92469	0.988933	-0.033616	0.29104	0.746743	0.78101	1	-0.083576	7807	0.241418	0.205952	0.234569	0.234569								-0.479358	FALSE
SP4	0.8923	1	0.37766	0.779462	0.0043768	0.27033	0.738988	0.70139	1	-0.085664	9220	0.505909	0.474883	0.036613	0.474883								0	FALSE
SP5	0.42322	1	0.99563	1	-0.22015	0.35816	0.817835	0.021646	0.447449	0.04099	5907	0.0405177	0.140082	1.28273	1.28273								-0.251835	FALSE
SP6	0.17938	1	0.69963	0.927283	-0.25367	0.52024	0.896592	0.192	0.913393	0.20453	8284	0.320765	0.135587	0.822592	0.822592								-0.0308621	FALSE
SP7	0.12819	1	0.84011	0.969666	-0.25967	0.81993	1	0.32963	1	0.17476	7789	0.238604	0.0242928	0.754606	0.754606								-0.21693	FALSE
SP8	0.36642	1	0.43266	0.826334	-0.043791	0.12415	0.646345	0.87425	1	0.0007044	9622	0.588633	0.67617	0.164304	0.67617								-0.117915	FALSE
SP9	0.92503	1	0.045175	0.345154	0.085158	0.9856	1	0.43198	1	0.15454	6823	0.117051	0.737378	0.115689	0.737378								-0.226574	FALSE
SPDEF	0.86807	1	0.016712	0.231292	0.16903	0.78916	0.99499	0.58134	1	-0.014979	10003	0.658413	1.15321	0.0706981	1.15321								0	FALSE
SPEN	0.93131	1	0.77102	0.954021	0.039259	0.84125	1	0.030763	0.531246	0.30075	11015	0.813168	0.0317912	0.884617	0.884617								0	FALSE
SPI1	0.94031	1	0.18415	0.629571	0.099891	0.66346	0.950263	0.48009	1	0.059695	7639	0.21722	0.421331	0.0912626	0.421331								-0.0700509	FALSE
SPIB	0.89863	1	0.2206	0.636415	0.098513	0.78846	0.99499	0.99639	1	-0.031843	9340	0.53686	0.320428	0.002471	0.320428								0	FALSE
SPIC	0.26354	1	0.67466	0.918598	-0.090982	0.35941	0.817835	0.13948	0.823386	0.13853	8610	0.380979	0.232077	0.800831	0.800831								-0.219599	FALSE
SPZ1	0.85136	1	0.18597	0.629571	0.052351	0.69888	0.951897	0.34872	1	0.018144	7636	0.216657	0.403217	0.182153	0.403217								-0.0499716	FALSE
SRF	0.85853	1	0.42609	0.819115	0.071763	0.46446	0.872699	0.85632	1	-0.003591	13864	0.979741	0.285252	0.0171186	0.285252								-0.642017	FALSE
SSRP1	0.3271	1	0.050192	0.351739	0.25064	0.45539	0.872699	0.16661	0.859621	0.17983	5903	0.039955	0.96169	0.671487	0.96169								-1	FALSE
ST18	0.24876	1	0.29459	0.718821	-0.087888	0.26845	0.738988	0.99564	1	-0.13449	6311	0.0664041	0.553251	0.226696	0.553251								0	FALSE
STAT4	0.05781	0.917069	0.096337	0.483043	-0.24657	0.23188	0.697185	0.37725	1	-0.12239	9560	0.577378	0.969572	0.977831	0.977831								-0.0128758	FALSE
STAT5A	0.10922	1	0.69305	0.92508	-0.27944	0.30627	0.757645	0.67071	1	-0.11005	11444	0.858751	0.266601	0.577198	0.577198								-0.616088	FALSE
STAT5B	0.26469	1	0.70749	0.928711	-0.1986	0.17834	0.654868	0.29786	1	0.13378	6577	0.0906021	0.411879	0.554207	0.554207								-0.1903	FALSE
SUB1	0.063441	0.918095	0.72761	0.942486	0.073598	0.40383	0.851679	0.34163	1	0.14997	9801	0.628025	0.184621	0.979977	0.979977								-0.10341	FALSE
T	0.95814	1	0.22733	0.645681	-0.023249	0.099914	0.646345	0.99395	1	-0.10477	11483	0.864941	0.963853	0.000501493	0.963853								0	FALSE
TAL1	0.88634	1	0.32756	0.759082	-0.052065	0.91028	1	0.42939	1	0.1673	6766	0.112268	0.181125	0.125954	0.181125								-0.112869	FALSE
TAL2	0.58443	1	0.28337	0.698212	0.13587	0.1644	0.654868	0.32518	1	0.059331	7437	0.193585	0.722528	0.296181	0.722528								-0.0195346	FALSE
TAX1BP1	0.026535	0.814356	0.85677	0.971252	-0.16078	0.92172	1	0.055749	0.620204	0.18561	11121	0.821047	0.0104833	1.95395	1.95395								-0.185473	FALSE
TBPL2	0.059748	0.917069	0.51044	0.87926	-0.29897	0.97947	1	0.22946	0.986571	0.16204	10199	0.697243	0.0723493	1.13954	1.13954								-0.166311	FALSE
TBR1	0.7594	1	0.67656	0.918598	0.0040493	0.68833	0.950263	0.71994	1	-0.079638	10932	0.801913	0.085344	0.0570791	0.085344								0	FALSE
TBX1	0.84175	1	0.044518	0.345154	0.09458	0.37267	0.821997	0.41884	1	-0.13105	6749	0.110017	1.07266	0.142598	1.07266								-0.13907	FALSE
TBX10	0.94588	1	0.44906	0.837884	0.13858	0.79287	0.99499	0.55394	1	-0.074232	7096	0.148002	0.140421	0.0641821	0.140421								-0.176213	FALSE
TBX15	0.34829	1	0.36353	0.778536	-0.05143	0.2594	0.723688	0.43266	1	-0.03183	8512	0.361564	0.498985	0.360635	0.498985								-0.0890805	FALSE
TBX18	0.3563	1	0.089312	0.473029	0.15241	0.45579	0.872699	0.44555	1	0.035434	9831	0.633089	0.766937	0.345904	0.766937								0	FALSE
TBX19	0.48824	1	0.5059	0.877322	0.007606	0.29104	0.746743	0.42511	1	-0.14069	9920	0.647158	0.367238	0.272534	0.367238								0	FALSE
TBX2	0.86646	1	0.32981	0.759462	0.10657	0.29128	0.746743	0.80975	1	-0.081312	5800	0.0365785	0.493327	0.0221635	0.493327								-0.195776	FALSE
TBX20	0.46648	1	0.52405	0.886692	0.011819	0.26016	0.723688	0.94182	1	0.018266	8988	0.458075	0.389334	0.096536	0.389334								0	FALSE
TBX21	0.52266	1	0.87892	0.978766	-0.12034	0.97776	1	0.01432	0.374854	0.32525	8563	0.371412	0.00453467	1.35536	1.35536								-0.197562	FALSE
TBX22	0.69235	1	0.4823	0.873112	-0.0068103	0.79202	0.99499	0.81693	1	0.064106	9913	0.644344	0.125168	0.051627	0.125168									FALSE
TBX4	0.3203	1	0.029873	0.302121	0.1595	0.018147	0.283351	0.04018	0.531246	-0.09522	9008	0.463421	2.33547	1.16185	2.33547								-0.172467	FALSE
TBX6	0.78996	1	0.89557	0.979994	-0.099283	0.12353	0.646345	0.033588	0.531246	0.27801	6982	0.131683	0.450766	0.91069	0.91069								-0.118105	FALSE
TCF12	0.17522	1	0.95773	0.999611	-0.082449	0.88323	1	0.64287	1	0.092272	12271	0.928531	0.00547866	0.445385	0.445385								0	FALSE
TCF15	0.54089	1	0.55747	0.893152	-0.14168	0.86695	1	0.1471	0.823386	0.022229	8121	0.291503	0.0784618	0.551358	0.551358								0	FALSE
TCF19	0.45355	1	0.83859	0.969666	0.0099723	0.15241	0.646345	0.8144	1	-0.12437	9366	0.542769	0.408111	0.132387	0.408111								-0.160168	FALSE
TCF20	0.90407	1	0.35526	0.776857	0.14948	0.3185	0.773432	0.87365	1	-0.14244	8499	0.3565	0.444049	0.0104687	0.444049								0	FALSE
TCF21	0.85963	1	0.49122	0.873871	0.14638	0.37449	0.822962	0.84734	1	0.082311	9149	0.489871	0.305039	0.0180758	0.305039								-0.117675	FALSE
TCF23	0.24886	1	0.54293	0.891521	0.015396	0.36857	0.817835	0.50389	1	0.097102	9481	0.563309	0.282279	0.413686	0.413686								0	FALSE
TCF24	0.57492	1	0.42548	0.819115	-0.12127	0.84632	1	0.4911	1	0.10645	8942	0.445695	0.137935	0.194225	0.194225								0	FALSE
TCF25	0.61651	1	0.10872	0.513188	-0.0085952	0.38308	0.82518	0.77917	1	-0.051708	9189	0.49803	0.759382	0.0795773	0.759382								-0.0910036	FALSE
TCF7	0.70046	1	0.52853	0.886692	0.015784	0.012273	0.245467	0.38188	1	0.052819	8005	0.27659	1.40709	0.207451	1.40709								-0.0532575	FALSE
TCFL5	0.72983	1	0.47744	0.872532	-0.015164	0.82946	1	0.13091	0.808575	0.19542	9536	0.571469	0.117562	0.494996	0.494996								-0.217091	FALSE
TEAD2	0.71823	1	0.019059	0.238914	0.19278	0.223	0.690895	0.99828	1	-0.13725	6454	0.0748452	1.56131	0.019756	1.56131								-0.0171678	FALSE
TEAD4	0.58056	1	0.26023	0.675488	0.11096	0.65638	0.945729	0.68138	1	-0.12888	9007	0.462577	0.325446	0.117792	0.325446								-0.3933	FALSE
TERB1	0.25325	1	0.19484	0.631947	0.030671	0.9892	1	0.10422	0.73619	0.22971	11887	0.906584	0.292376	0.912484	0.912484									FALSE
TERF2	0.99119	1	0.013825	0.206825	0.21931	0.095581	0.646345	0.91775	1	-0.41069	6102	0.0512099	1.99649	0.00183179	1.99649								-1	FALSE
TET1	0.55256	1	0.50443	0.877322	0.083534	0.9241	1	0.0066387	0.256291	0.28706	11511	0.868317	0.0851635	1.61547	1.61547								0	FALSE
TFAM	0.90832	1	0.033583	0.31519	0.21078	0.14276	0.646345	0.73466	1	0.060035	8392	0.339899	1.51716	0.0281511	1.51716								-0.746143	FALSE
TFAP2D	0.96932	1	0.64169	0.918598	0.11402	0.14786	0.646345	0.97009	1	-0.076638	8755	0.407428	0.497113	0.000789789	0.497113								-0.229534	FALSE
TFAP2E	0.65211	1	0.65776	0.918598	0.093425	0.53585	0.90909	0.76769	1	0.016669	8753	0.406866	0.14266	0.0721157	0.14266								-0.18711	FALSE
TFAP4	0.99603	1	0.029817	0.302121	0.24372	0.95939	1	0.77798	1	-0.0012494	6486	0.0810355	0.885135	0.0121042	0.885135								-0.399577	FALSE
TFB1M	0.69135	1	0.5973	0.903308	-0.023154	0.69999	0.951897	0.13185	0.809195	0.05311	9008	0.463421	0.106404	0.509357	0.509357								-0.323715	FALSE
TFCP2	0.82992	1	0.18356	0.629571	0.16722	0.052378	0.574068	0.97337	1	-0.31327	8929	0.441756	1.26545	0.00867575	1.26545								0	FALSE
TFCP2L1	0.42985	1	0.74836	0.949524	-0.083639	0.927	1	0.54052	1	0.062393	9717	0.611142	0.023463	0.243017	0.243017								-0.0211297	FALSE
TFDP3	0.21557	1	0.69474	0.92508	-0.22146	0.99146	1	0.99767	1	-0.032838	8814	0.418683	0.024297	0.263138	0.263138									FALSE
TFEB	0.43014	1	0.36085	0.778536	0.13668	0.95474	1	0.91064	1	0.050153	7330	0.178953	0.14774	0.119857	0.14774								-0.0314264	FALSE
TFEC	0.89369	1	0.23815	0.658254	0.059976	0.90182	1	0.68997	1	-0.010765	12330	0.93247	0.263505	0.0386943	0.263505								0	FALSE
TGIF2LX	0.40913	1	0.49083	0.873871	-0.073834	0.15305	0.646345	0.84577	1	-0.1727	9701	0.607485	0.569305	0.14676	0.569305									FALSE
TGIF2LY	0.32301	1	0.98943	0.999611	-0.12099	0.77187	0.991109	0.0799	0.681415	0.11893	11030	0.814294	0.0134157	0.920126	0.920126									FALSE
THAP10	0.22652	1	0.60117	0.904205	-0.095215	0.84589	1	0.039707	0.531246	-0.062752	10255	0.703433	0.0693517	1.2893	1.2893								-0.0575811	FALSE
THAP11	0.93443	1	0.17781	0.629571	0.16499	0.33274	0.797709	0.71042	1	-0.091734	8398	0.341024	0.645031	0.028806	0.645031								-0.711131	FALSE
THAP12	0.63869	1	0.10202	0.494715	0.0053449	0.57054	0.925761	0.61309	1	-0.075119	7898	0.255768	0.650273	0.119926	0.650273									FALSE
THAP3	0.79698	1	0.10232	0.494715	0.18527	0.090858	0.646345	0.84733	1	-0.075934	7905	0.257738	1.27747	0.0266765	1.27747								-0.208128	FALSE
THAP5	0.41502	1	0.76321	0.949524	-0.029202	0.49233	0.88844	0.2652	1	0.18362	11205	0.828925	0.128692	0.452299	0.452299								0	FALSE
THAP6	0.30558	1	0.98194	0.999611	-0.15469	0.96859	1	0.065928	0.636151	0.23775	9263	0.518008	0.000528302	1.00519	1.00519								-0.0890984	FALSE
THAP7	0.99586	1	0.0051146	0.162571	0.27015	0.055437	0.574068	0.99027	1	-0.1918	9541	0.573438	2.58511	4.17266e-05	2.58511								-0.0993413	FALSE
THAP8	0.31651	1	0.6983	0.927283	-0.0056167	0.0094755	0.221566	0.12981	0.808575	-0.022069	7449	0.196398	1.39989	0.763874	1.39989								0	FALSE
THAP9	0.24621	1	0.03291	0.31519	-0.20544	0.38127	0.82436	0.34835	1	0.051856	9347	0.538548	1.1708	0.52809	1.1708								0	FALSE
THRA	0.23451	1	0.12712	0.557321	-0.20572	0.62907	0.939928	0.9186	1	0.060405	6857	0.121553	0.549788	0.262707	0.549788								-0.0821916	FALSE
TIGD1	0.61566	1	0.54593	0.891521	0.023994	0.3319	0.79727	0.9821	1	-0.016439	8841	0.426562	0.309177	0.041509	0.309177								-0.467874	FALSE
TIGD2	0.86102	1	0.68627	0.92478	0.047482	0.49512	0.88844	0.76039	1	-0.045901	10342	0.719752	0.150848	0.0305742	0.150848								0	FALSE
TIGD3	0.96884	1	0.0074174	0.187588	0.33972	0.42716	0.869967	0.9186	1	-0.19337	7059	0.1435	1.66956	0.00273931	1.66956								-0.181806	FALSE
TIGD4	0.98221	1	0.57574	0.897804	-0.0096278	0.17898	0.654868	0.67953	1	-0.017445	11509	0.867755	0.472079	0.0281259	0.472079								-0.103266	FALSE
TIGD5	0.98013	1	0.067508	0.388878	0.07044	0.34287	0.803055	0.68303	1	-0.094595	6418	0.0720315	0.957369	0.0277496	0.957369								-0.12363	FALSE
TIGD6	0.30558	1	0.36915	0.778536	-0.0030483	0.70491	0.952013	0.79592	1	0.10019	8101	0.288689	0.214292	0.231304	0.231304								-0.0895189	FALSE
TIGD7	0.8489	1	0.77724	0.954303	-0.11364	0.17467	0.654868	0.86712	1	-0.046122	10936	0.803039	0.39056	0.0169908	0.39056								-0.0746139	FALSE
TLX1	0.60243	1	0.030145	0.303053	-0.057191	0.11153	0.646345	0.97795	1	-0.24292	7362	0.184018	1.64763	0.0453464	1.64763								0	FALSE
TLX2	0.95806	1	0.15702	0.610188	0.17495	0.62088	0.939928	0.57837	1	-0.047806	8115	0.29094	0.488854	0.0548989	0.488854								-0.103147	FALSE
TLX3	0.92241	1	0.1441	0.590363	0.15985	0.15536	0.646345	0.98951	1	-0.065791	9286	0.525042	0.968823	0.00170733	0.968823								-0.0480991	FALSE
TOX	0.94813	1	0.14348	0.590363	0.014321	0.15578	0.646345	0.99902	1	-0.17819	8975	0.456106	0.969377	0.000616735	0.969377								-0.0172219	FALSE
TOX2	0.71305	1	0.04518	0.345154	-0.033717	0.5029	0.88844	0.36764	1	0.11599	6930	0.128306	0.963739	0.212454	0.963739								0	FALSE
TOX3	0.39589	1	0.70749	0.928711	0.026037	0.21229	0.666448	0.27819	1	-0.11462	9493	0.564997	0.361577	0.452111	0.452111								0	FALSE
TOX4	0.24906	1	0.88332	0.979634	-0.22523	0.83863	1	0.36519	1	0.072376	11297	0.842994	0.0163503	0.510031	0.510031								-0.377764	FALSE
TPRX1	0.82699	1	0.23072	0.64794	0.038769	0.095202	0.646345	0.81402	1	-0.29091	5950	0.0433315	0.975374	0.0270623	0.975374								-0.0292021	FALSE
TRAFD1	0.055315	0.917069	0.1442	0.590363	-0.016202	0.21229	0.666448	0.26308	1	-0.088101	7424	0.191896	0.862211	1.11857	1.11857								0	FALSE
TSC22D2	0.70697	1	0.24406	0.666534	0.060474	0.81483	1	0.61665	1	0.081993	8832	0.425155	0.283945	0.0980568	0.283945								-0.519326	FALSE
TSC22D3	0.58891	1	0.45317	0.83992	0.049095	0.29104	0.746743	0.69957	1	-0.063805	10860	0.794035	0.398948	0.109401	0.398948									FALSE
TSC22D4	0.52847	1	0.5335	0.886692	-0.025986	0.79828	0.998585	0.95916	1	0.091958	6751	0.110861	0.102696	0.0699172	0.102696								-0.0185163	FALSE
TSHZ1	0.9821	1	0.27165	0.688028	-0.0047663	0.72718	0.96219	0.72845	1	0.039176	10521	0.749297	0.285745	0.0199963	0.285745								0	FALSE
TSHZ3	0.11601	1	0.20065	0.633556	-0.14642	0.62167	0.939928	0.82538	1	-0.046614	8047	0.283061	0.415233	0.494326	0.494326								-0.00848407	FALSE
TTF1	0.80444	1	0.16953	0.629571	0.14274	0.03529	0.468782	0.72727	1	-0.37838	5252	0.0191334	1.43643	0.0464007	1.43643								-0.368933	FALSE
TUB	0.95192	1	0.048662	0.350347	0.24889	0.17626	0.654868	0.81693	1	-0.025643	8271	0.316263	1.30634	0.0117921	1.30634								-0.248256	FALSE
TULP1	0.71333	1	0.29601	0.718821	0.13851	0.037944	0.474521	0.69179	1	0.11126	10706	0.771806	1.21006	0.0746839	1.21006								-0.415765	FALSE
TULP2	0.96384	1	0.12496	0.551913	0.024509	0.54848	0.90989	0.69179	1	0.020269	8182	0.305571	0.598177	0.0282509	0.598177								-0.133854	FALSE
TULP3	0.38146	1	0.18674	0.629571	0.088532	0.37339	0.82256	0.68206	1	-0.085517	8181	0.305008	0.592743	0.214329	0.592743								0	FALSE
TULP4	0.97214	1	0.19484	0.631947	0.11669	0.6852	0.950263	0.24552	0.997749	0.18819	8161	0.299944	0.395416	0.236108	0.395416								-0.0517495	FALSE
TWIST1	0.88217	1	0.058057	0.368916	0.13538	0.35816	0.817835	0.96337	1	-0.038929	9395	0.547552	0.994263	0.00519132	0.994263								0	FALSE
TWIST2	0.95397	1	0.52928	0.886692	0.093983	0.21228	0.666448	0.87533	1	-0.088337	6499	0.0827237	0.446148	0.00630939	0.446148								-0.0268554	FALSE
UBTF	0.80698	1	0.35045	0.775867	0.026461	0.069721	0.646345	0.33238	1	-0.059015	6588	0.0911649	0.938824	0.206776	0.938824								-1	FALSE
UBTFL1	0.06234	0.917069	0.18598	0.629571	0.153	0.21801	0.682029	0.5628	1	-0.040825	10660	0.763365	0.768257	0.816392	0.816392									FALSE
UNCX	0.70314	1	0.10283	0.494715	0.21231	0.97635	1	0.69779	1	0.10244	7693	0.226224	0.479943	0.0757205	0.479943								0	FALSE
USF1	0.77872	1	0.25961	0.675488	-0.023639	0.1304	0.646345	0.90204	1	-0.19289	7393	0.187394	0.82836	0.0220308	0.82836								-0.160503	FALSE
VAX1	0.27112	1	0.2549	0.673406	-0.016428	0.14723	0.646345	0.57707	1	0.059591	6833	0.118739	0.793922	0.350006	0.793922								0	FALSE
VAX2	0.6311	1	0.21325	0.633556	0.054853	0.10283	0.646345	0.59435	1	-0.1246	6546	0.0883512	0.975947	0.129068	0.975947								-0.0154773	FALSE
VENTX	0.38421	1	0.53166	0.886692	0.07373	0.01407	0.256128	0.98585	1	-0.086987	6851	0.120146	1.35555	0.126974	1.35555								-0.190191	FALSE
VSX1	0.50488	1	0.5914	0.902567	0.024213	0.73245	0.96219	0.4869	1	0.064826	9272	0.521666	0.0993207	0.228595	0.228595								0	FALSE
VSX2	0.6984	1	0.56902	0.895896	0.048461	0.94876	1	0.12666	0.808575	0.14627	10183	0.691615	0.0591568	0.518569	0.518569								-0.0662454	FALSE
WDHD1	0.96205	1	0.65473	0.918598	0.026311	0.11226	0.646345	0.90964	1	-0.12406	8926	0.440349	0.576149	0.00355143	0.576149								-1	FALSE
WT1	0.037588	0.848039	0.59141	0.902567	-0.20033	0.43792	0.872699	0.80694	1	-0.048603	13093	0.96314	0.21547	0.865324	0.865324								0	FALSE
XPA	0.60624	1	0.17098	0.629571	0.077591	0.36988	0.817877	0.94673	1	-0.013908	11657	0.882386	0.623715	0.0493373	0.623715								-0.237017	FALSE
YBX2	0.99009	1	0.062907	0.377021	0.19575	0.84442	1	0.39317	1	-0.046755	10546	0.75408	0.679775	0.121167	0.679775								-0.114582	FALSE
YEATS4	0.90996	1	0.0062716	0.183168	0.25382	0.17897	0.654868	0.58882	1	-0.13753	8111	0.290377	2.05818	0.060412	2.05818								-0.962481	FALSE
YY2	0.48636	1	0.48315	0.873112	0.038179	0.016818	0.266056	0.4519	1	-0.12957	10700	0.768993	1.32576	0.257444	1.32576									FALSE
ZBED1	0.93741	1	0.14999	0.590675	0.17707	0.68666	0.950263	0.7321	1	0.07927	6670	0.101857	0.472236	0.0247324	0.472236									FALSE
ZBED3	0.48762	1	0.65031	0.918598	0.1715	0.60936	0.939928	0.80775	1	-0.073867	6677	0.102983	0.117428	0.118697	0.118697								0	FALSE
ZBED4	0.26505	1	0.80745	0.960095	-0.096983	0.36839	0.817835	0.33111	1	0.13736	10920	0.800506	0.181696	0.521008	0.521008								-0.180923	FALSE
ZBED5	0.74304	1	0.52378	0.886692	-0.12752	0.80445	1	0.33477	1	0.063695	9944	0.650816	0.104841	0.225604	0.225604									FALSE
ZBED9	0.78371	1	0.65064	0.918598	0.010508	0.58041	0.933124	0.90513	1	-0.05839	12582	0.944007	0.127617	0.0209306	0.127617								0	FALSE
ZBTB10	0.24203	1	0.82633	0.969666	-0.17639	0.79887	0.998585	0.2022	0.922522	0.14877	9898	0.642938	0.0295163	0.706427	0.706427								0	FALSE
ZBTB11	0.69529	1	0.035196	0.318063	0.19636	0.12387	0.646345	0.89871	1	-0.1975	8652	0.388295	1.55197	0.0368318	1.55197								-1	FALSE
ZBTB12	0.96158	1	0.17612	0.629571	0.11302	0.037487	0.474521	0.86604	1	-0.056087	8011	0.277715	1.40069	0.00649126	1.40069								-0.324002	FALSE
ZBTB14	0.9469	1	0.0097981	0.189572	0.2573	0.55464	0.911224	0.1453	0.823386	-0.047295	8720	0.400675	1.47141	0.386702	1.47141								0	FALSE
ZBTB17	0.11355	1	0.48315	0.873112	-0.20782	0.82195	1	0.75977	1	0.14121	6183	0.0579629	0.11698	0.52628	0.52628								-0.724526	FALSE
ZBTB18	0.80061	1	0.1732	0.629571	0.096886	0.86262	1	0.87111	1	-0.039151	8422	0.344401	0.363071	0.0228495	0.363071								-0.0144568	FALSE
ZBTB2	0.45355	1	0.91116	0.985937	-0.064253	0.70736	0.952013	0.193	0.913393	0.21865	9226	0.509848	0.0326279	0.5218	0.5218								-0.136009	FALSE
ZBTB21	0.33295	1	0.59192	0.902567	-0.10216	0.63021	0.939928	0.34514	1	0.14766	15067	0.99381	0.130254	0.439448	0.439448								0	FALSE
ZBTB22	0.54088	1	0.46715	0.857237	-0.044856	0.28487	0.746743	0.40862	1	-0.022147	7040	0.141531	0.396346	0.255988	0.396346								-0.0686038	FALSE
ZBTB24	0.063197	0.918095	0.2056	0.633556	0.063731	0.1886	0.654868	0.35218	1	-0.14072	8679	0.394204	0.783051	0.970835	0.970835								-0.0495493	FALSE
ZBTB25	0.96709	1	0.025006	0.278187	0.22265	0.16812	0.654868	0.92393	1	-0.034735	8620	0.382105	1.56532	0.00256174	1.56532								-0.0325345	FALSE
ZBTB26	0.12494	1	0.064726	0.377747	-0.077821	0.58779	0.933124	0.85569	1	0.061789	11385	0.853123	0.789375	0.461005	0.789375								0	FALSE
ZBTB3	0.99683	1	0.023176	0.265863	0.27067	0.16356	0.654868	0.86712	1	-0.1051	7881	0.253799	1.60337	0.00420872	1.60337								-0.215319	FALSE
ZBTB32	0.92758	1	0.028988	0.302121	0.2924	0.18462	0.654868	0.35423	1	-0.092867	7666	0.222285	1.47699	0.158467	1.47699								0	FALSE
ZBTB33	0.0571	0.917069	0.59501	0.903099	-0.18976	0.96153	1	0.040758	0.531246	0.25284	11883	0.90574	0.0498321	1.78416	1.78416									FALSE
ZBTB34	0.99751	1	0.014153	0.206825	0.27867	0.09305	0.646345	0.22551	0.981445	-0.11394	9760	0.621272	1.99777	0.251389	1.99777								-0.0942597	FALSE
ZBTB37	0.33225	1	0.67859	0.918936	-0.048948	0.93446	1	0.40475	1	0.028814	10084	0.673607	0.0348123	0.393308	0.393308								-0.0618713	FALSE
ZBTB39	0.33225	1	0.32423	0.755411	0.10575	0.091125	0.646345	0.52642	1	-0.021096	7233	0.164885	0.874195	0.318894	0.874195								-0.3758	FALSE
ZBTB4	0.83053	1	0.85676	0.971252	-0.086093	0.36839	0.817835	0.97413	1	-0.0524	9861	0.637029	0.167746	0.00856035	0.167746								0	FALSE
ZBTB40	0.44987	1	0.76369	0.949524	-0.15827	0.73641	0.966672	0.44737	1	0.0503	10415	0.731007	0.0525278	0.280744	0.280744								-0.123761	FALSE
ZBTB41	0.0068445	0.716657	0.67466	0.918598	-0.31383	0.98389	1	0.048946	0.562089	0.16139	11781	0.892515	0.0288148	2.52063	2.52063								0	FALSE
ZBTB42	0.826	1	0.84143	0.969666	-0.10034	0.27015	0.738988	0.83413	1	0.021863	12435	0.93641	0.248675	0.0242655	0.248675								-0.028535	FALSE
ZBTB45	0.99531	1	0.059203	0.368916	0.23693	0.41542	0.864866	0.99951	1	-0.17981	7955	0.267304	0.936586	5.83153e-06	0.936586								-0.278103	FALSE
ZBTB46	0.98627	1	0.39073	0.79124	0.060128	0.81531	1	0.98906	1	-0.014492	10624	0.759145	0.165591	0.000131654	0.165591								0	FALSE
ZBTB47	0.32114	1	0.5767	0.898093	-0.060093	0.18462	0.654868	0.82905	1	-0.1657	6993	0.133934	0.462241	0.20861	0.462241								-0.0890811	FALSE
ZBTB48	0.87821	1	0.28314	0.698212	0.017966	0.032804	0.445734	0.89772	1	-0.30662	10877	0.796286	1.2778	0.010622	1.2778								0	FALSE
ZBTB49	0.49564	1	0.010299	0.192965	0.10923	0.099346	0.646345	0.32776	1	-0.046778	14492	0.988745	2.09326	0.339432	2.09326								0	FALSE
ZBTB6	0.3931	1	0.9676	0.999611	-0.13947	0.77368	0.991299	0.67887	1	0.012725	15332	0.996624	0.0153102	0.208032	0.208032								-0.0327808	FALSE
ZBTB8B	0.66071	1	0.059275	0.368916	0.044537	0.37422	0.822962	0.50508	1	-0.15795	8853	0.429375	0.971994	0.154931	0.971994								-0.035929	FALSE
ZBTB9	0.69546	1	0.32343	0.754532	0.075974	0.23696	0.697185	0.56307	1	-0.15278	9180	0.495779	0.563042	0.119916	0.563042								-0.119295	FALSE
ZEB2	0.10115	1	0.54371	0.891521	-0.22342	0.92532	1	0.022769	0.447449	0.3323	8946	0.446539	0.0712373	1.78806	1.78806								-0.213859	FALSE
ZFAT	0.1306	1	0.22762	0.645681	0.021518	0.45539	0.872699	0.36043	1	0.036243	9665	0.600732	0.4703	0.71913	0.71913								0	FALSE
ZFHX2	0.92825	1	0.73241	0.942486	-0.017025	0.53779	0.90909	0.76983	1	-0.095576	10315	0.714125	0.118693	0.0201208	0.118693								-0.0486215	FALSE
ZFHX3	0.50069	1	0.25246	0.673378	0.04369	0.62843	0.939928	0.23236	0.991127	0.064249	10998	0.81148	0.346074	0.435789	0.435789								0	FALSE
ZFHX4	0.88872	1	0.84965	0.97072	0.039264	0.88887	1	0.41395	1	-0.031077	10512	0.747327	0.0144624	0.133261	0.133261								-0.168007	FALSE
ZFP1	0.88873	1	0.011255	0.193688	0.24804	0.13893	0.646345	0.77511	1	-0.082948	11127	0.821609	1.93308	0.0242873	1.93308								0	FALSE
ZFP14	0.92012	1	0.034172	0.316806	0.084466	0.98362	1	0.41354	1	0.12267	10703	0.7704	0.830754	0.125999	0.830754								0	FALSE
ZFP2	0.64781	1	0.98059	0.999611	-0.071856	0.95881	1	0.24749	0.997749	0.17228	13985	0.982836	0.000793224	0.343125	0.343125								0	FALSE
ZFP28	0.83052	1	0.44551	0.837884	0.093813	0.75897	0.980388	0.39219	1	0.020462	11655	0.881823	0.151952	0.160467	0.160467								-0.106465	FALSE
ZFP3	0.42445	1	0.76564	0.949712	-0.020611	0.20491	0.666448	0.60999	1	-0.18425	10659	0.762521	0.349228	0.215548	0.349228								-0.0429668	FALSE
ZFP30	0.8017	1	0.56902	0.895896	0.027504	0.77952	0.99394	0.70737	1	-0.022834	9112	0.478897	0.0946674	0.0512109	0.0946674								0	FALSE
ZFP36L1	0.6519	1	0.83973	0.969666	-0.0062204	0.15956	0.654319	0.78101	1	-0.044372	10362	0.725943	0.394368	0.0691395	0.394368								-0.267953	FALSE
ZFP36L2	0.56734	1	0.20625	0.633556	-0.06638	0.057295	0.574068	0.41395	1	-0.042183	8018	0.278559	1.19203	0.240254	1.19203								-0.23844	FALSE
ZFP37	0.29101	1	0.24554	0.666534	-0.14998	0.9576	1	0.51366	1	0.14578	12581	0.943163	0.23995	0.36293	0.36293								-0.0906553	FALSE
ZFP41	0.49455	1	0.028654	0.302121	0.16528	0.12134	0.646345	0.61602	1	-0.14381	9627	0.589477	1.63523	0.176032	1.63523								-0.0981321	FALSE
ZFP42	0.21257	1	0.85911	0.97217	0.028856	0.39584	0.84081	0.073999	0.664337	0.01994	9408	0.551491	0.15066	1.09128	1.09128								0	FALSE
ZFP57	0.83193	1	0.016762	0.231292	0.18886	0.069799	0.646345	0.97442	1	-0.25911	9224	0.50816	2.04248	0.00841043	2.04248								-0.323965	FALSE
ZFP62	0.17531	1	0.70749	0.928711	-0.085547	0.099597	0.646345	0.021768	0.447449	0.024379	12652	0.948227	0.589425	1.60091	1.60091								0	FALSE
ZFP64	0.54089	1	0.21426	0.633556	0.017628	0.15267	0.646345	0.69499	1	-0.27404	7026	0.137029	0.839879	0.128599	0.839879								-0.00826872	FALSE
ZFP69	0.21317	1	0.67498	0.918598	-0.18683	0.99758	1	0.016478	0.412948	0.30358	9947	0.652223	0.027033	1.63146	1.63146								-0.169536	FALSE
ZFP69B	0.12008	1	0.054564	0.363759	-0.086181	0.013631	0.256128	0.99773	1	-0.12342	9018	0.465391	2.21455	0.427102	2.21455								-0.558235	FALSE
ZFP92	0.049013	0.917069	0.85481	0.971252	-0.075482	0.18791	0.654868	0.92682	1	0.063788	9149	0.489871	0.342599	0.730793	0.730793									FALSE
ZFPM1	0.7812	1	0.76369	0.949524	0.024729	0.0080738	0.205304	0.96805	1	-0.13038	7957	0.267867	1.42548	0.0143351	1.42548								-0.0515755	FALSE
ZFPM2	0.95125	1	0.79643	0.956543	-0.0076877	0.073398	0.646345	0.9562	1	-0.27899	8171	0.301913	0.648896	0.00183507	0.648896								0	FALSE
ZGLP1	0.6217	1	0.48975	0.873871	0.08959	0.056867	0.574068	0.98395	1	-0.18703	10188	0.693303	0.894214	0.0398293	0.894214								-0.0100905	FALSE
ZGPAT	0.40446	1	0.052879	0.358098	-0.030536	0.7777	0.992331	0.29014	1	0.18443	8358	0.333427	0.76357	0.433229	0.76357								-0.14029	FALSE
ZHX2	0.90506	1	0.18598	0.629571	0.032494	0.14847	0.646345	0.76281	1	-0.17995	12251	0.926843	0.897131	0.0240271	0.897131								0	FALSE
ZIC1	0.78747	1	0.79282	0.956543	0.0061059	0.46348	0.872699	0.91369	1	-0.13492	9736	0.616207	0.133515	0.0193788	0.133515								0	FALSE
ZIC2	0.02248	0.754997	0.89442	0.979994	-0.37809	0.92602	1	0.017863	0.412948	0.32951	9114	0.47946	0.00686114	2.45077	2.45077								0	FALSE
ZIC3	0.79598	1	0.017346	0.232152	0.2654	0.61883	0.939928	0.29763	1	-0.046899	8804	0.416995	1.22617	0.238016	1.22617									FALSE
ZIC4	0.87215	1	0.076635	0.423636	0.12987	0.17969	0.654868	0.35253	1	0.072173	7403	0.189083	1.13799	0.173873	1.13799								0	FALSE
ZIC5	0.42036	1	0.25384	0.673378	-0.16253	0.21067	0.666448	0.62383	1	-0.10553	9636	0.593416	0.677609	0.212371	0.677609								-0.0161846	FALSE
ZIK1	0.53174	1	0.49594	0.874344	-0.065647	0.4251	0.869967	0.20041	0.922522	-0.076374	7268	0.171075	0.268395	0.461972	0.461972								0	FALSE
ZIM2	0.98278	1	0.93149	0.993256	0.0484	0.38029	0.82436	0.24056	0.99351	0.076564	11356	0.85031	0.141547	0.238547	0.238547								0	FALSE
ZIM3	0.57379	1	0.36085	0.778536	0.13452	0.14238	0.646345	0.76451	1	-0.15305	11288	0.839617	0.690593	0.0968362	0.690593								0	FALSE
ZKSCAN2	0.11712	1	0.89423	0.979994	-0.14058	0.14276	0.646345	0.14847	0.825518	0.11217	9262	0.516882	0.408452	1.05627	1.05627								-0.146475	FALSE
ZKSCAN3	0.82903	1	0.57058	0.895896	0.026214	0.42674	0.869967	0.9921	1	-0.05794	11228	0.832302	0.23102	0.00735004	0.23102								-0.0801866	FALSE
ZKSCAN4	0.98345	1	0.074755	0.41713	0.19315	0.20866	0.666448	0.27759	1	0.21038	7898	0.255768	1.09422	0.202437	1.09422								-0.0679043	FALSE
ZKSCAN5	0.89035	1	0.67567	0.918598	0.055181	0.18439	0.654868	0.59989	1	0.066982	7464	0.198649	0.415589	0.0609401	0.415589								-0.292456	FALSE
ZKSCAN7	0.10886	1	0.068453	0.390851	0.0053759	0.95086	1	0.42871	1	0.10671	9297	0.528981	0.61455	0.721943	0.721943								0	FALSE
ZMAT1	0.3362	1	0.38167	0.779462	-0.059437	0.058319	0.574068	0.084361	0.681415	-0.09946	12432	0.935847	0.970806	0.888039	0.970806									FALSE
ZMAT4	0.63604	1	0.75823	0.949524	-0.019763	0.88148	1	0.99166	1	0.059374	12015	0.9139	0.0279532	0.0355416	0.0355416								0	FALSE
ZMIZ1	0.23562	1	0.033583	0.31519	-0.23191	0.47263	0.872699	0.011422	0.363066	0.3446	7779	0.235791	1.08813	1.73008	1.73008								-0.283954	FALSE
ZMIZ2	0.22902	1	0.80994	0.961773	-0.18748	0.99662	1	0.022547	0.447449	0.34884	7980	0.272369	0.00873418	1.49004	1.49004								-0.00423989	FALSE
ZNF10	0.6602	1	0.30493	0.727338	-0.080345	0.57788	0.933124	0.02876	0.516683	-0.013493	9852	0.63534	0.316836	1.02571	1.02571								-0.0730632	FALSE
ZNF100	0.99921	1	0.0081405	0.187588	0.24053	0.13185	0.646345	0.9974	1	-0.19773	9045	0.469893	2.07512	2.49528e-06	2.07512								-0.365986	FALSE
ZNF107	0.83426	1	0.071435	0.401833	0.017782	0.098073	0.646345	0.20834	0.93175	-0.14618	12501	0.941474	1.37922	0.320626	1.37922								0	FALSE
ZNF112	0.16851	1	0.27645	0.690688	0.081021	0.33038	0.79727	0.65809	1	-0.034715	11096	0.819358	0.508755	0.450051	0.508755								0	FALSE
ZNF114	0.93023	1	0.21275	0.633556	0.11375	0.93047	1	0.28068	1	0.14075	10116	0.679516	0.285176	0.213451	0.285176								-0.0515782	FALSE
ZNF121	0.05304	0.917069	0.99395	0.99969	-0.10319	0.58818	0.933124	0.66937	1	0.090897	10148	0.685988	0.0465105	0.812428	0.812428								-0.0809901	FALSE
ZNF124	0.12889	1	0.19283	0.631947	-0.13428	0.96676	1	0.085073	0.681415	0.052419	10007	0.660383	0.301412	1.2186	1.2186								-0.0497019	FALSE
ZNF132	0.78526	1	0.046827	0.350347	0.20251	0.28947	0.746743	0.6869	1	-0.13817	7654	0.220597	1.14354	0.0593006	1.14354								-0.160056	FALSE
ZNF133	0.5808	1	0.29934	0.719203	0.022452	0.1297	0.646345	0.011856	0.363861	-0.20896	10420	0.732133	0.782639	1.38546	1.38546								-0.487873	FALSE
ZNF134	0.91933	1	0.74295	0.949524	0.0063454	0.42716	0.869967	0.64187	1	-0.09587	11768	0.890827	0.166472	0.0451061	0.166472								-0.0663992	FALSE
ZNF135	0.37087	1	0.78052	0.954303	-0.085704	0.41543	0.864866	0.40563	1	0.14105	11295	0.84215	0.161507	0.361117	0.361117								-0.083595	FALSE
ZNF136	0.43014	1	0.26927	0.688028	0.02556	0.3356	0.800753	0.73377	1	-0.029547	11477	0.862127	0.512016	0.167745	0.512016								0	FALSE
ZNF138	0.30729	1	0.96128	0.999611	-0.15444	0.80174	1	0.32632	1	0.14521	10369	0.726505	0.0125873	0.480315	0.480315								-0.191696	FALSE
ZNF14	0.17286	1	0.94369	0.996303	-0.18674	0.72173	0.96206	0.54018	1	0.05011	13488	0.970174	0.0256404	0.501992	0.501992								0	FALSE
ZNF140	0.21016	1	0.8351	0.969666	-0.020804	0.56836	0.924761	0.93963	1	-0.01523	11377	0.851998	0.0817918	0.285835	0.285835								0	FALSE
ZNF141	0.30378	1	0.98753	0.999611	-0.16736	0.87082	1	0.53959	1	0.098775	10795	0.786156	0.00449565	0.336918	0.336918								-0.113115	FALSE
ZNF142	0.57064	1	0.67466	0.918598	0.080009	0.19094	0.654868	0.88868	1	-0.12789	9225	0.509004	0.405812	0.0698379	0.405812								-0.0761045	FALSE
ZNF146	0.64337	1	0.9756	0.999611	-0.095937	0.18317	0.654868	0.4903	1	0.13509	12183	0.923467	0.312979	0.167877	0.312979								0	FALSE
ZNF154	0.15448	1	0.98186	0.999611	-0.21483	0.89877	1	0.83837	1	0.0839	9645	0.59426	0.00313596	0.404249	0.404249								0	FALSE
ZNF155	0.80016	1	0.33793	0.766255	-0.036452	0.17834	0.654868	0.91172	1	-0.10946	8896	0.437254	0.639116	0.0179151	0.639116								-0.301889	FALSE
ZNF157	0.83956	1	0.58607	0.900661	-0.051893	0.5804	0.933124	0.36796	1	-0.034364	10035	0.664603	0.150604	0.172757	0.172757									FALSE
ZNF16	0.67206	1	0.36854	0.778536	-0.064893	0.48209	0.883753	0.66222	1	-0.064562	11086	0.818796	0.31457	0.0940154	0.31457								0	FALSE
ZNF160	0.63521	1	0.22338	0.641321	0.022245	0.92779	1	0.9518	1	-0.012484	8696	0.395611	0.272926	0.0415202	0.272926								0	FALSE
ZNF165	0.78099	1	0.24554	0.666534	-0.051678	0.63752	0.939928	0.97607	1	0.042545	9295	0.528419	0.349859	0.0135866	0.349859								-0.00805982	FALSE
ZNF169	0.97413	1	0.049302	0.350617	0.25924	0.019499	0.291663	0.74795	1	-0.21752	9518	0.568092	2.11691	0.0180469	2.11691								-0.339282	FALSE
ZNF17	0.56734	1	0.19026	0.630667	0.072225	0.38604	0.825906	0.87211	1	-0.12192	8211	0.30951	0.576371	0.0742085	0.576371								-0.119207	FALSE
ZNF174	0.26334	1	0.98103	0.999611	-0.1194	0.73215	0.96219	0.060927	0.633748	0.22529	9955	0.653348	0.019565	1.08435	1.08435								-0.364329	FALSE
ZNF175	0.42388	1	0.17612	0.629571	-0.1232	0.58638	0.933124	0.21287	0.94589	0.13356	12237	0.925718	0.471414	0.512477	0.512477								0	FALSE
ZNF177	0.6729	1	0.064148	0.377747	0.061991	0.21182	0.666448	0.9659	1	-0.084334	9663	0.597918	1.14269	0.0315221	1.14269								0	FALSE
ZNF18	0.86347	1	0.21354	0.633556	0.14962	0.60664	0.939928	0.59507	1	-0.0013835	10643	0.761396	0.404181	0.067543	0.404181								-0.036021	FALSE
ZNF180	0.91307	1	0.296	0.718821	0.07712	0.2355	0.697185	0.58456	1	-0.0010846	10518	0.748452	0.592828	0.0610555	0.592828								0	FALSE
ZNF181	0.40948	1	0.75446	0.949524	-0.1837	0.92735	1	0.41883	1	0.10759	9663	0.597918	0.0224835	0.324324	0.324324								-0.0744875	FALSE
ZNF182	0.54826	1	0.048429	0.350347	0.25534	0.49368	0.88844	0.2652	1	0.23718	7255	0.169949	0.946264	0.370828	0.946264									FALSE
ZNF184	0.78527	1	0.017274	0.232152	0.20808	0.463	0.872699	0.96186	1	-0.088102	10785	0.78475	1.33146	0.0144509	1.33146								0	FALSE
ZNF189	0.87859	1	0.68628	0.92478	-0.1214	0.88474	1	0.34835	1	0.11136	8760	0.408554	0.0409013	0.174948	0.174948								0	FALSE
ZNF19	0.17972	1	0.93632	0.994426	-0.20412	0.89229	1	0.10088	0.72407	0.21807	13330	0.966235	0.00627525	1.04175	1.04175								0	FALSE
ZNF195	0.64781	1	0.1436	0.590363	0.14116	0.85308	1	0.92414	1	-0.0089076	12753	0.952167	0.420547	0.0429614	0.420547								-0.109343	FALSE
ZNF2	0.8988	1	0.83293	0.969666	0.067726	0.93446	1	0.69639	1	0.018463	9378	0.544176	0.0117151	0.0365986	0.0365986								0	FALSE
ZNF20	0.8786	1	0.75823	0.949524	-0.086155	0.94462	1	0.063536	0.636151	0.20145	11773	0.891953	0.0198704	0.663734	0.663734								-0.154168	FALSE
ZNF200	0.50723	1	0.22562	0.644621	-0.065085	0.92734	1	0.79179	1	0.0081448	8305	0.322454	0.270408	0.11464	0.270408								0	FALSE
ZNF202	0.94885	1	0.37967	0.779462	0.076113	0.46863	0.872699	0.90382	1	0.02943	9398	0.549522	0.314175	0.0046541	0.314175								0	FALSE
ZNF205	0.18148	1	0.1823	0.629571	0.015991	0.36781	0.817835	0.39803	1	0.0689	8359	0.334271	0.605119	0.581608	0.605119								-0.261726	FALSE
ZNF208	0.055771	0.917069	0.65473	0.918598	-0.21551	0.94493	1	0.27419	1	0.14542	15196	0.994373	0.0382245	1.10117	1.10117								-0.240205	FALSE
ZNF211	0.626	1	0.91334	0.987096	-0.044238	0.14203	0.646345	0.048835	0.562089	0.13488	10132	0.683174	0.403776	0.862669	0.862669								0	FALSE
ZNF213	0.9771	1	0.75823	0.949524	-0.046987	0.29104	0.746743	0.99649	1	-0.15609	7232	0.164322	0.256389	0.000151903	0.256389								-0.0393786	FALSE
ZNF214	0.55528	1	0.24355	0.666534	0.025444	0.61754	0.939928	0.20102	0.922522	0.10302	13527	0.9713	0.361182	0.4481	0.4481								0	FALSE
ZNF215	0.69808	1	0.18491	0.629571	0.0056097	0.20929	0.666448	0.88594	1	0.13418	9889	0.641531	0.783706	0.038274	0.783706								0	FALSE
ZNF221	0.061661	0.917069	0.6551	0.918598	-0.080683	0.4251	0.869967	0.083733	0.681415	0.11952	10356	0.723692	0.197572	1.49009	1.49009								0	FALSE
ZNF222	0.42985	1	0.72352	0.942111	-0.1277	0.70807	0.952013	0.1213	0.799822	0.11662	12466	0.938098	0.0680587	0.685807	0.685807								-0.0996492	FALSE
ZNF223	0.21669	1	0.16683	0.629571	-0.073814	0.84484	1	0.78473	1	-0.08563	12193	0.924029	0.379749	0.326694	0.379749								0	FALSE
ZNF224	0.58298	1	0.48285	0.873112	-0.0095722	0.23383	0.697185	0.14667	0.823386	0.20664	9265	0.519696	0.444695	0.529033	0.529033								-0.00892201	FALSE
ZNF225	0.87682	1	0.25464	0.673406	-0.053286	0.13484	0.646345	0.80178	1	-0.2406	7602	0.214406	0.823617	0.0219373	0.823617								-0.0808384	FALSE
ZNF227	0.23598	1	0.81996	0.967858	-0.18462	0.091898	0.646345	0.81361	1	0.047997	10988	0.810355	0.568342	0.293416	0.568342								-0.13142	FALSE
ZNF229	0.42293	1	0.75823	0.949524	-0.077069	0.74418	0.971613	0.32963	1	0.041211	7709	0.228475	0.052002	0.3829	0.3829								-0.061969	FALSE
ZNF23	0.70726	1	0.20243	0.633556	0.11443	0.47194	0.872699	0.47743	1	0.041999	15216	0.994935	0.495019	0.15226	0.495019								0	FALSE
ZNF230	0.24971	1	0.18492	0.629571	-0.30725	0.63942	0.939928	0.5271	1	0.15027	5923	0.042206	0.430989	0.399541	0.430989								-0.0519846	FALSE
ZNF232	0.76804	1	0.36573	0.778536	0.080493	0.98739	1	0.94673	1	0.036908	11793	0.893641	0.137311	0.0182589	0.137311								-0.173035	FALSE
ZNF233	0.72916	1	0.26218	0.67636	0.16126	0.12133	0.646345	0.89092	1	-0.30978	8997	0.459764	0.849271	0.0315887	0.849271								-0.108198	FALSE
ZNF234	0.22348	1	0.045175	0.345154	-0.13389	0.33841	0.802092	0.16344	0.855664	0.23914	11394	0.854811	1.10127	0.802952	1.10127								0	FALSE
ZNF235	0.8489	1	0.81996	0.967858	0.024667	0.13127	0.646345	0.80775	1	-0.22851	7834	0.244232	0.458974	0.0248327	0.458974								-0.0660546	FALSE
ZNF236	0.405	1	0.9054	0.982688	-0.13523	0.53902	0.909124	0.14934	0.825518	0.11685	7252	0.169387	0.076688	0.637969	0.637969								-0.539699	FALSE
ZNF239	0.48317	1	0.21378	0.633556	0.049268	0.45512	0.872699	0.80147	1	-0.16214	7710	0.229038	0.489463	0.122269	0.489463								-0.0527336	FALSE
ZNF248	0.4372	1	0.99209	0.999611	-0.13743	0.89638	1	0.61308	1	0.055263	12077	0.918402	0.00277442	0.206947	0.206947								-0.0457051	FALSE
ZNF25	0.88264	1	0.6783	0.918936	-0.018911	0.15549	0.646345	0.79099	1	-0.13253	9601	0.5861	0.465081	0.0227276	0.465081								-0.0622102	FALSE
ZNF250	0.82349	1	0.039729	0.336246	0.20375	0.68774	0.950263	0.40023	1	0.089322	8549	0.369724	0.900709	0.157766	0.900709								-0.110158	FALSE
ZNF251	0.93131	1	0.47983	0.873112	0.11358	0.10854	0.646345	0.96072	1	-0.17184	10090	0.67417	0.686181	0.00250285	0.686181								0	FALSE
ZNF253	0.78851	1	0.69537	0.92508	-0.023006	0.20568	0.666448	0.99695	1	-0.18333	10105	0.676984	0.375544	0.0108649	0.375544								-0.635736	FALSE
ZNF254	0.54514	1	0.088016	0.469067	0.1508	0.30323	0.757645	0.20173	0.922522	-0.065821	5644	0.0275746	0.908695	0.45255	0.908695								-0.232937	FALSE
ZNF256	0.4325	1	0.91636	0.988933	-0.085703	0.9828	1	0.28003	1	0.10247	8766	0.409116	0.0022261	0.423905	0.423905								0	FALSE
ZNF257	0.01778	0.724171	0.57601	0.897804	-0.10146	0.34576	0.807138	0.18188	0.899271	0.10509	10578	0.756331	0.283549	1.662	1.662								0	FALSE
ZNF26	0.79154	1	0.58607	0.900661	0.05984	0.28127	0.746743	0.90716	1	-0.023124	11495	0.866629	0.335342	0.0195962	0.335342								-0.0386399	FALSE
ZNF260	0.42338	1	0.67466	0.918598	-0.079675	0.44056	0.872699	0.51908	1	0.027561	11326	0.845245	0.181879	0.257466	0.257466								0	FALSE
ZNF263	0.5131	1	0.20687	0.633556	-0.047258	0.34233	0.803055	0.77076	1	0.020242	9036	0.467642	0.587845	0.117848	0.587845								-0.0685918	FALSE
ZNF264	0.43214	1	0.022959	0.265863	0.21667	0.1499	0.646345	0.58493	1	-0.18764	6631	0.0998875	1.639	0.221559	1.639								0	FALSE
ZNF266	0.41292	1	0.58568	0.900661	-0.0901	0.46975	0.872699	0.41394	1	-0.083619	9795	0.626337	0.200536	0.32526	0.32526								-0.0207264	FALSE
ZNF267	0.61566	1	0.14331	0.590363	-0.0631	0.67378	0.950263	0.74408	1	-0.052237	9070	0.474676	0.491772	0.0884567	0.491772								0	FALSE
ZNF268	0.73742	1	0.81082	0.962175	-0.0403	0.8944	1	0.16344	0.855664	0.13405	14501	0.989308	0.0185386	0.425342	0.425342								0	FALSE
ZNF274	0.71003	1	0.64445	0.918598	-0.033952	0.95859	1	0.43294	1	0.14561	8024	0.279685	0.0384323	0.173918	0.173918									FALSE
ZNF275	0.71107	1	0.064142	0.377747	0.046134	0.43821	0.872699	0.8881	1	-0.045573	11193	0.826674	0.891096	0.0353755	0.891096									FALSE
ZNF277	0.3299	1	0.37403	0.779462	-0.088637	0.39584	0.84081	0.17063	0.869843	0.080649	11732	0.887451	0.365656	0.661041	0.661041								-0.0735874	FALSE
ZNF28	0.53762	1	0.011317	0.193688	0.10604	0.53779	0.90909	0.18665	0.910068	-0.10236	9545	0.574564	1.4302	0.480098	1.4302								-0.104936	FALSE
ZNF280A	0.44422	1	0.54293	0.891521	-0.10585	0.65524	0.945729	0.3355	1	-0.10722	10121	0.681486	0.140605	0.363777	0.363777								0	FALSE
ZNF280B	0.016979	0.724171	0.19764	0.633556	-0.35033	0.44183	0.872699	0.57805	1	-0.043591	8663	0.390264	0.522547	1.25809	1.25809								0	FALSE
ZNF280C	0.39589	1	0.95468	0.999611	-0.14982	0.94058	1	0.17548	0.87499	0.19332	10118	0.68036	0.00234873	0.593905	0.593905									FALSE
ZNF282	0.93971	1	0.51267	0.87926	0.13109	0.31601	0.773432	0.88309	1	-0.073158	11589	0.873945	0.340196	0.00672901	0.340196								0	FALSE
ZNF283	0.86102	1	0.44428	0.837884	0.10676	0.50613	0.890223	0.96128	1	0.0059203	7516	0.20484	0.251487	0.00690858	0.251487								-0.283241	FALSE
ZNF284	0.7694	1	0.85696	0.971252	-0.13219	0.71672	0.959224	0.12961	0.808575	0.26936	8219	0.310636	0.0392522	0.481989	0.481989								-0.538677	FALSE
ZNF285	0.59841	1	0.53072	0.886692	-0.099482	0.26142	0.723688	0.93053	1	-0.058689	8644	0.386044	0.384287	0.05411	0.384287								-0.156853	FALSE
ZNF286A	0.66856	1	0.83128	0.969666	-0.025341	0.23897	0.698902	0.24568	0.997749	0.12674	12878	0.954699	0.284237	0.336347	0.336347								0	FALSE
ZNF287	0.52678	1	0.19701	0.633556	0.12856	0.3169	0.773432	0.025718	0.476846	-0.093631	9949	0.652786	0.627826	1.14373	1.14373								-0.072839	FALSE
ZNF296	0.91221	1	0.033577	0.31519	0.2755	0.095208	0.646345	0.65243	1	-0.07265	7389	0.186832	1.66626	0.0438316	1.66626								-0.0243863	FALSE
ZNF30	0.55527	1	0.23072	0.64794	0.11258	0.28853	0.746743	0.59545	1	-0.17325	9178	0.495217	0.607408	0.15704	0.607408								0	FALSE
ZNF302	0.40446	1	0.91843	0.988933	-0.14515	0.0085855	0.212252	0.56598	1	-0.31492	9536	0.571469	1.33657	0.246854	1.33657								0	FALSE
ZNF304	0.21972	1	0.84788	0.970548	-0.26019	0.86885	1	0.42728	1	0.16495	6491	0.0815982	0.0169103	0.50034	0.50034								0	FALSE
ZNF316	0.69171	1	0.51769	0.885188	-0.036983	0.73215	0.96219	0.93562	1	-0.1352	9263	0.518008	0.126831	0.0320839	0.126831									FALSE
ZNF317	0.51773	1	0.47744	0.872532	0.074908	0.70973	0.952013	0.22637	0.982589	-0.064978	9039	0.468486	0.151468	0.433611	0.433611								-0.661523	FALSE
ZNF318	0.6153	1	0.91116	0.985937	-0.090673	0.66345	0.950263	0.48352	1	-0.0078315	9664	0.599325	0.0415404	0.181653	0.181653								-0.251805	FALSE
ZNF319	0.8042	1	0.040875	0.336246	0.19832	0.7741	0.991299	0.96338	1	0.008667	9667	0.60242	0.851064	0.0121203	0.851064								-0.111251	FALSE
ZNF32	0.68795	1	0.091081	0.476713	0.19046	0.23188	0.697185	0.77809	1	-0.04332	10101	0.67614	0.988892	0.0605727	0.988892								0	FALSE
ZNF320	0.93195	1	0.25246	0.673378	0.068372	0.23865	0.698902	0.95778	1	-0.12948	13547	0.972425	0.639205	0.00260722	0.639205								0	FALSE
ZNF322	0.86609	1	0.1232	0.549765	0.10935	0.17833	0.654868	0.69718	1	-0.047224	9748	0.617333	0.975292	0.0417062	0.975292								-0.192826	FALSE
ZNF324	0.78579	1	0.61908	0.918598	-0.074307	0.70973	0.952013	0.14565	0.823386	0.32344	5895	0.0388295	0.0965184	0.440651	0.440651								-0.168442	FALSE
ZNF324B	0.71059	1	0.12354	0.549765	0.035096	0.23264	0.697185	0.88644	1	-0.069484	7136	0.155318	0.883549	0.0357243	0.883549								-0.146456	FALSE
ZNF329	0.32662	1	0.24355	0.666534	0.099466	0.2924	0.746743	0.74825	1	-0.1347	11214	0.829488	0.586087	0.230078	0.586087								-0.0521891	FALSE
ZNF333	0.83132	1	0.90623	0.982989	-0.039399	0.1471	0.646345	0.99044	1	-0.052037	7948	0.266742	0.395846	0.00727327	0.395846								-0.194183	FALSE
ZNF334	0.99615	1	0.59192	0.902567	0.11112	0.46025	0.872699	0.99314	1	-0.055079	10315	0.714125	0.202946	2.48744e-05	0.202946								0	FALSE
ZNF335	0.55329	1	0.70693	0.928711	0.076333	0.18397	0.654868	0.33903	1	-0.12817	9984	0.65785	0.403031	0.299722	0.403031								-0.52084	FALSE
ZNF337	0.90588	1	0.50444	0.877322	0.024466	0.86027	1	0.43198	1	0.15066	9792	0.625774	0.0989633	0.120062	0.120062								0	FALSE
ZNF33A	0.90158	1	0.14527	0.590363	0.088689	0.8597	1	0.048456	0.562089	0.099309	10276	0.706528	0.414879	0.743624	0.743624								0	FALSE
ZNF33B	0.36319	1	0.60822	0.909772	-0.15491	0.45237	0.872699	0.3384	1	0.049265	11990	0.912212	0.20052	0.419585	0.419585								-0.370241	FALSE
ZNF34	0.8923	1	0.47927	0.873112	-0.0069205	0.13394	0.646345	0.73466	1	-0.027606	7097	0.148565	0.618959	0.0304114	0.618959								-0.173674	FALSE
ZNF341	0.52389	1	0.077959	0.425697	-0.080992	0.99353	1	0.40023	1	0.16106	6741	0.107485	0.559739	0.269839	0.559739								0	FALSE
ZNF343	0.48859	1	0.53105	0.886692	-0.1055	0.27055	0.738988	0.90348	1	-0.031684	10750	0.778841	0.374241	0.0956068	0.374241								0	FALSE
ZNF345	0.47279	1	0.5335	0.886692	-0.10286	0.59787	0.939928	0.026252	0.481729	0.27438	12750	0.951604	0.165302	1.17465	1.17465								0	FALSE
ZNF346	0.66878	1	0.0086244	0.187588	0.22855	0.070522	0.646345	0.86098	1	-0.034318	11948	0.910523	2.29141	0.0488364	2.29141								-0.0730867	FALSE
ZNF347	0.42603	1	0.631	0.918598	-0.081312	0.55945	0.914202	0.16169	0.851558	0.18583	10975	0.807259	0.142313	0.596582	0.596582								0	FALSE
ZNF35	0.13086	1	0.93547	0.994426	-0.06347	0.20733	0.666448	0.066334	0.636151	-0.0013773	9614	0.587507	0.290679	1.30204	1.30204								0	FALSE
ZNF350	0.89528	1	0.091275	0.476713	0.11025	0.96613	1	0.29734	1	0.069219	11468	0.861564	0.519529	0.208646	0.519529								-0.0385335	FALSE
ZNF354A	0.52313	1	0.33453	0.763118	0.02383	0.28127	0.746743	0.17549	0.87499	0.21687	11892	0.90771	0.499654	0.507182	0.507182								0	FALSE
ZNF354B	0.81856	1	0.11306	0.517772	-0.046601	0.28777	0.746743	0.27419	1	-0.013957	8817	0.420371	0.84169	0.251977	0.84169								0	FALSE
ZNF354C	0.020806	0.74869	0.9591	0.999611	-0.29906	0.68082	0.950263	0.34163	1	0.10533	10725	0.776027	0.0309181	1.37399	1.37399								0	FALSE
ZNF358	0.32757	1	0.32598	0.75751	0.077733	0.76825	0.987357	0.52966	1	0.11383	8679	0.394204	0.223898	0.321118	0.321118								0	FALSE
ZNF365	0.48527	1	0.63853	0.918598	-0.12201	0.18541	0.654868	0.60387	1	-0.174	7558	0.211593	0.430618	0.185266	0.430618								0	FALSE
ZNF366	0.43015	1	0.37916	0.779462	0.13119	0.14047	0.646345	0.29088	1	0.0080742	12430	0.935284	0.678919	0.414332	0.678919								-0.0716314	FALSE
ZNF37A	0.81726	1	0.31547	0.741783	0.070749	0.36781	0.817835	0.98599	1	-0.094203	8344	0.330895	0.436573	0.00886686	0.436573								-0.113624	FALSE
ZNF382	0.24272	1	0.23188	0.64794	-0.1954	0.96807	1	0.15495	0.840905	0.19783	12598	0.945976	0.251936	0.793208	0.793208								0	FALSE
ZNF383	0.95573	1	0.55177	0.892712	-0.0063945	0.52104	0.896592	0.91158	1	-0.030574	10037	0.665166	0.189854	0.00378278	0.189854								-0.301591	FALSE
ZNF384	0.86995	1	0.67239	0.918598	-0.10171	0.54968	0.910168	0.39497	1	0.11971	9583	0.581598	0.132253	0.148335	0.148335								-0.195711	FALSE
ZNF385B	0.70753	1	0.99287	0.999611	-0.076153	0.69095	0.950263	0.49845	1	-0.0092569	11551	0.871131	0.0247765	0.142529	0.142529								0	FALSE
ZNF385C	0.616	1	0.040992	0.336246	-0.079894	0.20288	0.666448	0.95081	1	-0.17948	8742	0.404615	1.31742	0.0462315	1.31742									FALSE
ZNF385D	0.47418	1	0.37948	0.779462	-0.017988	0.41542	0.864866	0.12361	0.80301	0.15358	9910	0.643782	0.347872	0.648035	0.648035								0	FALSE
ZNF391	0.82993	1	0.0062716	0.183168	0.1621	0.14047	0.646345	0.038016	0.531246	-0.20228	10249	0.702026	2.15008	0.852031	2.15008								0	FALSE
ZNF394	0.85567	1	0.14491	0.590363	0.22615	0.0065886	0.183246	0.96122	1	-0.41995	6391	0.0706246	2.11952	0.00734948	2.11952								-0.0759611	FALSE
ZNF396	0.85728	1	0.27366	0.688028	0.093912	0.075039	0.646345	0.77511	1	-0.15667	9710	0.609454	0.998582	0.0286828	0.998582								0	FALSE
ZNF397	0.98297	1	0.75824	0.949524	-0.046415	0.78242	0.99499	0.81248	1	0.01237	10947	0.804164	0.0443048	0.00956746	0.0443048								-0.0633845	FALSE
ZNF404	0.89184	1	0.52854	0.886692	0.085495	0.18859	0.654868	0.91172	1	-0.15528	10045	0.66798	0.482125	0.00818356	0.482125								0	FALSE
ZNF407	0.23598	1	0.039952	0.336246	-0.10656	0.46215	0.872699	0.58981	1	-0.20629	5133	0.0174451	1.03541	0.383369	1.03541								-0.758146	FALSE
ZNF41	0.27445	1	0.85892	0.97217	-0.087361	0.12819	0.646345	0.88102	1	-0.2032	11105	0.820484	0.452186	0.232796	0.452186									FALSE
ZNF410	0.59841	1	0.44551	0.837884	-0.048539	0.070517	0.646345	0.15609	0.844488	-0.024942	4765	0.00956669	0.853471	0.501893	0.853471								0	FALSE
ZNF415	0.81857	1	0.37987	0.779462	0.030604	0.42716	0.869967	0.56197	1	-0.11368	10021	0.662352	0.339753	0.0876651	0.339753								-0.0244387	FALSE
ZNF416	0.89509	1	0.39345	0.793101	0.054064	0.39325	0.838306	0.9654	1	-0.14877	11013	0.812606	0.353149	0.0042248	0.353149								-0.00443411	FALSE
ZNF417	0.46517	1	0.62482	0.918598	-0.061736	0.59096	0.934197	0.051683	0.585956	0.22374	10770	0.781654	0.132461	0.944365	0.944365								-0.0540755	FALSE
ZNF419	0.91354	1	0.51299	0.87926	0.00013446	0.1076	0.646345	0.92578	1	-0.1967	10635	0.760833	0.667367	0.00549035	0.667367								0	FALSE
ZNF420	0.01372	0.724171	0.72579	0.942309	-0.20587	0.59972	0.939928	0.69156	1	-0.038207	11517	0.86888	0.0983655	1.27018	1.27018								0	FALSE
ZNF423	0.34422	1	0.55493	0.893152	0.017601	0.32097	0.777322	0.71555	1	-0.1864	8970	0.454699	0.31388	0.2281	0.31388								0	FALSE
ZNF425	0.98708	1	0.048812	0.350347	-0.026904	0.5804	0.933124	0.59088	1	0.041755	9861	0.637029	0.888418	0.0468684	0.888418								-0.269645	FALSE
ZNF426	0.11015	1	0.37987	0.779462	-0.070929	0.70024	0.951897	0.34902	1	0.03873	11293	0.841306	0.208834	0.785905	0.785905								-0.202351	FALSE
ZNF43	0.96658	1	0.76369	0.949524	0.055451	0.093879	0.646345	0.46505	1	0.080122	8541	0.367192	0.583969	0.0920862	0.583969								0	FALSE
ZNF431	0.018247	0.724171	0.94622	0.997201	-0.28829	0.92957	1	0.050042	0.570989	0.30849	11674	0.883512	0.00329605	2.13646	2.13646								-0.187273	FALSE
ZNF433	0.20943	1	0.6219	0.918598	-0.0040217	0.30435	0.757645	0.45157	1	0.090064	11771	0.89139	0.297282	0.498105	0.498105								-0.0290624	FALSE
ZNF436	0.35124	1	0.34801	0.775867	-0.12669	0.14991	0.646345	0.79857	1	-0.19218	7946	0.266179	0.685624	0.195824	0.685624								-0.236276	FALSE
ZNF438	0.035735	0.848039	0.57226	0.895896	-0.07523	0.90724	1	0.44555	1	0.13008	15059	0.993247	0.0657526	1.08704	1.08704								0	FALSE
ZNF439	0.69529	1	0.81656	0.965761	-0.064583	0.11791	0.646345	0.12782	0.808575	0.18219	9573	0.579066	0.492651	0.517138	0.517138								0	FALSE
ZNF441	0.13018	1	0.034795	0.317619	0.035202	0.50723	0.890401	0.94478	1	-0.07369	10091	0.674733	1.0511	0.419375	1.0511								-0.154676	FALSE
ZNF442	0.025	0.794643	0.41641	0.811843	-0.056719	0.65247	0.94422	0.39803	1	-0.054756	10323	0.716376	0.20361	1.25317	1.25317								-0.133688	FALSE
ZNF443	0.24906	1	0.14527	0.590363	0.089349	0.86779	1	0.43832	1	0.067591	13014	0.959482	0.412134	0.454742	0.454742								0	FALSE
ZNF445	0.73873	1	0.058052	0.368916	0.099486	0.10854	0.646345	0.61666	1	0.032247	9759	0.620709	1.41762	0.0895238	1.41762								-0.106877	FALSE
ZNF446	0.83737	1	0.54593	0.891521	-0.070016	0.10514	0.646345	0.9508	1	0.10096	7332	0.179797	0.654764	0.009816	0.654764								-0.0968398	FALSE
ZNF449	0.24314	1	0.50619	0.877322	0.048193	0.23696	0.697185	0.035841	0.531246	-0.10391	10349	0.722003	0.426758	1.30064	1.30064									FALSE
ZNF45	0.57603	1	0.82704	0.969666	-0.03863	0.36839	0.817835	0.90204	1	-0.045067	10457	0.738323	0.176016	0.0656119	0.176016								-0.0323044	FALSE
ZNF451	0.23415	1	0.57993	0.899984	-0.11186	0.30343	0.757645	0.25741	1	0.070753	11626	0.877321	0.317219	0.639083	0.639083								-0.0402975	FALSE
ZNF454	0.89849	1	0.39521	0.793101	0.081603	0.88679	1	0.93002	1	0.083808	12959	0.957794	0.143918	0.00626379	0.143918								0	FALSE
ZNF460	0.22026	1	0.58607	0.900661	-0.20613	0.74216	0.96993	0.0069112	0.256291	0.41391	6680	0.103545	0.0985074	1.94317	1.94317								-0.0617985	FALSE
ZNF461	0.11819	1	0.80719	0.960095	-0.18163	0.94682	1	0.023899	0.462387	0.25411	10347	0.720878	0.0133491	1.71212	1.71212								0	FALSE
ZNF467	0.97152	1	0.3168	0.742959	-1.575e-06	0.18255	0.654868	0.80776	1	-0.0096493	8381	0.336241	0.652348	0.0110102	0.652348								0	FALSE
ZNF468	0.94724	1	0.093005	0.476713	0.2747	0.057301	0.574068	0.34515	1	-0.38484	4256	0.00562746	1.47853	0.15961	1.47853								-0.668796	FALSE
ZNF470	0.034195	0.848039	0.79871	0.956543	-0.1358	0.14909	0.646345	0.48769	1	-0.17929	13343	0.967361	0.428901	1.07086	1.07086								0	FALSE
ZNF471	0.37438	1	0.67593	0.918598	0.028963	0.969	1	0.012674	0.368812	0.23412	13336	0.966798	0.0305219	1.52095	1.52095								0	FALSE
ZNF473	0.87745	1	0.27115	0.688028	0.12012	0.33189	0.79727	0.57776	1	-0.078133	8468	0.351154	0.513292	0.0698936	0.513292								0	FALSE
ZNF474	0.823	1	0.88477	0.979994	-0.12995	0.44084	0.872699	0.5628	1	0.056139	12478	0.940349	0.120751	0.0863636	0.120751								0	FALSE
ZNF479	0.95005	1	0.035201	0.318063	0.27474	0.50336	0.88844	0.23863	0.99198	0.14898	6009	0.0467079	1.04973	0.249363	1.04973								0	FALSE
ZNF48	0.61566	1	0.14981	0.590675	0.033307	0.45605	0.872699	0.79633	1	0.0036334	8842	0.427406	0.599181	0.0758588	0.599181								0	FALSE
ZNF480	0.7694	1	0.45346	0.83992	0.051779	0.99367	1	0.28965	1	0.15444	13800	0.978334	0.0916228	0.253821	0.253821								0	FALSE
ZNF483	0.32301	1	0.49388	0.873871	0.12956	0.78645	0.99499	0.76939	1	-0.050986	10465	0.740855	0.121634	0.225835	0.225835								0	FALSE
ZNF484	0.77912	1	0.50444	0.877322	0.10841	0.55464	0.911224	0.77469	1	-0.02259	12125	0.920653	0.196438	0.0417651	0.196438								-0.00562196	FALSE
ZNF485	0.6539	1	0.51332	0.87926	0.08161	0.014459	0.256128	0.13547	0.820216	0.21078	9044	0.46933	1.35838	0.518136	1.35838								0	FALSE
ZNF486	0.8235	1	0.17565	0.629571	0.063983	0.16403	0.654868	0.18764	0.910068	-0.1249	6983	0.132245	0.882707	0.353519	0.882707								-0.0959484	FALSE
ZNF487	0.52054	1	0.78274	0.954303	0.013484	0.11965	0.646345	0.97032	1	-0.19355	10197	0.696117	0.50108	0.0705422	0.50108									FALSE
ZNF488	0.95418	1	0.21635	0.634454	-0.008341	0.28608	0.746743	0.91405	1	-0.12839	9970	0.655599	0.630595	0.00372601	0.630595								0	FALSE
ZNF491	0.21982	1	0.93287	0.993716	-0.1054	0.96676	1	0.64908	1	0.047675	13819	0.979178	0.00216878	0.376233	0.376233								-0.111318	FALSE
ZNF492	0.17938	1	0.66322	0.918598	-0.20834	0.75411	0.979082	0.11604	0.799822	0.11344	8934	0.4426	0.0722852	0.993905	0.993905								-0.922721	FALSE
ZNF493	0.35124	1	0.056911	0.368916	0.18043	0.0298	0.427779	0.94037	1	-0.38451	5457	0.0230726	1.90256	0.157275	1.90256								-0.175255	FALSE
ZNF496	0.24314	1	0.99262	0.999611	-0.10597	0.97915	1	0.067257	0.636151	0.26903	11295	0.84215	0.00017283	1.0777	1.0777								0	FALSE
ZNF497	0.75157	1	0.65404	0.918598	0.0069865	0.92656	1	0.53535	1	-0.053942	9511	0.567248	0.041181	0.114263	0.114263								0	FALSE
ZNF500	0.96442	1	0.099869	0.493826	0.12489	0.64667	0.939928	0.41785	1	0.073811	10322	0.715813	0.617036	0.113939	0.617036								-0.0811992	FALSE
ZNF501	0.38508	1	0.98331	0.999611	-0.17388	0.74648	0.97201	0.041181	0.531246	0.23532	12008	0.913337	0.0172796	1.08844	1.08844								-0.000324917	FALSE
ZNF502	0.087204	1	0.95645	0.999611	-0.23266	0.96579	1	0.42939	1	0.08335	12426	0.934721	0.00129851	0.794672	0.794672								0	FALSE
ZNF506	0.42322	1	0.22165	0.638414	0.15692	0.44593	0.872699	0.082492	0.681415	-0.07932	9703	0.608329	0.48468	0.818042	0.818042								-0.454949	FALSE
ZNF507	0.365	1	0.12781	0.557622	0.012705	0.092521	0.646345	0.39385	1	0.13563	9174	0.494091	1.19179	0.374082	1.19179								0	FALSE
ZNF510	0.44986	1	0.8406	0.969666	-0.15311	0.9715	1	0.070828	0.646535	0.11321	10844	0.792909	0.00786345	0.848717	0.848717								0	FALSE
ZNF512	0.96884	1	0.031486	0.309638	0.19737	0.36911	0.817835	0.8986	1	-0.14924	9328	0.534046	1.19794	0.00382061	1.19794								-0.111334	FALSE
ZNF513	0.12819	1	0.53289	0.886692	0.033787	0.41329	0.864866	0.47284	1	-0.092101	10123	0.682611	0.256907	0.637278	0.637278								-0.0983186	FALSE
ZNF514	0.33441	1	0.5335	0.886692	-0.0060912	0.6332	0.939928	0.10263	0.727841	0.25892	7368	0.184581	0.152163	0.823765	0.823765								-0.174062	FALSE
ZNF516	0.85426	1	0.60344	0.904711	0.09813	0.22258	0.690895	0.98972	1	-0.19455	7809	0.242544	0.393663	0.00550944	0.393663									FALSE
ZNF517	0.56636	1	0.7604	0.949524	-0.11449	0.058858	0.574068	0.75064	1	-0.13319	7167	0.157569	0.735677	0.103049	0.735677								0	FALSE
ZNF518A	0.73058	1	0.5559	0.893152	0.095111	0.70906	0.952013	0.27616	1	0.17215	12677	0.949916	0.118542	0.280083	0.280083									FALSE
ZNF519	0.22026	1	0.9399	0.995256	-0.18601	0.96686	1	0.1732	0.87091	0.21905	10657	0.761958	0.00186969	0.78847	0.78847								-0.0391732	FALSE
ZNF521	0.23203	1	0.90009	0.981018	-0.21111	0.60044	0.939928	0.4441	1	0.16134	10027	0.662915	0.058977	0.472083	0.472083								-0.129008	FALSE
ZNF525	0.23486	1	0.31546	0.741783	-0.13114	0.64593	0.939928	0.43295	1	-0.1253	11708	0.8852	0.277438	0.476099	0.476099									FALSE
ZNF526	0.63605	1	0.25767	0.673493	-0.10549	0.17914	0.654868	0.53844	1	-0.14586	8812	0.41812	0.725545	0.149074	0.725545								-0.0757314	FALSE
ZNF527	0.51722	1	0.70663	0.928711	-0.12025	0.98246	1	0.55394	1	0.10404	8183	0.306134	0.0233783	0.190682	0.190682								0	FALSE
ZNF528	0.8241	1	0.43688	0.831699	0.12583	0.19008	0.654868	0.30414	1	0.043646	11669	0.882949	0.538074	0.223689	0.538074								-0.147379	FALSE
ZNF529	0.29227	1	0.54542	0.891521	-0.14937	0.85573	1	0.23724	0.99198	0.24733	9894	0.642093	0.0849264	0.594509	0.594509								-0.12769	FALSE
ZNF530	0.42966	1	0.72957	0.942486	-0.091447	0.69095	0.950263	0.16618	0.859621	-0.015903	8952	0.451322	0.0708897	0.585261	0.585261								0	FALSE
ZNF532	0.92011	1	0.021479	0.258329	0.27333	0.16731	0.654868	0.90366	1	-0.17184	6429	0.073157	1.62304	0.00659661	1.62304								-0.179143	FALSE
ZNF534	0.62441	1	0.12979	0.558165	0.061424	0.039963	0.47968	0.93439	1	-0.26689	7524	0.207653	1.48841	0.0468171	1.48841								0	FALSE
ZNF540	0.68741	1	0.37987	0.779462	0.1094	0.5425	0.90989	0.33361	1	0.06032	8330	0.326393	0.274431	0.24639	0.274431								0	FALSE
ZNF541	0.81983	1	0.63853	0.918598	-0.053464	0.11181	0.646345	0.1986	0.922522	0.16267	10850	0.793472	0.585291	0.3388	0.585291								0	FALSE
ZNF543	0.90996	1	0.0087635	0.187588	0.21964	0.80198	1	0.28865	1	0.17391	11643	0.881261	1.37807	0.211967	1.37807								0	FALSE
ZNF544	0.70358	1	0.73343	0.942599	-0.039975	0.24156	0.701428	0.48512	1	0.039633	10444	0.736072	0.315349	0.149833	0.315349								0	FALSE
ZNF546	0.46054	1	0.96516	0.999611	-0.21088	0.54692	0.90989	0.063664	0.636151	0.033887	7995	0.27462	0.0629207	0.876789	0.876789								-0.0238774	FALSE
ZNF547	0.037638	0.848039	0.99694	1	-0.24664	0.70427	0.952013	0.040758	0.531246	0.094867	11225	0.831176	0.0220828	1.94027	1.94027								0	FALSE
ZNF548	0.10103	1	0.96478	0.999611	0.0049181	0.3486	0.807806	0.065455	0.636151	0.056663	10717	0.773213	0.153163	1.4001	1.4001								0	FALSE
ZNF549	0.75528	1	0.7512	0.949524	-0.1069	0.86054	1	0.11818	0.799822	0.098414	11943	0.908835	0.0322347	0.515803	0.515803								-0.0589322	FALSE
ZNF550	0.34829	1	0.10133	0.494715	0.083854	0.0298	0.427779	0.70703	1	-0.22695	8642	0.384918	1.68737	0.228156	1.68737								-0.00702974	FALSE
ZNF551	0.79994	1	0.88978	0.979994	0.0026945	0.49203	0.88844	0.98547	1	-0.05797	12168	0.922622	0.0972258	0.0106294	0.0972258								-0.212028	FALSE
ZNF552	0.34829	1	0.44725	0.837884	-0.12469	0.69152	0.950263	0.9562	1	-0.071269	10398	0.729882	0.172485	0.155393	0.172485								-0.0716443	FALSE
ZNF554	0.52567	1	0.29728	0.719203	0.037002	0.91598	1	0.46104	1	0.1337	9922	0.647721	0.203062	0.232208	0.232208								-0.0772849	FALSE
ZNF555	0.46905	1	0.1674	0.629571	0.031773	0.94725	1	0.31164	1	0.16368	11450	0.859313	0.346223	0.369306	0.369306								-0.225985	FALSE
ZNF557	0.91456	1	0.84142	0.969666	0.0004252	0.38395	0.82518	0.63826	1	0.079127	9189	0.49803	0.162352	0.046743	0.162352								0	FALSE
ZNF558	0.13353	1	0.66276	0.918598	-0.068004	0.43204	0.871809	0.54052	1	0.031496	10039	0.666292	0.190825	0.581864	0.581864								-0.0219011	FALSE
ZNF559	0.20179	1	0.083115	0.451053	0.095249	0.025896	0.384117	0.44827	1	0.10073	11079	0.818233	1.81332	0.511713	1.81332								-0.877073	FALSE
ZNF560	0.24273	1	0.82218	0.969666	-0.075743	0.52064	0.896592	0.085218	0.681415	0.18982	12585	0.945414	0.101678	0.996072	0.996072								0	FALSE
ZNF562	0.68768	1	0.93531	0.994426	-0.10265	0.28008	0.746743	0.02154	0.447449	-0.009328	13414	0.969612	0.212629	1.11234	1.11234								-0.0173361	FALSE
ZNF563	0.085652	1	0.92225	0.988933	-0.096737	0.33105	0.79727	0.57367	1	0.098939	12460	0.937535	0.175523	0.705113	0.705113								-0.107001	FALSE
ZNF564	0.92503	1	0.010994	0.193688	0.063379	0.47355	0.873498	0.96523	1	-0.086652	12651	0.947665	1.48705	0.00259415	1.48705								-0.0606767	FALSE
ZNF565	0.79994	1	0.1149	0.517772	0.11685	0.5012	0.88844	0.99061	1	-0.13591	9768	0.621835	0.653707	0.0101991	0.653707								0	FALSE
ZNF566	0.58891	1	0.44429	0.837884	0.03529	0.88764	1	0.66507	1	0.11439	9242	0.511536	0.118434	0.119877	0.119877								0	FALSE
ZNF567	0.78048	1	0.2998	0.719203	-0.02687	0.44337	0.872699	0.82632	1	-0.028912	9284	0.524479	0.396684	0.0325441	0.396684								0	FALSE
ZNF568	0.81076	1	0.043434	0.345154	0.1047	0.14541	0.646345	0.025712	0.476846	0.31583	9118	0.480867	1.41677	0.993391	1.41677								0	FALSE
ZNF569	0.026196	0.814356	0.57023	0.895896	-0.24745	0.79286	0.99499	0.38122	1	0.0954	9336	0.535734	0.0909736	1.2519	1.2519								-0.0638842	FALSE
ZNF570	0.26354	1	0.67744	0.918936	-0.17705	0.3673	0.817835	0.53504	1	0.15024	10983	0.808666	0.225527	0.379628	0.379628								0	FALSE
ZNF571	0.58214	1	0.14331	0.590363	0.14897	0.17565	0.654868	0.45398	1	-0.071651	8863	0.431626	0.928643	0.210441	0.928643								-0.0350698	FALSE
ZNF572	0.71233	1	0.040614	0.336246	-0.076127	0.41329	0.864866	0.98798	1	-0.12508	8774	0.409679	1.06859	0.0218166	1.06859								0	FALSE
ZNF573	0.29178	1	0.55535	0.893152	-0.18817	0.18255	0.654868	0.45361	1	0.034508	8356	0.331739	0.477002	0.397928	0.477002								0	FALSE
ZNF574	0.95268	1	0.18397	0.629571	0.27574	0.18859	0.654868	0.75805	1	0.10381	3686	0.00225098	0.820132	0.0189812	0.820132								-0.855589	FALSE
ZNF575	0.98307	1	0.19562	0.631947	0.11234	0.2499	0.721361	0.99734	1	-0.014237	8785	0.41193	0.706781	8.35053e-05	0.706781								0	FALSE
ZNF576	0.52544	1	0.91886	0.988933	-0.091164	0.68302	0.950263	0.97784	1	-0.10817	6601	0.0934159	0.0362269	0.0675527	0.0675527								0	FALSE
ZNF577	0.020934	0.74869	0.70693	0.928711	-0.2922	0.83746	1	0.60068	1	0.077255	10813	0.788689	0.044616	1.17004	1.17004								-0.245554	FALSE
ZNF578	0.31877	1	0.89299	0.979994	-0.0235	0.75867	0.980388	0.41354	1	0.060602	7772	0.234102	0.0262831	0.399095	0.399095								-0.0975056	FALSE
ZNF580	0.55735	1	0.13013	0.558165	0.19954	0.10011	0.646345	0.1894	0.913393	-0.21445	6738	0.106922	1.15755	0.464815	1.15755								-0.177301	FALSE
ZNF582	0.057757	0.917069	0.99951	1	-0.27787	0.84927	1	0.23724	0.99198	0.19887	9207	0.50197	0.00526326	1.13974	1.13974								0	FALSE
ZNF583	0.13536	1	0.98995	0.999611	-0.15089	0.94314	1	0.24688	0.997749	0.19556	12878	0.954699	0.000978586	0.832702	0.832702								0	FALSE
ZNF584	0.67206	1	0.034706	0.317619	0.25015	0.23527	0.697185	0.45707	1	0.0082903	6610	0.0948227	1.32401	0.174088	1.32401								0	FALSE
ZNF585A	0.11736	1	0.6941	0.92508	-0.16767	0.94072	1	0.038945	0.531246	0.29535	9457	0.558244	0.0309222	1.53466	1.53466								0	FALSE
ZNF585B	0.69087	1	0.52677	0.886692	0.093014	0.73055	0.96219	0.41883	1	0.11541	13913	0.981429	0.123594	0.1883	0.1883								0	FALSE
ZNF587	0.80943	1	0.63165	0.918598	0.066259	0.0076343	0.196944	0.79125	1	-0.37482	9006	0.462015	1.51504	0.033469	1.51504								-0.0617608	FALSE
ZNF587B	0.37654	1	0.76369	0.949524	-0.12429	0.50667	0.890302	0.73901	1	-0.085446	8319	0.325267	0.122437	0.197761	0.197761								0	FALSE
ZNF589	0.38509	1	0.21325	0.633556	0.14764	0.16403	0.654868	0.12267	0.799822	0.072217	9188	0.496905	0.817399	0.717973	0.817399								-0.00448472	FALSE
ZNF592	0.47007	1	0.10283	0.494715	0.012114	0.29104	0.746743	0.25201	1	-0.1306	8132	0.293754	0.86985	0.430437	0.86985								0	FALSE
ZNF594	0.65107	1	0.0084297	0.187588	0.2539	0.61523	0.939928	0.14072	0.823386	0.14717	11458	0.860439	1.48845	0.507801	1.48845								0	FALSE
ZNF595	0.26355	1	0.57271	0.895896	-0.065319	0.67245	0.950263	0.79179	1	-0.028759	13000	0.95892	0.123435	0.271106	0.271106									FALSE
ZNF596	0.87379	1	0.84165	0.969666	0.018417	0.55982	0.914202	0.96106	1	-0.067269	12674	0.949353	0.0831544	0.00593999	0.0831544								0	FALSE
ZNF597	0.47279	1	0.077965	0.425697	0.051526	0.89754	1	0.013035	0.368812	0.060943	9332	0.535172	0.591614	1.42566	1.42566								-0.00397844	FALSE
ZNF599	0.54628	1	0.59377	0.902567	-0.06729	0.63942	0.939928	0.046621	0.559571	0.257	8384	0.337648	0.12647	0.924656	0.924656								-0.207497	FALSE
ZNF600	0.46055	1	0.7317	0.942486	-0.14936	0.60842	0.939928	0.096054	0.718383	0.23002	12823	0.953292	0.093959	0.739503	0.739503								-0.0571306	FALSE
ZNF605	0.92308	1	0.21378	0.633556	0.021194	0.10854	0.646345	0.92625	1	-0.24952	9278	0.522791	0.956522	0.0048303	0.956522								0	FALSE
ZNF606	0.21982	1	0.97115	0.999611	-0.11189	0.23774	0.698322	0.51001	1	0.021716	9477	0.562746	0.244644	0.446799	0.446799								-0.238907	FALSE
ZNF607	0.090719	1	0.45	0.838431	-0.10222	0.20929	0.666448	0.2652	1	0.025369	11231	0.832864	0.499371	0.944119	0.944119								0	FALSE
ZNF609	0.80016	1	0.048601	0.350347	0.16517	0.016139	0.266056	0.70382	1	-0.35821	8306	0.323298	2.19429	0.0523082	2.19429								-0.108225	FALSE
ZNF610	0.40446	1	0.40893	0.806086	-0.098462	0.58921	0.933162	0.56637	1	-0.079902	13568	0.974114	0.233695	0.246675	0.246675								0	FALSE
ZNF611	0.33225	1	0.83575	0.969666	0.10113	0.38085	0.82436	0.42794	1	0.072204	12146	0.921216	0.165788	0.377236	0.377236								0	FALSE
ZNF613	0.45355	1	0.20466	0.633556	-0.11791	0.52335	0.896592	0.04048	0.531246	0.051163	10459	0.738886	0.460447	1.03737	1.03737								-0.105841	FALSE
ZNF614	0.056744	0.917069	0.59637	0.903099	0.015689	0.9945	1	0.27419	1	0.19897	9772	0.623241	0.044348	1.09511	1.09511								0	FALSE
ZNF615	0.46859	1	0.62617	0.918598	0.074885	0.49368	0.88844	0.91006	1	-0.11463	11397	0.855937	0.172602	0.102432	0.172602								-0.0523771	FALSE
ZNF616	0.036659	0.848039	0.87168	0.978766	-0.12727	0.55945	0.914202	0.25106	1	-0.063343	12333	0.933033	0.0768246	1.28107	1.28107								0	FALSE
ZNF618	0.50343	1	0.017202	0.232152	-0.041311	0.25166	0.721361	0.34585	1	0.12199	11348	0.848621	1.55456	0.320147	1.55456								0	FALSE
ZNF619	0.86371	1	0.57297	0.895896	-0.023892	0.58478	0.933124	0.10072	0.72407	0.12196	10542	0.753236	0.154015	0.523714	0.523714								-0.0946357	FALSE
ZNF620	0.97948	1	0.21636	0.634454	0.11154	0.28487	0.746743	0.79319	1	-0.10191	7116	0.150816	0.631934	0.0118751	0.631934								0	FALSE
ZNF621	0.17702	1	0.77837	0.954303	-0.098516	0.99578	1	0.46473	1	0.14265	8946	0.446539	0.0120822	0.540983	0.540983								0	FALSE
ZNF622	0.10313	1	0.13884	0.587039	0.19769	0.25167	0.721361	0.57708	1	-0.16733	6262	0.0624648	0.817759	0.643141	0.817759								-0.346936	FALSE
ZNF623	0.12811	1	0.8535	0.971252	-0.14748	0.99375	1	0.22466	0.981445	0.17208	11482	0.864378	0.00531296	0.883068	0.883068								0	FALSE
ZNF624	0.51994	1	0.87195	0.978766	-0.06988	0.78847	0.99499	0.35981	1	0.011138	9343	0.537423	0.0245203	0.300452	0.300452								0	FALSE
ZNF625	0.55657	1	0.29873	0.719203	0.10641	0.5776	0.933124	0.9967	1	-0.060165	10273	0.705684	0.322643	0.0547187	0.322643								-0.200973	FALSE
ZNF626	0.62124	1	0.046827	0.350347	0.16675	0.21213	0.666448	0.066412	0.636151	0.009141	7966	0.268993	1.2538	0.762496	1.2538								0	FALSE
ZNF628	0.43014	1	0.74295	0.949524	0.026177	0.14133	0.646345	0.36408	1	0.10078	8876	0.43444	0.466417	0.349735	0.466417								0	FALSE
ZNF629	0.46725	1	0.53817	0.889448	-0.085884	0.14473	0.646345	0.087081	0.684011	-0.098937	7854	0.249297	0.557992	0.767091	0.767091								-0.417566	FALSE
ZNF630	0.26506	1	0.9396	0.995256	-0.09941	0.62244	0.939928	0.56701	1	0.022866	11353	0.849747	0.0464526	0.36139	0.36139									FALSE
ZNF639	0.92948	1	0.75823	0.949524	0.0040914	0.20959	0.666448	0.68206	1	-0.03826	10968	0.806415	0.345606	0.0348453	0.345606								0	FALSE
ZNF641	0.96041	1	0.089557	0.473029	0.19021	0.52024	0.896592	0.97701	1	0.061219	8789	0.412493	0.722492	0.000844188	0.722492								0	FALSE
ZNF645	0.43537	1	0.52854	0.886692	0.030353	0.62089	0.939928	0.40104	1	-0.026823	12391	0.933596	0.158754	0.319371	0.319371									FALSE
ZNF646	0.018409	0.724171	0.69934	0.927283	-0.3421	0.30656	0.757645	0.031124	0.531246	0.29828	8173	0.30332	0.263969	2.31426	2.31426								-0.163742	FALSE
ZNF648	0.10375	1	0.98522	0.999611	-0.18384	0.96013	1	0.0092808	0.330396	0.30292	10987	0.809792	0.000646863	2.1163	2.1163								-0.177037	FALSE
ZNF649	0.7652	1	0.12748	0.557508	-0.019054	0.1057	0.646345	0.68138	1	-0.20776	9124	0.482273	1.14564	0.065022	1.14564								-0.15682	FALSE
ZNF652	0.24875	1	0.18674	0.629571	0.0085788	0.8403	1	0.8857	1	-0.015349	10253	0.70287	0.349174	0.256812	0.349174								-0.0718042	FALSE
ZNF653	0.55623	1	0.30795	0.727545	0.11705	0.7777	0.992331	0.64909	1	0.14221	8842	0.427406	0.235239	0.137357	0.235239								-0.0780527	FALSE
ZNF658	0.91064	1	0.12354	0.549765	0.024216	0.68151	0.950263	0.70481	1	0.049381	11247	0.835115	0.533811	0.0331841	0.533811								-0.333988	FALSE
ZNF66	0.089356	1	0.22681	0.645681	-0.12266	0.50461	0.88844	0.13931	0.823386	0.17674	11530	0.869443	0.44065	1.17361	1.17361									FALSE
ZNF660	0.9698	1	0.14936	0.590675	0.097939	0.16602	0.654868	0.99416	1	-0.14021	9675	0.603827	0.933781	0.000282787	0.933781								0	FALSE
ZNF662	0.010527	0.723322	0.84645	0.970548	-0.29888	0.54557	0.90989	0.63793	1	-0.077975	12283	0.930219	0.0869305	1.39453	1.39453								-0.0448838	FALSE
ZNF664	0.11329	1	0.71787	0.93613	-0.059795	0.44536	0.872699	0.75977	1	0.010301	9930	0.649409	0.16476	0.526987	0.526987								0	FALSE
ZNF665	0.71058	1	0.67532	0.918598	0.028128	0.18792	0.654868	0.52624	1	0.0085382	8639	0.384356	0.410185	0.129733	0.410185								-0.0987439	FALSE
ZNF667	0.46159	1	0.59794	0.903507	-0.059354	0.84632	1	0.38149	1	-0.025594	13351	0.968486	0.0702084	0.317026	0.317026								-0.00627896	FALSE
ZNF668	0.41093	1	0.21923	0.636415	0.05486	0.17833	0.654868	0.99827	1	-0.12271	5899	0.0393922	0.78033	0.110278	0.78033								-0.090329	FALSE
ZNF669	0.21257	1	0.98602	0.999611	-0.12791	0.74563	0.971613	0.61542	1	0.10202	12511	0.942037	0.0171145	0.40132	0.40132								0	FALSE
ZNF671	0.21879	1	0.88911	0.979994	-0.20875	0.46864	0.872699	0.95826	1	-0.084454	8207	0.308948	0.107099	0.269863	0.269863								0	FALSE
ZNF672	0.59841	1	0.55217	0.892712	-0.11986	0.39325	0.838306	0.89613	1	-0.17064	7037	0.140124	0.260617	0.0602718	0.260617								0	FALSE
ZNF674	0.90643	1	0.30524	0.727338	0.12116	0.52181	0.896592	0.66744	1	0.031226	11048	0.815419	0.34497	0.0414254	0.34497									FALSE
ZNF675	0.27254	1	0.91887	0.988933	-0.10911	0.94724	1	0.040758	0.531246	0.23666	11817	0.897017	0.00383333	1.21399	1.21399								-0.186387	FALSE
ZNF676	0.41093	1	0.65939	0.918598	-0.078417	0.36359	0.817835	0.90382	1	-0.031932	14015	0.983962	0.234967	0.131197	0.234967								-0.89736	FALSE
ZNF678	0.98145	1	0.42769	0.819115	0.06592	0.12631	0.646345	0.977	1	-0.16881	11585	0.873382	0.674327	0.000372524	0.674327									FALSE
ZNF679	0.54628	1	0.32234	0.752963	-0.03902	0.25962	0.723688	0.80672	1	0.071511	7120	0.152504	0.535683	0.0959331	0.535683								-0.229795	FALSE
ZNF680	0.024466	0.791809	0.18356	0.629571	-0.010516	0.19519	0.660533	0.025083	0.476353	-0.082173	9492	0.564153	0.809377	2.28798	2.28798								-0.227289	FALSE
ZNF681	0.21422	1	0.18926	0.629694	0.14396	0.20893	0.666448	0.065783	0.636151	-0.17494	9125	0.483118	0.77656	1.12986	1.12986								-0.0177687	FALSE
ZNF682	0.81856	1	0.8127	0.962481	-0.050296	0.81719	1	0.54704	1	0.069778	12197	0.924592	0.0287504	0.0928282	0.0928282								-0.028967	FALSE
ZNF683	0.78527	1	0.10283	0.494715	-0.034245	0.79137	0.99499	0.84994	1	0.039129	9869	0.639842	0.544358	0.0281275	0.544358								-0.13798	FALSE
ZNF684	0.86085	1	0.52895	0.886692	0.045687	0.64447	0.939928	0.86503	1	-0.14549	11054	0.816545	0.150116	0.0158299	0.150116								-0.157956	FALSE
ZNF689	0.44867	1	0.67239	0.918598	-0.055836	0.68833	0.950263	0.094235	0.707754	0.076696	6709	0.105234	0.0865098	0.754409	0.754409								-0.144768	FALSE
ZNF69	0.91799	1	0.040536	0.336246	0.19739	0.014198	0.256128	0.92682	1	-0.2566	8414	0.342712	2.31255	0.00512325	2.31255								-0.262319	FALSE
ZNF691	0.80083	1	0.0085632	0.187588	-0.0031413	0.69268	0.950263	0.34515	1	0.17351	10277	0.707372	1.43955	0.199398	1.43955								-0.291988	FALSE
ZNF692	0.80444	1	0.028593	0.302121	0.028122	0.2047	0.666448	0.52739	1	-0.15915	11641	0.880416	1.4444	0.103463	1.4444								-0.0975664	FALSE
ZNF695	0.24906	1	0.77338	0.954303	-0.16204	0.016846	0.266056	0.3762	1	-0.11344	10747	0.777997	1.15752	0.500944	1.15752								-0.242214	FALSE
ZNF696	0.97279	1	0.0064718	0.185803	0.41581	0.054914	0.574068	0.99744	1	-0.25173	5674	0.0287001	2.49784	0.000193516	2.49784								-0.2812	FALSE
ZNF697	0.30313	1	0.091965	0.476713	-0.15161	0.63752	0.939928	0.42052	1	0.1102	10385	0.728194	0.647947	0.408883	0.647947								-0.166372	FALSE
ZNF699	0.90099	1	0.018587	0.238914	0.16003	0.013964	0.256128	0.90168	1	-0.32	9662	0.597074	2.61933	0.00824813	2.61933								-0.151372	FALSE
ZNF7	0.55041	1	0.45346	0.83992	-0.1311	0.52918	0.901383	0.013141	0.368812	-0.03325	7224	0.163196	0.234739	1.3677	1.3677								0	FALSE
ZNF70	0.84449	1	0.70749	0.928711	0.072666	0.89638	1	0.33454	1	0.1867	7683	0.225661	0.0347984	0.194077	0.194077								-0.0473991	FALSE
ZNF700	0.31995	1	0.60791	0.909772	-0.034775	0.91096	1	0.33266	1	0.131	11097	0.819921	0.0549954	0.462342	0.462342								0	FALSE
ZNF701	0.10313	1	0.88034	0.978766	-0.24054	0.54848	0.90989	0.15801	0.845067	0.0036852	9632	0.592572	0.0786321	1.07893	1.07893								-0.185789	FALSE
ZNF705A	0.96687	1	0.048429	0.350347	0.014034	0.14474	0.646345	0.89613	1	-0.11129	11028	0.813731	1.37903	0.00407752	1.37903								-0.282853	FALSE
ZNF705B	0.60624	1	0.77126	0.954021	-0.079494	0.30592	0.757645	0.083405	0.681415	0.062568	9578	0.580191	0.239061	0.695787	0.695787								-0.169641	FALSE
ZNF705D	0.65569	1	0.010538	0.193688	0.056133	0.10598	0.646345	0.84995	1	-0.18804	5336	0.0208216	2.06008	0.0539761	2.06008								-0.0195823	FALSE
ZNF705E	0.55307	1	0.19451	0.631947	-0.10283	0.46347	0.872699	0.8106	1	-0.071167	12897	0.955543	0.512755	0.092598	0.512755									FALSE
ZNF705G	0.76976	1	0.44856	0.837884	0.010276	0.10854	0.646345	0.24663	0.997749	-0.13182	11242	0.834553	0.70811	0.296465	0.70811								0	FALSE
ZNF707	0.70046	1	0.63738	0.918598	0.04684	0.8308	1	0.2561	1	0.039741	8783	0.410805	0.0623867	0.311925	0.311925								0	FALSE
ZNF708	0.68915	1	0.20648	0.633556	-0.01868	0.63386	0.939928	0.92864	1	0.055593	8935	0.443725	0.401188	0.0335713	0.401188								0	FALSE
ZNF709	0.9408	1	0.42548	0.819115	-0.016083	0.30773	0.757645	0.56446	1	-0.16119	11439	0.857625	0.401069	0.0619071	0.401069								0	FALSE
ZNF71	0.60948	1	0.29956	0.719203	0.094273	0.28873	0.746743	0.98408	1	-0.14469	9688	0.604952	0.525494	0.042689	0.525494								-0.106046	FALSE
ZNF710	0.66766	1	0.05299	0.358098	0.14098	0.13524	0.646345	0.98903	1	-0.16118	13705	0.976365	1.37103	0.0294766	1.37103								-0.0581922	FALSE
ZNF711	0.21015	1	0.68599	0.92478	-0.22745	0.79887	0.998585	0.1725	0.869843	0.10708	11254	0.836241	0.0566929	0.80547	0.80547									FALSE
ZNF713	0.058046	0.917069	0.50921	0.87926	-0.25221	0.79123	0.99499	0.33141	1	0.081912	10776	0.78278	0.11398	1.02118	1.02118								0	FALSE
ZNF714	0.38292	1	0.89631	0.979994	-0.076787	0.69401	0.950263	0.8899	1	-0.0039697	11574	0.872819	0.0374612	0.150203	0.150203								-0.294462	FALSE
ZNF716	0.85728	1	0.74486	0.949524	0.0037668	0.95651	1	0.043334	0.550955	0.29541	9095	0.477772	0.0204478	0.797307	0.797307								0	FALSE
ZNF717	0.40888	1	0.37916	0.779462	-0.11645	0.69612	0.951685	0.9203	1	-0.1739	8390	0.338773	0.210759	0.128383	0.210759									FALSE
ZNF718	0.54047	1	0.87823	0.978766	-0.039239	0.50434	0.88844	0.58882	1	0.082806	13552	0.972988	0.0949469	0.165829	0.165829									FALSE
ZNF720	0.38559	1	0.45676	0.843046	0.015856	0.91096	1	0.067674	0.636151	0.18487	10920	0.800506	0.107382	0.91637	0.91637								-0.999302	FALSE
ZNF723	0.058268	0.917069	0.98301	0.999611	-0.2528	0.48325	0.884972	0.90204	1	-0.048343	11441	0.858188	0.0816348	0.683209	0.683209									FALSE
ZNF724	0.81984	1	0.50813	0.87898	0.085772	0.30524	0.757645	0.89737	1	0.080026	8391	0.339336	0.35246	0.017046	0.35246									FALSE
ZNF726	0.032787	0.848039	0.45704	0.843046	-0.28317	0.34288	0.803055	0.010516	0.342304	0.35487	10314	0.712999	0.349547	2.50953	2.50953								0	FALSE
ZNF727	0.3991	1	0.048423	0.350347	-0.03831	0.0092252	0.221566	0.94542	1	-0.053704	8927	0.441193	2.40978	0.127799	2.40978									FALSE
ZNF728	0.32756	1	0.64555	0.918598	0.005889	0.49844	0.88844	0.35179	1	0.045805	11765	0.890264	0.163278	0.438628	0.438628								-0.344436	FALSE
ZNF729	0.95959	1	0.96153	0.999611	-0.022168	0.44084	0.872699	0.69778	1	-0.058571	8401	0.341587	0.10364	0.0277265	0.10364								0	FALSE
ZNF730	0.98644	1	0.90277	0.981628	0.022457	0.014337	0.256128	0.75042	1	-0.17094	10159	0.688239	1.15984	0.0164227	1.15984								-0.0934551	FALSE
ZNF732	0.17092	1	0.4986	0.875237	0.019156	0.7876	0.99499	0.89092	1	0.10082	10880	0.796849	0.119325	0.357665	0.357665								0	FALSE
ZNF735	0.25569	1	0.042449	0.340358	-0.04689	0.087788	0.646345	0.95196	1	-0.17228	8835	0.425999	1.60966	0.231106	1.60966									FALSE
ZNF736	0.74273	1	0.50105	0.875237	-0.041186	0.38268	0.82518	0.98151	1	-0.12975	7024	0.136185	0.293774	0.0179901	0.293774								-0.0933714	FALSE
ZNF737	0.72139	1	0.72578	0.942309	-0.10018	0.92735	1	0.79346	1	0.0090986	13985	0.982836	0.0270869	0.0497576	0.0497576								-0.104716	FALSE
ZNF74	0.62123	1	0.49061	0.873871	0.067536	0.85293	1	0.10154	0.724337	0.22	8331	0.327237	0.106234	0.624535	0.624535								-0.318125	FALSE
ZNF746	0.036036	0.848039	0.65473	0.918598	-0.27752	0.81237	1	0.52624	1	0.13873	10059	0.669668	0.0616416	1.02614	1.02614								0	FALSE
ZNF747	0.91549	1	0.20466	0.633556	0.049604	0.54164	0.909551	0.48193	1	0.020766	7918	0.259989	0.450166	0.0957083	0.450166								-0.0613164	FALSE
ZNF749	0.015867	0.724171	0.58644	0.900661	-0.18332	0.098545	0.646345	0.074271	0.664337	0.062646	10523	0.750141	0.652577	2.03975	2.03975								0	FALSE
ZNF75A	0.76341	1	0.63068	0.918598	0.042075	0.15092	0.646345	0.54079	1	-0.0051741	11227	0.831739	0.496145	0.108975	0.496145								-0.240596	FALSE
ZNF75D	0.21479	1	0.84813	0.970548	-0.236	0.46299	0.872699	0.25358	1	0.06673	9380	0.54502	0.119336	0.671675	0.671675									FALSE
ZNF76	0.84522	1	0.3652	0.778536	-0.002594	0.1046	0.646345	0.38258	1	0.019215	9727	0.613112	0.788026	0.162137	0.788026								-0.0532097	FALSE
ZNF761	0.66129	1	0.68683	0.92478	0.035232	0.98092	1	0.20715	0.931156	0.19437	12724	0.951041	0.0269639	0.387961	0.387961									FALSE
ZNF763	0.9654	1	0.75757	0.949524	-0.02229	0.12134	0.646345	0.47827	1	0.038956	9212	0.503658	0.506784	0.0869616	0.506784								-0.550808	FALSE
ZNF764	0.060616	0.917069	0.4971	0.874344	-0.09047	0.91175	1	0.036236	0.531246	0.32315	9421	0.554024	0.0904992	1.80574	1.80574								-0.0476959	FALSE
ZNF765	0.45647	1	0.78656	0.954386	-0.085141	0.96871	1	0.15857	0.845067	0.12311	11251	0.835678	0.0136295	0.580964	0.580964								0	FALSE
ZNF766	0.76341	1	0.7967	0.956543	0.010953	0.62214	0.939928	0.66507	1	0.097435	11788	0.893078	0.0738914	0.0696286	0.0738914								0	FALSE
ZNF77	0.48636	1	0.44465	0.837884	0.085129	0.3185	0.773432	0.17403	0.872612	0.22051	10669	0.764772	0.378373	0.532172	0.532172								-0.0844109	FALSE
ZNF771	0.57491	1	0.74399	0.949524	-0.1124	0.17763	0.654868	0.79199	1	-0.22534	6971	0.130276	0.398366	0.0896171	0.398366								-0.241532	FALSE
ZNF772	0.98349	1	0.26381	0.678597	0.088509	0.31769	0.773432	0.44447	1	-0.090413	9444	0.555993	0.535225	0.0975253	0.535225								0	FALSE
ZNF774	0.8399	1	0.63479	0.918598	0.10302	0.93072	1	0.11604	0.799822	-0.0073582	10240	0.700619	0.044923	0.488943	0.488943								0	FALSE
ZNF775	0.26182	1	0.86548	0.977512	-0.15753	0.70973	0.952013	0.12246	0.799822	0.1684	8547	0.368599	0.0392391	0.846613	0.846613								-0.0403837	FALSE
ZNF776	0.90643	1	0.40348	0.804232	0.050439	0.43248	0.871809	0.80123	1	-0.07791	9538	0.572313	0.319536	0.0183844	0.319536								0	FALSE
ZNF777	0.6699	1	0.83225	0.969666	-0.022596	0.52293	0.896592	0.68892	1	-0.059664	10298	0.710186	0.0983937	0.0870496	0.0983937								0	FALSE
ZNF778	0.81628	1	0.095876	0.483043	0.085199	0.17791	0.654868	0.97156	1	-0.17728	6610	0.0948227	1.06298	0.0101334	1.06298								-0.0879887	FALSE
ZNF780A	0.23203	1	0.66207	0.918598	-0.12269	0.87679	1	0.1213	0.799822	0.20146	11818	0.897862	0.0475893	0.890643	0.890643								0	FALSE
ZNF780B	0.71058	1	0.74772	0.949524	0.010112	0.14786	0.646345	0.73091	1	-0.042961	10462	0.739449	0.45096	0.0656887	0.45096								-0.205655	FALSE
ZNF781	0.7227	1	0.24355	0.666534	0.11213	0.10827	0.646345	0.90892	1	-0.082879	11343	0.847496	0.912802	0.0301487	0.912802								0	FALSE
ZNF782	0.74228	1	0.40618	0.804232	-0.023218	0.49816	0.88844	0.011656	0.363861	0.31045	13508	0.970737	0.279308	1.30322	1.30322								-0.0798217	FALSE
ZNF784	0.66621	1	0.53451	0.886692	0.0013519	0.78494	0.99499	0.49846	1	-0.077672	8663	0.390264	0.105702	0.156047	0.156047								0	FALSE
ZNF785	0.75493	1	0.39317	0.793101	0.033523	0.71037	0.952154	0.2333	0.991127	0.19825	7286	0.173326	0.196862	0.316974	0.316974								-0.195435	FALSE
ZNF786	0.66831	1	0.65673	0.918598	-0.057734	0.077887	0.646345	0.79593	1	-0.026646	10781	0.783343	0.692032	0.0616274	0.692032								0	FALSE
ZNF787	0.7726	1	0.83031	0.969666	-0.012649	0.68774	0.950263	0.14914	0.825518	-0.076081	7786	0.237479	0.0501272	0.438645	0.438645								-0.00663657	FALSE
ZNF788	0.12638	1	0.21325	0.633556	-0.16855	0.54557	0.90989	0.59392	1	0.01128	16844	0.998312	0.435783	0.569563	0.569563									FALSE
ZNF79	0.51951	1	0.49122	0.873871	0.022042	0.46405	0.872699	0.70603	1	-0.081558	8275	0.317389	0.247948	0.133909	0.247948								-0.143512	FALSE
ZNF790	0.33072	1	0.78142	0.954303	-0.17617	0.96052	1	0.036069	0.531246	0.31235	9410	0.552054	0.0150565	1.1887	1.1887								-0.131023	FALSE
ZNF792	0.30427	1	0.61526	0.914713	-0.086381	0.53901	0.909124	0.27759	1	0.18053	8204	0.307822	0.156354	0.532826	0.532826								-0.149507	FALSE
ZNF793	0.13536	1	0.19534	0.631947	-0.2312	0.93368	1	0.81248	1	0.11855	8283	0.320203	0.307384	0.452533	0.452533								-0.237506	FALSE
ZNF799	0.21529	1	0.49152	0.873871	0.13463	0.62906	0.939928	0.82905	1	0.037773	10315	0.714125	0.172551	0.313309	0.313309								0	FALSE
ZNF8	0.55658	1	0.18699	0.629571	0.17705	0.4251	0.869967	0.32586	1	0.087624	9728	0.613956	0.551654	0.308916	0.551654								-0.150788	FALSE
ZNF80	0.24875	1	0.96539	0.999611	-0.14859	0.36857	0.817835	0.85696	1	-0.021547	11819	0.898987	0.140566	0.265474	0.265474								-0.0127188	FALSE
ZNF800	0.69901	1	0.67567	0.918598	0.03541	0.46299	0.872699	0.83703	1	0.063683	11489	0.865504	0.169818	0.0463884	0.169818								0	FALSE
ZNF804B	0.49489	1	0.44692	0.837884	-0.10306	0.85514	1	0.39844	1	-0.048037	13660	0.975239	0.125064	0.286228	0.286228								0	FALSE
ZNF805	0.7931	1	0.048668	0.350347	0.092673	0.13936	0.646345	0.91507	1	-0.20683	6590	0.0922904	1.39094	0.0184594	1.39094								0	FALSE
ZNF808	0.9578	1	0.92348	0.988933	-0.025414	0.31528	0.773432	0.9599	1	-0.0047694	8050	0.283905	0.186812	0.00145288	0.186812								0	FALSE
ZNF81	0.5955	1	0.98602	0.999611	-0.11142	0.38029	0.82436	0.0072005	0.261568	0.32691	13562	0.973551	0.129137	1.55806	1.55806									FALSE
ZNF813	0.28465	1	0.2697	0.688028	0.028889	0.88251	1	0.02238	0.447449	0.072823	14626	0.990433	0.236824	1.41364	1.41364								0	FALSE
ZNF814	0.55021	1	0.49504	0.874344	-0.11008	0.92319	1	0.32423	1	0.18715	10530	0.750703	0.0889083	0.31345	0.31345								0	FALSE
ZNF816	0.45075	1	0.97851	0.999611	-0.14185	0.36098	0.817835	0.66326	1	0.064644	9069	0.473551	0.142182	0.180493	0.180493								-0.19738	FALSE
ZNF821	0.42793	1	0.939	0.995256	-0.069783	0.20763	0.666448	0.63409	1	0.02287	11375	0.851435	0.289274	0.203926	0.289274								-0.0867871	FALSE
ZNF823	0.47195	1	0.92631	0.988933	-0.0015126	0.60571	0.939928	0.90204	1	-0.089695	13015	0.960045	0.0528993	0.102773	0.102773								0	FALSE
ZNF827	0.44588	1	0.1594	0.610188	0.010301	0.45427	0.872699	0.10072	0.72407	0.23172	13902	0.980304	0.580841	0.734552	0.734552								0	FALSE
ZNF829	0.58386	1	0.77724	0.954303	-0.057692	0.89638	1	0.77917	1	0.11008	11796	0.894204	0.0229679	0.0897838	0.0897838								-0.0777065	FALSE
ZNF83	0.52199	1	0.87892	0.978766	-0.092401	0.69888	0.951897	0.91823	1	0.038479	10871	0.795723	0.0392385	0.0799832	0.0799832								-0.132245	FALSE
ZNF830	0.66831	1	0.92631	0.988933	-0.0034951	0.073532	0.646345	0.58456	1	-0.029558	4269	0.00619021	0.600143	0.120414	0.600143								-1	FALSE
ZNF831	0.92048	1	0.10621	0.504145	0.16772	0.014821	0.256128	0.99247	1	-0.36195	7594	0.213844	1.93056	0.00167504	1.93056								0	FALSE
ZNF835	0.80323	1	0.20419	0.633556	0.12384	0.034601	0.46315	0.96422	1	-0.3169	8396	0.340461	1.37617	0.0121499	1.37617								-0.227928	FALSE
ZNF836	0.80608	1	0.068509	0.390851	-0.0095777	0.096921	0.646345	0.99621	1	-0.22688	10588	0.756894	1.39862	0.00913563	1.39862								0	FALSE
ZNF837	0.14319	1	0.038583	0.336246	-0.085523	0.13297	0.646345	0.43664	1	-0.085173	9805	0.628588	1.4924	0.627366	1.4924								0	FALSE
ZNF84	0.72119	1	0.59253	0.902567	-0.052174	0.99683	1	0.236	0.99198	0.13076	9669	0.603264	0.0449636	0.326437	0.326437								0	FALSE
ZNF841	0.012134	0.724171	0.17807	0.629571	0.09087	0.15241	0.646345	0.057907	0.62332	0.26602	11034	0.814856	0.903	2.23625	2.23625								-0.0445335	FALSE
ZNF843	0.70856	1	0.0082128	0.187588	0.20678	0.29128	0.746743	0.87295	1	-0.16191	9031	0.465954	1.7739	0.0382556	1.7739								-0.0694415	FALSE
ZNF844	0.83053	1	0.30795	0.727545	-0.047252	0.95939	1	0.84994	1	0.069527	8651	0.387732	0.183313	0.0214761	0.183313								-0.0589201	FALSE
ZNF845	0.30884	1	0.96402	0.999611	-0.11357	0.91513	1	0.99445	1	0.0025116	10122	0.682048	0.00315035	0.174128	0.174128								-0.0907893	FALSE
ZNF846	0.96401	1	0.011667	0.195918	0.21174	0.12336	0.646345	0.78101	1	-0.2172	10350	0.722566	1.96429	0.0147574	1.96429								0	FALSE
ZNF85	0.55021	1	0.23102	0.64794	0.10242	0.93648	1	0.10018	0.72407	0.27924	6054	0.0489589	0.261581	0.667822	0.667822								-0.291273	FALSE
ZNF850	0.84176	1	0.21556	0.634454	0.018878	0.19047	0.654868	0.9047	1	-0.055956	7783	0.236353	0.764104	0.0136793	0.764104								0	FALSE
ZNF852	0.66337	1	0.21896	0.636415	0.063957	0.63942	0.939928	0.68162	1	-0.072394	11412	0.857062	0.381669	0.0909507	0.381669									FALSE
ZNF853	0.084345	1	0.68894	0.92508	-0.23273	0.95891	1	0.1425	0.823386	0.21184	8510	0.36072	0.0294196	1.18603	1.18603								0	FALSE
ZNF860	0.94664	1	0.57093	0.895896	0.018062	0.38431	0.82518	0.42795	1	0.0096705	12925	0.957231	0.257888	0.11285	0.257888								-0.0187739	FALSE
ZNF865	0.35466	1	0.52895	0.886692	0.069624	0.18397	0.654868	0.34974	1	-0.0086616	6469	0.077659	0.489414	0.416883	0.489414								0	FALSE
ZNF878	0.16505	1	0.99647	1	-0.21181	0.79697	0.998317	0.0339	0.531246	0.20049	13172	0.96511	0.0100212	1.46079	1.46079								0	FALSE
ZNF879	0.4731	1	0.33483	0.763118	-0.03318	0.68302	0.950263	0.72018	1	0.10258	8185	0.306697	0.247103	0.150232	0.247103								0	FALSE
ZNF880	0.35928	1	0.0093142	0.189572	-0.026794	0.099591	0.646345	0.74741	1	0.11837	11140	0.823298	2.13047	0.206496	2.13047								0	FALSE
ZNF883	0.71232	1	0.60034	0.904205	-0.023558	0.97726	1	0.013675	0.368812	0.32907	8595	0.378165	0.0459763	1.26078	1.26078									FALSE
ZNF888	0.054408	0.917069	0.85721	0.971252	-0.1656	0.7568	0.980388	0.019927	0.432565	0.19684	25622	1	0.0317677	2.0713	2.0713									FALSE
ZNF891	0.99442	1	0.38117	0.779462	0.10911	0.63851	0.939928	0.97252	1	-0.047257	10464	0.740011	0.231133	0.000237825	0.231133								-0.0212626	FALSE
ZNF92	0.66879	1	0.25573	0.673406	-0.12508	0.17928	0.654868	0.48803	1	-0.13265	10237	0.700056	0.727767	0.159997	0.727767								-0.0969711	FALSE
ZNF93	0.28224	1	0.49061	0.873871	0.062356	0.79152	0.99499	0.14628	0.823386	0.19856	8356	0.331739	0.12168	0.76227	0.76227								0	FALSE
ZNF98	0.45379	1	0.030401	0.303053	0.10439	0.090919	0.646345	0.61862	1	-0.15867	5765	0.0343275	1.72017	0.195622	1.72017								-0.130725	FALSE
ZNFX1	0.63795	1	0.42339	0.819115	-0.10555	0.23188	0.697185	0.017541	0.412948	-0.0057495	11321	0.844119	0.486728	1.21137	1.21137								-0.10602	FALSE
ZSCAN1	0.85567	1	0.061166	0.37154	-0.083821	0.30592	0.757645	0.41726	1	-0.02054	6933	0.128869	1.03078	0.139809	1.03078								-0.0593225	FALSE
ZSCAN10	0.88264	1	0.65673	0.918598	0.064853	0.87679	1	0.9029	1	0.0067734	8886	0.435566	0.0488342	0.00973879	0.0488342								-0.106574	FALSE
ZSCAN12	0.1157	1	0.12847	0.558165	-0.16432	0.53535	0.90909	0.48192	1	-0.01568	9237	0.510974	0.597079	0.664107	0.664107									FALSE
ZSCAN18	0.22575	1	0.94252	0.996007	-0.22809	0.19365	0.660341	0.78859	1	0.060061	7838	0.245076	0.307183	0.314021	0.314021								-0.104901	FALSE
ZSCAN2	0.037526	0.848039	0.90119	0.981018	-0.3283	0.2355	0.697185	0.43957	1	-0.069228	10195	0.694429	0.266638	1.07467	1.07467								-0.132372	FALSE
ZSCAN20	0.32662	1	0.04874	0.350347	-0.064269	0.040196	0.47968	0.9359	1	-0.04104	7207	0.162071	1.84848	0.175236	1.84848								-0.17978	FALSE
ZSCAN21	0.81457	1	0.03291	0.31519	0.23367	0.088005	0.646345	0.98906	1	-0.21235	7296	0.174733	1.70283	0.00888138	1.70283								-0.110006	FALSE
ZSCAN22	0.67009	1	0.69935	0.927283	0.01677	0.10861	0.646345	0.6921	1	-0.15909	8381	0.336241	0.565844	0.0861253	0.565844								0	FALSE
ZSCAN23	0.26282	1	0.37885	0.779462	-0.18115	0.9654	1	0.25944	1	0.16665	8464	0.350028	0.134532	0.599806	0.599806								0	FALSE
ZSCAN25	0.98943	1	0.18397	0.629571	0.17611	0.2355	0.697185	0.85372	1	-0.10317	7163	0.157006	0.746364	0.00556734	0.746364								-0.234509	FALSE
ZSCAN26	0.6993	1	0.61299	0.913831	0.020988	0.85514	1	0.91908	1	0.027282	12582	0.944007	0.0641068	0.0330006	0.0641068									FALSE
ZSCAN29	0.055671	0.917069	0.53288	0.886692	-0.25265	0.097566	0.646345	0.74969	1	-0.088899	8489	0.353967	0.686741	0.758688	0.758688								0	FALSE
ZSCAN30	0.051749	0.917069	0.62404	0.918598	-0.17146	0.16356	0.654868	0.24512	0.997749	0.11482	10465	0.740855	0.474957	1.16696	1.16696								-0.0522039	FALSE
ZSCAN31	0.55691	1	0.18041	0.629571	0.079889	0.51529	0.896592	0.61403	1	-0.020468	9612	0.586944	0.503343	0.149413	0.503343								0	FALSE
ZSCAN32	0.73495	1	0.75823	0.949524	-0.072433	0.12415	0.646345	0.036737	0.531246	0.2282	10697	0.768149	0.499521	0.904756	0.904756								0	FALSE
ZSCAN4	0.23068	1	0.38228	0.779462	0.092289	0.56051	0.914489	0.22743	0.982589	0.17325	11972	0.911649	0.264114	0.683805	0.683805								0	FALSE
ZSCAN5A	0.71059	1	0.008719	0.187588	-0.01985	0.051905	0.574068	0.83304	1	-0.21656	10226	0.698931	2.40478	0.0446351	2.40478								-0.0753049	FALSE
ZSCAN5B	0.42843	1	0.88034	0.978766	-0.1056	0.49233	0.88844	0.44078	1	-0.084979	8522	0.362971	0.099208	0.297902	0.297902								-0.0997213	FALSE
ZSCAN5C	0.39234	1	0.11481	0.517772	-0.031106	0.11607	0.646345	0.78548	1	-0.29798	6052	0.0478334	1.14955	0.173327	1.14955									FALSE
ZSCAN9	0.42098	1	0.10581	0.503587	0.10748	0.12656	0.646345	0.8595	1	-0.041698	11801	0.895329	1.14782	0.136878	1.14782								0	FALSE
ZUFSP	0.77168	1	0.94954	0.999517	-0.13741	0.28929	0.746743	0.99855	1	-0.12885	9629	0.590884	0.200919	0.0126031	0.200919								-0.0137695	FALSE
ZXDA	0.60923	1	0.38229	0.779462	0.020718	0.12539	0.646345	0.6903	1	-0.051354	8205	0.308385	0.713188	0.105225	0.713188									FALSE
ZXDB	0.85709	1	0.099875	0.493826	0.09254	0.13453	0.646345	0.3342	1	-0.051359	8122	0.292065	1.14665	0.190741	1.14665									FALSE
ZXDC	0.42793	1	0.78051	0.954303	-0.061168	0.93369	1	0.74824	1	0.091437	8864	0.432189	0.0180248	0.164411	0.164411								0	FALSE
ZZZ3	0.98986	1	0.058802	0.368916	0.14816	0.20981	0.666448	0.87426	1	-0.20349	6971	0.130276	1.17678	0.00414355	1.17678								-0.369795	FALSE

## Sheet: CRISPR-flow library
Guide	Guide sequence	Gene target
ADNP-g1	TTTGAAAAACACTACATGGG	ADNP
ADNP-g2	TTGGCAGTTTAAGAAAAGCC	ADNP
ADNP-g3	AACACTACATGGGAGGATGT	ADNP
ADNP-g4	AAACTGCCAAGATTGTTGAC	ADNP
ADNP2-g5	CGGCAGAGTGACAGACACGG	ADNP2
ADNP2-g6	AAAGCAAGATGGAAGCAAGG	ADNP2
ADNP2-g7	AAATCTTGACAACATCAGAA	ADNP2
ADNP2-g8	AAGGTGCGAAAAAAGGTGAA	ADNP2
AEBP1-g9	CAAGCCCAGGACTACACCGG	AEBP1
AEBP1-g10	CTGGGAGCAAATCTGAACGG	AEBP1
AEBP1-g11	CCGCGAGTGGGAGAACAACA	AEBP1
AEBP1-g12	GAGGGAACTTGTCACAGCCC	AEBP1
AEBP2-g13	TGTGCATCGAAGAAATCATG	AEBP2
AEBP2-g14	AAGCTGGAATGAACAAAAGG	AEBP2
AEBP2-g15	GTTCTGCTGACTGAAGTGTG	AEBP2
AEBP2-g16	AACTTTCTATATGAGCTGAG	AEBP2
AFF1-g17	CTGTTCCCAAAGGTCAAAGG	AFF1
AFF1-g18	CTGCACTTAAGAGGTCAAGG	AFF1
AFF1-g19	AGCAGACCTTCACATGAGGG	AFF1
AFF1-g20	TGACTGGCTTTCAGACTCTG	AFF1
AFF2-g21	CCTCCAGAAATAATGCACGG	AFF2
AFF2-g22	GAGCTTCATGACCCACCAAG	AFF2
AFF2-g23	ACATTCAGTGAAGGAGAGGG	AFF2
AFF2-g24	GGATGGGTATTATCCTGGTG	AFF2
AFF3-g25	GGCCAAACAAGTGTGCAATG	AFF3
AFF3-g26	TGTAGTGCTACAGATAGACG	AFF3
AFF3-g27	GTTCAGCATCCCCAAGCAGG	AFF3
AFF3-g28	CCCGTGCAGCAGAGTAAGAG	AFF3
AFF4-g29	TCCACAGAAGATCCACCAGA	AFF4
AFF4-g30	ATTCCCTATGTATTCAGAGA	AFF4
AFF4-g31	TGTATACTATCTTGATGCTG	AFF4
AFF4-g32	AGCTTGGTCCCAAATTTCGG	AFF4
AHCTF1-g33	TCTGCCATACCTAGAAAACG	AHCTF1
AHCTF1-g34	ATCCATTTTAGTGCCAAACG	AHCTF1
AHCTF1-g35	TGTCTGCTCCTTAAAGCAGG	AHCTF1
AHCTF1-g36	AGAATTGAATCACTTAAGCC	AHCTF1
AHDC1-g37	GAACCCAAGTACTACCCCGG	AHDC1
AHDC1-g38	CAACAGCATCCGTAGCCCTG	AHDC1
AHDC1-g39	GGTAGTACTTGGGTTCCCGG	AHDC1
AHDC1-g40	CCTCAAGCATGGACTCCAGG	AHDC1
AHR-g41	TATAACAGACTACTGTCTGG	AHR
AHR-g42	TACTGTCTGGGGGAGACCAG	AHR
AHR-g43	GAAGCAGAGCTGTGCACGAG	AHR
AHR-g44	GAGCTGTGCACGAGAGGCTC	AHR
AHRR-g45	CAGCAGCCTTCCCTCCAGCA	AHRR
AHRR-g46	AGTCCTGGCGGTCGTCCACG	AHRR
AHRR-g47	ACGACCGCCAGGACTTCTGC	AHRR
AHRR-g48	TGCAGGGTCTGCCGTGCTGG	AHRR
AIRE-g49	GAGATGGTACGGACGTGCTG	AIRE
AIRE-g50	ACAACCTGGAGCGCTATGGC	AIRE
AIRE-g51	GGTGCGCGTTGCGGGGTGTG	AIRE
AIRE-g52	GACTACAACCTGGAGCGCTA	AIRE
AKAP8-g53	GCACTTCTTCAAGAAGATCG	AKAP8
AKAP8-g54	TCAAAACACTCTTAGCCACA	AKAP8
AKAP8-g55	GCGGTTGTGATTGTGGTCCA	AKAP8
AKAP8-g56	CAGACATATAGTGAAGATGC	AKAP8
AKAP8L-g57	TCTTGACAGCAAGTTCCACA	AKAP8L
AKAP8L-g58	AAGGAACACTTTAAGTACGT	AKAP8L
AKAP8L-g59	AGAGGTCGCAGGCTGCACAA	AKAP8L
AKAP8L-g60	GGAGCATTTTGTGAAGAAGG	AKAP8L
AKNA-g61	ATAAGGCATGATGGGAACCG	AKNA
AKNA-g62	GGGCAGAGAAGGCCACCACG	AKNA
AKNA-g63	AGATTGCCTGGTGAGCCTAG	AKNA
AKNA-g64	TCAAGTTGGGTCTCCCCCAG	AKNA
ALX1-g65	TCAGAGAACAGCTTGCTCTG	ALX1
ALX1-g66	TAGCTGCAAACTGGTGAAGG	ALX1
ALX1-g67	CAAAACTGATATATCATAGG	ALX1
ALX1-g68	TGGAGAAAAAGGGAACGTTA	ALX1
ALX3-g69	CCTGCGCACAGACCTGACTG	ALX3
ALX3-g70	GGGCAGCACAGAGATGTCAT	ALX3
ALX3-g71	CGAGCGTTATGGGAAGATCC	ALX3
ALX3-g72	ACTATCCTGATGTGTATGCC	ALX3
ALX4-g73	CCCACAGTGTCAGAGTCAGG	ALX4
ALX4-g74	CGCGGGAACAGCTGGCCATG	ALX4
ALX4-g75	CGTAGTTCTCAGCTCGGGTG	ALX4
ALX4-g76	AGTTCTCAGCTCGGGTGAGG	ALX4
ANHX-g77	TGGACGGACAGAGCTACGGG	ANHX
ANHX-g78	AAGTCCGGGGCTAAGGCCAG	ANHX
ANHX-g79	GACGAGCTTGACCCCTGAGC	ANHX
ANHX-g80	ACAACTGGTTTGCCAATTAC	ANHX
ANKRD30A-g81	ACGTCCTTGATGGCGAACAC	ANKRD30A
ANKRD30A-g82	TTGGATTCTGGTGGGAACAT	ANKRD30A
ANKRD30A-g83	TTCTTTTTGATGCGCAGCCT	ANKRD30A
ANKRD30A-g84	TAGTCCTTTTGTTTGGATTC	ANKRD30A
ANKZF1-g85	GGAGAGAAAGAAGCCTACTG	ANKZF1
ANKZF1-g86	ATGCAGGAGAGTAAAGCCAC	ANKZF1
ANKZF1-g87	AGCGTGAACGAGAAGAGCAG	ANKZF1
ANKZF1-g88	CTCAGTGGTTCGTCTGCTGC	ANKZF1
AR-g89	ACATCCGGGACTTGTGCATG	AR
AR-g90	GCCATCCAAACTCTTGAGAG	AR
AR-g91	ACTTCGAATGAACTACATCA	AR
AR-g92	GGTCGTCCACGTGTAAGTTG	AR
ARGFX-g93	TTTCACCCACCAACAGTATG	ARGFX
ARGFX-g94	CCTTTACTGTTGACTCCGGT	ARGFX
ARGFX-g95	GTGGGAGGATCAGTTGAACC	ARGFX
ARGFX-g96	TTTCACTCTGTTATCCAAGC	ARGFX
ARHGAP35-g97	AGACTTTACGGTGAATACCG	ARHGAP35
ARHGAP35-g98	GCATGTTATACGGGACCAGG	ARHGAP35
ARHGAP35-g99	GGTATTAAAGAAATTTCCAA	ARHGAP35
ARHGAP35-g100	GAAGTTGCATGCCCTTAAGG	ARHGAP35
ARID1A-g101	GTGGCTTCAACAGAGCCAGG	ARID1A
ARID1A-g102	CATATGGCCCTCCTGCCAAG	ARID1A
ARID1A-g103	GAGTTAACTTTACATCCCCA	ARID1A
ARID1A-g104	GGCAATCAGTTCTCCACCCA	ARID1A
ARID1B-g105	GATGCTTCTACTGAGCCAGG	ARID1B
ARID1B-g106	GTACCATCATATCGTCTGTG	ARID1B
ARID1B-g107	CAGGTTAGACATTGCTCCGG	ARID1B
ARID1B-g108	ATGTACAACCAAAGTCCCTC	ARID1B
ARID2-g109	CATGCAGCAACTGAACATGG	ARID2
ARID2-g110	GTGCTGCACTTATGGCTCTG	ARID2
ARID2-g111	ACTTGTACAGCTGGTGAAGG	ARID2
ARID2-g112	AGCACTGGGATGATTCACAA	ARID2
ARID3A-g113	GCTGTGGCGTGAGATCACCA	ARID3A
ARID3A-g114	CAGCCATAGACAGCAACCGA	ARID3A
ARID3A-g115	CGTACAGCATGAACAGGTCA	ARID3A
ARID3A-g116	GGAGCTCATTGGGGTTACTG	ARID3A
ARID3B-g117	GATGGGGATTCGGTTGATGG	ARID3B
ARID3B-g118	ATCTGGAGGGAGATCACCAA	ARID3B
ARID3B-g119	CAGCAATTGATGGCAACCGC	ARID3B
ARID3B-g120	GGTTGCCATCAATTGCTGCC	ARID3B
ARID3C-g121	CCTACCCACCACCATCACCT	ARID3C
ARID3C-g122	GTGTGGCGGGAAGTCACGCG	ARID3C
ARID3C-g123	GCGCCGATTGCTGTCTATGG	ARID3C
ARID3C-g124	AGGCCGCCATAGACAGCAAT	ARID3C
ARID4A-g125	AAGTTGCAACCATAGACAGG	ARID4A
ARID4A-g126	AAGTTATGTTGGACTACAGG	ARID4A
ARID4A-g127	AATTATACTACAGGTACCAG	ARID4A
ARID4A-g128	GGAGATCGTGCAAGTTTCTG	ARID4A
ARID4B-g129	AGAGTGAAAGATGCTCAGGG	ARID4B
ARID4B-g130	TCAAAACCACAAATAAAACG	ARID4B
ARID4B-g131	AAGTAGCTTCCATTGATCGG	ARID4B
ARID4B-g132	GGTCAAGTATTCAGGGACAG	ARID4B
ARID5A-g133	ATACGTGCGGCACCTGAAGG	ARID5A
ARID5A-g134	CGTCGTACACGTTCTTCCAG	ARID5A
ARID5A-g135	GTGGAAGATCTACAAAGCAG	ARID5A
ARID5A-g136	GTAGTGGCGGCGCGTGCACG	ARID5A
ARID5B-g137	ATAATGTCTGCGGGTACAAG	ARID5B
ARID5B-g138	AGATGAACAAGCCTTCTTGG	ARID5B
ARID5B-g139	CATATTTATGATGAATTAGG	ARID5B
ARID5B-g140	TAATAAATCTTTCATATGGT	ARID5B
ARNT-g141	CACTCTCCAACACAATCCAG	ARNT
ARNT-g142	GGAACTCTAGCCAAGAACCA	ARNT
ARNT-g143	ACGATTGGTGAGACTAGGGT	ARNT
ARNT-g144	TACCCTAGTCTCACCAATCG	ARNT
ARNT2-g145	GCAGCTAAACCAGAGTCAGG	ARNT2
ARNT2-g146	GTAGCGGGCAGTTCCAAGGG	ARNT2
ARNT2-g147	GAAATCGATACATGACCGAC	ARNT2
ARNT2-g148	GGAATGTGAAGCTGCTGGTG	ARNT2
ARNTL-g149	GCAGTCGTCCAATTGCGACG	ARNTL
ARNTL-g150	AGACAACGAACCAGACAATG	ARNTL
ARNTL-g151	ACTCCAGACATTCCTTCCAG	ARNTL
ARNTL-g152	GGGTCATCGCCTTCTAGCTG	ARNTL
ARNTL2-g153	CTGTTGGACTCGAATCATCA	ARNTL2
ARNTL2-g154	ACTCATACAGGACTGTCTAG	ARNTL2
ARNTL2-g155	ACCAAGTCCTTCTGAAATGG	ARNTL2
ARNTL2-g156	TCTGATGATTGAGAGCTACA	ARNTL2
ARX-g157	AGGAAAGTGCTCAGGCCCAG	ARX
ARX-g158	GGCTGCTGAAACGCAAACAG	ARX
ARX-g159	TCTCGCGGTACGACTTGCTG	ARX
ARX-g160	CCTGAGCACTTTCCTCGGAG	ARX
ASCL2-g161	GCTGTCGTCCGACGAGTAGG	ASCL2
ASCL2-g162	CCAAGTTCACCAGCTTCACG	ASCL2
ASCL2-g163	TTCTTGCTGGCGCCGCCGTG	ASCL2
ASCL2-g164	CGAGCGCAACCGCGTGAAGC	ASCL2
ASCL3-g165	TCACCCGGAAAAGGAATGAG	ASCL3
ASCL3-g166	TGTACTTGATCGCAGCTCTG	ASCL3
ASCL3-g167	CGGGTGAAATGTGTCAATGA	ASCL3
ASCL3-g168	GGAAAAGGAATGAGCGGGAA	ASCL3
ASCL4-g169	GATGGAGACGCGTAAACCGG	ASCL4
ASCL4-g170	GGAGCGTCTCCACTTTGCTG	ASCL4
ASCL4-g171	CGCGCTCGTTGCGCTTGCGG	ASCL4
ASCL4-g172	TGTCTGCCAGCTCCCGGGGC	ASCL4
ASCL5-g173	GTACTTTATGTAGCGGATGG	ASCL5
ASCL5-g174	GCGAGTCAAGTGCGTCAACG	ASCL5
ASCL5-g175	GGCTGAGAAGCGACTCAGCA	ASCL5
ASCL5-g176	CTTGCAGGTACTTTATGTAG	ASCL5
ASH1L-g177	CCAGTCAACCTGTACCCCTG	ASH1L
ASH1L-g178	ACCTGTTTTACAAGATCCAC	ASH1L
ASH1L-g179	TTTGGGGGAAGGTTCAAAAG	ASH1L
ASH1L-g180	TCCGGTGGATCTTGTAAAAC	ASH1L
ATF1-g181	GATCCCGTGGGCTTTCTGTG	ATF1
ATF1-g182	ACTTATCTTCTGAAGATACA	ATF1
ATF1-g183	CAGGACTCATCCGACAGCAT	ATF1
ATF1-g184	GAAGATACACGGGGCAGAAA	ATF1
ATF2-g185	CACCCTGCTGAGAAATGAAG	ATF2
ATF2-g186	ACAGCTGAAACAGCTTCTTC	ATF2
ATF2-g187	GCCGACAAAAAAGGAAAGTC	ATF2
ATF2-g188	CTTCAAGATGCCGACAAAAA	ATF2
ATF3-g189	AGTGACTGATTCCAGCGCAG	ATF3
ATF3-g190	CTTTTGTGATGGACACCCCG	ATF3
ATF3-g191	AAAGTGCCGAAACAAGAAGA	ATF3
ATF3-g192	TTTTTCCTTTCATCTTCTTC	ATF3
ATF4-g193	AGAGCTGGAAAAGAAGAACG	ATF4
ATF4-g194	GTACCGCCAGAAGAAGAGGG	ATF4
ATF4-g195	AATGAGCTTCCTGAGCAGCG	ATF4
ATF4-g196	TTGTCGCTGGAGAACCCATG	ATF4
ATF5-g197	GAGAGACCAGAACAAGTCGG	ATF5
ATF5-g198	GAAGAGAGACCAGAACAAGT	ATF5
ATF5-g199	GCTCCCTATGAGGTCCTTGG	ATF5
ATF5-g200	AGACTATGGGAAACTCCCCC	ATF5
ATF6-g201	TTAATTAGGGGCTGACAAGG	ATF6
ATF6-g202	GGTGGAGGAATGTAAAGCAA	ATF6
ATF6-g203	TCTTGTGGTCTTGTTATGGG	ATF6
ATF6-g204	GGGTGGTAGCTGGTAACAGC	ATF6
ATF6B-g205	CATAAAATGTGTCTTCCCGT	ATF6B
ATF6B-g206	GGAGGGCAGCATTCTCTCGG	ATF6B
ATF6B-g207	CTCTCCTCGGATGAACAAGG	ATF6B
ATF6B-g208	GAGAGAATGCTGCCCTCCGG	ATF6B
ATF7-g209	CAGCTGCAGAGCGAACACTG	ATF7
ATF7-g210	GGCCATCTGAGTGAGGACCG	ATF7
ATF7-g211	ACAGGGGCTGGAGAACCCGT	ATF7
ATF7-g212	TCACTCAGATGGCCAGCCAA	ATF7
ATMIN-g213	AAAAGACATGCAGAGGACTG	ATMIN
ATMIN-g214	CCAATTGAAGGCTGCCCCAG	ATMIN
ATMIN-g215	ACAGCCGCATGTGCACCGGA	ATMIN
ATMIN-g216	AACTGAGAAAACGGTCTCTC	ATMIN
ATOH1-g217	CGTTTGTAGCAGCTCGGACA	ATOH1
ATOH1-g218	TTCTTGTCGTTGTTGAACGA	ATOH1
ATOH1-g219	AACATTGCGCAGCTGGTCGA	ATOH1
ATOH1-g220	ACGGGATAACATTGCGCAGC	ATOH1
ATOH7-g221	GATGGCCCTGAGCTACATCA	ATOH7
ATOH7-g222	CAGTGTTGAGCCCCTGCATG	ATOH7
ATOH7-g223	CTTCGACCGCTTACGCAGGG	ATOH7
ATOH7-g224	TGTTGAGCCCCTGCATGCGG	ATOH7
ATOH8-g225	TGTCCAAACTGGCCATCCTG	ATOH8
ATOH8-g226	TTCTGCCCATATGAGTAGCA	ATOH8
ATOH8-g227	GCGCAGCCTTCGAGGCGCTC	ATOH8
ATOH8-g228	CGAACGCCAGGGAGCGGACG	ATOH8
BACH1-g229	TACTCAGCCTTAATGACCAG	BACH1
BACH1-g230	GGATGAAGTGTGCAAATGTG	BACH1
BACH1-g231	CCATCTTTGTGGAGGGACAG	BACH1
BACH1-g232	GATTTTAAGTAAAGAGAATG	BACH1
BACH2-g233	CAGCAGAGAAAACATCCGCG	BACH2
BACH2-g234	GTGTAGGCAAACTGTAACAG	BACH2
BACH2-g235	ACGTGACTTTGATCGTGGAG	BACH2
BACH2-g236	TCCTGGGCCTCAATGACCAG	BACH2
BARHL1-g237	CTTGTCTCTAAAGTCCTCCG	BARHL1
BARHL1-g238	GATGTCCCTGATCAGAAAGG	BARHL1
BARHL1-g239	GCGAGGCGGCGAGCTCCATG	BARHL1
BARHL1-g240	GCGCCTGAAAAAGCCACGCA	BARHL1
BARHL2-g241	GGCCTGACTCCTAAAATCCG	BARHL2
BARHL2-g242	GACCAAACTCGACAAGCGGG	BARHL2
BARHL2-g243	CAGTTGATTGAGCTGGTGGT	BARHL2
BARHL2-g244	CCAAGAAGCCTCGAAAAGCA	BARHL2
BARX1-g245	GCAGAAGTACCTTTCCACGC	BARX1
BARX1-g246	CCGCTCGAGTTGCAGCTCCG	BARX1
BARX1-g247	GCCAGTTGCAGGTGAAGACG	BARX1
BARX1-g248	TCTTCACCTGCAACTGGCTC	BARX1
BARX2-g249	GCTGGCGGGTGATCACCGAG	BARX2
BARX2-g250	TCTGGGACTCACTCAGCTGC	BARX2
BARX2-g251	CGGTGAAGATGGTGCGACTC	BARX2
BARX2-g252	GTTGGACTTGGCTCAGTCTC	BARX2
BATF-g253	ATGATGTGAGAAGAGTTCAG	BATF
BATF-g254	CCTCTGTCGGCTCTTCTGGG	BATF
BATF-g255	TTCAGCCGCTCTCCTCCCCC	BATF
BATF-g256	GGGAGGAGAGCGGCTGAAGC	BATF
BATF2-g257	GCAGCCCATTGCCCCCACAG	BATF2
BATF2-g258	CTTCTGCCGGCTTCGCTGGG	BATF2
BATF2-g259	GGGCAGCCGCCCAGCGAAGC	BATF2
BATF2-g260	ATGCACCTCTGTGGGGGCAA	BATF2
BATF3-g261	CCTCTGCAGGACGCTGCCGG	BATF3
BATF3-g262	GAGTTGCTGCTCAGAGAAGT	BATF3
BATF3-g263	ATGATGACAGGAAGGTCCGA	BATF3
BATF3-g264	CAGAGGAGCGTCGCGGCGCC	BATF3
BAZ2A-g265	CTGCCATCGTCCCAAGATGG	BAZ2A
BAZ2A-g266	TGGGACGATGGCAGTAAATG	BAZ2A
BAZ2A-g267	CGGTACCCACTCACCAAACG	BAZ2A
BAZ2A-g268	AACGTGGGTTCACAGGCTCT	BAZ2A
BAZ2B-g269	ATTAGAGAGAAACTAAGTAG	BAZ2B
BAZ2B-g270	AAGATTACAACAATCCCAGA	BAZ2B
BAZ2B-g271	TGGAAACTCATGAGGATGCA	BAZ2B
BAZ2B-g272	CAACAATCCCAGATGGAGAC	BAZ2B
BBX-g273	CAAATGCTCACACAACACCG	BBX
BBX-g274	GAGGCTAAAGAACGCAGACA	BBX
BBX-g275	TAACAGGACTATATTGAGGG	BBX
BBX-g276	AACAACGCAAGAACCTTTGG	BBX
BCL11A-g277	ACAGATGATGAACCAGACCA	BCL11A
BCL11A-g278	CAAATTTCAGAGCAACCTGG	BCL11A
BCL11A-g279	GAAAAAAGCATCCAATCCCG	BCL11A
BCL11A-g280	GTAGCAATCTCACTGTCCAC	BCL11A
BCL11B-g281	CTGGAGATAGAGGAGCCAAG	BCL11B
BCL11B-g282	CAGGTGGTCATCTTCGTCGG	BCL11B
BCL11B-g283	GAAGTGATCACGGATGAGTG	BCL11B
BCL11B-g284	TCAGGGTGAGGGTCAGACGG	BCL11B
BCL6-g285	GGATAAGCACATGGGCACGG	BCL6
BCL6-g286	TGTGGATAAGCACATGGGCA	BCL6
BCL6-g287	ACCCACACTCGAATTCACTC	BCL6
BCL6-g288	CTGTACAAATCTGGCTCCGC	BCL6
BCL6B-g289	GGGCTCCGCAGATTGAGCAG	BCL6B
BCL6B-g290	TCCGCAGGTAGGGCAAGGGT	BCL6B
BCL6B-g291	GCGTTTTCAGGTTTGCTGGC	BCL6B
BCL6B-g292	GTGGCGGAAGCGGGTTCCGC	BCL6B
BCLAF1-g293	CTGCAATGACCCTAAACGAG	BCLAF1
BCLAF1-g294	TACTTTTCAAAAGAGACCGA	BCLAF1
BCLAF1-g295	AGAAAAGAAGGACAGACGCA	BCLAF1
BCLAF1-g296	AAGCAGCCTGTCTTTAGTCA	BCLAF1
BHLHA15-g297	AGTCATCCCCCACGTGCGCG	BHLHA15
BHLHA15-g298	CGTGGGGGATGACTTCACGC	BHLHA15
BHLHA15-g299	GAACTACATCAAATCGCTGA	BHLHA15
BHLHA15-g300	TCTTGTCCGCGCGCACGTGG	BHLHA15
BHLHA9-g301	GCGCATCCTAGACTACAACG	BHLHA9
BHLHA9-g302	GCGCTGCGGCACGACCTGGG	BHLHA9
BHLHA9-g303	GGGAGAGCGCGGCGATGCGG	BHLHA9
BHLHA9-g304	GGCACGACCTGGGCGGCAAG	BHLHA9
BHLHE22-g305	CTTGGAGAGCTTTCGCACCG	BHLHE22
BHLHE22-g306	ACATCAATGCCCGAGAGCGC	BHLHE22
BHLHE22-g307	CGTTCAGGTCGTGCATCCGC	BHLHE22
BHLHE22-g308	CACCGAGGGGCTGTGCGCGT	BHLHE22
BHLHE40-g309	TAAGTTTGAGATGTTCGGGT	BHLHE40
BHLHE40-g310	GGGTCACTTGGAAAAAGCAG	BHLHE40
BHLHE40-g311	TCGAGAAAAAGAGACGTGAC	BHLHE40
BHLHE40-g312	TAGTGCTTTCACATGCTTCA	BHLHE40
BHLHE41-g313	GGGTTTACACATATACAAAG	BHLHE41
BHLHE41-g314	TTCTTTTCTATTAATCTGTG	BHLHE41
BHLHE41-g315	TGTATATGTGTAAACCCAAA	BHLHE41
BHLHE41-g316	GAGCAATGCATTCATTAATT	BHLHE41
BLZF1-g317	AAAGGGCAATCAGTTCTCCC	BLZF1
BLZF1-g318	GAAACTGTTCCCGTTCACTT	BLZF1
BLZF1-g319	ATTTTAGAAAATGAAGCCCT	BLZF1
BLZF1-g320	TGTCAATACAGTGTGATGTA	BLZF1
BNC1-g321	AGAAATGCACACATGCACAG	BNC1
BNC1-g322	AAGGACACAGTTATCCCCTG	BNC1
BNC1-g323	CATGTATCCAACAAGCCAGG	BNC1
BNC1-g324	ACACTTCAGGATTATATCCG	BNC1
BNC2-g325	TGTTCTCTAAGTGAGCAAGG	BNC2
BNC2-g326	CCTGGTGAGAGGGCTCACTG	BNC2
BNC2-g327	ACTCTGCGGGACTATGTCCG	BNC2
BNC2-g328	AGCCAGGGAAGATTAACCTG	BNC2
BPTF-g329	ATTCGAGAACTTCTGCACAC	BPTF
BPTF-g330	ACGATATTATGAAAAGCTGA	BPTF
BPTF-g331	GGGTCTACTGGTTCAAGGAA	BPTF
BPTF-g332	CATTAGGGTCTACTGGTTCA	BPTF
BRF2-g333	CTGTTGGTAGTAGGCAACCG	BRF2
BRF2-g334	TAACTGGCCCCTAACAATGG	BRF2
BRF2-g335	GTAACATATTCCCGAAGCAC	BRF2
BRF2-g336	GTTCGTTTTCCCCTGTGCTT	BRF2
BSX-g337	GCGAGTCAGAGAAAACCGTG	BSX
BSX-g338	TGAGGAAATAAGGATGATGG	BSX
BSX-g339	TCTGGGGCCACCTCTCTCAG	BSX
BSX-g340	CCTGTCCACGCCAGAACGAG	BSX
CAMTA1-g341	TGCGCCCATGAACAAGTGTG	CAMTA1
CAMTA1-g342	GTTCAAGTTTACCAAAAGAG	CAMTA1
CAMTA1-g343	TACCAAAAGAGAGGCACCGC	CAMTA1
CAMTA1-g344	TCATGGGCGCAGCAAAGAAG	CAMTA1
CAMTA2-g345	ATTTCAGCAGAGCCGCCGAG	CAMTA2
CAMTA2-g346	ACCGGAGCGGATTAAACGAG	CAMTA2
CAMTA2-g347	GGAAGATCATGAGATTCCTG	CAMTA2
CAMTA2-g348	TCATCGAAGCCACACCGGAG	CAMTA2
CAPN15-g349	CCTGGCCCACAGTAAGCGCG	CAPN15
CAPN15-g350	TTCAACGTGGTGTCCACACG	CAPN15
CAPN15-g351	CATGCCGCACGGCAGCAGTG	CAPN15
CAPN15-g352	TTCCAGGAGAAACGGCCCCA	CAPN15
CARF-g353	TACTTGAGGATGTAAACGTG	CARF
CARF-g354	AGAATCAATTACCACCAAAG	CARF
CARF-g355	GGGCTGAAATGAGGAGAGTG	CARF
CARF-g356	AAGGAGAAGGTGACAAAGTG	CARF
CARHSP1-g357	CCCGACTGAAGCTTGATGGG	CARHSP1
CARHSP1-g358	GAGTCTGCAAATGCTTCTGC	CARHSP1
CARHSP1-g359	CAGCTGGAGTAATGAAGCCA	CARHSP1
CARHSP1-g360	ATCCCCTCTGCGGGGCAACG	CARHSP1
CASZ1-g361	AATACCCAGCTCATTAACGA	CASZ1
CASZ1-g362	GCACAAGAGCTACCACATCA	CASZ1
CASZ1-g363	TCAGGGCGGAGAAGTCAACA	CASZ1
CASZ1-g364	CGTCTGCAAAACGTCTGGCA	CASZ1
CBFB-g365	GAGAGACAGATTGGTTCCTG	CBFB
CBFB-g366	GGAGTCTGTGTTATCTGGAA	CBFB
CBFB-g367	AAGTCGACATACTCTCGGCT	CBFB
CBFB-g368	GTCTCATCGGGAGGAAATGG	CBFB
CBX2-g369	AGAACCGGAAGAGAGGCAAG	CBX2
CBX2-g370	GAGTACCTGGTCAAGTGGCG	CBX2
CBX2-g371	ACATAACAGCTGGGAGCCGG	CBX2
CBX2-g372	ACCAGCCGCGCCACTTGACC	CBX2
CC2D1A-g373	GGTCCTTTGCTCAAAGCGGG	CC2D1A
CC2D1A-g374	TGCACTGGAGATAGCATGTG	CC2D1A
CC2D1A-g375	TGAAGGTCCTTTGCTCAAAG	CC2D1A
CC2D1A-g376	GTCTGTGTTCTTGATCACAC	CC2D1A
CCDC17-g377	AAAGATACTGATGATGAGGG	CCDC17
CCDC17-g378	GTCAGGCTGAGCTCTTTCTG	CCDC17
CCDC17-g379	GCGATGGACGGGATACAGGA	CCDC17
CCDC17-g380	AGATGCAGCTGTACAGACAC	CCDC17
CCDC88A-g381	AGGCCACAAAGCCACAGCAG	CCDC88A
CCDC88A-g382	CATGAGGCTTGGTCCAGCAG	CCDC88A
CCDC88A-g383	ACCCGCTCAGACTCCAGTGA	CCDC88A
CCDC88A-g384	ATCCTTCACTGGAGTCTGAG	CCDC88A
CDC5L-g385	AAGATTCTGCTATTCCCCGG	CDC5L
CDC5L-g386	AAGATGAAAATTTTGCTTGG	CDC5L
CDC5L-g387	CTTCACTTGAGAGCTCTCCA	CDC5L
CDC5L-g388	TTTGGTGCAGGAGATGGAAG	CDC5L
CDIP1-g389	AATCTCGTAGGAGATCTTGG	CDIP1
CDIP1-g390	TCCCTGCAGCACTGTCACCG	CDIP1
CDIP1-g391	GGGCTGCATCACAGCTGGGG	CDIP1
CDIP1-g392	GTGCCATCTGCACTCATGTG	CDIP1
CDX1-g393	GACCAAGGACAAGTACCGCG	CDX1
CDX1-g394	GGTGGTCGGTGTAGACCACG	CDX1
CDX1-g395	GGCACCGGGCTAAAGTCTGG	CDX1
CDX1-g396	AAGGATTCGCCCGTGTACCC	CDX1
CDX2-g397	CTACGGCGGTTACCACGTGG	CDX2
CDX2-g398	GGACTACGGCGGTTACCACG	CDX2
CDX2-g399	GACGAAAGACAAATATCGAG	CDX2
CDX2-g400	CCTCTCAGAGAGCCCCAGCG	CDX2
CDX4-g401	ACGCTCCAGTCTTCTCGCGG	CDX4
CDX4-g402	ACTCCCAGAGACGGCCAGTG	CDX4
CDX4-g403	CATCCAGAGAAAATCAGAGC	CDX4
CDX4-g404	TGGTGATATATCTATTGCAA	CDX4
CEBPA-g405	GCGCGAGCGCAACAACATCG	CEBPA
CEBPA-g406	ACAGCAACGAGTACCGGGTG	CEBPA
CEBPA-g407	ACAATGACCGCCTGCGCAAG	CEBPA
CEBPA-g408	GCCGCGAACTGGACACGCTG	CEBPA
CEBPB-g409	AGTGGCCAACTTCTACTACG	CEBPB
CEBPB-g410	ACAGCGACGAGTACAAGATC	CEBPB
CEBPB-g411	CGATGTTGTTGCGCTCGCGC	CEBPB
CEBPB-g412	GCTGCTTGAACAAGTTCCGC	CEBPB
CEBPD-g413	CCGGCAGTCTGCTGTCCCGG	CEBPD
CEBPD-g414	GCTGCTTGAAGAACTGCCGG	CEBPD
CEBPD-g415	ACCGCGGCAGCCCCGAGTAC	CEBPD
CEBPD-g416	CATCTCCTGGTTGCGCCGCT	CEBPD
CEBPE-g417	TGGCCGCCTCAGGAATCTGG	CEBPE
CEBPE-g418	CACACTCGTAGTAGGTCCCG	CEBPE
CEBPE-g419	CAGTACCAAGTGGCACACTG	CEBPE
CEBPE-g420	ATAGCCTTGAGTACCGGCTG	CEBPE
CEBPG-g421	AGTATCGGCAACGCCGAGAG	CEBPG
CEBPG-g422	ACGCCGAGAGAGGAACAACA	CEBPG
CEBPG-g423	ACATGGCTGTGAAAAAGAGC	CEBPG
CEBPG-g424	AAAAATCAAATTGCTGACCA	CEBPG
CEBPZ-g425	ACATTAGATGAAGATTCAGA	CEBPZ
CEBPZ-g426	GAAGGTAGTGATGATGAACT	CEBPZ
CEBPZ-g427	ATTAGAGTGAAATCCTGCAG	CEBPZ
CEBPZ-g428	GTATTCAGGGGACCCACTGC	CEBPZ
CENPA-g429	CTCGGCCTGCATGTAAGGTG	CENPA
CENPA-g430	AGGATGTGCAACTGGCCCGG	CENPA
CENPA-g431	ATATGTGTTAAATTCACTCG	CENPA
CENPA-g432	TGTTAAATTCACTCGTGGTG	CENPA
CENPB-g433	TACACCGCCAACTCCAAGGG	CENPB
CENPB-g434	GTACCATAGACTGGTCTCGG	CENPB
CENPB-g435	CTTCAGGATCGTGCTCAGCG	CENPB
CENPB-g436	TGGACCACTCCCCTCTCCAG	CENPB
CENPBD1-g437	AGATCTTGCTATCTCTACAG	CENPBD1
CENPBD1-g438	GAAGCTCAGTCAGATCGCAA	CENPBD1
CENPBD1-g439	AGTGTTACGACGATTTGAAG	CENPBD1
CENPBD1-g440	TCCCTAGTGCCAAAAGGGAA	CENPBD1
CENPT-g441	AGAGGCTGAGGGACACACAG	CENPT
CENPT-g442	GGGGGATGCCTGACCAACAG	CENPT
CENPT-g443	TGTGAGTGTGAGTGAAATGG	CENPT
CENPT-g444	CCAGATCATCACAAAGATGC	CENPT
CGGBP1-g445	TCTCGCCATGTGAAGAATGG	CGGBP1
CGGBP1-g446	CATGGCGAGATAGGAAAGCA	CGGBP1
CGGBP1-g447	CTAAGTCAGACCAGCTACGG	CGGBP1
CGGBP1-g448	AGAATGTGAGAAAGAAGCAG	CGGBP1
CHAMP1-g449	GAGTCCCAGAAAAGTTCCCG	CHAMP1
CHAMP1-g450	CCAATGTTCAGGAGACAACG	CHAMP1
CHAMP1-g451	AAAAATCATGTAGCAGCCCA	CHAMP1
CHAMP1-g452	GGGCTGCTACATGATTTTTA	CHAMP1
CHCHD3-g453	GACACAGTGCATATACTGGG	CHCHD3
CHCHD3-g454	AGAACAGCTGGCTAGACTGG	CHCHD3
CHCHD3-g455	CATATACTGGGTGGCCAGAG	CHCHD3
CHCHD3-g456	AGCTTTCTGATATTGTTCAG	CHCHD3
CIC-g457	GGTGGCCAGAGACTGCAGGG	CIC
CIC-g458	CCCGCCCGCTGACTGCACAT	CIC
CIC-g459	AGAGCTCGTGGGCCCGTACG	CIC
CIC-g460	CTTGCGGTAAGAGCCCAGGA	CIC
CIZ1-g461	GGGGCATAAGGACAAAGCCA	CIZ1
CIZ1-g462	TGAGGACCACTTCATTACAG	CIZ1
CIZ1-g463	CAGCGTCCACTGTAATGAAG	CIZ1
CIZ1-g464	GGGGTACAGTGCTAAAGGCC	CIZ1
CLOCK-g465	AACACCAACCAAGATCCCGA	CLOCK
CLOCK-g466	GCTGGTAAATGCTGCCTGGG	CLOCK
CLOCK-g467	TACTATGCTTATGGGCCAGG	CLOCK
CLOCK-g468	TGGCCCATAAGCATAGTACT	CLOCK
CNBP-g469	GAGCAATGCTGCTACAACTG	CNBP
CNBP-g470	GTTGAAGCCTGCTATAACTG	CNBP
CNBP-g471	AGCAATGAGTGCTTCAAGTG	CNBP
CNBP-g472	TAGGACATTCCCGGGCCCAG	CNBP
CPEB1-g473	TGCACTACACCTATAAACCG	CPEB1
CPEB1-g474	TCTGCGCAAGAATCTTCCCG	CPEB1
CPEB1-g475	ACAAGTCATTTGCATCTGGG	CPEB1
CPEB1-g476	CAGAGGCAGGAAGCTCAAGG	CPEB1
CPXCR1-g477	GCACAGACCTCACAATAGCA	CPXCR1
CPXCR1-g478	CAGGGTGTCAGAATACCATG	CPXCR1
CPXCR1-g479	GTAGATTCCGTGCTATTGTG	CPXCR1
CPXCR1-g480	GATGGGTGAAACTATTTGGA	CPXCR1
CREB1-g481	GGAGCCGAGAACCAGCAGAG	CREB1
CREB1-g482	AGTCCATGGAGTCATTCAGG	CREB1
CREB1-g483	GACTTATCTTCTGATGCACC	CREB1
CREB1-g484	TCTTCAATCCTTGGCACTCC	CREB1
CREB3-g485	GAACAAAGTACAGCTTCTGG	CREB3
CREB3-g486	AAAAAGAAGGTGTATGTTGG	CREB3
CREB3-g487	CATACACCTTCTTTTTCCTG	CREB3
CREB3-g488	GTTTCCTCAGTTGATCTAGA	CREB3
CREB3L1-g489	CATCTGAGAACAATGAACTG	CREB3L1
CREB3L1-g490	CAATGAACTGTGGAAGAAGG	CREB3L1
CREB3L1-g491	TCGTAAGAAGAAGGAGTATG	CREB3L1
CREB3L1-g492	CATACTCCTTCTTCTTACGA	CREB3L1
CREB3L2-g493	ACAGACGGAACGAGTCCTGG	CREB3L2
CREB3L2-g494	GTGATGGTCAGAGTGACAGA	CREB3L2
CREB3L2-g495	TATCTCGAATGAGACCAGCC	CREB3L2
CREB3L2-g496	GAAAGAATACATGGACAGCC	CREB3L2
CREB3L3-g497	TCAGGAGCTGGTGCTCACCG	CREB3L3
CREB3L3-g498	AGTTGCCAGGATGATAGGAG	CREB3L3
CREB3L3-g499	GGACGGCATCCTGAGACACG	CREB3L3
CREB3L3-g500	TTCACGGTGAGATTGCATCG	CREB3L3
CREB3L4-g501	AACCCTGTTCCTGACCGATG	CREB3L4
CREB3L4-g502	CAATTAGCGTCTGCAGCTGG	CREB3L4
CREB3L4-g503	ACAGAAAAAAGTCCAGGAGC	CREB3L4
CREB3L4-g504	AGAATTACAGAAAAAAGTCC	CREB3L4
CREB5-g505	CCGCTGCAGACAGAAGAGGA	CREB5
CREB5-g506	TAGACGAGGATCCGGACGAG	CREB5
CREB5-g507	CATTTGACATGGCAGCAGGG	CREB5
CREB5-g508	TTAACAACAACTGTTTCAGC	CREB5
CREBL2-g509	AGCTATATGTGCCCTCAGAG	CREBL2
CREBL2-g510	ACTTGAAAGCAAAACTTGAG	CREBL2
CREBL2-g511	GAACTCAAGCAGGCATACCA	CREBL2
CREBL2-g512	AATCTCAGCAGAACTCAAGC	CREBL2
CREBRF-g513	CAGAATCCAAGAGATGAGAG	CREBRF
CREBRF-g514	TTCTGTAGAAGACCTGAAGG	CREBRF
CREBRF-g515	GAAGTTCATTGCCTATCTGG	CREBRF
CREBRF-g516	TTCCCTTAACAGCCCGACCA	CREBRF
CREBZF-g517	ACGCGTACAGGCACTGCAGG	CREBZF
CREBZF-g518	TCTTCTTCAGTCGATTAAGG	CREBZF
CREBZF-g519	CAGTCGATTAAGGCGGGCAG	CREBZF
CREBZF-g520	CAAACGCGTACAGGCACTGC	CREBZF
CREM-g521	CAACACGCAAACGAGAGCTG	CREM
CREM-g522	GGGAACACCAGGCACATCAG	CREM
CREM-g523	GATGAATCTGCAGAATCAGA	CREM
CREM-g524	TCTTCAATCTTGGGAACACC	CREM
CRX-g525	CTTCACCCGGAGCCAACTGG	CRX
CRX-g526	AGACGTCTATGCCCGTGAGG	CRX
CRX-g527	AGAACCGGAGGGCTAAATGC	CRX
CRX-g528	GCTGCCTGCATTTAGCCCTC	CRX
CSDC2-g529	GGGCTGGGTAGGTCCCGAGG	CSDC2
CSDC2-g530	GTCCTCGGACCCGTTCTCGG	CSDC2
CSDC2-g531	CACATGTACGAAGATGTCCT	CSDC2
CSDC2-g532	ATAGGTCCTGGTCCGCTTGG	CSDC2
CSDE1-g533	GTCGAGTATAGCTTGTCCAA	CSDE1
CSDE1-g534	TATAGCTTGTCCAAAGGCAA	CSDE1
CSDE1-g535	GAAACCAAAACCATCTCTCA	CSDE1
CSDE1-g536	CTTCATCTGCAATATGGAGC	CSDE1
CSRNP1-g537	AGAAGCGACGGCAAGCACTG	CSRNP1
CSRNP1-g538	TCAATGGCATCCACCACAGG	CSRNP1
CSRNP1-g539	TGTGCGAAGGATCGATCGGG	CSRNP1
CSRNP1-g540	GCTGGATGAGGACAACTCCT	CSRNP1
CSRNP2-g541	TCTCTTCAGCATCAATACGG	CSRNP2
CSRNP2-g542	GCTGACCAAGAATGGGACAG	CSRNP2
CSRNP2-g543	TGCCCAGAGAGCTACCACCC	CSRNP2
CSRNP2-g544	GCTCACGCAGAATCTCTCGA	CSRNP2
CSRNP3-g545	ATCATCTGATTCCCTCACAG	CSRNP3
CSRNP3-g546	TGGAGTGAAAAAGATTGACG	CSRNP3
CSRNP3-g547	AGCAGTGAAAGTGCTGACAG	CSRNP3
CSRNP3-g548	AGAAGCCAGCACTCTTACAC	CSRNP3
CTCF-g549	CGACCCCAACTTCGTCCCTG	CTCF
CTCF-g550	AGACATGCTGATAATTGTGC	CTCF
CTCF-g551	GCTTTTGTCTGTTCTAAGTG	CTCF
CTCF-g552	ATTATCAGCATGTCTTGCCA	CTCF
CTCFL-g553	TGAACATGCAGACATCACAG	CTCFL
CTCFL-g554	GTTATTGGCTGAAAGAACAA	CTCFL
CTCFL-g555	TATGTTTATAGCGCCTGTGT	CTCFL
CTCFL-g556	GTGGAGAACTCGTCCGACAC	CTCFL
CUX1-g557	CAGTGTGTAGAAGAAGCCGA	CUX1
CUX1-g558	GAGCTTGAGTCCCTGGGACA	CUX1
CUX1-g559	TCTGGTTCTCTCCAACAAGA	CUX1
CUX1-g560	CATGGAGCGAGAGCATGGAG	CUX1
CUX2-g561	GGGGAGAGCAGCAAGCCAGG	CUX2
CUX2-g562	GCGGCGGAAGTACGACGAGG	CUX2
CUX2-g563	CGGCCTGATCATGACCAACC	CUX2
CUX2-g564	TGTCAACAGCTCCATCCGCC	CUX2
CXXC1-g565	AAGTATTGCTCAGATGACTG	CXXC1
CXXC1-g566	ATAAATGGAAACACCCAGAG	CXXC1
CXXC1-g567	CCTTGCATTGCTGAAGAGCA	CXXC1
CXXC1-g568	ATCGGCGTTCCATTTCCTGA	CXXC1
CXXC4-g569	TGCAAGAGGCTCATCAACTG	CXXC4
CXXC4-g570	CCAGCGCTGAAGCATTCCGA	CXXC4
CXXC4-g571	AGATCTGGTGTCCCGTTTTG	CXXC4
CXXC4-g572	CCATCGGAATGCTTCAGCGC	CXXC4
CXXC5-g573	TCACTGAAACCACCGGAAGG	CXXC5
CXXC5-g574	TTGCAAATTCAGAAAATGTG	CXXC5
CXXC5-g575	TCAGCTCCGGCAAGAAGAAG	CXXC5
CXXC5-g576	CACCGGAAGGCGGCTCCCGT	CXXC5
DACH1-g577	ACCTCCAGCATCTGTCACCA	DACH1
DACH1-g578	GATGTCTCAACTCTGGATGG	DACH1
DACH1-g579	CAGTTAGAGAGAGTTTGTCA	DACH1
DACH1-g580	CTTGCGGTTGGTGTAGAAAG	DACH1
DACH2-g581	CCACTAGTGACAGTGGCCTG	DACH2
DACH2-g582	CAAGCCACCACTAGTGACAG	DACH2
DACH2-g583	GAATGGTCCAGGGAATCCAG	DACH2
DACH2-g584	GTTGGTCAACAGAGTCTCCA	DACH2
DBP-g585	ACGTACTCCACATCGCCGAA	DBP
DBP-g586	TGGCGCCAACAGACCCGGGG	DBP
DBP-g587	GACCAGCAAGCCCAAAGAGC	DBP
DBP-g588	GCCTGTGAGCGACAGGACCC	DBP
DBX2-g589	CAGCACGCCGAGTAGAATGG	DBX2
DBX2-g590	AAGAAGAGCTGTCTTTTCTG	DBX2
DBX2-g591	CCATTCTACTCGGCGTGCTG	DBX2
DBX2-g592	AAAGAAACTTGCCATCAACT	DBX2
DEAF1-g593	AAGCAATGTGATGTTCTTGG	DEAF1
DEAF1-g594	TCTAGGTACAGCCAGCTCCG	DEAF1
DEAF1-g595	GAGGCTATGAGCGAGTGCAC	DEAF1
DEAF1-g596	CTGCGTTAACTGCGGCCGGG	DEAF1
DLX1-g597	TTGACGTAGGGGTAGCCCAG	DLX1
DLX1-g598	AGTCTGTGTGAGTCCCAAAG	DLX1
DLX1-g599	GTTGAGACTTTCTGGCATGG	DLX1
DLX1-g600	GAAAAAAGATCCGTAAACCC	DLX1
DLX2-g601	CGGCACACCAAAGTCCCAGG	DLX2
DLX2-g602	TCCTACCAGTACCAAGCCAG	DLX2
DLX2-g603	GGTTCCATAGGGAGCGTAGG	DLX2
DLX2-g604	GGTCCAAGTTCAAGAAGATG	DLX2
DLX3-g605	TAGCTGGAGTAGATCGTACG	DLX3
DLX3-g606	GGGCGCTTACTCGCCCAAGT	DLX3
DLX3-g607	ATACGCCCCGTATTGCCGGT	DLX3
DLX3-g608	AGTAGATCGTACGCGGCTTT	DLX3
DLX4-g609	GTTGTAGGGGACAAGCCAAG	DLX4
DLX4-g610	AGAGCACCCTCAGGAACTCG	DLX4
DLX4-g611	ACTGCGTGTGCTGGAAACGC	DLX4
DLX4-g612	CCAAAAAGCTCCGCAAGCCG	DLX4
DLX5-g613	TGACTACTACAGCCCTACGG	DLX5
DLX5-g614	TGTTTGTGTCAATCCCAGCG	DLX5
DLX5-g615	AGCTCCTACCACCAGTACGG	DLX5
DLX5-g616	TTGTGTCAATCCCAGCGAGG	DLX5
DLX6-g617	CTGCCCGAACTCCATGAAGG	DLX6
DLX6-g618	CCGACGCGTAGGGCGAGCCG	DLX6
DLX6-g619	GAAAGCGATGGTTTAAAGCC	DLX6
DLX6-g620	TAAAGCCTGGAGCTGCAGGC	DLX6
DMBX1-g621	GCTGAGCCGTGAACGCTGTG	DMBX1
DMBX1-g622	CATGTGCACCAACCTGCCTG	DMBX1
DMBX1-g623	ACGGTCCGGCTGATCCTCGG	DMBX1
DMBX1-g624	GCTTCTTCCGGAACTTGGCC	DMBX1
DMRT1-g625	CTGGTCAGACAGGAAACCAG	DMRT1
DMRT1-g626	ACTGGGAGCTCATTGCATGG	DMRT1
DMRT1-g627	CTCTGGCCCAGGTAAGAGGG	DMRT1
DMRT1-g628	CAGGCACATAAGGTCCGGGG	DMRT1
DMRT2-g629	AGCGCAAAGCTGTGTACCAG	DMRT2
DMRT2-g630	TCAGGCAGGACACCACGCCG	DMRT2
DMRT2-g631	GCTTTTGGCCAGCAAACTGG	DMRT2
DMRT2-g632	GTGCGCCAACTGCCTGCTGG	DMRT2
DMRT3-g633	AGTGCATCCTCATCATCGAG	DMRT3
DMRT3-g634	CGGGGACCTGGTGAGCGCCG	DMRT3
DMRT3-g635	GCTGGACAGAAGGACTTCCA	DMRT3
DMRT3-g636	TGAAGCGGCAGTAACGCTTG	DMRT3
DMRTA1-g637	CCACACCATGGTTACGACAG	DMRTA1
DMRTA1-g638	ATCTTAGTAAGGATATCAAG	DMRTA1
DMRTA1-g639	CACACGCGCAGTCCCGCCAG	DMRTA1
DMRTA1-g640	ACCGTAGAATGCCTTCTAGC	DMRTA1
DMRTA2-g641	ACGCGTGTCAAGATATCCAG	DMRTA2
DMRTA2-g642	CGCCAAGTGCACGCTCATCG	DMRTA2
DMRTA2-g643	CAAACGCTACTGTCGCTGGA	DMRTA2
DMRTA2-g644	CTGGTGTTGCAGGGCTGCGG	DMRTA2
DMRTB1-g645	AGCGCAGAGAGGTAGCCTGG	DMRTB1
DMRTB1-g646	GGGGCGTCCAGGTAGCCCAG	DMRTB1
DMRTB1-g647	CTTGTCAGTATCAAACAGGA	DMRTB1
DMRTB1-g648	CGGTCCGGGTTGATGTTCAG	DMRTB1
DMRTC1-g649	TGGTTTCTGCCCACTCAGAG	DMRTC1
DMRTC1-g650	TGCAGGGAGATGGAGTCAGG	DMRTC1
DMRTC1-g651	GCTTCCGCTGCCACTCTGAG	DMRTC1
DMRTC1-g652	AGTGGGCAGAAACCAAAGCC	DMRTC1
DMRTC1B-g653	CAGTAGAAGAGGGTCAAGGG	DMRTC1B
DMRTC1B-g654	GCTGCAGTAGAAGAGGGTCA	DMRTC1B
DMRTC1B-g655	AAGAGGGTCAAGGGTGGCAC	DMRTC1B
DMRTC1B-g656	CAAGGGTGGCACAGGGCTGG	DMRTC1B
DMRTC2-g657	CTTGTGGCCCTTGAGATGGG	DMRTC2
DMRTC2-g658	AGCTAAAGAAGCACCTGATG	DMRTC2
DMRTC2-g659	TGAGATGGGCGGTGACACCA	DMRTC2
DMRTC2-g660	AAAGGGAACCACTCAGCCAC	DMRTC2
DMTF1-g661	GGAAGAAGTGATGTCCTCTG	DMTF1
DMTF1-g662	GAAACAATAACACTAAACAG	DMTF1
DMTF1-g663	TCATCACCCTAAGATGACTG	DMTF1
DMTF1-g664	TGGCTGTATTATCTTCCAAG	DMTF1
DNAJC1-g665	AGTATGGTTAAGTTCCCAGG	DNAJC1
DNAJC1-g666	ATCTGGCTATTTTGTCCCAG	DNAJC1
DNAJC1-g667	GGCACCTGAATGGACAGAAG	DNAJC1
DNAJC1-g668	TATTTTGTCCCAGCGGTCAG	DNAJC1
DNAJC2-g669	TTTCTGATAATGAGGCAGAG	DNAJC2
DNAJC2-g670	AAGCTGAATTAGAAGCTGCT	DNAJC2
DNAJC2-g671	GGCAGTTCTTTTGACTCCAG	DNAJC2
DNAJC2-g672	ATGAACATACATTCTTCCTC	DNAJC2
DNMT1-g673	AGGTGCACTGATAGCCCATG	DNMT1
DNMT1-g674	AGTTCCTGACATTCTCCAGG	DNMT1
DNMT1-g675	ACGGCGTGGCCCAGACTAGG	DNMT1
DNMT1-g676	AAGCTTGATCTCCAAGCCAA	DNMT1
DNTTIP1-g677	TCGAGATCCCAACACAAAGG	DNTTIP1
DNTTIP1-g678	GGCTCGAGATCCCAACACAA	DNTTIP1
DNTTIP1-g679	GGCCTACCTCCTCATCGAGG	DNTTIP1
DNTTIP1-g680	CATCACATGCGGGCAACAGG	DNTTIP1
DOT1L-g681	CCTCCCGGAAGCCTCCTCAG	DOT1L
DOT1L-g682	GCTGTGTAAACTCAGGTCCG	DOT1L
DOT1L-g683	CTCCCCACTCACCTCAGACG	DOT1L
DOT1L-g684	CCATTTTCCAAGGTTTTCGG	DOT1L
DPF1-g685	TGAACATGACGGCAGCCGTG	DPF1
DPF1-g686	CTGCCTGAGTCCCCCCATGG	DPF1
DPF1-g687	CAAGAAGACGGGGTGTCCCG	DPF1
DPF1-g688	CACCGTGAATTGTAAACACG	DPF1
DPF3-g689	GGAACCGAATAAGTCCTCCG	DPF3
DPF3-g690	CACCTGAAGATCCAAAACTG	DPF3
DPF3-g691	GGCCGCAGCACGTACCACGG	DPF3
DPF3-g692	CCAGGTGAGTGTGAGCATAG	DPF3
DPRX-g693	AGCCAAAATGGACTATTCTG	DPRX
DPRX-g694	TTACGAAGATCCTCTGAGCC	DPRX
DPRX-g695	CAGTTGCTTCTTAGTGAACA	DPRX
DPRX-g696	TGGGTGTATGTCTATTTTCG	DPRX
DR1-g697	GACTCTTCCTAATGTCCGGG	DR1
DR1-g698	CAACGATGCTCGAGAGCTGG	DR1
DR1-g699	AGTTCTCGTTTGGAAAACCT	DR1
DR1-g700	ACTCTTCTTCAGGAATGCCA	DR1
DRAP1-g701	TGGGATGGGAACGAAAAGCA	DRAP1
DRAP1-g702	CCTGCCAGGTGACCCAGTCG	DRAP1
DRAP1-g703	CGCCCTTGTCCCCATCCATG	DRAP1
DRAP1-g704	CCTAGAGTCGCTGTTGAAGA	DRAP1
DRGX-g705	GCTGAAGAGTGAACGTCGTC	DRGX
DRGX-g706	TCTTCTCTGGTGAAGACATC	DRGX
DRGX-g707	GTAGAAAACAGCGCCGGAAC	DRGX
DRGX-g708	ATAGTGTGTTTGGGCAAAAA	DRGX
DUXA-g709	GATGAGAGTGTGTAACTGAG	DUXA
DUXA-g710	TCAGTTACACACTCTCATCA	DUXA
DUXA-g711	CAGAATCGAAGAGCTAGGCA	DUXA
DUXA-g712	TTTGATTGAAGGTATTGATG	DUXA
DZIP1-g713	TAAGGGACTAAGAACAATGG	DZIP1
DZIP1-g714	GCATAGAGTACTAAAAAGTG	DZIP1
DZIP1-g715	TCTTAGTCCCTTAGTGAGGG	DZIP1
DZIP1-g716	TCAAGTCAGCTGTAAAATTG	DZIP1
E2F1-g717	CTTGGTGGTCAGATTCAGTG	E2F1
E2F1-g718	AAGGTCCTGACACGTCACGT	E2F1
E2F1-g719	CGATGTTTTCCTGTGCCCTG	E2F1
E2F1-g720	CGACGACACCGTCAGCCGAG	E2F1
E2F2-g721	GGGCTCCATGATGCTAGGGT	E2F2
E2F2-g722	GGAGCCGGACAGTCCTTCCG	E2F2
E2F2-g723	TTACCTCCTGAGCGAGTCAG	E2F2
E2F2-g724	GACTCGGTATGACACTTCGC	E2F2
E2F3-g725	GGACCTCAAACTGTTAACCG	E2F3
E2F3-g726	AAGTACCCAAGGGCCCATTG	E2F3
E2F3-g727	TGGGGTATTGGATTTGAACA	E2F3
E2F3-g728	AGTCTAAAAACAACGTCCAA	E2F3
E2F4-g729	GGGACTGATAGCAAGGACAG	E2F4
E2F4-g730	GAGTGTGAGTGGTCCCATTG	E2F4
E2F4-g731	ATTCACCTGAAGAGTGTGAG	E2F4
E2F4-g732	CGGCCCTGGGACTGATAGCA	E2F4
E2F5-g733	ACCTTCTGGTACACAACTGG	E2F5
E2F5-g734	TGGGGGAACAGGAAAAACCA	E2F5
E2F5-g735	TGATATCACCAATGTCTTAG	E2F5
E2F5-g736	CTTTGGCTGTGAGGCAAAAA	E2F5
E2F6-g737	ACCAGCGATACATCAAAACG	E2F6
E2F6-g738	CTTGTCAGATCTGCTCCCGG	E2F6
E2F6-g739	CACTCATCCAGAAGGCCCTG	E2F6
E2F6-g740	GTGCACATAAGGAGCACCAA	E2F6
E2F7-g741	TGGATGTCCCACGTAAACGG	E2F7
E2F7-g742	TCCATACAGCATGAACAGTG	E2F7
E2F7-g743	AGCAACTTCATCTAGGGAGA	E2F7
E2F7-g744	GAGCTAGAAACTTCTGGCAC	E2F7
E2F8-g745	AATGGTCTCACCAACTTCCG	E2F8
E2F8-g746	GCAAGCATGCTCGAGGACAG	E2F8
E2F8-g747	TTGGGGAGCTGTAAATCCTG	E2F8
E2F8-g748	AGTAGCTTTAGAAGAGTGGG	E2F8
E4F1-g749	GGATGAGTGAGCCCTTGGTG	E4F1
E4F1-g750	GACCACGAGTGCAAGCTCTG	E4F1
E4F1-g751	GCGGATTTTCTCTGTGCAGG	E4F1
E4F1-g752	GGGTCAGTGCACCCGACTCC	E4F1
EBF1-g753	GTGCTCGGCACGTACCCGTG	EBF1
EBF1-g754	TCAAGCAGCGTATCACCACA	EBF1
EBF1-g755	TCACGCCCATCATCCCTGCG	EBF1
EBF1-g756	ATGGGCGTGAATTCGTTCAG	EBF1
EBF2-g757	GAGCTGGAAGAGTATCCCCG	EBF2
EBF2-g758	TGTGCTGGAAGACCCAACGG	EBF2
EBF2-g759	ACACAAGCAGCATCTCTCCG	EBF2
EBF2-g760	AAACTGAAGAGGAAAATGGG	EBF2
EBF3-g761	GCCGTAGGGAGAGTTAGCGG	EBF3
EBF3-g762	GATCATCTTGAAGCGAGCGG	EBF3
EBF3-g763	CTGCTGGGGACGTAGCCTCG	EBF3
EBF3-g764	GGTGTTACTGAAGCGGGCGG	EBF3
EBF4-g765	AGTTTCACTCTCCAGCCCGG	EBF4
EBF4-g766	TGCTGTGACCGGAAGAGCTG	EBF4
EBF4-g767	CAAGTCCAAGCAGTTTTGCA	EBF4
EBF4-g768	GCATCCCTTGCAAAACTGCT	EBF4
EEA1-g769	TCAGCAGATACTAAAAGACC	EEA1
EEA1-g770	GAAATAAAAGAAAAGGAAGT	EEA1
EEA1-g771	AATTGCAGTATTAGAAGCAA	EEA1
EEA1-g772	AGGAAAAGCGGACTCCCTGA	EEA1
EGR1-g773	ACGCCCTTACGCTTGCCCAG	EGR1
EGR1-g774	GGCATACCAAGATCCACTTG	EGR1
EGR1-g775	GGACAACTACCCTAAGCTGG	EGR1
EGR1-g776	AACGGGTCAGAGATCTGCAG	EGR1
EGR2-g777	CTTTGACCAGATGAACGGAG	EGR2
EGR2-g778	AAAATCCCAGTAACTCTCAG	EGR2
EGR2-g779	AGTTTGCCCGGAGTGATGAG	EGR2
EGR2-g780	CGTCAGAGCGGGAGAACCGC	EGR2
EGR3-g781	GCCTGACAATCTGTACCCCG	EGR3
EGR3-g782	TGTGCGGCGTGGAGTCCCCG	EGR3
EGR3-g783	TTGGTTTAGCAAACTGCTCA	EGR3
EGR3-g784	CGGGGACTCCACGCCGCACA	EGR3
EGR4-g785	CTCCCCGACTCCTTTCCCAG	EGR4
EGR4-g786	AGCCTTCAGTGGACTTGACG	EGR4
EGR4-g787	CAAGGCCTTCGCTTGCCCGG	EGR4
EGR4-g788	TGAGAAGAAACGGCACAGCA	EGR4
EHF-g789	CTTCAGGTTCTTGAAATCAG	EHF
EHF-g790	AAAATGGGAAGACCGATCTG	EHF
EHF-g791	TATTTATATGACACCAACTA	EHF
EHF-g792	AAGGTGACTGGTGGTTGTCA	EHF
ELF1-g793	AAAAGTGGAAGGTCAGCGCT	ELF1
ELF1-g794	TAGGACAAGTAGCCTTGTCC	ELF1
ELF1-g795	CTAAAGCAGTGTCCAGGTTG	ELF1
ELF1-g796	CTATTACCAAAGGGGTATTC	ELF1
ELF2-g797	CCAAAGGGGAATTCTTGCAA	ELF2
ELF2-g798	GGAATTCTTGCAAAGGTTGA	ELF2
ELF2-g799	AAGATAAAAATACTTGTCCC	ELF2
ELF2-g800	TAAAAGAAACTCCCACAAAT	ELF2
ELF3-g801	GGACTGGATCAGCTACCAAG	ELF3
ELF3-g802	GCATGGAGTTGGTCCCCCAG	ELF3
ELF3-g803	TGTCCCGGATGAACTCCCAC	ELF3
ELF3-g804	GGCCCTCGTTGAGCTCCGGG	ELF3
ELF4-g805	TGAACTATGAGACAATGGGG	ELF4
ELF4-g806	CCAGTTTAAGGAGATGCCCA	ELF4
ELF4-g807	AAGAGGCATACTGGCCAAAG	ELF4
ELF4-g808	TTCTGTCTTGCAGAAGAGCC	ELF4
ELF5-g809	GCTTAGTCCAGTATTCAGGG	ELF5
ELF5-g810	CTATCTCCTGAAGAAAACTG	ELF5
ELF5-g811	GCTGTGCAGCATGACACAGG	ELF5
ELF5-g812	GGAACAAGGAATTTTTCGGG	ELF5
ELK1-g813	CAAGTTTGTGTCCTACCCTG	ELK1
ELK1-g814	AACATCATCCGCAAGGTGAG	ELK1
ELK1-g815	AACTGCCACAGCGTCACAGA	ELK1
ELK1-g816	CTGCTGAGAGAGCAAGGCAA	ELK1
ELK3-g817	ACACAGAAGCCTCTTCCTGG	ELK3
ELK3-g818	AGTCCTGACTTCTTCCACGG	ELK3
ELK3-g819	CTTGAATTCACCATCGTTCG	ELK3
ELK3-g820	TTTTCGGAGTCCCCACAGCT	ELK3
ELK4-g821	GATGGGCTCAGTATTCCCAG	ELK4
ELK4-g822	AAGAGGTGGCTCGTCTCTGG	ELK4
ELK4-g823	CAGATCATGTGCTTGTTCTG	ELK4
ELK4-g824	AATATCATCAAAAAAGTGAA	ELK4
ELMSAN1-g825	ACCAGTGGAAGATGGCCGAG	ELMSAN1
ELMSAN1-g826	GAGAGGAAGCTGTTCAACAA	ELMSAN1
ELMSAN1-g827	GAACTCCACGCACTGGGCCA	ELMSAN1
ELMSAN1-g828	CTACTACACCTACAAGAAGC	ELMSAN1
EMX1-g829	CAACTACCCTCACCCCAGCG	EMX1
EMX1-g830	ATTTCTACCCCTGGGTCCTG	EMX1
EMX1-g831	GCTCGGCGCCCACCACGTAG	EMX1
EMX1-g832	CAAGCCCAAGCGGATCCGCA	EMX1
EMX2-g833	CCCGGACTTGGTGTTCGCCG	EMX2
EMX2-g834	GTTAGCGTAGCTGAGTGCCG	EMX2
EMX2-g835	AAGCTGGGACGGGGAGAAGG	EMX2
EMX2-g836	TCCAGCCTTAGAAGCTGGGA	EMX2
EN1-g837	ACGTGTGCAGTACACCCAGG	EN1
EN1-g838	GTGGACAGGGTCTCTACCTG	EN1
EN1-g839	CCAGGCAAACCGCTACATCA	EN1
EN1-g840	GCTACATCACGGAGCAGCGG	EN1
EN2-g841	AAGACGCTCTCGCTGCACGG	EN2
EN2-g842	CCAGACCAACAGGTACCTGA	EN2
EN2-g843	CGCGTACAGTAGACCCACGC	EN2
EN2-g844	TCGGCGGTAAAGGCCGTGCG	EN2
EOMES-g845	CCACTACAATGTGTTCGTAG	EOMES
EOMES-g846	AGTTACAGAGGATGGCGTGG	EOMES
EOMES-g847	CAACCACTGGCGCTTCCAGG	EOMES
EOMES-g848	AAATCTCCTGTCTCATCCAG	EOMES
EPAS1-g849	GGGGCAGATCCAATACCCAG	EPAS1
EPAS1-g850	CGGATGCTCGCAAAGCATGG	EPAS1
EPAS1-g851	GTGGGCCCAAAATGTAATGG	EPAS1
EPAS1-g852	ACCAAGGGTCAGGTAGTAAG	EPAS1
ERF-g853	GTAGGTGAACCGTTTCCCCT	ERF
ERF-g854	TTCCCCGTAGTCCCCCTGCC	ERF
ERF-g855	CAATTTCAACAAACTGGTGC	ERF
ERF-g856	ATTGCCTGGCAGGGGGACTA	ERF
ERG-g857	TATGGAGTACAGACCATGTG	ERG
ERG-g858	TTTCTAGCATGCATTAACCG	ERG
ERG-g859	TGACCAAGGACGACTTCCAG	ERG
ERG-g860	ACATCATCTGAAGTCAAATG	ERG
ESR1-g861	GGGATACGAAAAGACCGAAG	ESR1
ESR1-g862	GCACCATTGATAAAAACAGG	ESR1
ESR1-g863	CAAGGCACTGACCATCTGGT	ESR1
ESR1-g864	GAAGGTGGACCTGATCATGG	ESR1
ESR2-g865	AGAGGACAGTAAAAGCAAAG	ESR2
ESR2-g866	AAATGAGGTGAGTGTTTGAG	ESR2
ESR2-g867	CAAAGAATATCTCTGTGTCA	ESR2
ESR2-g868	GAAACCTTGAAGTAGTTGCC	ESR2
ESRRA-g869	CTATGGTGTGGCATCCTGTG	ESRRA
ESRRA-g870	TGCCACACCATAGTGGTAGC	ESRRA
ESRRA-g871	CAGGCACTTGGTGAAGCGGC	ESRRA
ESRRA-g872	CTTCACCAAGTGCCTGCGGG	ESRRA
ESRRB-g873	CAGGTACAAGAAGCTCAAGG	ESRRB
ESRRB-g874	TGTCGTCATAGGGCAGCGAG	ESRRB
ESRRB-g875	GACGCTATAGAAGTGCTGCA	ESRRB
ESRRB-g876	AGCGCCATGAGGAGCCCTGG	ESRRB
ESRRG-g877	GAGACCGGTATACGACACCA	ESRRG
ESRRG-g878	AAGAGACTGTGTTTAGTGTG	ESRRG
ESRRG-g879	GATAACCACCAACTCTCGGT	ESRRG
ESRRG-g880	GAAGACCAGTCCAAATTAGC	ESRRG
ESX1-g881	TGCGGTAGCCAATATCACTG	ESX1
ESX1-g882	GAAACTGCGTGAACGCGGTG	ESX1
ESX1-g883	ATCTCAATATCCCGACGTTG	ESX1
ESX1-g884	CTCTGTCTTCAGTCAAATTC	ESX1
ETS1-g885	GTATGAGAATGACTACCCCT	ETS1
ETS1-g886	GCACCTTCAAGGACTATGTG	ETS1
ETS1-g887	GCAGTGGACCAATCCAGCTA	ETS1
ETS1-g888	CACTAAAGAACAGCAACGAC	ETS1
ETS2-g889	ACACAGAATTACCCCAAAGG	ETS2
ETS2-g890	CGACTCCCCTGAGAACGGTG	ETS2
ETS2-g891	GTGAGCAACAGGTATGCCAG	ETS2
ETS2-g892	GATGCTGTGTAACCTTGGCA	ETS2
ETV1-g893	TACAGGGTTCAGAAAGCTGG	ETV1
ETV1-g894	GGGAAGGACCCACATACCAA	ETV1
ETV1-g895	GTATGGACTGCGATGGAGGG	ETV1
ETV1-g896	GCTGAAGTGATCCTCGCCGT	ETV1
ETV2-g897	GAAATGGTACAGTCCGTGCG	ETV2
ETV2-g898	TGCACCCAGAAGTTCCATGG	ETV2
ETV2-g899	AACTTCTGGGTGCAGTAACG	ETV2
ETV2-g900	ACAGCCTGGGACTCTTGGAG	ETV2
ETV3-g901	ATCGTGGAAAAGCCAGAAGG	ETV3
ETV3-g902	GAAAGCCGGCTGTAGCATCG	ETV3
ETV3-g903	TAAATTTAACTTCAACAAGC	ETV3
ETV3-g904	TTTTCCCTTTTGTTTTATGA	ETV3
ETV3L-g905	GCTCCCCTTCTTATCCCCAG	ETV3L
ETV3L-g906	TTATCCCCAGAGGTCTCTGG	ETV3L
ETV3L-g907	TTTTGCCTTTGGTCTTATGC	ETV3L
ETV3L-g908	GTATGTGAACCTTTTGCCTT	ETV3L
ETV4-g909	TCATCTGGGAATGGTCGCAG	ETV4
ETV4-g910	CATAATAGTATCGGAGCGAG	ETV4
ETV4-g911	GTTCAAGCTCATTGAGCCTG	ETV4
ETV4-g912	TATGTTCCCCGAGGTACCCA	ETV4
ETV5-g913	GCTACAAGACGACAGCTCAG	ETV5
ETV5-g914	GAATCGACGCAGTAATCCCG	ETV5
ETV5-g915	ATAATCGCCCCAGTTACCAT	ETV5
ETV5-g916	ACAAGACGACAGCTCAGAGG	ETV5
ETV6-g917	CGAAAACTTCATCCGATGGG	ETV6
ETV6-g918	CCACAGTCGAGCCAGTCCGT	ETV6
ETV6-g919	AACATTATCAGGAAGGAGCC	ETV6
ETV6-g920	TTCAGCATATTCTGAAGCAG	ETV6
ETV7-g921	ACACGTAATCCCACAGCAGG	ETV7
ETV7-g922	GAATAGAGTTCAAGGACAAG	ETV7
ETV7-g923	GGCACGAGACATCTTCTCGT	ETV7
ETV7-g924	GACTCCGGGAAAGATGGTCC	ETV7
EVX1-g925	CACTTACATGATGAGCCATG	EVX1
EVX1-g926	TTACATGATGAGCCATGCGG	EVX1
EVX1-g927	TCACCCGAGAGCAGATTGCG	EVX1
EVX1-g928	GGTTTCCGGCAGGTTTAGGG	EVX1
EVX2-g929	GAAGCCGGGCCATTATTCAG	EVX2
EVX2-g930	GCTCAGCTTAAGGAAAACAA	EVX2
EVX2-g931	ACTATGTGTCGCGGCCCCGC	EVX2
EVX2-g932	GCTCGCGGGTGAACGCCGTA	EVX2
FAM170A-g933	GGTACAAATGAACAAAGGTG	FAM170A
FAM170A-g934	AACGCAGGAGCAGTATTCGG	FAM170A
FAM170A-g935	GAGACATGTTGTGAGCGGGG	FAM170A
FAM170A-g936	GGATCCACTAGAGTGGCCAA	FAM170A
FAM200B-g937	AATTCCACAGAATCTCATGG	FAM200B
FAM200B-g938	TTATTACAAATAACACACTG	FAM200B
FAM200B-g939	TTACTAATAATGGTGCTGTG	FAM200B
FAM200B-g940	CTTAACGCAGTTAAAAACAA	FAM200B
FBXL19-g941	ATGCAGATACACAGCTCCCG	FBXL19
FBXL19-g942	CTGGAAGACGCGAAGCCAGG	FBXL19
FBXL19-g943	GGTGCTATGACAAGCGTCTG	FBXL19
FBXL19-g944	GGCCTCGAATGGACCTGAGC	FBXL19
FERD3L-g945	GCGGATGTTCAACCTCAACG	FERD3L
FERD3L-g946	CATGAAGGAGATATAGACGA	FERD3L
FERD3L-g947	AGGCCGCCAACATCCGCGAA	FERD3L
FERD3L-g948	AGGCCTTTGACCAGCTGCGG	FERD3L
FEV-g949	GGAGACGGTCTCTTCAAGGA	FEV
FEV-g950	TTCTGAACCGCGGGGCTCAG	FEV
FEV-g951	GTTGATCAGCAGGGGCTGGG	FEV
FEV-g952	GCAGGTACATGTTGATCAGC	FEV
FEZF1-g953	CCGTTTGTGTGTGAATTCTG	FEZF1
FEZF1-g954	CACTCATACCCGAATACACG	FEZF1
FEZF1-g955	TCCGCACACTTTGCAAACGA	FEZF1
FEZF1-g956	CTGTGTGCACTGGCATGTGA	FEZF1
FEZF2-g957	GCCCAAAAACTTCACCTGCG	FEZF2
FEZF2-g958	CACGCATATCCGCATCCACG	FEZF2
FEZF2-g959	TAATCTCACCCGCCACATGC	FEZF2
FEZF2-g960	TTTGTGCCTGCAGAGCGTGC	FEZF2
FIGLA-g961	CAGTCGTAGACATCACACTG	FIGLA
FIGLA-g962	TTTCGGCTTGAAGAATGAAG	FIGLA
FIGLA-g963	CCTTCAATCTGGCAAAACCA	FIGLA
FIGLA-g964	TGGCACAAGTGCCTTCAATC	FIGLA
FIZ1-g965	GCTTGAGGTAGCACTCGTGG	FIZ1
FIZ1-g966	GCACGCAAATGGGGGCAAGG	FIZ1
FIZ1-g967	TTGAAGTCGCGCTCGCAGCG	FIZ1
FIZ1-g968	TCACGCTCAGCAACCTCTCC	FIZ1
FLI1-g969	TCAGTAAGAATACAGAGCAA	FLI1
FLI1-g970	TTCTTTGACACTCAATCGTG	FLI1
FLI1-g971	ACTCAATCGTGAGGATTGGT	FLI1
FLI1-g972	GTTTGTGCCCCTCCAAGGGG	FLI1
FLYWCH1-g973	TTCCTGAGGACGTGCTACGG	FLYWCH1
FLYWCH1-g974	GGTCCAATACACCTTCTCCC	FLYWCH1
FLYWCH1-g975	AACCCAGGGCCACCGCATCA	FLYWCH1
FLYWCH1-g976	TCCGGCAGCCGTGCAGCGCG	FLYWCH1
FOS-g977	GGGCTTCAACGCAGACTACG	FOS
FOS-g978	CGGGTGAGTGGTAGTAAGAG	FOS
FOS-g979	GGTCTGCGATGGGGCCACGG	FOS
FOS-g980	AGCCCTGGAGTAAGCCCCAG	FOS
FOSB-g981	CCGGCCTAGGAGACCCCGAG	FOSB
FOSB-g982	TGGGTTGCACAAGCCACTGG	FOSB
FOSB-g983	GTCTCAATATCTGTCTTCGG	FOSB
FOSB-g984	TTCCCCGGAGACTACGACTC	FOSB
FOSL1-g985	TGTTGATGCTTGGCACCAGG	FOSL1
FOSL1-g986	GGCCTTCGACGTACCCCTGG	FOSL1
FOSL1-g987	GCCGCCGAGTAAGGCGCGAG	FOSL1
FOSL1-g988	CGGCCAAGTGCAGGAACCGG	FOSL1
FOSL2-g989	CCTGCTCATCTCTCCTCCTG	FOSL2
FOSL2-g990	CACGCCGAGTCCTACTCCAG	FOSL2
FOSL2-g991	TCTCTGTCAGCTCCCGGCGT	FOSL2
FOSL2-g992	AGGAGGAGAAGCGTCGCATC	FOSL2
FOXA1-g993	ATGAACACCATGACTACGAG	FOXA1
FOXA1-g994	GCTCATGCACGGGTTCATGG	FOXA1
FOXA1-g995	CAGCTACTACGCAGACACGC	FOXA1
FOXA1-g996	GATGTTAGGAACTGTGAAGA	FOXA1
FOXA2-g997	CACGTACATGAGCATGTCGG	FOXA2
FOXA2-g998	GAACACGTACATGAGCATGT	FOXA2
FOXA2-g999	TAGTAGCTGCTCCAGTCGGA	FOXA2
FOXA2-g1000	TGCATAGTAGCTGCTCCAGT	FOXA2
FOXA3-g1001	CGAGTGGAGCTACTACCCGG	FOXA3
FOXA3-g1002	AGTGAGATATAGGAATACGG	FOXA3
FOXA3-g1003	AGATGCCGAAGGGGTATCGG	FOXA3
FOXA3-g1004	GTGGAGCTACTACCCGGAGG	FOXA3
FOXB1-g1005	CGTGCCCATTAAGCCCACGC	FOXB1
FOXB1-g1006	CGGGAATACAAGATGCCTGG	FOXB1
FOXB1-g1007	CACGCCGCCCAAGTTGTAGG	FOXB1
FOXB1-g1008	GCATCTTCTCGGGAGAGCTC	FOXB1
FOXB2-g1009	CGAGTGCTGGATTGCCATGG	FOXB2
FOXB2-g1010	GGTCAGCGAGATGTAAGAGT	FOXB2
FOXB2-g1011	GCCAGCGCTGTGTGTGCTCG	FOXB2
FOXB2-g1012	GCTACCCTTGCCAGGCTGGT	FOXB2
FOXC1-g1013	GCAAGCCATGAGCCTGTACG	FOXC1
FOXC1-g1014	TCGTCGTCCCTGAGTCACGG	FOXC1
FOXC1-g1015	GGGAGATGTTCGAGTCACAG	FOXC1
FOXC1-g1016	GCTCTCGATCTTGGGCACCG	FOXC1
FOXC2-g1017	GCTGTGGTTGAGATACCAGG	FOXC2
FOXC2-g1018	GTGGCGATAGAGAGGCGGCG	FOXC2
FOXC2-g1019	TGTTGTAGGAGTCCGGGTCC	FOXC2
FOXC2-g1020	TCTTCTTCTCGGGCGCGTTC	FOXC2
FOXD2-g1021	GAGATCTGCGAGTTCATCAG	FOXD2
FOXD2-g1022	GCTGCCGTTGTCGAACATGT	FOXD2
FOXD2-g1023	CTGGACGCTGGACCCGGAGT	FOXD2
FOXD2-g1024	GCCAGGCGGGGAACTTCTCC	FOXD2
FOXD3-g1025	CAGAAGAAGCTGACCCTGAG	FOXD3
FOXD3-g1026	TCGAACATGTCCTCGGACTG	FOXD3
FOXD3-g1027	GACCCTGGACCCGCAGTCCG	FOXD3
FOXD3-g1028	TGTCCTCGGACTGCGGGTCC	FOXD3
FOXD4-g1029	CGATACTAAAAAAACTGGTG	FOXD4
FOXD4-g1030	TCGCTGGCCGCCCCTTTGGG	FOXD4
FOXD4-g1031	CCGGGGGCCTACCCCAACAC	FOXD4
FOXD4-g1032	CCCCTCTCCGCCCAAAGGGG	FOXD4
FOXD4L1-g1033	CAGCACGGGAAGGGTGCCGG	FOXD4L1
FOXD4L1-g1034	GGCGGGGTCCAGGCTCCAGT	FOXD4L1
FOXD4L1-g1035	GCGACTGCTCTAGGAACTTC	FOXD4L1
FOXD4L1-g1036	GAAGGGTGCCGGGGGTCGCC	FOXD4L1
FOXD4L3-g1037	GTACATCGCGCTCATCACCA	FOXD4L3
FOXD4L3-g1038	AGAATTTGTCCCCGACCGCG	FOXD4L3
FOXD4L3-g1039	ATTGTCGAACATGTCTTGGG	FOXD4L3
FOXD4L3-g1040	CACAAGCGCCTCACGCTCAG	FOXD4L3
FOXD4L5-g1041	TGCGGCGGTAGTATGGGAAG	FOXD4L5
FOXD4L5-g1042	AATTGTCCGAGCAGCAGCGG	FOXD4L5
FOXD4L5-g1043	TGCAGGGCGGCGTGCGCAGC	FOXD4L5
FOXD4L5-g1044	GCAGCAAAGGGGCAGCGGTT	FOXD4L5
FOXD4L6-g1045	GTACATCGCGCTCATCACCA	FOXD4L6
FOXD4L6-g1046	ATTGTCGAACATGTCTTGGG	FOXD4L6
FOXD4L6-g1047	CACAAGCGCCTCACGCTCAG	FOXD4L6
FOXD4L6-g1048	GCTTGAAACGCTTCCTACGC	FOXD4L6
FOXE1-g1049	CTGGGCGCTTGACCCCAACG	FOXE1
FOXE1-g1050	GCGGAGGACATGTTCGAGAG	FOXE1
FOXE1-g1051	GGCGCTTGACCCCAACGCGG	FOXE1
FOXE1-g1052	ACCGCGACAACCCCAAAAAG	FOXE1
FOXE3-g1053	CTACTGGACGCTGGACCCCG	FOXE3
FOXE3-g1054	ACCGCGACAGCCCGCGCAAG	FOXE3
FOXE3-g1055	GCCACTTGCGCGGGCTGTCG	FOXE3
FOXE3-g1056	TTCGGTGATGAAGCGGTAGA	FOXE3
FOXF1-g1057	CATTTCCTTCGGAAGCCGCG	FOXF1
FOXF1-g1058	GCAAGGCTTGATGTCTTGGT	FOXF1
FOXF1-g1059	GGCGACTGCGAGTGATACCG	FOXF1
FOXF1-g1060	TCGAGGAGGGCTCCTTTCGG	FOXF1
FOXF2-g1061	CACTTCCGCCTGAAGCCGCG	FOXF2
FOXF2-g1062	AAATCTTTTCTGTCACACAC	FOXF2
FOXF2-g1063	ATAATACGACCCGCTAGCTG	FOXF2
FOXF2-g1064	TCGTTCCGCCGCCGGCCGCG	FOXF2
FOXG1-g1065	AGCGCGTTGTAGCTGAACGG	FOXG1
FOXG1-g1066	AGCGACGACGTGTTCATCGG	FOXG1
FOXG1-g1067	CGTGTTCATCGGCGGCACCA	FOXG1
FOXG1-g1068	CCTTGCCCGGGTCGTCGTAG	FOXG1
FOXH1-g1069	CTTGCGGAAGCATCGGTTGG	FOXH1
FOXH1-g1070	GATCATGGCCAAGTAGGTGT	FOXH1
FOXH1-g1071	GGCCAGCTTCAGTCTGCGGG	FOXH1
FOXH1-g1072	GGAAGCATCGGTTGGAGGAA	FOXH1
FOXI1-g1073	ATTTTCTCTTCCTTTTCCTG	FOXI1
FOXI1-g1074	CCCCTTCTACAACAAGAGCA	FOXI1
FOXI1-g1075	TCGACAATGGAAATTTCCGC	FOXI1
FOXI1-g1076	GGCGCTTGTCGGGTGCCCCG	FOXI1
FOXI2-g1077	CTGAGCGTCAGCTTCCGCAG	FOXI2
FOXI2-g1078	TTTCTACAAGCGCAGCAAGG	FOXI2
FOXI2-g1079	TTGACAACGGGAACTTCCGA	FOXI2
FOXI2-g1080	ACGGGAACTTCCGAAGGAAG	FOXI2
FOXJ1-g1081	TTGACCCCCAGTACGCGGAG	FOXJ1
FOXJ1-g1082	AGCGTGGCATACGAGTAGGG	FOXJ1
FOXJ1-g1083	GCGCATTGACCCCCAGTACG	FOXJ1
FOXJ1-g1084	GCCAGGTGGGATCTGCGTGG	FOXJ1
FOXJ2-g1085	GGAAGTTATCACAGATCCAG	FOXJ2
FOXJ2-g1086	AGAGTGGCATAGCTGTATCG	FOXJ2
FOXJ2-g1087	AATGTACCCAATCCCCACCC	FOXJ2
FOXJ2-g1088	GCAGGTGTCAATTGTCCAAT	FOXJ2
FOXJ3-g1089	GGGATATGAGGATAACCAGG	FOXJ3
FOXJ3-g1090	CAGCACTCCAGGAACAACGA	FOXJ3
FOXJ3-g1091	CTGTTGTTAAGGCTACTGCG	FOXJ3
FOXJ3-g1092	GGATGCTGCGGTAAACCATG	FOXJ3
FOXK1-g1093	AGCTGCGCGTAGGAGAACGG	FOXK1
FOXK1-g1094	GCATTACCCCTACTACCGGA	FOXK1
FOXK1-g1095	TGGTGGAGTCATCCAGACGG	FOXK1
FOXK1-g1096	TGATGGCCGTGCTGGGAAAC	FOXK1
FOXK2-g1097	CAGTCTTAATCACCGTCCAG	FOXK2
FOXK2-g1098	CGTCGTCCACCAGATCCCAG	FOXK2
FOXK2-g1099	TTATCCCTACTACAGGACTG	FOXK2
FOXK2-g1100	GATAGTTCAGGCGATTACGA	FOXK2
FOXL1-g1101	CAAACATGTCCAGGCAGCGG	FOXL1
FOXL1-g1102	AGGTGCCCCGCGAGAAAGGG	FOXL1
FOXL1-g1103	AGAACGGCAACTACCGGCGC	FOXL1
FOXL1-g1104	TCTCAAACATGTCCAGGCAG	FOXL1
FOXL2-g1105	GAAGCCCCCGTACTCGTACG	FOXL2
FOXL2-g1106	GCCTCTTCTCCGCGCTCTCG	FOXL2
FOXL2-g1107	CATGGCGATCCGCGAGAGCG	FOXL2
FOXL2-g1108	CTGCGAAGACATGTTCGAGA	FOXL2
FOXM1-g1109	ACCAGGTATGAGCTGACCCG	FOXM1
FOXM1-g1110	ATAGCCTATCCAACATCCAG	FOXM1
FOXM1-g1111	TCGCCATCAACAGCACTGAG	FOXM1
FOXM1-g1112	CTTTGAAAGACATCTATACG	FOXM1
FOXN1-g1113	CCATGAGGACGTCTTCCCAG	FOXN1
FOXN1-g1114	GTACAAGCGGCCTTTCCATG	FOXN1
FOXN1-g1115	GGCAGCGTGACGTCAGACTG	FOXN1
FOXN1-g1116	GCACCACTCTCCAGAACTGG	FOXN1
FOXN2-g1117	AGAAGACTAAAGGAGTATGG	FOXN2
FOXN2-g1118	TTTATTTGGAGAGTGCTCAA	FOXN2
FOXN2-g1119	ATATAAACCCAATCTTATCC	FOXN2
FOXN2-g1120	AAGGTTGCTTCTTCAGTGCC	FOXN2
FOXN3-g1121	TATGCCTGAGGACAGGTGGG	FOXN3
FOXN3-g1122	TTGCAAATGCACCTACTGGG	FOXN3
FOXN3-g1123	GTATTGGGAAAGGGTCGTTG	FOXN3
FOXN3-g1124	CCTCGATGGCCATAAATATG	FOXN3
FOXN4-g1125	ACGGGTGGAAGAACTCGGTG	FOXN4
FOXN4-g1126	AAGGTGGAGAACAAGATGAG	FOXN4
FOXN4-g1127	TGTAGATCTCGCTCACAGGC	FOXN4
FOXN4-g1128	CCTGTACGAGTAGATGGGCT	FOXN4
FOXO1-g1129	GGGTGACAGCAACAGCTCGG	FOXO1
FOXO1-g1130	GGTGGCGCAAACGAGTAGCA	FOXO1
FOXO1-g1131	TAAGGGTGACAGCAACAGCT	FOXO1
FOXO1-g1132	CACGAATGAACTTGCTGTGT	FOXO1
FOXO3-g1133	AGCCGAGGAAATGTTCGTCG	FOXO3
FOXO3-g1134	CGAGGAAATGTTCGTCGCGG	FOXO3
FOXO3-g1135	TGGATCATCAACCCTGATGG	FOXO3
FOXO3-g1136	TGAATCGACTATGCAGTGAC	FOXO3
FOXO4-g1137	GTTCATCAAGGTTCACAACG	FOXO4
FOXO4-g1138	GTAACAGGTCCTCGGAAGGG	FOXO4
FOXO4-g1139	GATTTCCCCAGGCATTCCGG	FOXO4
FOXO4-g1140	CCACCGGCAAAAGCTCTTGG	FOXO4
FOXP1-g1141	TCCGACGCAACGCGGCCACG	FOXP1
FOXP1-g1142	TGCTTACTTCCGACGCAACG	FOXP1
FOXP1-g1143	TGCATTGAGAGGTGTGCAGT	FOXP1
FOXP1-g1144	TGCATGTTTTTAATAAGGGA	FOXP1
FOXP2-g1145	GTTCACAGTATGGAAGACAA	FOXP2
FOXP2-g1146	TCAGGCGTAATGCAGCAACT	FOXP2
FOXP2-g1147	CTATCATGGAGTCATCTGAC	FOXP2
FOXP2-g1148	CTCGAACAAAACACTTGTGC	FOXP2
FOXP3-g1149	CTTGAGGGAGAAGACCCCAG	FOXP3
FOXP3-g1150	ACTGTACCATCTCTCTCTGG	FOXP3
FOXP3-g1151	ACAGCCTGTTTGCTGTCCGG	FOXP3
FOXP3-g1152	CAAAGCCTCAGACCTGCTGG	FOXP3
FOXP4-g1153	AGAACGTCAAGGGTGCCGTG	FOXP4
FOXP4-g1154	ACGAGCGGGAGTATCAGAAG	FOXP4
FOXP4-g1155	TCCGCAGAAACACTGCCACC	FOXP4
FOXP4-g1156	GCGGAAATAGGCGAACATCC	FOXP4
FOXQ1-g1157	AAAAGGGGAACTTGCCCATG	FOXQ1
FOXQ1-g1158	GGAGATCAACGAGTACCTCA	FOXQ1
FOXQ1-g1159	AGCGAGTACACCTTCGCCGA	FOXQ1
FOXQ1-g1160	GCCAGCCCGTGTAGCTGCCG	FOXQ1
FOXR1-g1161	TTAAGAAACAGTTCCCCCTG	FOXR1
FOXR1-g1162	GAGACCTCCAGCTTTCCAGG	FOXR1
FOXR1-g1163	TTGCACGTTGAGGCCACAGG	FOXR1
FOXR1-g1164	TGGGATTTACCCACATCCAG	FOXR1
FOXR2-g1165	TTAAGAAACAACCCCCACTG	FOXR2
FOXR2-g1166	TGTAGATCTCCTGCACACTG	FOXR2
FOXR2-g1167	ATAAGGTGGCTACAATTGAG	FOXR2
FOXR2-g1168	AGGTGGCTACAATTGAGAGG	FOXR2
FOXS1-g1169	TGTAGCGGTAGATGCCACTG	FOXS1
FOXS1-g1170	TGTGGCGGTAGAAGGCGAAT	FOXS1
FOXS1-g1171	CGAATCGGCCCATGATGTAG	FOXS1
FOXS1-g1172	GGGCAGCGGGCCACCCTCAG	FOXS1
GABPA-g1173	CCAAAGTACAAAGAGCGCCG	GABPA
GABPA-g1174	GAACGAAGTTTATTTGACCA	GABPA
GABPA-g1175	ACAATGGCCAAATCCAACTA	GABPA
GABPA-g1176	ATTTCTTGGGTTGGTGATGA	GABPA
GABPB1-g1177	CCAGGTCCAATGATAAACTG	GABPB1
GABPB1-g1178	AGAACACAATCATCAAGAGG	GABPB1
GABPB1-g1179	CAGCAAGTAGTTAGTTCAGG	GABPB1
GABPB1-g1180	CACAGAACACAATCATCAAG	GABPB1
GABPB2-g1181	CAAACTTCAATCCCTACTGG	GABPB2
GABPB2-g1182	GAAGTTTGGATATTACCCAG	GABPB2
GABPB2-g1183	ACTCTACGACATCTCGATGG	GABPB2
GABPB2-g1184	GTAACTCTACGACATCTCGA	GABPB2
GATA1-g1185	GAGCAACAGCCACTCCACTG	GATA1
GATA1-g1186	CTGTGGCGGAGAAATGCCAG	GATA1
GATA1-g1187	CAACAGCCACTCCACTGTGG	GATA1
GATA1-g1188	TCTCCGCCACAGTGTCGTGG	GATA1
GATA2-g1189	GCTGCCCACGACTACAGCAG	GATA2
GATA2-g1190	GTTTCGGCGCCATAAGGTGG	GATA2
GATA2-g1191	CAGCCACCCCTCTCTGGCGG	GATA2
GATA2-g1192	CAGGGTCCCCGTTGGCGTTT	GATA2
GATA3-g1193	CCACCACAACCACACTCTGG	GATA3
GATA3-g1194	GGGCAACCTCGACCCCACTG	GATA3
GATA3-g1195	CCTCCAGAGTGTGGTTGTGG	GATA3
GATA3-g1196	ACTGTGGCGGCGAGATGGCA	GATA3
GATA4-g1197	CAGTCTACGTGCCCACACCG	GATA4
GATA4-g1198	GGCCTGTCCTACCTCCAGGG	GATA4
GATA4-g1199	ATCTCGCCTCCAGAGCGGGG	GATA4
GATA4-g1200	CTATGTCCACCCCGCTCTGG	GATA4
GATA5-g1201	GTCTCGGCGCCACAGCGGTG	GATA5
GATA5-g1202	GCTGTGGCGGCGGAACTCGG	GATA5
GATA5-g1203	CCAACACCACGCTGTGGCGG	GATA5
GATA5-g1204	GGTAGTGGCCGGTGCCGTCT	GATA5
GATA6-g1205	AGCCGCGAGTGCGTGAACTG	GATA6
GATA6-g1206	CTTATGGCGCAGAAACGCCG	GATA6
GATA6-g1207	ATTGCACACGGGTTCACCCT	GATA6
GATA6-g1208	CCATCCAGACGCCGCTGTGG	GATA6
GATAD1-g1209	GTAAGCAGGAAATTCACAGG	GATAD1
GATAD1-g1210	GAAAAGAAAGTCTCCACCAA	GATAD1
GATAD1-g1211	AGAAGAGTGCAGCACTGACG	GATAD1
GATAD1-g1212	TCTCTGGGGCTAGAGAGGGT	GATAD1
GATAD2A-g1213	CAAACTGCAGAACTCAGCCT	GATAD2A
GATAD2A-g1214	CATGTGTGCACAGTGCAAGA	GATAD2A
GATAD2A-g1215	GGTTCGGCCACGACGCCCCG	GATAD2A
GATAD2A-g1216	CAACCAGAAGAAGGCGCTCA	GATAD2A
GATAD2B-g1217	AGTGAGGGGTGAAATCTGTG	GATAD2B
GATAD2B-g1218	AAATGAAGTAAGGGAGCAGG	GATAD2B
GATAD2B-g1219	CAAAGTTTGAAAGCATGGAG	GATAD2B
GATAD2B-g1220	CACTGGAAGCAAGAAAAGAA	GATAD2B
GBX1-g1221	GGAAAAGTCTCTGAGAAGTG	GBX1
GBX1-g1222	CGAAACAACCCCGAGCCAGG	GBX1
GBX1-g1223	TAAATGCTGTGCGGCGCCGT	GBX1
GBX1-g1224	CAATTCCAAAAGCTGCTCGC	GBX1
GBX2-g1225	CGGCGGTAACTTCGACAAGG	GBX2
GBX2-g1226	AAGGCGGTGCTACTCCCCAG	GBX2
GBX2-g1227	GCGAGCGCTCGGTCAAGGAG	GBX2
GBX2-g1228	CTACGGGCAAGAACCGGCGG	GBX2
GCFC2-g1229	ACCTTGCAAGAACTAGGACT	GCFC2
GCFC2-g1230	GATGACACCTTGCAAGAACT	GCFC2
GCFC2-g1231	CTTTCTTGGAACTTTGAATG	GCFC2
GCFC2-g1232	TGAATGAAGTTTTCTAGCTG	GCFC2
GCM1-g1233	CGGAGGACAAGAATGCGCAG	GCM1
GCM1-g1234	TGGCCACTCCTGGAACCAGT	GCM1
GCM1-g1235	AAACGCTGTCCCAACTGTGA	GCM1
GCM1-g1236	CTTCAGAGGCCCGTCACAGT	GCM1
GCM2-g1237	AAGGCACAGCGTCACCTGAG	GCM2
GCM2-g1238	GTGTACACACCACCACACCC	GCM2
GCM2-g1239	TCCAAAGCAGAATGACAGTT	GCM2
GCM2-g1240	CCCTAACTGTCATTCTGCTT	GCM2
GFI1-g1241	CACGTGCGCAGGTCCCACAG	GFI1
GFI1-g1242	CCTGTCAGTACTGTGGCAAG	GFI1
GFI1-g1243	AGCTTTGACTGTAAGATCTG	GFI1
GFI1-g1244	GCACGGCTTTGTGCTGCTCC	GFI1
GFI1B-g1245	GGTTTGGGAATAGAGTGCTA	GFI1B
GFI1B-g1246	AGCAGGACCAGAACTTGGCC	GFI1B
GFI1B-g1247	CTACCACCAGCCCCGTGTGC	GFI1B
GFI1B-g1248	GAGCCTTCTTGCTCTTCACC	GFI1B
GLI1-g1249	CCGTATGTATGTAAGCTCCC	GLI1
GLI1-g1250	GACGCACCTGCGGTCACACA	GLI1
GLI1-g1251	CCAGGGAGCTTACATACATA	GLI1
GLI1-g1252	TCGGTCACTGGCATTGCTGA	GLI1
GLI2-g1253	CTGCTCGAACCGGTGCATGG	GLI2
GLI2-g1254	AAGCATGTGAAAACGGTCCA	GLI2
GLI2-g1255	CTCGAAGGCCTACTCCCGCC	GLI2
GLI2-g1256	GCCTGGGATCTTGCAGATGT	GLI2
GLI3-g1257	CCCCAACTTTTCCAACACAG	GLI3
GLI3-g1258	TCTACCCCCTAAAGCCCCTG	GLI3
GLI3-g1259	TGAGCACGAAGGTTGCAACA	GLI3
GLI3-g1260	CAAGTTTTCTAGTCTCGAGT	GLI3
GLI4-g1261	GATGAGAGACTGACAGGGGA	GLI4
GLI4-g1262	CCTGGTGATGAGAGACTGAC	GLI4
GLI4-g1263	CTGACAGGGGACGGGACAGA	GLI4
GLI4-g1264	CTCTCATCACCAGGGACACC	GLI4
GLIS1-g1265	CCCACGGTTTCAACCCCCTG	GLIS1
GLIS1-g1266	CAGACACTCGGTCAGGACGT	GLIS1
GLIS1-g1267	CCAGGGATCTGACAGGCGTA	GLIS1
GLIS1-g1268	GGAGCAGCCAGGGATCTGAC	GLIS1
GLIS2-g1269	ACACCATCCAAATAGCGCAG	GLIS2
GLIS2-g1270	GAACTCCAAGTTCCCCGAGA	GLIS2
GLIS2-g1271	TCTTGCTGCAGGTCGGACAG	GLIS2
GLIS2-g1272	CTGCAGGTCGGACAGCGGTG	GLIS2
GLIS3-g1273	ATGCAACAGCTGGAGCACGG	GLIS3
GLIS3-g1274	CTGGACATGGATGTCCCGGG	GLIS3
GLIS3-g1275	TTCCCTAAGAAAGCATGTGA	GLIS3
GLIS3-g1276	CCTGGAATTTGACAAGCATA	GLIS3
GLYR1-g1277	GGTCAACCATCCGACTCCCA	GLYR1
GLYR1-g1278	CATCCTCAATCAGGGACAGT	GLYR1
GLYR1-g1279	TGGCCAACTGTCCCTGATTG	GLYR1
GLYR1-g1280	CACCCAGCGCAATGGCTAAG	GLYR1
GMEB1-g1281	GGGTGTAAAGAAAGACTCAG	GMEB1
GMEB1-g1282	TTTCTTTACACCCTCCTCCG	GMEB1
GMEB1-g1283	AAGAGAGCTATTCGTCTGGG	GMEB1
GMEB1-g1284	AAGCACTTTGTTCATCTGGC	GMEB1
GMEB2-g1285	ATTGTGTACCCCATCACCTG	GMEB2
GMEB2-g1286	GCAGAGCCAACCTCATCTGG	GMEB2
GMEB2-g1287	CGAGCATGTAATCAGCCCAA	GMEB2
GMEB2-g1288	CTGGTAGAAGTCCAGTTCCC	GMEB2
GON4L-g1289	GGGGGTTTGGCTAAAGACAG	GON4L
GON4L-g1290	GGACTCAGGAAGGAAGCAGG	GON4L
GON4L-g1291	AGATAGAAAACTCATCCTGC	GON4L
GON4L-g1292	ACAGATGTGGCAGCTCCTCA	GON4L
GPBP1-g1293	GATCTGCTGGGAAATCACTG	GPBP1
GPBP1-g1294	CGTGTCAGTTTGGTTAGACG	GPBP1
GPBP1-g1295	AAAGTTGCCAACGCCAAATG	GPBP1
GPBP1-g1296	ACGCCAAATGTGGACTCATG	GPBP1
GPBP1L1-g1297	GAATTGCCTTCCCCTCACAG	GPBP1L1
GPBP1L1-g1298	TGAACCAAAGGAAAATGGGG	GPBP1L1
GPBP1L1-g1299	CAACAGCACACCTGAACCAA	GPBP1L1
GPBP1L1-g1300	TGCATGGTGAGATCCTGGTG	GPBP1L1
GRHL1-g1301	CGGGCCAGCTTGGTAGAAGG	GRHL1
GRHL1-g1302	AAGTCATCTTCTGTGCCGTA	GRHL1
GRHL1-g1303	CGCTTGTGAGAGGGAAGCAG	GRHL1
GRHL1-g1304	GATATCCATTCGCTTGTGAG	GRHL1
GRHL2-g1305	TGGCACATTTCAGTACACCC	GRHL2
GRHL2-g1306	GGCAGCATACGGCGAAGCAG	GRHL2
GRHL2-g1307	TCTCCGTCAGAAGCAGGGGG	GRHL2
GRHL2-g1308	CTGGCACTCTCGGCAGCATA	GRHL2
GRHL3-g1309	GTATGTGCGGAGGGAGACTG	GRHL3
GRHL3-g1310	TGTCCAGCAGGAAGGCGACG	GRHL3
GRHL3-g1311	GAATAACCTGATGAGCTTGG	GRHL3
GRHL3-g1312	CACCTTCAAAGATGACCCAC	GRHL3
GSC-g1313	CCGGAAAGTGCACCTCCGCG	GSC
GSC-g1314	AACACCGAGTCCTTGCAGCG	GSC
GSC-g1315	GAAGGCGCCATAGTCCGAGG	GSC
GSC-g1316	GCACCTCCGCGAGGAGAAAG	GSC
GSC2-g1317	CCACGCGCTCCTCGCGAAGG	GSC2
GSC2-g1318	CCAGAGCCCCGCGAAGCCAG	GSC2
GSC2-g1319	GCTGGAGAGGATGTGCTCGA	GSC2
GSC2-g1320	AGTACGCGCGAGCGCCTGGC	GSC2
GSX1-g1321	GGAGGTCTGGTAGAGCGCGG	GSX1
GSX1-g1322	GTAGGAGGTCTGGTAGAGCG	GSX1
GSX1-g1323	TCGCGATCTCGATGCGACGT	GSX1
GSX1-g1324	CTTCTCGGACAGATTCAGGT	GSX1
GSX2-g1325	CACCGCCACCACCTACAACG	GSX2
GSX2-g1326	TGTACCTGTCTCGACTCCGG	GSX2
GSX2-g1327	CGCCACCACCTACAACGTGG	GSX2
GSX2-g1328	GAGTCGAGACAGGTACATGT	GSX2
GTF2B-g1329	GATATGATCTGTCCTGAATG	GTF2B
GTF2B-g1330	TTAGTGGAGGACTACAGAGC	GTF2B
GTF2B-g1331	TGGGAGGAGCCCCATCTCTG	GTF2B
GTF2B-g1332	TTATTGATGTGGGATCTGAA	GTF2B
GTF2I-g1333	AGCAAGAACCAGACCCCACG	GTF2I
GTF2I-g1334	ATCAGCTGAACCAAGCCAGT	GTF2I
GTF2I-g1335	CTGTGGCTGGAACTTCCAAC	GTF2I
GTF2I-g1336	CAGCTTGATAAGCCAGCTTC	GTF2I
GTF2IRD1-g1337	TCGGGGAGAAGGTGATCCTG	GTF2IRD1
GTF2IRD1-g1338	CCAACACGTACGACATCCAC	GTF2IRD1
GTF2IRD1-g1339	TCAGGATCTTCTCCAGCCGG	GTF2IRD1
GTF2IRD1-g1340	TTTGGGATGAGTCCTTGGAA	GTF2IRD1
GTF2IRD2-g1341	CCCAATCTCAAAAGGATCGC	GTF2IRD2
GTF2IRD2-g1342	TTTTGAGATTGGGAATACAA	GTF2IRD2
GTF2IRD2-g1343	TTTGTATTCCCAATCTCAAA	GTF2IRD2
GTF2IRD2-g1344	GCCTGCGATCCTTTTGAGAT	GTF2IRD2
GTF2IRD2B-g1345	CTGGTCGAGATTAGTAAGCG	GTF2IRD2B
GTF2IRD2B-g1346	TCTGGAAACCAATTTCAGGG	GTF2IRD2B
GTF2IRD2B-g1347	AGTTGATACAGAACTTTTTC	GTF2IRD2B
GTF2IRD2B-g1348	CATTTCTGGAAACCAATTTC	GTF2IRD2B
GTF3A-g1349	AAATACTATGTGAAGTATGC	GTF3A
GTF3A-g1350	CCTTTTGTGTGTGAACATGC	GTF3A
GTF3A-g1351	ATAGAGGTTCATTGGTATGC	GTF3A
GTF3A-g1352	GAATTTTTGATCACAGCCAT	GTF3A
GZF1-g1353	GTGTGACGTGACAGTCAGCG	GZF1
GZF1-g1354	CCGACAAGTCCACTCTTCGG	GZF1
GZF1-g1355	GTTTCAGGACTTTTGCCCAG	GZF1
GZF1-g1356	CCTTTTATGTGTGAAACATG	GZF1
HAND1-g1357	GAAAGGCTCAGGACCCAAGA	HAND1
HAND1-g1358	AAGAGGATTAAAGGACGCAC	HAND1
HAND1-g1359	GGATTAAAGGACGCACCGGC	HAND1
HAND1-g1360	CGAGTGCATCCCCAACGTGC	HAND1
HAND2-g1361	CAAGAAAACCAAAGGCCGGA	HAND2
HAND2-g1362	GAGTCCTGCGCCGCTCCTTG	HAND2
HAND2-g1363	GCACCGCCAACCGCAAGGAG	HAND2
HAND2-g1364	AAACCAAAGGCCGGACGGGC	HAND2
HBP1-g1365	ATTTTATCCAAGCTTGACTG	HBP1
HBP1-g1366	AGCTTGACTGTGGTACAGCA	HBP1
HBP1-g1367	ATAAGGGAAGCAATAAGGAA	HBP1
HBP1-g1368	GAAGATTTTGCTAGAGCTGA	HBP1
HDX-g1369	TATCTGTGGTTACTGCATGG	HDX
HDX-g1370	ATTGAAGTTCCACCTCCAAG	HDX
HDX-g1371	TACCCCCAGAGAATTCTGGG	HDX
HDX-g1372	GATGTCTGGAGCTGACAAAG	HDX
HES1-g1373	GAGCTCGCGGCATTCCAAGC	HES1
HES1-g1374	CCAAAATCAGTGTTTTCAGC	HES1
HES1-g1375	CCGTCATCTGCGCCCGCTGC	HES1
HES1-g1376	CTTCGTCTTTTCTCCATAAT	HES1
HES2-g1377	CACAGGCGCTGTAGCCCTCG	HES2
HES2-g1378	GGAGCACCTGTGGCGGAGAG	HES2
HES2-g1379	GCAGGATGAGCCCCTTAAGC	HES2
HES2-g1380	TCTGGTTGATGCGCGCGCGC	HES2
HES3-g1381	CCGGAAGCGCAAATTGGAGA	HES3
HES3-g1382	TGTACTTCACGCTCAACTCC	HES3
HES3-g1383	GTGACACATTGATGCGTGCC	HES3
HES3-g1384	GGCACGCATCAATGTGTCAC	HES3
HES4-g1385	ATGACCGGCTTGGAGGACTG	HES4
HES4-g1386	TGAGGGTTTTGAGCTGAGCG	HES4
HES4-g1387	CCGCCACTCGAAGCTGGAGA	HES4
HES4-g1388	CAGGCTCCGCAGGTGTCTCA	HES4
HES5-g1389	TTTGGGGCTGAGCAGCTCCA	HES5
HES5-g1390	CTCCACGGCCACAGTGCTGG	HES5
HES5-g1391	CGGCGCATCTTCTCCACCAC	HES5
HES5-g1392	GGTAGCTGACAGCCATCTCC	HES5
HES6-g1393	CTACATCCAGTGCATGCACG	HES6
HES6-g1394	AAGCTGCTGCCCTCACGCAG	HES6
HES6-g1395	TGGAGAAGAAGCGGCGCGCG	HES6
HES6-g1396	TCTTCTCCACCAGGGGCTTC	HES6
HES7-g1397	CTTGAGGGAGCGAAGCCGGG	HES7
HES7-g1398	GGAGATATTGGAGTTCGCCG	HES7
HES7-g1399	CTTCCAGGCTGCGGTTGATG	HES7
HES7-g1400	GGACCGCATCAACCGCAGCC	HES7
HESX1-g1401	AGCTCAAAAATTGAATCTAG	HESX1
HESX1-g1402	TCTTCTCTAATATCGATACC	HESX1
HESX1-g1403	TTTTGAGTAAAAGCAGTTCT	HESX1
HESX1-g1404	TAAAAGCAGTTCTTGGTCTT	HESX1
HEY1-g1405	TTGGCCAGAAAAAGACGGAG	HEY1
HEY1-g1406	CAGCATTTTCAGGTGATCCA	HEY1
HEY1-g1407	ACAGTTTGTCTGAGCTGAGA	HEY1
HEY1-g1408	TGTTATTGATCCGGTCTCGT	HEY1
HEY2-g1409	TGAAATATTGCAAATGACAG	HEY2
HEY2-g1410	ATGGCAAGAAAGAAAAGGAG	HEY2
HEY2-g1411	TAGAGAAAAGGCGTCGGGAT	HEY2
HEY2-g1412	GGATCATTTGAAGATGCTTC	HEY2
HEYL-g1413	TTCCAAGCTGGAGAAAGCCG	HEYL
HEYL-g1414	CAGAAAGGCTACTGTTGATG	HEYL
HEYL-g1415	AGCCGAGGTCTTGCAGATGA	HEYL
HEYL-g1416	CCTTTCTGAATTGCGACGCT	HEYL
HHEX-g1417	AATATCTCTCTCCGCCCGAG	HHEX
HHEX-g1418	CCTCTGCATAAAAGGAAAGG	HHEX
HHEX-g1419	AGCGCGTCGATTCTGAAACC	HHEX
HHEX-g1420	TTCAGAATCGACGCGCTAAA	HHEX
HIC2-g1421	GCACACGCATGTGCTCCGTG	HIC2
HIC2-g1422	GGTCTGCGAGAAGACCTACA	HIC2
HIC2-g1423	GGCAAAATGTTCACGCAGCG	HIC2
HIC2-g1424	ATCTTGGACTTCATCTACAC	HIC2
HIF1A-g1425	GTTAGCTCCCTATATCCCAA	HIF1A
HIF1A-g1426	TAATGGTGACAACTGATCGA	HIF1A
HIF1A-g1427	AAGCGAAAAATGGAACATGA	HIF1A
HIF1A-g1428	ATCTAGTGAACAGAATGGAA	HIF1A
HIF3A-g1429	ATCATCCATGGAGATGTAGG	HIF3A
HIF3A-g1430	CATCCAGGATGGGTCCCAGG	HIF3A
HIF3A-g1431	TCTCCCAGATGAACTACCTG	HIF3A
HIF3A-g1432	GACCCTGGCCCAGAGCTCAG	HIF3A
HINFP-g1433	GGGCAGGTCATGTCACACAG	HINFP
HINFP-g1434	TCTTGCGAAGGTGCACGGTG	HINFP
HINFP-g1435	TGTGTGACAAATGCTTCACA	HINFP
HINFP-g1436	CACTGTGACGAAAGCGCATG	HINFP
HIVEP1-g1437	GGACCCTGTGAGTACTGACG	HIVEP1
HIVEP1-g1438	AGAAGTTACAGTAAGTGCAG	HIVEP1
HIVEP1-g1439	GTTACAGTAAGTGCAGTGGT	HIVEP1
HIVEP1-g1440	ACATTTCTTGCTATGTGCCT	HIVEP1
HIVEP2-g1441	CCCAGATGACAGAATACCAG	HIVEP2
HIVEP2-g1442	GGTGGATGATACAGAAACTG	HIVEP2
HIVEP2-g1443	GCCGAACATCAGTATGGGTA	HIVEP2
HIVEP2-g1444	TAGATTTCATATGCTTCGTT	HIVEP2
HIVEP3-g1445	CTGTGTCCCCAAGAAGACCG	HIVEP3
HIVEP3-g1446	TCTGGCACGGAGGCTACACG	HIVEP3
HIVEP3-g1447	AGCAAAAAGTGCCAAGAGAC	HIVEP3
HIVEP3-g1448	TCTCTTGGCACTTTTTGCTG	HIVEP3
HKR1-g1449	CGAACCTCTTTACACATCAG	HKR1
HKR1-g1450	CTAACCTGTTTAGGCACAAG	HKR1
HKR1-g1451	AGAGGAGAGAAAATGTCCAC	HKR1
HKR1-g1452	CTCATTGCTCAGCTGGAGCG	HKR1
HLF-g1453	TGATGAGAGTAACAGCCCGA	HLF
HLF-g1454	TCGCAAACGCAAGTTCTCTG	HLF
HLF-g1455	ATTTAGTAAAGATAAAGACA	HLF
HLF-g1456	ATAACCCACTGGGACCTGGA	HLF
HLX-g1457	GTTCCGAACCCCCACCACAG	HLX
HLX-g1458	ATCTCTAGATCCCATTAACG	HLX
HLX-g1459	CGGAACCACTCGCGTCCCCG	HLX
HLX-g1460	TAGAGATGCGAAGAACTGGC	HLX
HMBOX1-g1461	GGACAGCAGTGTGATAAAAG	HMBOX1
HMBOX1-g1462	AAGCCTTTCTTGCCAATCGG	HMBOX1
HMBOX1-g1463	TCTTCTCAAGTTGATACCAT	HMBOX1
HMBOX1-g1464	GAGTCGATTTACCTGGAGAA	HMBOX1
HMG20A-g1465	ATGGAGTAAACTGCCTCCTG	HMG20A
HMG20A-g1466	AGATAAGGAGCGTTACATGA	HMG20A
HMG20A-g1467	ACCGAACATATCCTGTAAGG	HMG20A
HMG20A-g1468	TATCTCTGTCTGCTTCATCA	HMG20A
HMG20B-g1469	GAAGTCCAGAGTGCCCAGCG	HMG20B
HMG20B-g1470	GCGCTTGCGGAAGATGAATG	HMG20B
HMG20B-g1471	GAAGATGGGAACATCGAAGG	HMG20B
HMG20B-g1472	GAAGCTCATCGTCCGCATCA	HMG20B
HMGA1-g1473	AAACCACCACAACTCCAGGA	HMGA1
HMGA1-g1474	CAACTCCAGGAAGGAAACCA	HMGA1
HMGA1-g1475	GCTGTCCCGGGACTCACCGG	HMGA1
HMGA1-g1476	TGCCAACACCTAAGAGACCT	HMGA1
HMGA2-g1477	ACTGGAGAAAAACGGCCAAG	HMGA2
HMGA2-g1478	AACGGCCAAGAGGCAGACCT	HMGA2
HMGA2-g1479	TTAGGAGAGGGCTCACCGGT	HMGA2
HMGA2-g1480	TCCCCTGGGTCTCTTAGGAG	HMGA2
HMGB1-g1481	CGAAGAAACTGGGAGAGATG	HMGB1
HMGB1-g1482	ATTTGAAGATATGGCAAAAG	HMGB1
HMGB1-g1483	TTCGCAGCCTTCTTTTCATA	HMGB1
HMGB1-g1484	CTTCTTTTTTGTCTCCCCTT	HMGB1
HMGB2-g1485	AAGATCAAAAGTGAACACCC	HMGB2
HMGB2-g1486	CAAAGAAATTGGGTGAAATG	HMGB2
HMGB2-g1487	GGAATTCTCCAAGAAGTGTT	HMGB2
HMGB2-g1488	GCGAAATTGACGGAAGAGTC	HMGB2
HMGB3-g1489	GCAGCCTTACATCACTAAGG	HMGB3
HMGB3-g1490	AAGATCAAATCCACAAACCC	HMGB3
HMGB3-g1491	AGGTGACCCCAAGAAACCAA	HMGB3
HMGB3-g1492	CCAAGAAGTGCTCTGAGAGG	HMGB3
HMGB4-g1493	GCACCCTTATGAGCAAAGAG	HMGB4
HMGB4-g1494	AAGAGTAGGAAGGATGATGG	HMGB4
HMGB4-g1495	GAGGGAGAACCCGAACTGGT	HMGB4
HMGB4-g1496	GGAGAACCCGAACTGGTCGG	HMGB4
HMGN3-g1497	AGGTGCTAAAGGGAAGAAGG	HMGN3
HMGN3-g1498	CCTGGAGCAAAGATTAGCAG	HMGN3
HMGN3-g1499	GGTTTGGGTTCAGGTTTTGG	HMGN3
HMGN3-g1500	CAATCTGGCAGACCGTCTTG	HMGN3
HMGXB3-g1501	TGTGCTAGCACTGAAGAGCG	HMGXB3
HMGXB3-g1502	TTGGGCCACGATGGAGACAG	HMGXB3
HMGXB3-g1503	AAATCAGATCAAGCTCGGAG	HMGXB3
HMGXB3-g1504	ACCACAGCTCCTCTCATGAG	HMGXB3
HMGXB4-g1505	TGAGGCTGGTAACAGCATGG	HMGXB4
HMGXB4-g1506	ATTCAATTCAGGTAGTTGTG	HMGXB4
HMGXB4-g1507	GTAAAAAACTGGCTGAGGTG	HMGXB4
HMGXB4-g1508	TGGGGAACTTAGTAAAAAAC	HMGXB4
HMX1-g1509	CAGGTTCTCGATGAGGAAGG	HMX1
HMX1-g1510	CGCCCGCAGAAAGGGCACGG	HMX1
HMX1-g1511	TGGTACCCACGGGCGCACGG	HMX1
HMX1-g1512	GCTCTACCACGAAAGCCCCC	HMX1
HMX2-g1513	CTGGTCTGGGCAGAAGCAGG	HMX2
HMX2-g1514	TGCGGGCAAGGGGTGTCCGG	HMX2
HMX2-g1515	CGGAGACCCAGGTAAAGACT	HMX2
HMX2-g1516	TCTGGAACCAAGTCTTTACC	HMX2
HMX3-g1517	CCTCTACCACGAGAACTCGG	HMX3
HMX3-g1518	CGTCTACTACTCGCACCCGG	HMX3
HMX3-g1519	TGGAGCGCTCCCCAGCCTGG	HMX3
HMX3-g1520	TGCGCCGGGATCTCAAAGCG	HMX3
HNF1A-g1521	GCAGAAGAACCCTAGCAAGG	HNF1A
HNF1A-g1522	GCAGAAGTACCCTCAAGCAG	HNF1A
HNF1A-g1523	AGACACGCACCTCCGTGACG	HNF1A
HNF1A-g1524	GGAGGAGCGAGAGACGCTAG	HNF1A
HNF1B-g1525	TGTCCCTGTCATCAACAGTG	HNF1B
HNF1B-g1526	TCCTCAACAATCAGTCACCA	HNF1B
HNF1B-g1527	CATTGCAGATGGAAACCGGG	HNF1B
HNF1B-g1528	CAATTGCCATGACTCCAGAG	HNF1B
HNF4A-g1529	GGCCACGCGAGTCATACTGG	HNF4A
HNF4A-g1530	GCGATCCAGGGAAGATCAAG	HNF4A
HNF4A-g1531	ATGCCCACTCACCTCAGCAA	HNF4A
HNF4A-g1532	GCAACGGACAGATGTGTGAG	HNF4A
HNF4G-g1533	TGAAGTTGAGATTAGCCGTG	HNF4G
HNF4G-g1534	TCTCAACTTCACAGCTGTTG	HNF4G
HNF4G-g1535	GCACTGTTGAGAGCTCACGC	HNF4G
HNF4G-g1536	AATGGTAATTCACAGAAGGC	HNF4G
HOMEZ-g1537	CCGCAGTCCAGCCCGGGCGG	HOMEZ
HOMEZ-g1538	CTGGGAGCCGCCGCCCGGGC	HOMEZ
HOMEZ-g1539	CGAGGCTGGGAGCCGCCGCC	HOMEZ
HOPX-g1540	AGCACGGCAGACTATCATGG	HOPX
HOPX-g1541	CGGCCCCACAGAGGACCAGG	HOPX
HOPX-g1542	GACCGCGAGCGGCCCCACAG	HOPX
HOPX-g1543	AAGTAATCGAAAGCCAAGCA	HOPX
HOXA1-g1544	AAACAGCGGGAGCGCACTGG	HOXA1
HOXA1-g1545	GAATACCCCATACTTAGCAG	HOXA1
HOXA1-g1546	CCTGACGCGCGCCCGCAGGG	HOXA1
HOXA1-g1547	ATGCAGCGATCTCCACCCTG	HOXA1
HOXA10-g1548	GACCAAAAAAGAGTTCGCGG	HOXA10
HOXA10-g1549	CTACTGCCTCTACGACTCGG	HOXA10
HOXA10-g1550	ATATGTACCTTACTCGAGAG	HOXA10
HOXA10-g1551	TGTCCGTGAGGTGGACGCTG	HOXA10
HOXA11-g1552	TCTGTGCACGAGCTCCTCCG	HOXA11
HOXA11-g1553	TCTGGCCCACTGCTACTCCG	HOXA11
HOXA11-g1554	TTTTGACTTGACGATCAGTG	HOXA11
HOXA11-g1555	AGAACTCCCGTTCCAGCTCT	HOXA11
HOXA13-g1556	ATGTTTCTCTACGACAACGG	HOXA13
HOXA13-g1557	GTTGTCGTAGAGAAACATGA	HOXA13
HOXA13-g1558	CCACGACGAATCTCTCTGAG	HOXA13
HOXA13-g1559	GAAGCGCGTGCCTTATACCA	HOXA13
HOXA2-g1560	TGTCGAGTGTGAAAGCGTCG	HOXA2
HOXA2-g1561	GGAATGGTCTGCTCAAAAGG	HOXA2
HOXA2-g1562	CCTTTGCAGACCCCGAAGGG	HOXA2
HOXA2-g1563	CTGAGAGACAAGTGAAAGTG	HOXA2
HOXA3-g1564	GACAGCTCGGCGATCTACGG	HOXA3
HOXA3-g1565	GGGTTGTTGCTGGCATTCTG	HOXA3
HOXA3-g1566	CACCAGCTGCGCGCTCGTGT	HOXA3
HOXA3-g1567	TTCGTCCAAGCGCGCGCGCA	HOXA3
HOXA4-g1568	CTGCCTCCTACTACGCGCCG	HOXA4
HOXA4-g1569	GCGGTAGCCATAGGGGTAGG	HOXA4
HOXA4-g1570	GCTCTCGAACCGCCTACACC	HOXA4
HOXA4-g1571	GCTCAGACAAACAGAGCGTG	HOXA4
HOXA5-g1572	AACTCCCTAAGCAACTCCAG	HOXA5
HOXA5-g1573	CACCCACATCAGCAGCAGAG	HOXA5
HOXA5-g1574	GTTACCTGACCCGCAGAAGG	HOXA5
HOXA5-g1575	GGAAGGCAAAAGGGCCCGGA	HOXA5
HOXA6-g1576	CTTATCAGAATAGAAACACG	HOXA6
HOXA6-g1577	CTGTTGGTAGAAACAAGGTG	HOXA6
HOXA6-g1578	TATGGGAGCCATGGGCGCCG	HOXA6
HOXA6-g1579	GCGTGTAGGTCTGGCGGCCT	HOXA6
HOXA7-g1580	CAAAGGGGCTCTGATAAAGG	HOXA7
HOXA7-g1581	GCTTTTTAGCAAATATACGG	HOXA7
HOXA7-g1582	AAGAAAGAGCATAAGGACGA	HOXA7
HOXA7-g1583	TGCCGCGGACAAGGCCGACG	HOXA7
HOXB1-g1584	TGTTTCATTGAGCTCCAGGG	HOXB1
HOXB1-g1585	TCCGCACCAACTTCACCACA	HOXB1
HOXB1-g1586	CCTGGAGCTCAATGAAACAC	HOXB1
HOXB1-g1587	ATTTCAACAAGTACCTGAGC	HOXB1
HOXB13-g1588	GGCTAACAAGTTCATCACCA	HOXB13
HOXB13-g1589	CGAGCCTGGCAGATCCAAGG	HOXB13
HOXB13-g1590	GGCAACAGGGAGTCATGTCG	HOXB13
HOXB13-g1591	GAAACGCATTCCGTACAGCA	HOXB13
HOXB2-g1592	TTTCATCCAAGGGAACTCGG	HOXB2
HOXB2-g1593	GCAAGGCCGCGATCTCGACG	HOXB2
HOXB2-g1594	TTGAAATGTCTCCAAGACAG	HOXB2
HOXB2-g1595	GCCGCGATCTCGACGCGGCG	HOXB2
HOXB3-g1596	CACCTACTACGACAACGCCG	HOXB3
HOXB3-g1597	ACTAGCAACAGCAGTAATGG	HOXB3
HOXB3-g1598	ACCTGCTGAACCTCAGCGAG	HOXB3
HOXB3-g1599	GGCGTCCAAGCGGGCGCGGA	HOXB3
HOXB4-g1600	GTAAACCCCAATTACGCCGG	HOXB4
HOXB4-g1601	CCTGACACGGCGCCGGAGGG	HOXB4
HOXB4-g1602	GCTACCTGACACGGCGCCGG	HOXB4
HOXB4-g1603	CCACCCTCCGGCGCCGTGTC	HOXB4
HOXB5-g1604	CAATTTCACCGAAATAGACG	HOXB5
HOXB5-g1605	GGCAGTGGCAGCTCTCTGAG	HOXB5
HOXB5-g1606	CAAATTGAAAAGTATGAGCC	HOXB5
HOXB5-g1607	GGTAGCGGGTATACGCGGTC	HOXB5
HOXB6-g1608	GGTAACGTGTGTATGTCTGG	HOXB6
HOXB6-g1609	CATCCACGGGTAGACCGGAG	HOXB6
HOXB6-g1610	GCATAGCCCGACGAATAGAG	HOXB6
HOXB6-g1611	TTTGGGCCCAGCGGCCGGCG	HOXB6
HOXB7-g1612	GAAAAAGGAGAACAAGACCG	HOXB7
HOXB7-g1613	GTACAAGCCCTGCATCGAGG	HOXB7
HOXB7-g1614	GGTAGCGAAAACCGAACTTG	HOXB7
HOXB7-g1615	AGGTCTGGCGGCCTCGTTTG	HOXB7
HOXB8-g1616	CCAGCAGAACCCGTGCGCCG	HOXB8
HOXB8-g1617	GTGTACGGTCCCAGCAGCGG	HOXB8
HOXB8-g1618	GACTCGTAAGCGGCGAATCG	HOXB8
HOXB8-g1619	ATCCCTATCTGACTCGTAAG	HOXB8
HOXB9-g1620	GGAACTCCAGGTGCTCCGCG	HOXB9
HOXB9-g1621	GTGCTGTCTAATCAAAGACC	HOXB9
HOXB9-g1622	CAGGGACCGTAGGCACGAAG	HOXB9
HOXB9-g1623	CGTGCCTACGGTCCCTGGTG	HOXB9
HOXC10-g1624	TGGTCTTGCTAATCTCCAGG	HOXC10
HOXC10-g1625	TTTGACGCGAGAGCGCCGCC	HOXC10
HOXC10-g1626	TAATGGTCTTGCTAATCTCC	HOXC10
HOXC10-g1627	TAAACACCAGACGCTGGAAT	HOXC10
HOXC11-g1628	AAAAACGAAGGCTCCTACGG	HOXC11
HOXC11-g1629	CTACTCCTCCTGCTATGCGG	HOXC11
HOXC11-g1630	TGTATATCAACAAAGAGAAG	HOXC11
HOXC11-g1631	GAAACCAAATTTTCACTTGT	HOXC11
HOXC12-g1632	CTTCAAGTACGACTACGCGG	HOXC12
HOXC12-g1633	GTATCGCCGTTGAACCCCGG	HOXC12
HOXC12-g1634	AGTAGAAGGTGTCTCCCGTG	HOXC12
HOXC12-g1635	CCCGTGTGGATGTTTACCAG	HOXC12
HOXC13-g1636	CCGGGTATTTATCGCCCGGG	HOXC13
HOXC13-g1637	GGTTCACGTTGTGCGACAGG	HOXC13
HOXC13-g1638	GAAACGCGTGCCCTACACTA	HOXC13
HOXC13-g1639	TCATCACCAAAGAGAAGCGC	HOXC13
HOXC5-g1640	CGGGATGTACAGTCAGAAGG	HOXC5
HOXC5-g1641	GCATCCAGGTACTGCTACGG	HOXC5
HOXC5-g1642	CCCCGCCACAGATTTACCCG	HOXC5
HOXC5-g1643	GAACTATGGATCGGCCTCAG	HOXC5
HOXC6-g1644	GCGGCCGCCAGATCTACTCG	HOXC6
HOXC6-g1645	CCACCGCCTATGATCCAGTG	HOXC6
HOXC6-g1646	GCATTTCTCGACCTATGGAG	HOXC6
HOXC6-g1647	TACGGAGCGGACCGGAGGCG	HOXC6
HOXC8-g1648	GGTGGAAGAAGTCTTGAACG	HOXC8
HOXC8-g1649	ACTAACAGTAGCGAAGGACA	HOXC8
HOXC8-g1650	GTGGACGGCAAACTTACAGC	HOXC8
HOXC8-g1651	CTTATTTGACACGAAAACGT	HOXC8
HOXC9-g1652	GGGTTCTCAATCTCACCGAG	HOXC9
HOXC9-g1653	GCCCATCAGTAACTATTACG	HOXC9
HOXC9-g1654	TTGGGCGCGAAGCTACAGGA	HOXC9
HOXC9-g1655	CAGGGACCGTCGGTATGAGG	HOXC9
HOXD1-g1656	CGGTCTGGAAAGCACCAGGG	HOXD1
HOXD1-g1657	CCACTCGAACGTGCTGAAGG	HOXD1
HOXD1-g1658	GCTTGGTGCTGAAATTCGTG	HOXD1
HOXD1-g1659	ATAAGTACTTAACTCGAGCC	HOXD1
HOXD10-g1660	TTGTCCCGTTGAGAACCCTG	HOXD10
HOXD10-g1661	GTTGAGCTGGAGCATGACAG	HOXD10
HOXD10-g1662	TTACACTAAGCACCAAACGC	HOXD10
HOXD10-g1663	CGCTCTTACTGATCTCTAGG	HOXD10
HOXD11-g1664	CTACGCTCCCTACTACGCGG	HOXD11
HOXD11-g1665	ATGAACGACTTTGACGAGTG	HOXD11
HOXD11-g1666	CGCCTCCAACTTCTACAGCG	HOXD11
HOXD11-g1667	AAAGTCATCTGGCAGGACGA	HOXD11
HOXD12-g1668	GCGTATGAAGAAGAAGCGCG	HOXD12
HOXD12-g1669	AGGAGCCAGGCTAGACTCGG	HOXD12
HOXD12-g1670	TGAGCGCAGTCTCTACAGAG	HOXD12
HOXD12-g1671	TGTTGATGAATTCGTTGACG	HOXD12
HOXD13-g1672	TTCCAAAAGTGGGACCCCTG	HOXD13
HOXD13-g1673	CCATGTCCCAGCTCCCGGCG	HOXD13
HOXD13-g1674	TCTTCGGTTCTGAAACCAAA	HOXD13
HOXD13-g1675	TGGTCACTTGTCTCTCAGAT	HOXD13
HOXD3-g1676	TCTTCACCCACCAATCCTGG	HOXD3
HOXD3-g1677	GCTGCTTACTATGAAAACCC	HOXD3
HOXD3-g1678	AGCATCCAAGCGGGTACGCA	HOXD3
HOXD3-g1679	GGCCAACCTGCTGAATCTCA	HOXD3
HOXD8-g1680	CCTGACTGTAAATCGTCCAG	HOXD8
HOXD8-g1681	CAGGAGTACTTCCACCCCGG	HOXD8
HOXD8-g1682	GACCAGGAAAAGAAGAATCG	HOXD8
HOXD8-g1683	TAGAGTTTGGAAGCGACTGT	HOXD8
HOXD9-g1684	GATTAAGCCTGAAACCCGAG	HOXD9
HOXD9-g1685	TCTGGGGGCAAAACTACACG	HOXD9
HOXD9-g1686	GGGACAGCGCTTTTTCCGGG	HOXD9
HOXD9-g1687	ACATGTACCTCACCCGGGAC	HOXD9
HSF1-g1688	ACAACATGGCCAGCTTCGTG	HSF1
HSF1-g1689	TGTCCAGGCAGGCTACGCTG	HSF1
HSF1-g1690	GACTCGCCTCCTCTACCCGG	HSF1
HSF1-g1691	CCACAGCATCAGGGGCGTAG	HSF1
HSF2-g1692	TATGCACCTGTCATTCAGAG	HSF2
HSF2-g1693	TGGACAGCACTAGACATGAG	HSF2
HSF2-g1694	AAACCTTCAGTCCTACTGTG	HSF2
HSF2-g1695	GGACTGAAGGTTTAAAGCCA	HSF2
HSF4-g1696	AGAAGACTCTCCATCCCCTG	HSF4
HSF4-g1697	TAGAGGGCAGGTGTTGAACT	HSF4
HSF4-g1698	GAAGTGGCCCAAAGAGACAC	HSF4
HSF4-g1699	TTGCTCGGCCCCGCCTGAAG	HSF4
HSF5-g1700	AAAGACAGAAGTAAACCTAG	HSF5
HSF5-g1701	ACATCTGTACATGTTCAACA	HSF5
HSF5-g1702	CACAGAAGCAACTCACAACA	HSF5
HSF5-g1703	CTTTCAGAGGGTAAGTACTG	HSF5
HSFX1-g1704	CCTCAAGTTAGGGCTCCCAG	HSFX1
HSFX1-g1705	ACTGTTGTCACTCGCCACGG	HSFX1
HSFX1-g1706	CTGGCATGTACTGTGACGTG	HSFX1
HSFX1-g1707	TGTGAAGAAAGAAATTCGAG	HSFX1
HSFX2-g1708	CCTCAAGTTAGGGCTCCCAG	HSFX2
HSFX2-g1709	ACTGTTGTCACTCGCCACGG	HSFX2
HSFX2-g1710	CTGGCATGTACTGTGACGTG	HSFX2
HSFX2-g1711	TGTGAAGAAAGAAATTCGAG	HSFX2
HSFY1-g1712	GCCTCATTGACTGATACCAG	HSFY1
HSFY1-g1713	TGCTACCAGCAGGCAACCCG	HSFY1
HSFY1-g1714	GTTTTCATAAGTTGAAGATC	HSFY1
HSFY1-g1715	GATCTTCAACTTATGAAAAC	HSFY1
HSFY2-g1716	ACACAATGGAGACCTAGTGG	HSFY2
HSFY2-g1717	TTCACACAATGGAGACCTAG	HSFY2
HSFY2-g1718	TAAGTCTGAGTCCCCAGGGA	HSFY2
HSFY2-g1719	AGCAGTTAATTCATCTTTGG	HSFY2
ID1-g1720	GAACCGCAAGGTGAGCAAGG	ID1
ID1-g1721	GTGCTGCTCTACGACATGAA	ID1
ID1-g1722	CGGCTGTTACTCACGCCTCA	ID1
ID1-g1723	CCGAGTTCAGCTCCAACTGA	ID1
ID2-g1724	AATGACAGCAAAGCACTGTG	ID2
ID2-g1725	CGACTGCTACTCCAAGCTCA	ID2
ID2-g1726	CTACTCCAAGCTCAAGGAGC	ID2
ID2-g1727	TCATTTGACATTAACTCAGA	ID2
ID3-g1728	CTGGTACCCGGAGTCCCGAG	ID3
ID3-g1729	ACCACTGCTACTCCCGCCTG	ID3
ID3-g1730	GACAAGTTCCGGAGTGAGCT	ID3
ID3-g1731	GCAAAAGCTCCTTTTGTCGT	ID3
ID4-g1732	ACGACTGCTATAGCCGCCTG	ID4
ID4-g1733	CAACAAGAAAGTCAGCAAAG	ID4
ID4-g1734	GCCCTGCTTGTTCACCGCGC	ID4
ID4-g1735	GGCCGGCGCGGTGAACAAGC	ID4
IKZF1-g1736	GGCAGGCGTAGTTGCAGAGG	IKZF1
IKZF1-g1737	ATCAGAGAGATCTCTCGTGC	IKZF1
IKZF1-g1738	AGGCATAGAGCTCTTACGTT	IKZF1
IKZF1-g1739	CCCAGAAGGGCAACCTGCTC	IKZF1
IKZF2-g1740	ACCCCTAATTGAGAGCAGCG	IKZF2
IKZF2-g1741	CAGGAGCTTCAAGGCGAGGG	IKZF2
IKZF2-g1742	AAGCTCCACACTGGTTACAG	IKZF2
IKZF2-g1743	GAGTAAAAGAAGCTCCACAC	IKZF2
IKZF3-g1744	GGACAGATTAGCAAGCAATG	IKZF3
IKZF3-g1745	CAAGCAGAGAAGTTCCCTTG	IKZF3
IKZF3-g1746	CAGTGCTCTGAAGAAATGTA	IKZF3
IKZF3-g1747	GCAGTTTAATGTGGCGGAGG	IKZF3
IKZF4-g1748	CAAACAGCAGAGTACCCTGG	IKZF4
IKZF4-g1749	CAGTGAGTGCATCACGCCGG	IKZF4
IKZF4-g1750	CTACAAACAGCAGAGTACCC	IKZF4
IKZF4-g1751	GACCAGTGAGTGCATCACGC	IKZF4
IKZF5-g1752	TTGATGGGAAGCTTAAGTGT	IKZF5
IKZF5-g1753	AAATCTTTCACGAAGTCCAA	IKZF5
IKZF5-g1754	TAGTGGGGACAAAGAAGCAG	IKZF5
IKZF5-g1755	ATGCCAGCAAAGGAACAGCC	IKZF5
INSM1-g1756	GCTTGCGTAGGTAGGCCTGG	INSM1
INSM1-g1757	GCGCCAGCAGGTGCTTGCGT	INSM1
INSM1-g1758	CTACCTACGCAAGCACCTGC	INSM1
INSM1-g1759	CAGCAGGTGCTTGCGTAGGT	INSM1
INSM2-g1760	CAGGACGCGGCTTATGCCAG	INSM2
INSM2-g1761	CTTATGCCAGCGGCGATGGG	INSM2
INSM2-g1762	AGCCCGCCTCGTGAGTGCTC	INSM2
INSM2-g1763	GTTCAGCTGTCCTGCGAACC	INSM2
IRF1-g1764	GCTAAAGTCTCCATAGACAG	IRF1
IRF1-g1765	GCTGTGGTCATCAGGCAGAG	IRF1
IRF1-g1766	CTCCCTGCCAGATATCGAGG	IRF1
IRF1-g1767	AGGAGCCAGATCCCAAGACG	IRF1
IRF2-g1768	ACAACTTGGCAAATGTCTGG	IRF2
IRF2-g1769	CGGCTGCTCGTCGCTCTCAG	IRF2
IRF2-g1770	TGATCTTTCTCCTGAGTATG	IRF2
IRF2-g1771	GAAGTCAGGACCGCATACTC	IRF2
IRF3-g1772	CAGAACCAGAGGGCATAGCG	IRF3
IRF3-g1773	ACTCCCCCACACAGAACCAG	IRF3
IRF3-g1774	ACCTCTCCGGACACCAATGG	IRF3
IRF3-g1775	CCTCTGAGAACCCACTGAAG	IRF3
IRF4-g1776	GGTCCTGTTCCCCTACCCAG	IRF4
IRF4-g1777	CTGCAAGCGTTTGCTCACCA	IRF4
IRF4-g1778	ACTTTGAGGAACTGGTTGAG	IRF4
IRF4-g1779	CAGACCCGTACAAAGTGTAC	IRF4
IRF5-g1780	TCAGCCCTACAAGATCTACG	IRF5
IRF5-g1781	GAGACAGGGAAATACACCGA	IRF5
IRF5-g1782	TACTCAAAGAGGATGTCAAG	IRF5
IRF5-g1783	AAGCCAGCAGGGTTGCCAGG	IRF5
IRF6-g1784	CATAAGTAGATCTCAAACGG	IRF6
IRF6-g1785	TCTATAGCTCTCCAGAACTG	IRF6
IRF6-g1786	TCTGCCCGTACTCCTTCCCA	IRF6
IRF6-g1787	TGTGGGCAACTGCAGCCCGG	IRF6
IRF7-g1788	GAAGCAGCTGCGCTACACGG	IRF7
IRF7-g1789	CAAGTGCAAGGTGTACTGGG	IRF7
IRF7-g1790	CCCAGGTAGATGGTATAGCG	IRF7
IRF7-g1791	TTCCGGGCACGGCAGCGCCG	IRF7
IRF8-g1792	GAAGTTACAGAGATGGAGTG	IRF8
IRF8-g1793	AATGAGTTTGGAGCGCAAGG	IRF8
IRF8-g1794	GTTCTGCAGCGGCAACGCCG	IRF8
IRF8-g1795	GTGATCAGCTTCTACTATGG	IRF8
IRX1-g1796	CAGATCTTGGGCTTGCCGTG	IRX1
IRX1-g1797	TGTGGCAGGTGTACAGTCCG	IRX1
IRX1-g1798	GTTAAAGTCGCCCTTCCAGC	IRX1
IRX1-g1799	CTTGTCGCGTACCGGCTGGA	IRX1
IRX2-g1800	AAACTACGGGAACTTGAACG	IRX2
IRX2-g1801	TCTCCTGCGGTACAACTCTG	IRX2
IRX2-g1802	CAAGGACGAGAGTCCCGACA	IRX2
IRX2-g1803	AGTGGCCGTGGCGTCCCGCG	IRX2
IRX3-g1804	GGCCGGAGAGAGCTGCAGGG	IRX3
IRX3-g1805	TTTGGAGAACTTAGACGGCG	IRX3
IRX3-g1806	TCGCTGTAGTGCCTTGGAAG	IRX3
IRX3-g1807	CAGCTTTCCAGCCCGTGCCC	IRX3
IRX4-g1808	TGGCTCGTAAGGGTAGTAGG	IRX4
IRX4-g1809	TCTGCGCACTTGTTCCGCGG	IRX4
IRX4-g1810	TCGTCTGCGCACTTGTTCCG	IRX4
IRX4-g1811	GGTTCGGGATCTGCGCATGG	IRX4
IRX5-g1812	GTGCGAGTTGTAGCCCGGCG	IRX5
IRX5-g1813	CGACCACACACCCGGCATGG	IRX5
IRX5-g1814	CTTGGGGTACCATCCTTACG	IRX5
IRX5-g1815	GCACGAGTAGAGCGCCAGCG	IRX5
IRX6-g1816	TATGGCGCAGTGGAATTGAG	IRX6
IRX6-g1817	TGCTCCATAGATGCCCAAGG	IRX6
IRX6-g1818	GAGCCTATTATCCCTATGAG	IRX6
IRX6-g1819	GGGCACGGCGCACAGTTCAG	IRX6
ISL1-g1820	ACACTCGATGTGATACACCT	ISL1
ISL1-g1821	TGCGGCATGTTTGAAATGTG	ISL1
ISL1-g1822	GATTGCCGCAACCAACACAT	ISL1
ISL1-g1823	GGACGAATTTGCGCTTCGGG	ISL1
ISL2-g1824	TCCACGACCAGTTTATCCTG	ISL2
ISL2-g1825	GACATAGTCCCGCTTGCAGT	ISL2
ISL2-g1826	CTGGGGACGAGTTCTCGCTG	ISL2
ISL2-g1827	GGCGGCTGCACACGGAGCAG	ISL2
ISX-g1828	CCTGCACCCGAGCTTCTGGG	ISX
ISX-g1829	CGTTCACATCCGCAGCCAGC	ISX
ISX-g1830	TCAGCTGCTGTGGAGCCCCC	ISX
ISX-g1831	GCCACTTGGCTCGCTGATTC	ISX
JARID2-g1832	ACAGCACACTTTGGACACAA	JARID2
JARID2-g1833	AAACTGGCCACTCTGCTGCA	JARID2
JARID2-g1834	GGTACATCAACTTCAGCCCT	JARID2
JARID2-g1835	GAGAAACAGAAGTCCTGCCG	JARID2
JAZF1-g1836	TCTTGTTTTTCTAAAACCCG	JAZF1
JAZF1-g1837	AGTGCTGCTGCGGAATGAAG	JAZF1
JAZF1-g1838	GAGTAAGGCTTCCACTGCTG	JAZF1
JAZF1-g1839	TATGTAACTCAGGGCAACAT	JAZF1
JDP2-g1840	AGGGTGCAATCATGGCCCCG	JDP2
JDP2-g1841	AGGCATCATAGCAGGAGGAG	JDP2
JDP2-g1842	AGGAAGAGGAGCGAAGGAAA	JDP2
JDP2-g1843	AAGTCGCAGCAGCCCGATGC	JDP2
JRKL-g1844	ATCTGAAGGCTGAATCAATG	JRKL
JRKL-g1845	ATAAAGAAACTTGAAGACGG	JRKL
JRKL-g1846	AGGTCTTCTCCAGAACAACT	JRKL
JRKL-g1847	GCTATGACTCCCTGATCTGA	JRKL
JUN-g1848	CTGAGGTTTGCGTAGACCGG	JUN
JUN-g1849	GGAGGTCCGAGTTCTTGGCG	JUN
JUN-g1850	GTAGCCATAAGGTCCGCTCT	JUN
JUN-g1851	TCGACATGGAGTCCCAGGAG	JUN
JUNB-g1852	ACTCCTGAAACCGAGCCTGG	JUNB
JUNB-g1853	GGGTAAAAGTACTGTCCCGG	JUNB
JUNB-g1854	CGGCGCCTCCACCTTCAAGG	JUNB
JUNB-g1855	GGACAGTACTTTTACCCCCG	JUNB
JUND-g1856	AACACCCTTCTACGGCGATG	JUND
JUND-g1857	AACCTGAGCAGCTACGCGGG	JUND
JUND-g1858	CTCACAGTTCCTCTACCCCA	JUND
JUND-g1859	GAACTGTGAGCTCGTCGGCG	JUND
KAT7-g1860	ATAAGCCCCAGATCTGAGAG	KAT7
KAT7-g1861	GGTGATGAGATATATCGCAA	KAT7
KAT7-g1862	AGAGTGCTGACAATGTCCAC	KAT7
KAT7-g1863	CGATATATCTCATCACCAGG	KAT7
KCMF1-g1864	TAGGGACAAGTAAAAGACTG	KCMF1
KCMF1-g1865	ATATGTGCAGCGTTACCTGG	KCMF1
KCMF1-g1866	GTACGTAGAATGTTTCACCC	KCMF1
KCMF1-g1867	ATGTTTGATCTACGAGCACG	KCMF1
KCNIP3-g1868	CAGTCCACGAGAAGCTCAAG	KCNIP3
KCNIP3-g1869	CAATGGTCACTACCCCATCC	KCNIP3
KCNIP3-g1870	TAATCTCTACGACATTAACA	KCNIP3
KCNIP3-g1871	AAAATGGACCGGAACCAGGA	KCNIP3
KDM2A-g1872	ATGTCCAAAGTGCTACCAGG	KDM2A
KDM2A-g1873	GTATGCGAGTGTGCAAGACG	KDM2A
KDM2A-g1874	TAAGGTGGCTGCAGTGACTG	KDM2A
KDM2A-g1875	TACATTCACAAAGTTCTCTG	KDM2A
KDM2B-g1876	AGACCCGCATGCACACACAC	KDM2B
KDM2B-g1877	AGCCCACGTCATGCACAGGG	KDM2B
KDM2B-g1878	TGCAGTGGTTCAGGTCAATG	KDM2B
KDM2B-g1879	GGTGCTGCGATAAGCGGTTG	KDM2B
KDM5B-g1880	GGGAACGAGTTAAGAAAATG	KDM5B
KDM5B-g1881	ACTTCGTCCAGTTGAGAAGG	KDM5B
KDM5B-g1882	TTTCCACACCAGTTGTGTGG	KDM5B
KDM5B-g1883	GTACCGCCACACAACTGGTG	KDM5B
KHSRP-g1884	AGGACACACTGCGCTCGGGT	KHSRP
KHSRP-g1885	GCGTGCTCGCACCTGTCTGG	KHSRP
KHSRP-g1886	GCCCAGGCATTCTGTTGGCG	KHSRP
KHSRP-g1887	CCAGTGCCCAGGCATTCTGT	KHSRP
KIAA1549-g1888	TGCCAGAGGGATCTACTCGG	KIAA1549
KIAA1549-g1889	ATACCTCCCCAGTTCCACCG	KIAA1549
KIAA1549-g1890	TGTGCAGACACCATCCTCGG	KIAA1549
KIAA1549-g1891	ACAGCGATGGCACCTACAGG	KIAA1549
KIN-g1892	GGGACCCAGAAACTATCCGC	KIN
KIN-g1893	TGGACGAGACACCAAAAGGC	KIN
KIN-g1894	GAACTGCCCGAACAGACTAC	KIN
KIN-g1895	GCTGTAGCCAGTAGTCTGTT	KIN
KLF1-g1896	GGGCCCCTTCCCGGACACAC	KLF1
KLF1-g1897	CAGTGTGCTGATGGAGGGCA	KLF1
KLF1-g1898	GTGTAGCTCTTGCCGCAACC	KLF1
KLF1-g1899	ACGTGCGCGCACCCGGGTTG	KLF1
KLF10-g1900	ATGTCTTGCCACATCCTGGG	KLF10
KLF10-g1901	GAATGGAAATGATTTCTGAA	KLF10
KLF10-g1902	ACCAGTATCTGATTTGTCAG	KLF10
KLF10-g1903	ATCTGTAGCCACCCAGGATG	KLF10
KLF11-g1904	GGCTGCATCCATATGCACAG	KLF11
KLF11-g1905	TGGGGTCAAAGATCCCAGAA	KLF11
KLF11-g1906	AAGGTGGGAACTTTTGAAGT	KLF11
KLF11-g1907	AACTATGTATGCAGCTTCCC	KLF11
KLF12-g1908	ACAGATAACGAGTCCTCCGG	KLF12
KLF12-g1909	AAATTCATGGGACTTGAAGG	KLF12
KLF12-g1910	CTCACCTGAAGGCTCACCGG	KLF12
KLF12-g1911	ATCCCTCAAAATCACATCTG	KLF12
KLF13-g1912	CTTTCTCGCAGCCCGCGTAG	KLF13
KLF13-g1913	GTCCTGCCAGCTGCAGGCGA	KLF13
KLF13-g1914	CATGAAGCGCTTCTCGCAGA	KLF13
KLF13-g1915	GCGGGCTGCGAGAAAGTTTA	KLF13
KLF14-g1916	AGCCCGGGAAGGGGCATTGG	KLF14
KLF14-g1917	GTCGCAGTCGAGCCAGTCGC	KLF14
KLF14-g1918	TCGAGCCAGTCGCAGGAGAA	KLF14
KLF14-g1919	AGCGCCCTTTCTCCTGCGAC	KLF14
KLF15-g1920	GCACCTTGATGTGCTTGGAG	KLF15
KLF15-g1921	CCTTGATGTGCTTGGAGAGG	KLF15
KLF15-g1922	CACCAAAAGCAGCCACCTCA	KLF15
KLF15-g1923	GGCCTTGAGGTGGCTGCTTT	KLF15
KLF16-g1924	CGCACCTAAAGTCGCACCTG	KLF16
KLF16-g1925	AGTCCGGGAAGGGACAGCGG	KLF16
KLF16-g1926	GCGCTTGGAGCACAGAGGGC	KLF16
KLF16-g1927	CCCTGCCAGTCACAAGCAAA	KLF16
KLF17-g1928	TGCTGCAACTACGAGAACTG	KLF17
KLF17-g1929	AGTGCAGCCGGGAGTTCATG	KLF17
KLF17-g1930	GTCGTCTAAGCTCATCAGAA	KLF17
KLF17-g1931	GCTCACGAGGTGGGAGCGTT	KLF17
KLF2-g1932	CTGGCGAAAGTGGAGAAGGA	KLF2
KLF2-g1933	CAGATGCGAACTCTTGGTGT	KLF2
KLF2-g1934	CGGGCTGGCGAAAGTGGAGA	KLF2
KLF2-g1935	ACCTGCAGCTACGCGGGCTG	KLF2
KLF3-g1936	AACCTGGGATCGAACCACAG	KLF3
KLF3-g1937	TGAGGACGGGAACTTCAGAG	KLF3
KLF3-g1938	TGGGAAGAGACCTTTACCTG	KLF3
KLF3-g1939	TTCTTCTGTGTGCTTTCAAG	KLF3
KLF4-g1940	CCTACCTCGGAGAGAGACCG	KLF4
KLF4-g1941	GCCATGTCAGACTCGCCAGG	KLF4
KLF4-g1942	AGCCCGCGTAATCACAAGTG	KLF4
KLF4-g1943	CACCCACACTTGTGATTACG	KLF4
KLF5-g1944	GAAGAACTGGTCTACGACTG	KLF5
KLF5-g1945	TCAGGTGAGTGATGTCAGGG	KLF5
KLF5-g1946	CTCATTTAAAAGCTCACCTG	KLF5
KLF5-g1947	AGCTTTTAAATGAGAAGACT	KLF5
KLF6-g1948	CGGCAGCGCCGAGAAGTAGC	KLF6
KLF6-g1949	GGTGTGCTTTCGGAAGTGCC	KLF6
KLF6-g1950	CTCCAGATCGTGCACGAGAC	KLF6
KLF6-g1951	CAAGAAGTGATGAGTTAACC	KLF6
KLF7-g1952	GGCACCCGTTAAACTGACAG	KLF7
KLF7-g1953	CCCACTTAAAGGCCCACCAG	KLF7
KLF7-g1954	CACGAAGCGATGAGCTCACG	KLF7
KLF7-g1955	GCCTTATAAGTGCTCATGGG	KLF7
KLF8-g1956	AGGCAAAGTAGTATACACCA	KLF8
KLF8-g1957	AGGGTCTGGGGAGAAGACTG	KLF8
KLF8-g1958	TGCATCCTGCAAAGTCACAT	KLF8
KLF8-g1959	AGCTTTCAGGTGAGAGCTTT	KLF8
KLF9-g1960	ACCTCACAAAGCACGCCCGG	KLF9
KLF9-g1961	GCTTCTCACACAGCGGACAG	KLF9
KLF9-g1962	GTAATGGGCTTTGAGATGGG	KLF9
KLF9-g1963	AGGCACAAGTGCCCCTACAG	KLF9
KMT2A-g1964	GAGATGGTGATTGAGTATGC	KMT2A
KMT2A-g1965	GCTCCATCCAGACTGACAAG	KMT2A
KMT2A-g1966	TGAGGAACACAACTGCATCA	KMT2A
KMT2A-g1967	ACTGAGAAAAAACCCAAGAA	KMT2A
KMT2B-g1968	GAAGACGTCCAAAGAAGCTG	KMT2B
KMT2B-g1969	GGTAACGGAACTTATAGTGC	KMT2B
KMT2B-g1970	ACTTATAGTGCTGGCAACGC	KMT2B
KMT2B-g1971	GTAGACACCCACAGCTTCTT	KMT2B
KMT2C-g1972	TGCGGAACATGTACACACCA	KMT2C
KMT2C-g1973	TCACATGGTCGTTATCCATG	KMT2C
KMT2C-g1974	AGACCGTGCCAGATACACAT	KMT2C
KMT2C-g1975	AATCCAATGTGTATCTGGCA	KMT2C
L3MBTL1-g1976	AGGCTCCTATAGCTGAGAGG	L3MBTL1
L3MBTL1-g1977	CTGTGAACTTGCCTGTGACA	L3MBTL1
L3MBTL1-g1978	CAGCCTCGACAGTCGCCAAG	L3MBTL1
L3MBTL1-g1979	CAGCCAGTGGGCAGCCTGAG	L3MBTL1
L3MBTL3-g1980	CCGTCCAGCAGGCACAGCGT	L3MBTL3
L3MBTL3-g1981	TGGGTGTGAAGAACATGGAA	L3MBTL3
L3MBTL3-g1982	TTACCTGGGTGTGAAGAACA	L3MBTL3
L3MBTL3-g1983	CTGCCAGTAAAGTTTCCAAA	L3MBTL3
L3MBTL4-g1984	CCATAAGTATGACTACTGGG	L3MBTL4
L3MBTL4-g1985	CATCACACCATCCGATCGGG	L3MBTL4
L3MBTL4-g1986	AAATATGAAACTTGAAGTTG	L3MBTL4
L3MBTL4-g1987	TTGTGGATAAACGGAACCCC	L3MBTL4
LBX1-g1988	ACTGACGCCGTTCAGCATCG	LBX1
LBX1-g1989	GAGTAACTTCTCCGCACAGA	LBX1
LBX1-g1990	GAAGCGGCGAAAGTCGCGCA	LBX1
LBX1-g1991	TGATGACTTGCGCGTTGGTG	LBX1
LBX2-g1992	TTGCAAAACAGCGTCCAGGG	LBX2
LBX2-g1993	GCGGCGCAGAGGGTGCTCGG	LBX2
LBX2-g1994	TTGGGGGGAGAAAAGTGTCG	LBX2
LBX2-g1995	CTGACTAGTAAAACTTTCCG	LBX2
LCOR-g1996	TTTCTGACAGTAAGGTCCAG	LCOR
LCOR-g1997	GTACAACAGTGAGATACTGG	LCOR
LCOR-g1998	GCAATCTCAGTGGTTATGAG	LCOR
LCOR-g1999	TACTGGAGCAGCCTGGAGAG	LCOR
[truncated: 5,501 more rows]

## Sheet: Peturb-seq guides
name	sequence	target_gene_name	Experiment
GUIDES_sg0001	AGTGTGGGTGACCCCGTCAC	ACTB	Perturb-seq exp. 1
GUIDES_sg0002	GAAGCCGGCCTTGCACATGC	ACTB	Perturb-seq exp. 1
GUIDES_sg0003	GCCGCGCTCGTCGTCGACAA	ACTB	Perturb-seq exp. 1
GUIDES_sg0004	GGAAATCGTGCGTGACATTA	ACTB	Perturb-seq exp. 1
GUIDES_sg0005	TTTGAAAAACACTACATGGG	ADNP	Perturb-seq exp. 1
GUIDES_sg0006	TTGGCAGTTTAAGAAAAGCC	ADNP	Perturb-seq exp. 1
GUIDES_sg0007	AACACTACATGGGAGGATGT	ADNP	Perturb-seq exp. 1
GUIDES_sg0008	AAACTGCCAAGATTGTTGAC	ADNP	Perturb-seq exp. 1
GUIDES_sg0009	CGGCAGAGTGACAGACACGG	ADNP2	Perturb-seq exp. 1
GUIDES_sg0010	AAAGCAAGATGGAAGCAAGG	ADNP2	Perturb-seq exp. 1
GUIDES_sg0011	AAATCTTGACAACATCAGAA	ADNP2	Perturb-seq exp. 1
GUIDES_sg0012	AAGGTGCGAAAAAAGGTGAA	ADNP2	Perturb-seq exp. 1
GUIDES_sg0013	TGTGCATCGAAGAAATCATG	AEBP2	Perturb-seq exp. 1
GUIDES_sg0014	AAGCTGGAATGAACAAAAGG	AEBP2	Perturb-seq exp. 1
GUIDES_sg0015	GTTCTGCTGACTGAAGTGTG	AEBP2	Perturb-seq exp. 1
GUIDES_sg0016	AACTTTCTATATGAGCTGAG	AEBP2	Perturb-seq exp. 1
GUIDES_sg0017	TATAACAGACTACTGTCTGG	AHR	Perturb-seq exp. 1
GUIDES_sg0018	TACTGTCTGGGGGAGACCAG	AHR	Perturb-seq exp. 1
GUIDES_sg0019	GAAGCAGAGCTGTGCACGAG	AHR	Perturb-seq exp. 1
GUIDES_sg0020	GAGCTGTGCACGAGAGGCTC	AHR	Perturb-seq exp. 1
GUIDES_sg0021	GCACTTCTTCAAGAAGATCG	AKAP8	Perturb-seq exp. 1
GUIDES_sg0022	ATGAACTCTGCGACTCTGGG	AKAP8	Perturb-seq exp. 1
GUIDES_sg0023	TCAAAACACTCTTAGCCACA	AKAP8	Perturb-seq exp. 1
GUIDES_sg0024	GCGGTTGTGATTGTGGTCCA	AKAP8	Perturb-seq exp. 1
GUIDES_sg0025	TCTTGACAGCAAGTTCCACA	AKAP8L	Perturb-seq exp. 1
GUIDES_sg0026	AAGGAACACTTTAAGTACGT	AKAP8L	Perturb-seq exp. 1
GUIDES_sg0027	AGAGGTCGCAGGCTGCACAA	AKAP8L	Perturb-seq exp. 1
GUIDES_sg0028	GGAGCATTTTGTGAAGAAGG	AKAP8L	Perturb-seq exp. 1
GUIDES_sg0029	CACCAGTGAATTACTCCTCC	CENPS	Perturb-seq exp. 1
GUIDES_sg0030	CAGCTCCGAAATGGCCGCAA	CENPS	Perturb-seq exp. 1
GUIDES_sg0031	GAAGCTTCATACCACACTGT	CENPS	Perturb-seq exp. 1
GUIDES_sg0032	GGCAGCAGTTCACTATACTG	CENPS	Perturb-seq exp. 1
GUIDES_sg0033	ATACGTGCGGCACCTGAAGG	ARID5A	Perturb-seq exp. 1
GUIDES_sg0034	CGTCGTACACGTTCTTCCAG	ARID5A	Perturb-seq exp. 1
GUIDES_sg0035	GTGGAAGATCTACAAAGCAG	ARID5A	Perturb-seq exp. 1
GUIDES_sg0036	GTAGTGGCGGCGCGTGCACG	ARID5A	Perturb-seq exp. 1
GUIDES_sg0037	ATAATGTCTGCGGGTACAAG	ARID5B	Perturb-seq exp. 1
GUIDES_sg0038	AGATGAACAAGCCTTCTTGG	ARID5B	Perturb-seq exp. 1
GUIDES_sg0039	CATATTTATGATGAATTAGG	ARID5B	Perturb-seq exp. 1
GUIDES_sg0040	TAATAAATCTTTCATATGGT	ARID5B	Perturb-seq exp. 1
GUIDES_sg0041	CACTCTCCAACACAATCCAG	ARNT	Perturb-seq exp. 1
GUIDES_sg0042	GGAACTCTAGCCAAGAACCA	ARNT	Perturb-seq exp. 1
GUIDES_sg0043	CTGGGAGAATAGCTGTTGGG	ARNT	Perturb-seq exp. 1
GUIDES_sg0044	ACACATTCCCTCCTACCCCC	ARNT	Perturb-seq exp. 1
GUIDES_sg0045	GCTGTCGTCCGACGAGTAGG	ASCL2	Perturb-seq exp. 1
GUIDES_sg0046	CCAAGTTCACCAGCTTCACG	ASCL2	Perturb-seq exp. 1
GUIDES_sg0047	TTCTTGCTGGCGCCGCCGTG	ASCL2	Perturb-seq exp. 1
GUIDES_sg0048	CGAGCGCAACCGCGTGAAGC	ASCL2	Perturb-seq exp. 1
GUIDES_sg0049	CCAGTCAACCTGTACCCCTG	ASH1L	Perturb-seq exp. 1
GUIDES_sg0050	ACCTGTTTTACAAGATCCAC	ASH1L	Perturb-seq exp. 1
GUIDES_sg0051	TTTGGGGGAAGGTTCAAAAG	ASH1L	Perturb-seq exp. 1
GUIDES_sg0052	TCCGGTGGATCTTGTAAAAC	ASH1L	Perturb-seq exp. 1
GUIDES_sg0053	GATCCCGTGGGCTTTCTGTG	ATF1	Perturb-seq exp. 1
GUIDES_sg0054	ACTTATCTTCTGAAGATACA	ATF1	Perturb-seq exp. 1
GUIDES_sg0055	CAGGACTCATCCGACAGCAT	ATF1	Perturb-seq exp. 1
GUIDES_sg0056	GAAGATACACGGGGCAGAAA	ATF1	Perturb-seq exp. 1
GUIDES_sg0057	CACCCTGCTGAGAAATGAAG	ATF2	Perturb-seq exp. 1
GUIDES_sg0058	ACAGCTGAAACAGCTTCTTC	ATF2	Perturb-seq exp. 1
GUIDES_sg0059	GCCGACAAAAAAGGAAAGTC	ATF2	Perturb-seq exp. 1
GUIDES_sg0060	CTTCAAGATGCCGACAAAAA	ATF2	Perturb-seq exp. 1
GUIDES_sg0061	AGTGACTGATTCCAGCGCAG	ATF3	Perturb-seq exp. 1
GUIDES_sg0062	CTTTTGTGATGGACACCCCG	ATF3	Perturb-seq exp. 1
GUIDES_sg0063	AAAGTGCCGAAACAAGAAGA	ATF3	Perturb-seq exp. 1
GUIDES_sg0064	TTTTTCCTTTCATCTTCTTC	ATF3	Perturb-seq exp. 1
GUIDES_sg0065	AGAGCTGGAAAAGAAGAACG	ATF4	Perturb-seq exp. 1
GUIDES_sg0066	GTACCGCCAGAAGAAGAGGG	ATF4	Perturb-seq exp. 1
GUIDES_sg0067	AATGAGCTTCCTGAGCAGCG	ATF4	Perturb-seq exp. 1
GUIDES_sg0068	TTGTCGCTGGAGAACCCATG	ATF4	Perturb-seq exp. 1
GUIDES_sg0069	TTAATTAGGGGCTGACAAGG	ATF6	Perturb-seq exp. 1
GUIDES_sg0070	GGTGGAGGAATGTAAAGCAA	ATF6	Perturb-seq exp. 1
GUIDES_sg0071	TCTTGTGGTCTTGTTATGGG	ATF6	Perturb-seq exp. 1
GUIDES_sg0072	GGGTGGTAGCTGGTAACAGC	ATF6	Perturb-seq exp. 1
GUIDES_sg0073	CATAAAATGTGTCTTCCCGT	ATF6B	Perturb-seq exp. 1
GUIDES_sg0074	GGAGGGCAGCATTCTCTCGG	ATF6B	Perturb-seq exp. 1
GUIDES_sg0075	CTCTCCTCGGATGAACAAGG	ATF6B	Perturb-seq exp. 1
GUIDES_sg0076	GAGAGAATGCTGCCCTCCGG	ATF6B	Perturb-seq exp. 1
GUIDES_sg0077	AAAAGACATGCAGAGGACTG	ATMIN	Perturb-seq exp. 1
GUIDES_sg0078	CCAATTGAAGGCTGCCCCAG	ATMIN	Perturb-seq exp. 1
GUIDES_sg0079	ACAGCCGCATGTGCACCGGA	ATMIN	Perturb-seq exp. 1
GUIDES_sg0080	AACTGAGAAAACGGTCTCTC	ATMIN	Perturb-seq exp. 1
GUIDES_sg0081	TACTCAGCCTTAATGACCAG	BACH1	Perturb-seq exp. 1
GUIDES_sg0082	GGATGAAGTGTGCAAATGTG	BACH1	Perturb-seq exp. 1
GUIDES_sg0083	CCATCTTTGTGGAGGGACAG	BACH1	Perturb-seq exp. 1
GUIDES_sg0084	GATTTTAAGTAAAGAGAATG	BACH1	Perturb-seq exp. 1
GUIDES_sg0085	GCTGGCGGGTGATCACCGAG	BARX2	Perturb-seq exp. 1
GUIDES_sg0086	TCTGGGACTCACTCAGCTGC	BARX2	Perturb-seq exp. 1
GUIDES_sg0087	CGGTGAAGATGGTGCGACTC	BARX2	Perturb-seq exp. 1
GUIDES_sg0088	GTTGGACTTGGCTCAGTCTC	BARX2	Perturb-seq exp. 1
GUIDES_sg0089	CTGCCATCGTCCCAAGATGG	BAZ2A	Perturb-seq exp. 1
GUIDES_sg0090	TGGGACGATGGCAGTAAATG	BAZ2A	Perturb-seq exp. 1
GUIDES_sg0091	CGGTACCCACTCACCAAACG	BAZ2A	Perturb-seq exp. 1
GUIDES_sg0092	AACGTGGGTTCACAGGCTCT	BAZ2A	Perturb-seq exp. 1
GUIDES_sg0093	ATTAGAGAGAAACTAAGTAG	BAZ2B	Perturb-seq exp. 1
GUIDES_sg0094	AAGATTACAACAATCCCAGA	BAZ2B	Perturb-seq exp. 1
GUIDES_sg0095	TGGAAACTCATGAGGATGCA	BAZ2B	Perturb-seq exp. 1
GUIDES_sg0096	CAACAATCCCAGATGGAGAC	BAZ2B	Perturb-seq exp. 1
GUIDES_sg0097	CAAATGCTCACACAACACCG	BBX	Perturb-seq exp. 1
GUIDES_sg0098	GAGGCTAAAGAACGCAGACA	BBX	Perturb-seq exp. 1
GUIDES_sg0099	TAACAGGACTATATTGAGGG	BBX	Perturb-seq exp. 1
GUIDES_sg0100	AACAACGCAAGAACCTTTGG	BBX	Perturb-seq exp. 1
GUIDES_sg0101	ACAGATGATGAACCAGACCA	BCL11A	Perturb-seq exp. 1
GUIDES_sg0102	CAAATTTCAGAGCAACCTGG	BCL11A	Perturb-seq exp. 1
GUIDES_sg0103	GAAAAAAGCATCCAATCCCG	BCL11A	Perturb-seq exp. 1
GUIDES_sg0104	GTAGCAATCTCACTGTCCAC	BCL11A	Perturb-seq exp. 1
GUIDES_sg0105	CTGGAGATAGAGGAGCCAAG	BCL11B	Perturb-seq exp. 1
GUIDES_sg0106	CAGGTGGTCATCTTCGTCGG	BCL11B	Perturb-seq exp. 1
GUIDES_sg0107	GAAGTGATCACGGATGAGTG	BCL11B	Perturb-seq exp. 1
GUIDES_sg0108	TCAGGGTGAGGGTCAGACGG	BCL11B	Perturb-seq exp. 1
GUIDES_sg0109	GGATAAGCACATGGGCACGG	BCL6	Perturb-seq exp. 1
GUIDES_sg0110	TGTGGATAAGCACATGGGCA	BCL6	Perturb-seq exp. 1
GUIDES_sg0111	ACCCACACTCGAATTCACTC	BCL6	Perturb-seq exp. 1
GUIDES_sg0112	CTGTACAAATCTGGCTCCGC	BCL6	Perturb-seq exp. 1
GUIDES_sg0113	TAAGTTTGAGATGTTCGGGT	BHLHE40	Perturb-seq exp. 1
GUIDES_sg0114	GGGTCACTTGGAAAAAGCAG	BHLHE40	Perturb-seq exp. 1
GUIDES_sg0115	TCGAGAAAAAGAGACGTGAC	BHLHE40	Perturb-seq exp. 1
GUIDES_sg0116	TAGTGCTTTCACATGCTTCA	BHLHE40	Perturb-seq exp. 1
GUIDES_sg0117	AGAAATGCACACATGCACAG	BNC1	Perturb-seq exp. 1
GUIDES_sg0118	AAGGACACAGTTATCCCCTG	BNC1	Perturb-seq exp. 1
GUIDES_sg0119	CATGTATCCAACAAGCCAGG	BNC1	Perturb-seq exp. 1
GUIDES_sg0120	ACACTTCAGGATTATATCCG	BNC1	Perturb-seq exp. 1
GUIDES_sg0121	ATTCGAGAACTTCTGCACAC	BPTF	Perturb-seq exp. 1
GUIDES_sg0122	ACGATATTATGAAAAGCTGA	BPTF	Perturb-seq exp. 1
GUIDES_sg0123	GGGTCTACTGGTTCAAGGAA	BPTF	Perturb-seq exp. 1
GUIDES_sg0124	CATTAGGGTCTACTGGTTCA	BPTF	Perturb-seq exp. 1
GUIDES_sg0125	GCTCCACACATAGTGCAGTG	GLMP	Perturb-seq exp. 1
GUIDES_sg0126	AGCAGACACCTGTCAGCTAG	GLMP	Perturb-seq exp. 1
GUIDES_sg0127	AGACACCTGTCAGCTAGAGG	GLMP	Perturb-seq exp. 1
GUIDES_sg0128	GGCTTACTCCCAGAAGCCGG	GLMP	Perturb-seq exp. 1
GUIDES_sg0129	TGCGCCCATGAACAAGTGTG	CAMTA1	Perturb-seq exp. 1
GUIDES_sg0130	GTTCAAGTTTACCAAAAGAG	CAMTA1	Perturb-seq exp. 1
GUIDES_sg0131	TACCAAAAGAGAGGCACCGC	CAMTA1	Perturb-seq exp. 1
GUIDES_sg0132	TCATGGGCGCAGCAAAGAAG	CAMTA1	Perturb-seq exp. 1
GUIDES_sg0133	AATACCCAGCTCATTAACGA	CASZ1	Perturb-seq exp. 1
GUIDES_sg0134	GCACAAGAGCTACCACATCA	CASZ1	Perturb-seq exp. 1
GUIDES_sg0135	TCAGGGCGGAGAAGTCAACA	CASZ1	Perturb-seq exp. 1
GUIDES_sg0136	CGTCTGCAAAACGTCTGGCA	CASZ1	Perturb-seq exp. 1
GUIDES_sg0137	GGTCCTTTGCTCAAAGCGGG	CC2D1A	Perturb-seq exp. 1
GUIDES_sg0138	TGCACTGGAGATAGCATGTG	CC2D1A	Perturb-seq exp. 1
GUIDES_sg0139	TGAAGGTCCTTTGCTCAAAG	CC2D1A	Perturb-seq exp. 1
GUIDES_sg0140	GTCTGTGTTCTTGATCACAC	CC2D1A	Perturb-seq exp. 1
GUIDES_sg0141	AAGATTCTGCTATTCCCCGG	CDC5L	Perturb-seq exp. 1
GUIDES_sg0142	AAGATGAAAATTTTGCTTGG	CDC5L	Perturb-seq exp. 1
GUIDES_sg0143	CTTCACTTGAGAGCTCTCCA	CDC5L	Perturb-seq exp. 1
GUIDES_sg0144	TTTGGTGCAGGAGATGGAAG	CDC5L	Perturb-seq exp. 1
GUIDES_sg0145	GCGCGAGCGCAACAACATCG	CEBPA	Perturb-seq exp. 1
GUIDES_sg0146	ACAGCAACGAGTACCGGGTG	CEBPA	Perturb-seq exp. 1
GUIDES_sg0147	ACAATGACCGCCTGCGCAAG	CEBPA	Perturb-seq exp. 1
GUIDES_sg0148	GCCGCGAACTGGACACGCTG	CEBPA	Perturb-seq exp. 1
GUIDES_sg0149	AGTGGCCAACTTCTACTACG	CEBPB	Perturb-seq exp. 1
GUIDES_sg0150	ACAGCGACGAGTACAAGATC	CEBPB	Perturb-seq exp. 1
GUIDES_sg0151	CGATGTTGTTGCGCTCGCGC	CEBPB	Perturb-seq exp. 1
GUIDES_sg0152	GCTGCTTGAACAAGTTCCGC	CEBPB	Perturb-seq exp. 1
GUIDES_sg0153	CCGGCAGTCTGCTGTCCCGG	CEBPD	Perturb-seq exp. 1
GUIDES_sg0154	GCTGCTTGAAGAACTGCCGG	CEBPD	Perturb-seq exp. 1
GUIDES_sg0155	ACCGCGGCAGCCCCGAGTAC	CEBPD	Perturb-seq exp. 1
GUIDES_sg0156	CATCTCCTGGTTGCGCCGCT	CEBPD	Perturb-seq exp. 1
GUIDES_sg0157	AGTATCGGCAACGCCGAGAG	CEBPG	Perturb-seq exp. 1
GUIDES_sg0158	ACGCCGAGAGAGGAACAACA	CEBPG	Perturb-seq exp. 1
GUIDES_sg0159	ACATGGCTGTGAAAAAGAGC	CEBPG	Perturb-seq exp. 1
GUIDES_sg0160	AAAAATCAAATTGCTGACCA	CEBPG	Perturb-seq exp. 1
GUIDES_sg0161	ACATTAGATGAAGATTCAGA	CEBPZ	Perturb-seq exp. 1
GUIDES_sg0162	GAAGGTAGTGATGATGAACT	CEBPZ	Perturb-seq exp. 1
GUIDES_sg0163	ATTAGAGTGAAATCCTGCAG	CEBPZ	Perturb-seq exp. 1
GUIDES_sg0164	GTATTCAGGGGACCCACTGC	CEBPZ	Perturb-seq exp. 1
GUIDES_sg0165	CTCGGCCTGCATGTAAGGTG	CENPA	Perturb-seq exp. 1
GUIDES_sg0166	AGGATGTGCAACTGGCCCGG	CENPA	Perturb-seq exp. 1
GUIDES_sg0167	ATATGTGTTAAATTCACTCG	CENPA	Perturb-seq exp. 1
GUIDES_sg0168	TGTTAAATTCACTCGTGGTG	CENPA	Perturb-seq exp. 1
GUIDES_sg0169	TACACCGCCAACTCCAAGGG	CENPB	Perturb-seq exp. 1
GUIDES_sg0170	GTACCATAGACTGGTCTCGG	CENPB	Perturb-seq exp. 1
GUIDES_sg0171	CTTCAGGATCGTGCTCAGCG	CENPB	Perturb-seq exp. 1
GUIDES_sg0172	TGGACCACTCCCCTCTCCAG	CENPB	Perturb-seq exp. 1
GUIDES_sg0173	AGAGGCTGAGGGACACACAG	CENPT	Perturb-seq exp. 1
GUIDES_sg0174	GGGGGATGCCTGACCAACAG	CENPT	Perturb-seq exp. 1
GUIDES_sg0175	TGTGAGTGTGAGTGAAATGG	CENPT	Perturb-seq exp. 1
GUIDES_sg0176	CCAGATCATCACAAAGATGC	CENPT	Perturb-seq exp. 1
GUIDES_sg0177	TCTCGCCATGTGAAGAATGG	CGGBP1	Perturb-seq exp. 1
GUIDES_sg0178	CATGGCGAGATAGGAAAGCA	CGGBP1	Perturb-seq exp. 1
GUIDES_sg0179	CTAAGTCAGACCAGCTACGG	CGGBP1	Perturb-seq exp. 1
GUIDES_sg0180	AGAATGTGAGAAAGAAGCAG	CGGBP1	Perturb-seq exp. 1
GUIDES_sg0181	GACACAGTGCATATACTGGG	CHCHD3	Perturb-seq exp. 1
GUIDES_sg0182	AGAACAGCTGGCTAGACTGG	CHCHD3	Perturb-seq exp. 1
GUIDES_sg0183	CATATACTGGGTGGCCAGAG	CHCHD3	Perturb-seq exp. 1
GUIDES_sg0184	AGCTTTCTGATATTGTTCAG	CHCHD3	Perturb-seq exp. 1
GUIDES_sg0185	GGTGGCCAGAGACTGCAGGG	CIC	Perturb-seq exp. 1
GUIDES_sg0186	CCCGCCCGCTGACTGCACAT	CIC	Perturb-seq exp. 1
GUIDES_sg0187	AGAGCTCGTGGGCCCGTACG	CIC	Perturb-seq exp. 1
GUIDES_sg0188	CTTGCGGTAAGAGCCCAGGA	CIC	Perturb-seq exp. 1
GUIDES_sg0189	GAACAAAGTACAGCTTCTGG	CREB3	Perturb-seq exp. 1
GUIDES_sg0190	AAAAAGAAGGTGTATGTTGG	CREB3	Perturb-seq exp. 1
GUIDES_sg0191	CATACACCTTCTTTTTCCTG	CREB3	Perturb-seq exp. 1
GUIDES_sg0192	GTTTCCTCAGTTGATCTAGA	CREB3	Perturb-seq exp. 1
GUIDES_sg0193	AACCCTGTTCCTGACCGATG	CREB3L4	Perturb-seq exp. 1
GUIDES_sg0194	CAATTAGCGTCTGCAGCTGG	CREB3L4	Perturb-seq exp. 1
GUIDES_sg0195	ACAGAAAAAAGTCCAGGAGC	CREB3L4	Perturb-seq exp. 1
GUIDES_sg0196	AGAATTACAGAAAAAAGTCC	CREB3L4	Perturb-seq exp. 1
GUIDES_sg0197	AGCTATATGTGCCCTCAGAG	CREBL2	Perturb-seq exp. 1
GUIDES_sg0198	ACTTGAAAGCAAAACTTGAG	CREBL2	Perturb-seq exp. 1
GUIDES_sg0199	GAACTCAAGCAGGCATACCA	CREBL2	Perturb-seq exp. 1
GUIDES_sg0200	AATCTCAGCAGAACTCAAGC	CREBL2	Perturb-seq exp. 1
GUIDES_sg0201	CAACACGCAAACGAGAGCTG	CREM	Perturb-seq exp. 1
GUIDES_sg0202	GGGAACACCAGGCACATCAG	CREM	Perturb-seq exp. 1
GUIDES_sg0203	GATGAATCTGCAGAATCAGA	CREM	Perturb-seq exp. 1
GUIDES_sg0204	TCTTCAATCTTGGGAACACC	CREM	Perturb-seq exp. 1
GUIDES_sg0205	AGAAGCGACGGCAAGCACTG	CSRNP1	Perturb-seq exp. 1
GUIDES_sg0206	TCAATGGCATCCACCACAGG	CSRNP1	Perturb-seq exp. 1
GUIDES_sg0207	TGTGCGAAGGATCGATCGGG	CSRNP1	Perturb-seq exp. 1
GUIDES_sg0208	GCTGGATGAGGACAACTCCT	CSRNP1	Perturb-seq exp. 1
GUIDES_sg0209	CGACCCCAACTTCGTCCCTG	CTCF	Perturb-seq exp. 1
GUIDES_sg0210	AGACATGCTGATAATTGTGC	CTCF	Perturb-seq exp. 1
GUIDES_sg0211	GCTTTTGTCTGTTCTAAGTG	CTCF	Perturb-seq exp. 1
GUIDES_sg0212	ATTATCAGCATGTCTTGCCA	CTCF	Perturb-seq exp. 1
GUIDES_sg0213	CAGTGTGTAGAAGAAGCCGA	CUX1	Perturb-seq exp. 1
GUIDES_sg0214	TCTGGTTCTCTCCAACAAGA	CUX1	Perturb-seq exp. 1
GUIDES_sg0215	CATGGAGCGAGAGCATGGAG	CUX1	Perturb-seq exp. 1
GUIDES_sg0216	GCTGGCATGGAGCGAGAGCA	CUX1	Perturb-seq exp. 1
GUIDES_sg0217	AAGTATTGCTCAGATGACTG	CXXC1	Perturb-seq exp. 1
GUIDES_sg0218	ATAAATGGAAACACCCAGAG	CXXC1	Perturb-seq exp. 1
GUIDES_sg0219	CCTTGCATTGCTGAAGAGCA	CXXC1	Perturb-seq exp. 1
GUIDES_sg0220	ATCGGCGTTCCATTTCCTGA	CXXC1	Perturb-seq exp. 1
GUIDES_sg0221	ACGTACTCCACATCGCCGAA	DBP	Perturb-seq exp. 1
GUIDES_sg0222	TGGCGCCAACAGACCCGGGG	DBP	Perturb-seq exp. 1
GUIDES_sg0223	GACCAGCAAGCCCAAAGAGC	DBP	Perturb-seq exp. 1
GUIDES_sg0224	GCCTGTGAGCGACAGGACCC	DBP	Perturb-seq exp. 1
GUIDES_sg0225	ATTTCCAGGAGGTGAAACAT	DDIT3	Perturb-seq exp. 1
GUIDES_sg0226	CTGGTATGAGGACCTGCAAG	DDIT3	Perturb-seq exp. 1
GUIDES_sg0227	GACTGGAATCTGGAGAGTGA	DDIT3	Perturb-seq exp. 1
GUIDES_sg0228	TCAGCCAAGCCAGAGAAGCA	DDIT3	Perturb-seq exp. 1
GUIDES_sg0229	AAGCAATGTGATGTTCTTGG	DEAF1	Perturb-seq exp. 1
GUIDES_sg0230	TCTAGGTACAGCCAGCTCCG	DEAF1	Perturb-seq exp. 1
GUIDES_sg0231	GAGGCTATGAGCGAGTGCAC	DEAF1	Perturb-seq exp. 1
GUIDES_sg0232	CTGCGTTAACTGCGGCCGGG	DEAF1	Perturb-seq exp. 1
GUIDES_sg0233	CGGCACACCAAAGTCCCAGG	DLX2	Perturb-seq exp. 1
GUIDES_sg0234	TCCTACCAGTACCAAGCCAG	DLX2	Perturb-seq exp. 1
GUIDES_sg0235	GGTTCCATAGGGAGCGTAGG	DLX2	Perturb-seq exp. 1
GUIDES_sg0236	GGTCCAAGTTCAAGAAGATG	DLX2	Perturb-seq exp. 1
GUIDES_sg0237	TAGCTGGAGTAGATCGTACG	DLX3	Perturb-seq exp. 1
GUIDES_sg0238	GGGCGCTTACTCGCCCAAGT	DLX3	Perturb-seq exp. 1
GUIDES_sg0239	ATACGCCCCGTATTGCCGGT	DLX3	Perturb-seq exp. 1
GUIDES_sg0240	AGTAGATCGTACGCGGCTTT	DLX3	Perturb-seq exp. 1
GUIDES_sg0241	TGACTACTACAGCCCTACGG	DLX5	Perturb-seq exp. 1
GUIDES_sg0242	TGTTTGTGTCAATCCCAGCG	DLX5	Perturb-seq exp. 1
GUIDES_sg0243	AGCTCCTACCACCAGTACGG	DLX5	Perturb-seq exp. 1
GUIDES_sg0244	TTGTGTCAATCCCAGCGAGG	DLX5	Perturb-seq exp. 1
GUIDES_sg0245	AGGTGCACTGATAGCCCATG	DNMT1	Perturb-seq exp. 1
GUIDES_sg0246	AGTTCCTGACATTCTCCAGG	DNMT1	Perturb-seq exp. 1
GUIDES_sg0247	ACGGCGTGGCCCAGACTAGG	DNMT1	Perturb-seq exp. 1
GUIDES_sg0248	AAGCTTGATCTCCAAGCCAA	DNMT1	Perturb-seq exp. 1
GUIDES_sg0249	TCGAGATCCCAACACAAAGG	DNTTIP1	Perturb-seq exp. 1
GUIDES_sg0250	GGCTCGAGATCCCAACACAA	DNTTIP1	Perturb-seq exp. 1
GUIDES_sg0251	GGCCTACCTCCTCATCGAGG	DNTTIP1	Perturb-seq exp. 1
GUIDES_sg0252	CATCACATGCGGGCAACAGG	DNTTIP1	Perturb-seq exp. 1
GUIDES_sg0253	CCTCCCGGAAGCCTCCTCAG	DOT1L	Perturb-seq exp. 1
GUIDES_sg0254	GCTGTGTAAACTCAGGTCCG	DOT1L	Perturb-seq exp. 1
GUIDES_sg0255	CTCCCCACTCACCTCAGACG	DOT1L	Perturb-seq exp. 1
GUIDES_sg0256	CCATTTTCCAAGGTTTTCGG	DOT1L	Perturb-seq exp. 1
GUIDES_sg0257	GACTCTTCCTAATGTCCGGG	DR1	Perturb-seq exp. 1
GUIDES_sg0258	CAACGATGCTCGAGAGCTGG	DR1	Perturb-seq exp. 1
GUIDES_sg0259	AGTTCTCGTTTGGAAAACCT	DR1	Perturb-seq exp. 1
GUIDES_sg0260	ACTCTTCTTCAGGAATGCCA	DR1	Perturb-seq exp. 1
GUIDES_sg0261	TGGGATGGGAACGAAAAGCA	DRAP1	Perturb-seq exp. 1
GUIDES_sg0262	CCTGCCAGGTGACCCAGTCG	DRAP1	Perturb-seq exp. 1
GUIDES_sg0263	CGCCCTTGTCCCCATCCATG	DRAP1	Perturb-seq exp. 1
GUIDES_sg0264	CCTAGAGTCGCTGTTGAAGA	DRAP1	Perturb-seq exp. 1
GUIDES_sg0265	CTTGGTGGTCAGATTCAGTG	E2F1	Perturb-seq exp. 1
GUIDES_sg0266	AAGGTCCTGACACGTCACGT	E2F1	Perturb-seq exp. 1
GUIDES_sg0267	CGATGTTTTCCTGTGCCCTG	E2F1	Perturb-seq exp. 1
GUIDES_sg0268	CGACGACACCGTCAGCCGAG	E2F1	Perturb-seq exp. 1
GUIDES_sg0269	GGGCTCCATGATGCTAGGGT	E2F2	Perturb-seq exp. 1
GUIDES_sg0270	GGAGCCGGACAGTCCTTCCG	E2F2	Perturb-seq exp. 1
GUIDES_sg0271	TTACCTCCTGAGCGAGTCAG	E2F2	Perturb-seq exp. 1
GUIDES_sg0272	GACTCGGTATGACACTTCGC	E2F2	Perturb-seq exp. 1
GUIDES_sg0273	GGGACTGATAGCAAGGACAG	E2F4	Perturb-seq exp. 1
GUIDES_sg0274	GAGTGTGAGTGGTCCCATTG	E2F4	Perturb-seq exp. 1
GUIDES_sg0275	ATTCACCTGAAGAGTGTGAG	E2F4	Perturb-seq exp. 1
GUIDES_sg0276	CGGCCCTGGGACTGATAGCA	E2F4	Perturb-seq exp. 1
GUIDES_sg0277	TGGATGTCCCACGTAAACGG	E2F7	Perturb-seq exp. 1
GUIDES_sg0278	TCCATACAGCATGAACAGTG	E2F7	Perturb-seq exp. 1
GUIDES_sg0279	AGCAACTTCATCTAGGGAGA	E2F7	Perturb-seq exp. 1
GUIDES_sg0280	GAGCTAGAAACTTCTGGCAC	E2F7	Perturb-seq exp. 1
GUIDES_sg0281	GGATGAGTGAGCCCTTGGTG	E4F1	Perturb-seq exp. 1
GUIDES_sg0282	GACCACGAGTGCAAGCTCTG	E4F1	Perturb-seq exp. 1
GUIDES_sg0283	GCGGATTTTCTCTGTGCAGG	E4F1	Perturb-seq exp. 1
GUIDES_sg0284	GGGTCAGTGCACCCGACTCC	E4F1	Perturb-seq exp. 1
GUIDES_sg0285	TCAGCAGATACTAAAAGACC	EEA1	Perturb-seq exp. 1
GUIDES_sg0286	GAAATAAAAGAAAAGGAAGT	EEA1	Perturb-seq exp. 1
GUIDES_sg0287	AATTGCAGTATTAGAAGCAA	EEA1	Perturb-seq exp. 1
GUIDES_sg0288	AGGAAAAGCGGACTCCCTGA	EEA1	Perturb-seq exp. 1
GUIDES_sg0289	ACGCCCTTACGCTTGCCCAG	EGR1	Perturb-seq exp. 1
GUIDES_sg0290	GGCATACCAAGATCCACTTG	EGR1	Perturb-seq exp. 1
GUIDES_sg0291	GGACAACTACCCTAAGCTGG	EGR1	Perturb-seq exp. 1
GUIDES_sg0292	AACGGGTCAGAGATCTGCAG	EGR1	Perturb-seq exp. 1
GUIDES_sg0293	CTTTGACCAGATGAACGGAG	EGR2	Perturb-seq exp. 1
GUIDES_sg0294	AAAATCCCAGTAACTCTCAG	EGR2	Perturb-seq exp. 1
GUIDES_sg0295	AGTTTGCCCGGAGTGATGAG	EGR2	Perturb-seq exp. 1
GUIDES_sg0296	CGTCAGAGCGGGAGAACCGC	EGR2	Perturb-seq exp. 1
GUIDES_sg0297	GCCTGACAATCTGTACCCCG	EGR3	Perturb-seq exp. 1
GUIDES_sg0298	TGTGCGGCGTGGAGTCCCCG	EGR3	Perturb-seq exp. 1
GUIDES_sg0299	TTGGTTTAGCAAACTGCTCA	EGR3	Perturb-seq exp. 1
GUIDES_sg0300	CGGGGACTCCACGCCGCACA	EGR3	Perturb-seq exp. 1
GUIDES_sg0301	CTTCAGGTTCTTGAAATCAG	EHF	Perturb-seq exp. 1
GUIDES_sg0302	AAAATGGGAAGACCGATCTG	EHF	Perturb-seq exp. 1
GUIDES_sg0303	TATTTATATGACACCAACTA	EHF	Perturb-seq exp. 1
GUIDES_sg0304	AAGGTGACTGGTGGTTGTCA	EHF	Perturb-seq exp. 1
GUIDES_sg0305	AAAAGTGGAAGGTCAGCGCT	ELF1	Perturb-seq exp. 1
GUIDES_sg0306	TAGGACAAGTAGCCTTGTCC	ELF1	Perturb-seq exp. 1
GUIDES_sg0307	CTAAAGCAGTGTCCAGGTTG	ELF1	Perturb-seq exp. 1
GUIDES_sg0308	CTATTACCAAAGGGGTATTC	ELF1	Perturb-seq exp. 1
GUIDES_sg0309	CCAAAGGGGAATTCTTGCAA	ELF2	Perturb-seq exp. 1
GUIDES_sg0310	GGAATTCTTGCAAAGGTTGA	ELF2	Perturb-seq exp. 1
GUIDES_sg0311	AAGATAAAAATACTTGTCCC	ELF2	Perturb-seq exp. 1
GUIDES_sg0312	TAAAAGAAACTCCCACAAAT	ELF2	Perturb-seq exp. 1
GUIDES_sg0313	ACACAGAAGCCTCTTCCTGG	ELK3	Perturb-seq exp. 1
GUIDES_sg0314	AGTCCTGACTTCTTCCACGG	ELK3	Perturb-seq exp. 1
GUIDES_sg0315	CTTGAATTCACCATCGTTCG	ELK3	Perturb-seq exp. 1
GUIDES_sg0316	TTTTCGGAGTCCCCACAGCT	ELK3	Perturb-seq exp. 1
GUIDES_sg0317	GATGGGCTCAGTATTCCCAG	ELK4	Perturb-seq exp. 1
GUIDES_sg0318	AAGAGGTGGCTCGTCTCTGG	ELK4	Perturb-seq exp. 1
GUIDES_sg0319	CAGATCATGTGCTTGTTCTG	ELK4	Perturb-seq exp. 1
GUIDES_sg0320	AATATCATCAAAAAAGTGAA	ELK4	Perturb-seq exp. 1
GUIDES_sg0321	CCCGGACTTGGTGTTCGCCG	EMX2	Perturb-seq exp. 1
GUIDES_sg0322	GTTAGCGTAGCTGAGTGCCG	EMX2	Perturb-seq exp. 1
GUIDES_sg0323	AAGCTGGGACGGGGAGAAGG	EMX2	Perturb-seq exp. 1
GUIDES_sg0324	TCCAGCCTTAGAAGCTGGGA	EMX2	Perturb-seq exp. 1
GUIDES_sg0325	GGGGCAGATCCAATACCCAG	EPAS1	Perturb-seq exp. 1
GUIDES_sg0326	CGGATGCTCGCAAAGCATGG	EPAS1	Perturb-seq exp. 1
GUIDES_sg0327	GTGGGCCCAAAATGTAATGG	EPAS1	Perturb-seq exp. 1
GUIDES_sg0328	ACCAAGGGTCAGGTAGTAAG	EPAS1	Perturb-seq exp. 1
GUIDES_sg0329	GTAGGTGAACCGTTTCCCCT	ERF	Perturb-seq exp. 1
GUIDES_sg0330	TTCCCCGTAGTCCCCCTGCC	ERF	Perturb-seq exp. 1
GUIDES_sg0331	CAATTTCAACAAACTGGTGC	ERF	Perturb-seq exp. 1
GUIDES_sg0332	ATTGCCTGGCAGGGGGACTA	ERF	Perturb-seq exp. 1
GUIDES_sg0333	GTATGAGAATGACTACCCCT	ETS1	Perturb-seq exp. 1
GUIDES_sg0334	GCACCTTCAAGGACTATGTG	ETS1	Perturb-seq exp. 1
GUIDES_sg0335	GCAGTGGACCAATCCAGCTA	ETS1	Perturb-seq exp. 1
GUIDES_sg0336	CACTAAAGAACAGCAACGAC	ETS1	Perturb-seq exp. 1
GUIDES_sg0337	ACACAGAATTACCCCAAAGG	ETS2	Perturb-seq exp. 1
GUIDES_sg0338	CGACTCCCCTGAGAACGGTG	ETS2	Perturb-seq exp. 1
GUIDES_sg0339	GTGAGCAACAGGTATGCCAG	ETS2	Perturb-seq exp. 1
GUIDES_sg0340	GATGCTGTGTAACCTTGGCA	ETS2	Perturb-seq exp. 1
GUIDES_sg0341	GAAATGGTACAGTCCGTGCG	ETV2	Perturb-seq exp. 1
GUIDES_sg0342	TGCACCCAGAAGTTCCATGG	ETV2	Perturb-seq exp. 1
GUIDES_sg0343	AACTTCTGGGTGCAGTAACG	ETV2	Perturb-seq exp. 1
GUIDES_sg0344	ACAGCCTGGGACTCTTGGAG	ETV2	Perturb-seq exp. 1
GUIDES_sg0345	TCATCTGGGAATGGTCGCAG	ETV4	Perturb-seq exp. 1
GUIDES_sg0346	CATAATAGTATCGGAGCGAG	ETV4	Perturb-seq exp. 1
GUIDES_sg0347	GTTCAAGCTCATTGAGCCTG	ETV4	Perturb-seq exp. 1
GUIDES_sg0348	TATGTTCCCCGAGGTACCCA	ETV4	Perturb-seq exp. 1
GUIDES_sg0349	GCTACAAGACGACAGCTCAG	ETV5	Perturb-seq exp. 1
GUIDES_sg0350	GAATCGACGCAGTAATCCCG	ETV5	Perturb-seq exp. 1
GUIDES_sg0351	ATAATCGCCCCAGTTACCAT	ETV5	Perturb-seq exp. 1
GUIDES_sg0352	ACAAGACGACAGCTCAGAGG	ETV5	Perturb-seq exp. 1
GUIDES_sg0353	CGAAAACTTCATCCGATGGG	ETV6	Perturb-seq exp. 1
GUIDES_sg0354	CCACAGTCGAGCCAGTCCGT	ETV6	Perturb-seq exp. 1
GUIDES_sg0355	AACATTATCAGGAAGGAGCC	ETV6	Perturb-seq exp. 1
GUIDES_sg0356	TTCAGCATATTCTGAAGCAG	ETV6	Perturb-seq exp. 1
GUIDES_sg0357	AATTCCACAGAATCTCATGG	FAM200B	Perturb-seq exp. 1
GUIDES_sg0358	TTATTACAAATAACACACTG	FAM200B	Perturb-seq exp. 1
GUIDES_sg0359	TTACTAATAATGGTGCTGTG	FAM200B	Perturb-seq exp. 1
GUIDES_sg0360	CTTAACGCAGTTAAAAACAA	FAM200B	Perturb-seq exp. 1
GUIDES_sg0361	ATGCAGATACACAGCTCCCG	FBXL19	Perturb-seq exp. 1
GUIDES_sg0362	CTGGAAGACGCGAAGCCAGG	FBXL19	Perturb-seq exp. 1
GUIDES_sg0363	GGTGCTATGACAAGCGTCTG	FBXL19	Perturb-seq exp. 1
GUIDES_sg0364	GGCCTCGAATGGACCTGAGC	FBXL19	Perturb-seq exp. 1
GUIDES_sg0365	TTCCTGAGGACGTGCTACGG	FLYWCH1	Perturb-seq exp. 1
GUIDES_sg0366	GGTCCAATACACCTTCTCCC	FLYWCH1	Perturb-seq exp. 1
GUIDES_sg0367	AACCCAGGGCCACCGCATCA	FLYWCH1	Perturb-seq exp. 1
GUIDES_sg0368	TCCGGCAGCCGTGCAGCGCG	FLYWCH1	Perturb-seq exp. 1
GUIDES_sg0369	GGGCTTCAACGCAGACTACG	FOS	Perturb-seq exp. 1
GUIDES_sg0370	CGGGTGAGTGGTAGTAAGAG	FOS	Perturb-seq exp. 1
GUIDES_sg0371	GGTCTGCGATGGGGCCACGG	FOS	Perturb-seq exp. 1
GUIDES_sg0372	AGCCCTGGAGTAAGCCCCAG	FOS	Perturb-seq exp. 1
GUIDES_sg0373	CCGGCCTAGGAGACCCCGAG	FOSB	Perturb-seq exp. 1
GUIDES_sg0374	TGGGTTGCACAAGCCACTGG	FOSB	Perturb-seq exp. 1
GUIDES_sg0375	GTCTCAATATCTGTCTTCGG	FOSB	Perturb-seq exp. 1
GUIDES_sg0376	TTCCCCGGAGACTACGACTC	FOSB	Perturb-seq exp. 1
GUIDES_sg0377	TGTTGATGCTTGGCACCAGG	FOSL1	Perturb-seq exp. 1
GUIDES_sg0378	GGCCTTCGACGTACCCCTGG	FOSL1	Perturb-seq exp. 1
GUIDES_sg0379	GCCGCCGAGTAAGGCGCGAG	FOSL1	Perturb-seq exp. 1
GUIDES_sg0380	CGGCCAAGTGCAGGAACCGG	FOSL1	Perturb-seq exp. 1
GUIDES_sg0381	CCTGCTCATCTCTCCTCCTG	FOSL2	Perturb-seq exp. 1
GUIDES_sg0382	CACGCCGAGTCCTACTCCAG	FOSL2	Perturb-seq exp. 1
GUIDES_sg0383	TCTCTGTCAGCTCCCGGCGT	FOSL2	Perturb-seq exp. 1
GUIDES_sg0384	AGGAGGAGAAGCGTCGCATC	FOSL2	Perturb-seq exp. 1
GUIDES_sg0385	GCAAGCCATGAGCCTGTACG	FOXC1	Perturb-seq exp. 1
GUIDES_sg0386	TCGTCGTCCCTGAGTCACGG	FOXC1	Perturb-seq exp. 1
GUIDES_sg0387	GGGAGATGTTCGAGTCACAG	FOXC1	Perturb-seq exp. 1
GUIDES_sg0388	GCTCTCGATCTTGGGCACCG	FOXC1	Perturb-seq exp. 1
GUIDES_sg0389	GGAAGTTATCACAGATCCAG	FOXJ2	Perturb-seq exp. 1
GUIDES_sg0390	AGAGTGGCATAGCTGTATCG	FOXJ2	Perturb-seq exp. 1
GUIDES_sg0391	AATGTACCCAATCCCCACCC	FOXJ2	Perturb-seq exp. 1
GUIDES_sg0392	GCAGGTGTCAATTGTCCAAT	FOXJ2	Perturb-seq exp. 1
GUIDES_sg0393	GGGATATGAGGATAACCAGG	FOXJ3	Perturb-seq exp. 1
GUIDES_sg0394	CAGCACTCCAGGAACAACGA	FOXJ3	Perturb-seq exp. 1
GUIDES_sg0395	CTGTTGTTAAGGCTACTGCG	FOXJ3	Perturb-seq exp. 1
GUIDES_sg0396	GGATGCTGCGGTAAACCATG	FOXJ3	Perturb-seq exp. 1
GUIDES_sg0397	ACCAGGTATGAGCTGACCCG	FOXM1	Perturb-seq exp. 1
GUIDES_sg0398	ATAGCCTATCCAACATCCAG	FOXM1	Perturb-seq exp. 1
GUIDES_sg0399	TCGCCATCAACAGCACTGAG	FOXM1	Perturb-seq exp. 1
GUIDES_sg0400	CTTTGAAAGACATCTATACG	FOXM1	Perturb-seq exp. 1
GUIDES_sg0401	CCATGAGGACGTCTTCCCAG	FOXN1	Perturb-seq exp. 1
GUIDES_sg0402	GTACAAGCGGCCTTTCCATG	FOXN1	Perturb-seq exp. 1
GUIDES_sg0403	GGCAGCGTGACGTCAGACTG	FOXN1	Perturb-seq exp. 1
GUIDES_sg0404	GCACCACTCTCCAGAACTGG	FOXN1	Perturb-seq exp. 1
GUIDES_sg0405	AGAAGACTAAAGGAGTATGG	FOXN2	Perturb-seq exp. 1
GUIDES_sg0406	TTTATTTGGAGAGTGCTCAA	FOXN2	Perturb-seq exp. 1
GUIDES_sg0407	ATATAAACCCAATCTTATCC	FOXN2	Perturb-seq exp. 1
GUIDES_sg0408	AAGGTTGCTTCTTCAGTGCC	FOXN2	Perturb-seq exp. 1
GUIDES_sg0409	TATGCCTGAGGACAGGTGGG	FOXN3	Perturb-seq exp. 1
GUIDES_sg0410	TTGCAAATGCACCTACTGGG	FOXN3	Perturb-seq exp. 1
GUIDES_sg0411	GTATTGGGAAAGGGTCGTTG	FOXN3	Perturb-seq exp. 1
GUIDES_sg0412	CCTCGATGGCCATAAATATG	FOXN3	Perturb-seq exp. 1
GUIDES_sg0413	GGGTGACAGCAACAGCTCGG	FOXO1	Perturb-seq exp. 1
GUIDES_sg0414	GGTGGCGCAAACGAGTAGCA	FOXO1	Perturb-seq exp. 1
GUIDES_sg0415	TAAGGGTGACAGCAACAGCT	FOXO1	Perturb-seq exp. 1
GUIDES_sg0416	CACGAATGAACTTGCTGTGT	FOXO1	Perturb-seq exp. 1
GUIDES_sg0417	AGCCGAGGAAATGTTCGTCG	FOXO3	Perturb-seq exp. 1
GUIDES_sg0418	CGAGGAAATGTTCGTCGCGG	FOXO3	Perturb-seq exp. 1
GUIDES_sg0419	TGGATCATCAACCCTGATGG	FOXO3	Perturb-seq exp. 1
GUIDES_sg0420	TGAATCGACTATGCAGTGAC	FOXO3	Perturb-seq exp. 1
GUIDES_sg0421	TCCGACGCAACGCGGCCACG	FOXP1	Perturb-seq exp. 1
GUIDES_sg0422	TGCTTACTTCCGACGCAACG	FOXP1	Perturb-seq exp. 1
GUIDES_sg0423	TGCATTGAGAGGTGTGCAGT	FOXP1	Perturb-seq exp. 1
GUIDES_sg0424	TGCATGTTTTTAATAAGGGA	FOXP1	Perturb-seq exp. 1
GUIDES_sg0425	TCAGGCGTAATGCAGCAACT	FOXP2	Perturb-seq exp. 1
GUIDES_sg0426	CTATCATGGAGTCATCTGAC	FOXP2	Perturb-seq exp. 1
GUIDES_sg0427	CTCGAACAAAACACTTGTGC	FOXP2	Perturb-seq exp. 1
GUIDES_sg0428	TTACTTATGCAACTCTCATA	FOXP2	Perturb-seq exp. 1
GUIDES_sg0429	AAAAGGGGAACTTGCCCATG	FOXQ1	Perturb-seq exp. 1
GUIDES_sg0430	GGAGATCAACGAGTACCTCA	FOXQ1	Perturb-seq exp. 1
GUIDES_sg0431	AGCGAGTACACCTTCGCCGA	FOXQ1	Perturb-seq exp. 1
GUIDES_sg0432	GCCAGCCCGTGTAGCTGCCG	FOXQ1	Perturb-seq exp. 1
GUIDES_sg0433	CCACCACAACCACACTCTGG	GATA3	Perturb-seq exp. 1
GUIDES_sg0434	GGGCAACCTCGACCCCACTG	GATA3	Perturb-seq exp. 1
GUIDES_sg0435	CCTCCAGAGTGTGGTTGTGG	GATA3	Perturb-seq exp. 1
GUIDES_sg0436	ACTGTGGCGGCGAGATGGCA	GATA3	Perturb-seq exp. 1
GUIDES_sg0437	CAAACTGCAGAACTCAGCCT	GATAD2A	Perturb-seq exp. 1
GUIDES_sg0438	CATGTGTGCACAGTGCAAGA	GATAD2A	Perturb-seq exp. 1
GUIDES_sg0439	GGTTCGGCCACGACGCCCCG	GATAD2A	Perturb-seq exp. 1
GUIDES_sg0440	CAACCAGAAGAAGGCGCTCA	GATAD2A	Perturb-seq exp. 1
GUIDES_sg0441	CCGTATGTATGTAAGCTCCC	GLI1	Perturb-seq exp. 1
GUIDES_sg0442	GACGCACCTGCGGTCACACA	GLI1	Perturb-seq exp. 1
GUIDES_sg0443	CCAGGGAGCTTACATACATA	GLI1	Perturb-seq exp. 1
GUIDES_sg0444	TCGGTCACTGGCATTGCTGA	GLI1	Perturb-seq exp. 1
GUIDES_sg0445	CTGCTCGAACCGGTGCATGG	GLI2	Perturb-seq exp. 1
GUIDES_sg0446	AAGCATGTGAAAACGGTCCA	GLI2	Perturb-seq exp. 1
GUIDES_sg0447	CTCGAAGGCCTACTCCCGCC	GLI2	Perturb-seq exp. 1
GUIDES_sg0448	GCCTGGGATCTTGCAGATGT	GLI2	Perturb-seq exp. 1
GUIDES_sg0449	CCCCAACTTTTCCAACACAG	GLI3	Perturb-seq exp. 1
GUIDES_sg0450	TCTACCCCCTAAAGCCCCTG	GLI3	Perturb-seq exp. 1
GUIDES_sg0451	TGAGCACGAAGGTTGCAACA	GLI3	Perturb-seq exp. 1
GUIDES_sg0452	CAAGTTTTCTAGTCTCGAGT	GLI3	Perturb-seq exp. 1
GUIDES_sg0453	TTCCACTTCCCATGAGACCA	GLYR1	Perturb-seq exp. 1
GUIDES_sg0454	GGTCAACCATCCGACTCCCA	GLYR1	Perturb-seq exp. 1
GUIDES_sg0455	CATCCTCAATCAGGGACAGT	GLYR1	Perturb-seq exp. 1
GUIDES_sg0456	GTGACCCATTTTTAGCAAGT	GLYR1	Perturb-seq exp. 1
GUIDES_sg0457	GGGTGTAAAGAAAGACTCAG	GMEB1	Perturb-seq exp. 1
GUIDES_sg0458	TTTCTTTACACCCTCCTCCG	GMEB1	Perturb-seq exp. 1
GUIDES_sg0459	AAGAGAGCTATTCGTCTGGG	GMEB1	Perturb-seq exp. 1
GUIDES_sg0460	AAGCACTTTGTTCATCTGGC	GMEB1	Perturb-seq exp. 1
GUIDES_sg0461	GATCTGCTGGGAAATCACTG	GPBP1	Perturb-seq exp. 1
GUIDES_sg0462	CGTGTCAGTTTGGTTAGACG	GPBP1	Perturb-seq exp. 1
GUIDES_sg0463	AAAGTTGCCAACGCCAAATG	GPBP1	Perturb-seq exp. 1
GUIDES_sg0464	ACGCCAAATGTGGACTCATG	GPBP1	Perturb-seq exp. 1
GUIDES_sg0465	GAATTGCCTTCCCCTCACAG	GPBP1L1	Perturb-seq exp. 1
GUIDES_sg0466	TGAACCAAAGGAAAATGGGG	GPBP1L1	Perturb-seq exp. 1
GUIDES_sg0467	CAACAGCACACCTGAACCAA	GPBP1L1	Perturb-seq exp. 1
GUIDES_sg0468	TGCATGGTGAGATCCTGGTG	GPBP1L1	Perturb-seq exp. 1
GUIDES_sg0469	CGGGCCAGCTTGGTAGAAGG	GRHL1	Perturb-seq exp. 1
GUIDES_sg0470	AAGTCATCTTCTGTGCCGTA	GRHL1	Perturb-seq exp. 1
GUIDES_sg0471	CGCTTGTGAGAGGGAAGCAG	GRHL1	Perturb-seq exp. 1
GUIDES_sg0472	GATATCCATTCGCTTGTGAG	GRHL1	Perturb-seq exp. 1
GUIDES_sg0473	TGGCACATTTCAGTACACCC	GRHL2	Perturb-seq exp. 1
GUIDES_sg0474	TGAAGAGAACTGGCTGTGAG	GRHL2	Perturb-seq exp. 1
GUIDES_sg0475	AAATTTCGGAGTGCTTCAGT	GRHL2	Perturb-seq exp. 1
GUIDES_sg0476	TCTCCGTCAGAAGCAGGGGG	GRHL2	Perturb-seq exp. 1
GUIDES_sg0477	CAGATTGACACCTATGACTG	GRHL3	Perturb-seq exp. 1
GUIDES_sg0478	TGTCCAGCAGGAAGGCGACG	GRHL3	Perturb-seq exp. 1
GUIDES_sg0479	AGACTTTTCCTCACAAAAGG	GRHL3	Perturb-seq exp. 1
GUIDES_sg0480	CACCTTCAAAGATGACCCAC	GRHL3	Perturb-seq exp. 1
GUIDES_sg0481	GATATGATCTGTCCTGAATG	GTF2B	Perturb-seq exp. 1
GUIDES_sg0482	TTAGTGGAGGACTACAGAGC	GTF2B	Perturb-seq exp. 1
GUIDES_sg0483	TGGGAGGAGCCCCATCTCTG	GTF2B	Perturb-seq exp. 1
GUIDES_sg0484	TTATTGATGTGGGATCTGAA	GTF2B	Perturb-seq exp. 1
GUIDES_sg0485	AAGCGGATCAAGAGTAACCC	GTF2IRD1	Perturb-seq exp. 1
GUIDES_sg0486	TCGGCTCCCAGAACCTGGAG	GTF2IRD1	Perturb-seq exp. 1
GUIDES_sg0487	CCAACACGTACGACATCCAC	GTF2IRD1	Perturb-seq exp. 1
GUIDES_sg0488	TCAGGATCTTCTCCAGCCGG	GTF2IRD1	Perturb-seq exp. 1
GUIDES_sg0489	CCCAATCTCAAAAGGATCGC	GTF2IRD2	Perturb-seq exp. 1
GUIDES_sg0490	TTTTGAGATTGGGAATACAA	GTF2IRD2	Perturb-seq exp. 1
GUIDES_sg0491	TTTGTATTCCCAATCTCAAA	GTF2IRD2	Perturb-seq exp. 1
GUIDES_sg0492	GCCTGCGATCCTTTTGAGAT	GTF2IRD2	Perturb-seq exp. 1
GUIDES_sg0493	CTGGTCGAGATTAGTAAGCG	GTF2IRD2B	Perturb-seq exp. 1
GUIDES_sg0494	TCTGGAAACCAATTTCAGGG	GTF2IRD2B	Perturb-seq exp. 1
GUIDES_sg0495	AGTTGATACAGAACTTTTTC	GTF2IRD2B	Perturb-seq exp. 1
GUIDES_sg0496	CATTTCTGGAAACCAATTTC	GTF2IRD2B	Perturb-seq exp. 1
GUIDES_sg0497	AAATACTATGTGAAGTATGC	GTF3A	Perturb-seq exp. 1
GUIDES_sg0498	CCTTTTGTGTGTGAACATGC	GTF3A	Perturb-seq exp. 1
GUIDES_sg0499	ATAGAGGTTCATTGGTATGC	GTF3A	Perturb-seq exp. 1
GUIDES_sg0500	GAATTTTTGATCACAGCCAT	GTF3A	Perturb-seq exp. 1
GUIDES_sg0501	ATTTTATCCAAGCTTGACTG	HBP1	Perturb-seq exp. 1
GUIDES_sg0502	AGCTTGACTGTGGTACAGCA	HBP1	Perturb-seq exp. 1
GUIDES_sg0503	ATAAGGGAAGCAATAAGGAA	HBP1	Perturb-seq exp. 1
GUIDES_sg0504	GAAGATTTTGCTAGAGCTGA	HBP1	Perturb-seq exp. 1
GUIDES_sg0505	GAGCTCGCGGCATTCCAAGC	HES1	Perturb-seq exp. 1
GUIDES_sg0506	CCAAAATCAGTGTTTTCAGC	HES1	Perturb-seq exp. 1
GUIDES_sg0507	CCGTCATCTGCGCCCGCTGC	HES1	Perturb-seq exp. 1
GUIDES_sg0508	CTTCGTCTTTTCTCCATAAT	HES1	Perturb-seq exp. 1
GUIDES_sg0509	CACAGGCGCTGTAGCCCTCG	HES2	Perturb-seq exp. 1
GUIDES_sg0510	GGAGCACCTGTGGCGGAGAG	HES2	Perturb-seq exp. 1
GUIDES_sg0511	GCAGGATGAGCCCCTTAAGC	HES2	Perturb-seq exp. 1
GUIDES_sg0512	TCTGGTTGATGCGCGCGCGC	HES2	Perturb-seq exp. 1
GUIDES_sg0513	ATGACCGGCTTGGAGGACTG	HES4	Perturb-seq exp. 1
GUIDES_sg0514	TGAGGGTTTTGAGCTGAGCG	HES4	Perturb-seq exp. 1
GUIDES_sg0515	CCGCCACTCGAAGCTGGAGA	HES4	Perturb-seq exp. 1
GUIDES_sg0516	CAGGCTCCGCAGGTGTCTCA	HES4	Perturb-seq exp. 1
GUIDES_sg0517	GTTAGCTCCCTATATCCCAA	HIF1A	Perturb-seq exp. 1
GUIDES_sg0518	TAATGGTGACAACTGATCGA	HIF1A	Perturb-seq exp. 1
GUIDES_sg0519	AAGCGAAAAATGGAACATGA	HIF1A	Perturb-seq exp. 1
GUIDES_sg0520	ATCTAGTGAACAGAATGGAA	HIF1A	Perturb-seq exp. 1
GUIDES_sg0521	CCCAGATGACAGAATACCAG	HIVEP2	Perturb-seq exp. 1
GUIDES_sg0522	GGTGGATGATACAGAAACTG	HIVEP2	Perturb-seq exp. 1
GUIDES_sg0523	GCCGAACATCAGTATGGGTA	HIVEP2	Perturb-seq exp. 1
GUIDES_sg0524	TAGATTTCATATGCTTCGTT	HIVEP2	Perturb-seq exp. 1
GUIDES_sg0525	CTGTGTCCCCAAGAAGACCG	HIVEP3	Perturb-seq exp. 1
GUIDES_sg0526	TCTGGCACGGAGGCTACACG	HIVEP3	Perturb-seq exp. 1
GUIDES_sg0527	AGCAAAAAGTGCCAAGAGAC	HIVEP3	Perturb-seq exp. 1
GUIDES_sg0528	TCTCTTGGCACTTTTTGCTG	HIVEP3	Perturb-seq exp. 1
GUIDES_sg0529	GGACAGCAGTGTGATAAAAG	HMBOX1	Perturb-seq exp. 1
GUIDES_sg0530	AAGCCTTTCTTGCCAATCGG	HMBOX1	Perturb-seq exp. 1
GUIDES_sg0531	TCTTCTCAAGTTGATACCAT	HMBOX1	Perturb-seq exp. 1
GUIDES_sg0532	GAGTCGATTTACCTGGAGAA	HMBOX1	Perturb-seq exp. 1
GUIDES_sg0533	GAAGTCCAGAGTGCCCAGCG	HMG20B	Perturb-seq exp. 1
GUIDES_sg0534	GCGCTTGCGGAAGATGAATG	HMG20B	Perturb-seq exp. 1
GUIDES_sg0535	GAAGATGGGAACATCGAAGG	HMG20B	Perturb-seq exp. 1
GUIDES_sg0536	GAAGCTCATCGTCCGCATCA	HMG20B	Perturb-seq exp. 1
GUIDES_sg0537	AAACCACCACAACTCCAGGA	HMGA1	Perturb-seq exp. 1
GUIDES_sg0538	CAACTCCAGGAAGGAAACCA	HMGA1	Perturb-seq exp. 1
GUIDES_sg0539	GCTGTCCCGGGACTCACCGG	HMGA1	Perturb-seq exp. 1
GUIDES_sg0540	TGCCAACACCTAAGAGACCT	HMGA1	Perturb-seq exp. 1
GUIDES_sg0541	AGGTGCTAAAGGGAAGAAGG	HMGN3	Perturb-seq exp. 1
GUIDES_sg0542	CCTGGAGCAAAGATTAGCAG	HMGN3	Perturb-seq exp. 1
GUIDES_sg0543	GGTTTGGGTTCAGGTTTTGG	HMGN3	Perturb-seq exp. 1
GUIDES_sg0544	CAATCTGGCAGACCGTCTTG	HMGN3	Perturb-seq exp. 1
GUIDES_sg0545	AAACAGCGGGAGCGCACTGG	HOXA1	Perturb-seq exp. 1
GUIDES_sg0546	GAATACCCCATACTTAGCAG	HOXA1	Perturb-seq exp. 1
GUIDES_sg0547	CCTGACGCGCGCCCGCAGGG	HOXA1	Perturb-seq exp. 1
GUIDES_sg0548	ATGCAGCGATCTCCACCCTG	HOXA1	Perturb-seq exp. 1
GUIDES_sg0549	CAAAGGGGCTCTGATAAAGG	HOXA7	Perturb-seq exp. 1
GUIDES_sg0550	GCTTTTTAGCAAATATACGG	HOXA7	Perturb-seq exp. 1
GUIDES_sg0551	AAGAAAGAGCATAAGGACGA	HOXA7	Perturb-seq exp. 1
GUIDES_sg0552	TGCCGCGGACAAGGCCGACG	HOXA7	Perturb-seq exp. 1
GUIDES_sg0553	TGGTCTTGCTAATCTCCAGG	HOXC10	Perturb-seq exp. 1
GUIDES_sg0554	TTTGACGCGAGAGCGCCGCC	HOXC10	Perturb-seq exp. 1
GUIDES_sg0555	TAATGGTCTTGCTAATCTCC	HOXC10	Perturb-seq exp. 1
GUIDES_sg0556	TAAACACCAGACGCTGGAAT	HOXC10	Perturb-seq exp. 1
GUIDES_sg0557	CCTGACTGTAAATCGTCCAG	HOXD8	Perturb-seq exp. 1
GUIDES_sg0558	CAGGAGTACTTCCACCCCGG	HOXD8	Perturb-seq exp. 1
GUIDES_sg0559	GACCAGGAAAAGAAGAATCG	HOXD8	Perturb-seq exp. 1
GUIDES_sg0560	TAGAGTTTGGAAGCGACTGT	HOXD8	Perturb-seq exp. 1
GUIDES_sg0561	ACAACATGGCCAGCTTCGTG	HSF1	Perturb-seq exp. 1
GUIDES_sg0562	TGTCCAGGCAGGCTACGCTG	HSF1	Perturb-seq exp. 1
GUIDES_sg0563	GACTCGCCTCCTCTACCCGG	HSF1	Perturb-seq exp. 1
GUIDES_sg0564	CCACAGCATCAGGGGCGTAG	HSF1	Perturb-seq exp. 1
GUIDES_sg0565	GCTAAAGTCTCCATAGACAG	IRF1	Perturb-seq exp. 1
GUIDES_sg0566	GCTGTGGTCATCAGGCAGAG	IRF1	Perturb-seq exp. 1
GUIDES_sg0567	CTCCCTGCCAGATATCGAGG	IRF1	Perturb-seq exp. 1
GUIDES_sg0568	AGGAGCCAGATCCCAAGACG	IRF1	Perturb-seq exp. 1
GUIDES_sg0569	CAGAACCAGAGGGCATAGCG	IRF3	Perturb-seq exp. 1
GUIDES_sg0570	ACTCCCCCACACAGAACCAG	IRF3	Perturb-seq exp. 1
GUIDES_sg0571	ACCTCTCCGGACACCAATGG	IRF3	Perturb-seq exp. 1
GUIDES_sg0572	CCTCTGAGAACCCACTGAAG	IRF3	Perturb-seq exp. 1
GUIDES_sg0573	CATAAGTAGATCTCAAACGG	IRF6	Perturb-seq exp. 1
GUIDES_sg0574	TCTATAGCTCTCCAGAACTG	IRF6	Perturb-seq exp. 1
GUIDES_sg0575	TCTGCCCGTACTCCTTCCCA	IRF6	Perturb-seq exp. 1
GUIDES_sg0576	TGTGGGCAACTGCAGCCCGG	IRF6	Perturb-seq exp. 1
GUIDES_sg0577	GAAGCAGCTGCGCTACACGG	IRF7	Perturb-seq exp. 1
GUIDES_sg0578	CAAGTGCAAGGTGTACTGGG	IRF7	Perturb-seq exp. 1
GUIDES_sg0579	CCCAGGTAGATGGTATAGCG	IRF7	Perturb-seq exp. 1
GUIDES_sg0580	TTCCGGGCACGGCAGCGCCG	IRF7	Perturb-seq exp. 1
GUIDES_sg0581	AAACTACGGGAACTTGAACG	IRX2	Perturb-seq exp. 1
GUIDES_sg0582	TCTCCTGCGGTACAACTCTG	IRX2	Perturb-seq exp. 1
GUIDES_sg0583	CAAGGACGAGAGTCCCGACA	IRX2	Perturb-seq exp. 1
GUIDES_sg0584	AGTGGCCGTGGCGTCCCGCG	IRX2	Perturb-seq exp. 1
GUIDES_sg0585	GGCCGGAGAGAGCTGCAGGG	IRX3	Perturb-seq exp. 1
GUIDES_sg0586	TTTGGAGAACTTAGACGGCG	IRX3	Perturb-seq exp. 1
GUIDES_sg0587	TCGCTGTAGTGCCTTGGAAG	IRX3	Perturb-seq exp. 1
GUIDES_sg0588	CAGCTTTCCAGCCCGTGCCC	IRX3	Perturb-seq exp. 1
GUIDES_sg0589	TGGCTCGTAAGGGTAGTAGG	IRX4	Perturb-seq exp. 1
GUIDES_sg0590	TCTGCGCACTTGTTCCGCGG	IRX4	Perturb-seq exp. 1
GUIDES_sg0591	TCGTCTGCGCACTTGTTCCG	IRX4	Perturb-seq exp. 1
GUIDES_sg0592	GGTTCGGGATCTGCGCATGG	IRX4	Perturb-seq exp. 1
GUIDES_sg0593	GTGCGAGTTGTAGCCCGGCG	IRX5	Perturb-seq exp. 1
GUIDES_sg0594	CGACCACACACCCGGCATGG	IRX5	Perturb-seq exp. 1
GUIDES_sg0595	CTTGGGGTACCATCCTTACG	IRX5	Perturb-seq exp. 1
GUIDES_sg0596	GCACGAGTAGAGCGCCAGCG	IRX5	Perturb-seq exp. 1
GUIDES_sg0597	AGGGTGCAATCATGGCCCCG	JDP2	Perturb-seq exp. 1
GUIDES_sg0598	AGGCATCATAGCAGGAGGAG	JDP2	Perturb-seq exp. 1
GUIDES_sg0599	AGGAAGAGGAGCGAAGGAAA	JDP2	Perturb-seq exp. 1
GUIDES_sg0600	AAGTCGCAGCAGCCCGATGC	JDP2	Perturb-seq exp. 1
GUIDES_sg0601	CTGAGGTTTGCGTAGACCGG	JUN	Perturb-seq exp. 1
GUIDES_sg0602	GGAGGTCCGAGTTCTTGGCG	JUN	Perturb-seq exp. 1
GUIDES_sg0603	GTAGCCATAAGGTCCGCTCT	JUN	Perturb-seq exp. 1
GUIDES_sg0604	TCGACATGGAGTCCCAGGAG	JUN	Perturb-seq exp. 1
GUIDES_sg0605	ACTCCTGAAACCGAGCCTGG	JUNB	Perturb-seq exp. 1
GUIDES_sg0606	GGGTAAAAGTACTGTCCCGG	JUNB	Perturb-seq exp. 1
GUIDES_sg0607	CGGCGCCTCCACCTTCAAGG	JUNB	Perturb-seq exp. 1
GUIDES_sg0608	GGACAGTACTTTTACCCCCG	JUNB	Perturb-seq exp. 1
GUIDES_sg0609	AACACCCTTCTACGGCGATG	JUND	Perturb-seq exp. 1
GUIDES_sg0610	AACCTGAGCAGCTACGCGGG	JUND	Perturb-seq exp. 1
[truncated: 1,516 more rows]

## Sheet: Col. desc. other CRISPR-flow
	Description
[truncated: 7 more rows]

## Sheet: CRISPR-flow Day 4 vs prog cells
Target gene	depletion|p-value	depletion|fdr	enrichment|p-value	enrichment|fdr	enrichment|lfc
[truncated: 1,779 more rows]

[truncated: 1 more sheets: CRISPR-flow prog. vs plasmid]
