# Supplementary material for: Disease-linked regulatory DNA variants and homeostatic transcription factors in epidermis
Source: Nat Commun. 2025 Sep 25;16:8387. doi: 10.1038/s41467-025-63070-5 (PMC12462481; doi:10.1038/s41467-025-63070-5)
Supplement: Supplementary file 5 — Supplementary Data 4 [file 41467_2025_63070_MOESM5_ESM.xlsx]

## Sheet: peak_fdr_for_inflam_genes
	Day4_AHR	Day4_ATF4	Day4_CJUN	Day4_CREB	Day4_CXXC1	Day4_DLX3	Day4_ETV3	Day4_GRHL1	Day4_H3K27me3	Day4_HA-NRF1	Day4_HA-ZNF217	Day4_HOPX	Day4_JUNB	Day4_KHDRBS1	Day4_KLF4	Day4_KLF5	Day4_OVOL1	Day4_P63	Day4_RUNX1	Day4_SNAI2	Day4_SOX9	Day4_SP1	Day4_SP3	Day4_TADA2B	Day4_TEAD1	Day4_TEAD3	Day4_TFAP2A	Day4_TFAP2C	Day4_YY1	Prog_AHR	Prog_ATF4	Prog_CJUN	Prog_CREB	Prog_CXXC1	Prog_DLX3	Prog_ETV3	Prog_GRHL1	Prog_H3K27me3	Prog_HA-NRF1	Prog_HA-ZNF217	Prog_HOPX	Prog_JUNB	Prog_KHDRBS1	Prog_KLF4	Prog_KLF5	Prog_OVOL1	Prog_P63	Prog_RUNX1	Prog_SNAI2
BDNF									24.0302													11.3803																70.7949									8.46307
CAMP			5.00569						2.23956	1.89418					4.21814	5.74887		3.58979				12.0236	6.56004				32.1193				10.7801	6.09504						5.63547						3.61043	6.58287				5.9096
CCL20		27.3136	227.103							4.1748	2.77718		72.7438		8.48869	7.2705	23.6555					3.27505					70.7775		6.98673		137.906	272.492	3.71086		6.53564							44.9997		7.57529	1.59458	3.45427		1.62125
CSF1									6.16432						1.37424	3.23438						1.7069					23.3642					4.45262						15.7435							1.60465		2.32864
CSF2			5.4836												11.2591	29.1072						18.669	3.19566				7.74049				2.80288	1.13974										3.13943			7.56484
CXCL1															2.66261	2.41862						2.21519	1.3628				1.28905				2.77224	12.6871
CXCL8			33.0035										16.19														128.326				3.43627	55.1454								3.76796		11.387				8.75048
F2RL1			22.6769		10.7165					5.89455	1.68568		21.6504		52.5529	85.0119	4.33282	16.671				43.9901	73.1863				201.683				8.73081	11.774	9.44779	10.5312								53.524		7.46616	31.9672	5.20683	9.76221	8.97699
FASLG			18.5881										3.97244		14.6364	1.38302	2.81675					4.88008										32.324										5.29735			3.32333
IFNG			7.62493						4.36248				4.5528				6.08383					1.39576										4.4974						7.42665				1.80425
IL13									5.08491	2.60879					3.27605	4.40374						4.88008																3.75012		2.63633					1.60465
IL13RA1			12.7146																			24.1015	36.3497				29.7915					24.6918		7.43136
IL13RA2			64.8041										17.0342				1.87975										8.08664		8.0494		31.1349	77.8629										14.4189
IL17A			1.66889						2.59196																													9.89439
IL17RA					2.00814										7.89787	9.86225						48.4709	217.006				23.7347																		9.90325
IL18		9.49804	280.547										130.878		6.94066	6.37109	10.4339					3.08683	39.1936				7.19633		11.1724		22.7392	343.936	19.3124		18.3202					14.0696		80.4001		32.6588	30.7338		6.21604	16.4921
IL1A		185.057	11.1896										3.82309		19.1247	48.796	5.3102		14.2447			48.4961	25.7105				52.0542		23.2641		3.893	22.1574	3.16713	2.78942					4.77544	35.8627		2.99356		6.20641	3.41007	2.80885	16.8767	72.6523
IL1B			17.0854													2.17157						7.97966									6.15869	73.4157								4.27553		4.29505				4.48618
IL1R1			6.85106							3.37197							10.0733										1.62029					6.49158		1.05427
IL1R2			30.6793						2.52946				60.9444				3.23138					3.97227	27.3464				13.8225		1.78074		12.708	45.3051	4.6563					2.91752				41.3077		9.59085				2.53366
IL1RN	2.35543		104.684		4.70375				2.24184		3.19575		25.8197		17.1127	106.204	5.91507	6.72234		2.72716		38.5613	19.793				6.69821		61.3586		6.87777	93.3234		4.03349						6.02879		13.1465		26.5592	46.0934		3.43468
IL21
IL22			319.476								5.13997		98.987				5.38971												1.53835		6.73319	365.574		4.23838				6.27267				73.6284
IL23A					2.00814										2.89782		49.6964					6.92487					15.9397			1.89035	6.73319	42.0937										22.6604		2.12325	8.27377
IL23R		5.21496	193.74			3.33547							72.3831		1.57482							22.7673	25.2059								39.2378	232.007	14.1166		8.79913							121.427			3.87627
IL25																1.9842						13.9411	8.02495															4.78917							2.07504
IL31															2.03141	3.87559						3.97227										2.48463		4.18831				6.51457
IL33			14.2718																													25.579										3.07323
IL36A			5.4836															2.69556														5.90393						4.78917							2.63083
IL36B													2.303			1.79508																										3.13148
IL36G			30.6793										10.4899		3.17322	6.12304						3.54719	21.734						7.07963			69.2959										12.3183		4.10801			1.50495
IL36RN			10.203							3.85871			3.96789		1.42748	3.36584						7.00615					4.35529					6.24202																	6.10285
IL37			17.3393										6.368									2.5282					10.5429					60.3413										5.00969							2.4019
IL4			14.9913												1.47286	2.41862						5.15483										15.1169										1.26364			1.39802
IL4R			3.4577										5.15427			2.87964						3.97227										1.48819	3.07989									14.8378
IL6		1.35448	37.2908							2.60879			15.1887		4.79311	11.6743	3.72239										50.3599				10.4445	109.261	4.19029	5.78383								10.7541		7.62441	7.08334
LIF			2.49442						6.32694	7.73944					23.2255	70.737						7.97374					137.544				3.45442	1.89947						1.9623							14.0877
PPARA															24.1474	5.56822						23.2413	16.1145				7.88501											12.4459						6.07533	2.4235				2.03849
TGFA			3.49831		42.6594					11.2354	3.36046				89.5246	62.1535	14.5553	2.01175				93.6377	142.258				295.225	4.17715			1.09835	1.48819		34.8846						3.03765				13.4997	32.6855
TNF															1.74551							3.95425					3.60974				3.68902														1.91858
TSLP		18.9853	32.1951						3.44956				10.7057		4.43777		7.38844					9.03279	2.39983				36.9912				129.72	4.77933						30.7792
VEGFA		2.84676	4.96486		9.87841					7.46308					15.4169	12.8064						4.6801	102.418				288.426				34.4096			8.74392						1.77883				6.20641	5.24736				1.57393
[truncated: 9 more columns]
