# Supplementary material for: Disease-linked regulatory DNA variants and homeostatic transcription factors in epidermis
Source: Nat Commun. 2025 Sep 25;16:8387. doi: 10.1038/s41467-025-63070-5 (PMC12462481; doi:10.1038/s41467-025-63070-5)
Supplement: Supplementary file 6 — Supplementary Data 5 [file 41467_2025_63070_MOESM6_ESM.xlsx]

## Sheet: Sheet1
gene_name	baseMean_NRF1_Prog	log2FoldChange_NRF1_Prog	lfcSE_NRF1_Prog	stat_NRF1_Prog	pvalue_NRF1_Prog	padj_NRF1_Prog	baseMean_CXXC1_Day4	log2FoldChange_CXXC1_Day4	lfcSE_CXXC1_Day4	stat_CXXC1_Day4	pvalue_CXXC1_Day4	padj_CXXC1_Day4	baseMean_ETV3_Day4	log2FoldChange_ETV3_Day4	lfcSE_ETV3_Day4	stat_ETV3_Day4	pvalue_ETV3_Day4	padj_ETV3_Day4	baseMean_ZNF217_Day4	log2FoldChange_ZNF217_Day4	lfcSE_ZNF217_Day4	stat_ZNF217_Day4	pvalue_ZNF217_Day4	padj_ZNF217_Day4	baseMean_IRX2_Day4	log2FoldChange_IRX2_Day4	lfcSE_IRX2_Day4	stat_IRX2_Day4	pvalue_IRX2_Day4	padj_IRX2_Day4	baseMean_SP1_Day4	log2FoldChange_SP1_Day4	lfcSE_SP1_Day4	stat_SP1_Day4	pvalue_SP1_Day4	padj_SP1_Day4	baseMean_FOXJ2_Prog	log2FoldChange_FOXJ2_Prog	lfcSE_FOXJ2_Prog	stat_FOXJ2_Prog	pvalue_FOXJ2_Prog	padj_FOXJ2_Prog	baseMean_SP1_Prog	log2FoldChange_SP1_Prog	lfcSE_SP1_Prog	stat_SP1_Prog	pvalue_SP1_Prog	padj_SP1_Prog	baseMean_ZNF217_Prog
SAMHD1	723.839	-3.91887	0.423822	-9.43405	3.94541e-21	5.07143e-17	708.399	0.217083	0.183034	1.15148	0.249535	0.522906	1002.97	-0.0536674	0.121096	-0.486209	0.626819	0.999278	807.121	0.594742	0.155301	3.79712	0.000146387	0.00388096	711.456	0.229608	0.153499	1.47919	0.139089	0.468586	717.828	0.538572	0.227168	2.27897	0.0226686	0.0939884	1771.4	-0.091585	0.107383	-0.852795	0.393773	0.999924	1037.9	-0.505413	0.276592	-1.8213	0.0685609	0.178056	1838.62
KRT4	383.896	3.11944	0.432564	7.29849	2.91022e-13	1.8704e-09	4762.5	1.44478	0.247558	5.97031	2.36805e-09	1.98709e-07	8845.8	0.2166	0.107481	2.00924	0.0445119	0.835912	1946.04	-1.54688	0.176252	-9.21818	3.02187e-20	1.14831e-17	2747.37	0.00721481	0.134538	-0.0147365	0.988242	0.995894	4609.82	0.56196	0.382146	2.19802	0.0279473	0.109642	24.3775	-0.0769198	0.0552265	-1.4738	0.140535	0.999924	40.7934	0.190603	0.254097	1.38872	0.164919	0.331741	26.4111
IQCA1	117.504	-2.86771	0.460553	-6.58708	4.48559e-11	1.92193e-07	285.123	0.373908	0.2092	1.76253	0.0779796	0.26606	284.364	-0.113112	0.119618	-0.94458	0.344874	0.999278	249.511	0.0768415	0.182324	0.424104	0.67149	0.885426	240.658	-0.0895229	0.171177	-0.525594	0.59917	0.853075	237.428	0.0831428	0.271137	0.311604	0.755342	0.880056	388.433	-0.175815	0.10962	-1.59733	0.110191	0.999924	388.422	0.388637	0.172656	2.23528	0.0253989	0.084633	402.958
CXCL14	205.466	2.86296	0.446175	6.51421	7.30721e-11	2.34817e-07	2885.67	-1.35881	0.30485	-5.77959	7.48807e-09	5.39844e-07	6065.39	0.902188	0.117519	7.67049	1.71342e-14	6.99622e-11	3512.02	-1.04573	0.155556	-6.78669	1.14733e-11	1.50917e-09	4037.2	-0.48417	0.157283	-3.08873	0.00201014	0.0429875	4325.28	-0.191597	0.379848	-0.607239	0.543693	0.741383	31.6694	-0.0751058	0.0572532	-1.18114	0.237546	0.999924	462.673	1.59305	0.278326	6.26717	3.67676e-10	1.64119e-08	71.1372
SPRR3	421.239	2.74721	0.432455	6.46593	1.0068e-10	2.58827e-07	8786.08	0.707142	0.201214	3.31127	0.000928747	0.0110045	7614.98	0.420094	0.101747	4.12915	3.64114e-05	0.00726757	4967.11	-0.693191	0.136565	-5.18625	2.1457e-07	1.31629e-05	5189.91	-0.713499	0.13561	-5.52595	3.27715e-08	4.68214e-06	7047.13	0.146499	0.197274	0.659465	0.509597	0.715003	96.3514	-0.219631	0.0872518	-2.6998	0.0069382	0.707415	1199.16	0.270706	0.211221	2.40488	0.016178	0.0600736	563.679
KRT1	1707.24	2.50331	0.449129	6.27426	3.51308e-10	6.89885e-07	3063.14	-1.09712	0.228681	-5.23181	1.67862e-07	8.91936e-06	29227.5	0.690955	0.0992594	6.95489	3.5283e-12	6.10337e-09	2321.01	-3.22615	0.176161	-18.8205	5.13393e-79	2.34107e-75	3005.92	-0.46291	0.18814	-2.98303	0.0028541	0.0541576	11427.5	2.2149	0.250424	8.701	3.28973e-18	8.53033e-16	201.064	-0.492647	0.097554	-4.99892	5.76512e-07	0.00129783	52.4563	0.632975	0.26171	2.85234	0.0043398	0.021581	17.4043
EMC10	1716.12	-2.65109	0.443693	-6.2638	3.75696e-10	6.89885e-07	473.837	-0.0556785	0.191189	-0.324435	0.745609	0.896739	605.356	-0.0898791	0.121988	-0.742986	0.45749	0.999278	525.367	0.295037	0.159009	1.8464	0.0648341	0.317293	504.098	0.111402	0.149239	0.737128	0.461045	0.773737	592.085	0.602867	0.196399	3.0397	0.00236815	0.0174734	839.501	0.21775	0.109972	1.98949	0.0466476	0.999924	874.711	0.406836	0.15032	2.71481	0.00663144	0.0299754	952.342
TBC1D24	518.262	-2.568	0.434723	-6.04027	1.53857e-09	2.4721e-06	171.569	0.586278	0.233674	2.42935	0.0151258	0.0863537	268.175	0.113856	0.118659	0.961173	0.336465	0.999278	148.931	0.237269	0.192816	1.14409	0.252586	0.608115	147.671	0.186929	0.182013	0.968199	0.332945	0.684022	156.787	0.510054	0.267974	1.76335	0.0778421	0.224036	484.438	-0.0719627	0.110192	-0.674981	0.499688	0.999924	418.915	-0.0954693	0.157274	-0.641631	0.521113	0.699075	495.841
RDM1	153.251	-2.63847	0.46495	-5.95564	2.59049e-09	3.6998e-06	14.6853	-0.77146	0.303433	-2.78455	0.00536018	0.0401369	24.7481	-0.0194522	0.0594289	-0.370432	0.71106		22.9013	0.0761714	0.209216	0.129674	0.896824	0.972265	19.0197	-0.12343	0.172945	-0.871453	0.383507	0.724504	15.6556	-0.253142	0.382694	-1.20984	0.226342	0.446022	27.6816	0.0125185	0.0585653	0.238431	0.811547	0.999924	18.2997	-0.164752	0.270377	-0.595466	0.551532	0.722377	26.7504
TMED4	195.961	-2.66752	0.4506	-5.92432	3.13597e-09	4.03098e-06	1130.82	-0.014216	0.167264	-0.0860416	0.931433	0.975904	1523.88	0.0352157	0.114245	0.308314	0.757843	0.999278	1071.37	-0.121131	0.140603	-0.866753	0.386078	0.723301	1114.2	-0.0714434	0.133558	-0.541296	0.588304	0.846452	798.134	-1.12606	0.199737	-5.6251	1.85404e-08	8.0983e-07	997.396	0.0724283	0.110241	0.661845	0.508071	0.999924	629.519	-0.323534	0.129543	-2.50794	0.0121439	0.0479173	839.912
YEATS4	2492.46	-2.44054	0.421208	-5.85459	4.78178e-09	5.12209e-06	763.692	0.135689	0.166794	0.810914	0.417415	0.683059	1146.73	-0.103322	0.118264	-0.878299	0.379781	0.999278	814.97	0.347318	0.155855	2.21792	0.0265602	0.185449	797.822	0.230679	0.140542	1.63653	0.101728	0.406609	696.809	0.122621	0.202222	0.56669	0.570925	0.762429	1673.58	-0.0425576	0.107582	-0.396287	0.691893	0.999924	1243.23	-0.321825	0.138815	-2.3184	0.0204275	0.0715987	1647.82
FAM98A	1790.39	-2.44404	0.420279	-5.8634	4.53475e-09	5.12209e-06	814.321	0.132417	0.169871	0.736257	0.461574	0.716895	1100.58	0.117467	0.117706	0.996384	0.319064	0.999278	732.165	-0.118391	0.145376	-0.832364	0.405204	0.7385	781.879	0.00105879	0.142483	-0.0125154	0.990014	0.996834	606.58	-0.487473	0.185795	-2.64925	0.00806707	0.0439114	1473.34	0.0397897	0.10828	0.36939	0.711837	0.999924	1074.74	-0.735107	0.137903	-5.35107	8.74365e-08	2.27691e-06	1605.43
ATP6V0E2	114.372	-2.53162	0.458555	-5.61644	1.94929e-08	1.9274e-05	162.871	0.467329	0.244232	1.74526	0.0809393	0.272208	259.557	-0.00348849	0.117844	-0.0526469	0.958013	0.999278	137.2	0.114952	0.193038	0.492836	0.622129	0.862017	135.365	0.0437104	0.182545	0.145005	0.884707	0.967587	173.463	0.415566	0.259771	1.53773	0.124115	0.303297	176.294	0.0718519	0.101076	0.765435	0.444013	0.999924	97.7272	-0.151835	0.236431	-0.758025	0.448436	0.641645	114.451
SPAG8	115.386	2.73133	0.464209	5.45432	4.9161e-08	4.12646e-05	3.26966	0.0717691	0.186624	1.1069	0.268339		4.26797	0.00964421	0.0256448	0.798328	0.42468		3.05341	0.033121	0.103031	1.46438	0.14309		1.88035	-0.0363177	0.0643757	0.614461	0.538911		4.31656	0.0607059	0.28677	0.790302	0.429351	0.648653	4.42811	0.018927	0.0262981	0.766998	0.443083		2.94297	-0.0946871	0.200377	-0.536065	0.591913		4.54804
FAM83C	1361.21	2.23758	0.414906	5.43688	5.42227e-08	4.12646e-05	537.946	-2.06218	0.219753	-9.43512	3.90541e-21	1.87411e-18	981.74	0.550285	0.118957	4.63468	3.57498e-06	0.00119693	711.998	-0.418982	0.169045	-2.50826	0.0121328	0.112603	763.188	-0.223577	0.159709	-1.39223	0.163852	0.50255	575.903	-1.23421	0.204681	-6.11558	9.62037e-10	5.49505e-08	196.789	0.0456463	0.102454	0.455193	0.64897	0.999924	148.252	0.40198	0.246644	1.58754	0.11239	0.25405	161.976
MT-TL1	15872.4	2.21843	0.410438	5.43572	5.45744e-08	4.12646e-05	40313.3	-0.143404	0.305159	-0.0956258	0.923818	0.971918	86979.5	0.481436	0.110181	4.43497	9.20842e-06	0.00251065	37090.1	-0.312729	0.156336	-1.80342	0.0713217	0.333739	42766.4	0.0276704	0.193902	0.58411	0.559146	0.828988	35356.1	-0.902422	0.262585	-3.45473	0.000550843	0.00555125	4608.65	0.0313318	0.0672166	0.485562	0.627277	0.999924	5114.32	0.533375	0.209207	2.68049	0.00735141	0.032524	4710.07
SAYSD1	107.849	-2.37036	0.459935	-5.324	1.0151e-07	6.8674e-05	236.943	-0.34653	0.195503	-1.8161	0.0693544	0.246929	363.978	-0.0981536	0.121383	-0.809639	0.418148	0.999278	260.49	0.0127152	0.167955	0.0160174	0.987221	0.995072	242.114	-0.258716	0.163796	-1.64753	0.0994485	0.401247	236.641	-0.0517273	0.220235	-0.275975	0.782568	0.895679	378.142	-0.0714665	0.108553	-0.651659	0.514621	0.999924	279.419	0.0760624	0.197514	0.376018	0.706903	0.831671	340.995
SUMF2	848.141	-2.21023	0.455126	-5.31154	1.08702e-07	6.98626e-05	366.148	-0.264001	0.202557	-1.2777	0.201357	0.464548	615.974	-0.0993771	0.121919	-0.816259	0.414352	0.999278	402.612	0.0824672	0.160864	0.548289	0.583493	0.842606	411.972	0.100339	0.155833	0.688108	0.491385	0.792181	355.032	-0.320638	0.250498	-1.28432	0.19903	0.410783	546.629	0.140867	0.110383	1.29826	0.194199	0.999924	469.206	0.0290307	0.148688	0.216936	0.828258	0.909452	527.644
TCF25	2074.65	-2.19509	0.415659	-5.29494	1.19057e-07	7.2874e-05	1034.73	-0.29804	0.184415	-1.65441	0.0980439	0.3049	1386.45	-0.0966443	0.116064	-0.836861	0.40267	0.999278	1180.97	0.185311	0.140349	1.31802	0.187495	0.532824	1097.64	-0.0798944	0.139004	-0.568191	0.569905	0.836575	1032.88	-0.245044	0.231994	-1.13177	0.257732	0.48325	1441.28	-0.142729	0.108862	-1.30193	0.192942	0.999924	1375.58	0.256244	0.0955668	2.65335	0.00796983	0.0346568	1575.85
PXDN	3995.98	-2.22591	0.433366	-5.28005	1.29148e-07	7.54579e-05	1533.36	0.49322	0.189947	2.5286	0.011452	0.0700067	1870.88	-0.115695	0.11263	-1.02777	0.304057	0.999278	1312.28	0.134886	0.139476	0.928169	0.35332	0.69696	1295.1	-0.000109932	0.136291	-0.0682336	0.9456	0.985888	1302.84	0.370461	0.169439	2.15907	0.0308449	0.117705	2898.98	-0.0060316	0.106369	-0.0546507	0.956417	0.999924	2741.15	0.498729	0.125776	3.90107	9.57691e-05	0.000986501	2521.72
TMEM63A	223.101	-2.2702	0.460133	-5.2252	1.73971e-07	9.72269e-05	86.6369	0.38279	0.271453	1.435	0.151288	0.393673	105.346	-0.194866	0.0993902	-2.0125	0.0441671	0.835173	76.8854	0.13487	0.212565	0.612983	0.539887	0.820557	87.8435	0.27773	0.190309	1.43543	0.151166	0.487369	123.134	1.04499	0.287943	3.58573	0.000336137	0.00371273	154.809	0.105194	0.0989632	1.09569	0.273214	0.999924	192.57	-0.233807	0.16687	-1.40834	0.159029	0.323542	217.794
TGM1	461.512	2.20188	0.436304	5.1839	2.17293e-07	0.000107993	3228.7	-1.21658	0.190149	-6.33283	2.40702e-10	2.56682e-08	3341.02	-0.0503332	0.112903	-0.446139	0.655497	0.999278	3434.24	-0.813124	0.139127	-5.85479	4.77626e-09	3.91253e-07	3835.55	-0.460956	0.127798	-3.61927	0.000295437	0.0101217	3197.08	-0.963718	0.253174	-3.75952	0.000170237	0.00214914	107.118	-0.191837	0.0911196	-2.10213	0.035542	0.999924	399.58	0.170476	0.263811	1.73276	0.0831376	0.205107	279.531
ZFHX4	64.3034	-2.25066	0.465347	-5.18292	2.18439e-07	0.000107993	42.9522	0.300043	0.305548	1.52047	0.128392	0.358016	56.7446	0.034071	0.078423	0.427569	0.668965		57.7295	0.585904	0.213704	3.47564	0.000509633	0.0107093	56.4761	0.507087	0.189075	3.35339	0.000798295	0.0223356	41.7437	0.410979	0.380963	1.40032	0.161417	0.359123	163.019	0.0924531	0.100358	0.921322	0.356882	0.999924	160.186	-0.0885611	0.18893	-0.493567	0.621612	0.77438	217.105
RABIF	194.374	-2.2616	0.442682	-5.18573	2.15168e-07	0.000107993	397.501	0.225032	0.183658	1.20648	0.227632	0.497511	638.55	0.0403856	0.121578	0.331251	0.740455	0.999278	322.526	-0.337452	0.168321	-2.02509	0.0428582	0.249277	340.491	-0.253635	0.157079	-1.66715	0.0954851	0.392881	395.334	0.438469	0.206471	2.10924	0.0349235	0.128465	467.79	-0.0094073	0.110202	-0.0857036	0.931702	0.999924	388	0.065697	0.147449	0.427184	0.669246	0.807875	437.5
FLG	364.545	2.2012	0.43132	5.14931	2.61444e-07	0.000124467	3800.75	1.02555	0.243025	4.47782	7.5408e-06	0.000227659	14890.2	0.0487699	0.0888271	0.143549	0.885856	0.999278	1717.42	-1.73689	0.164481	-10.6247	2.28695e-26	1.48978e-23	1834.24	-1.44963	0.144958	-9.96322	2.20785e-23	1.85321e-20	13140	2.68904	0.292537	8.98875	2.50054e-19	8.33648e-17	39.0564	-0.191739	0.0650034	-3.05484	0.00225183	0.357091	695.439	0.580042	0.208509	3.89562	9.79461e-05	0.00100616	60.7538
ANKRD26	331.819	-2.18508	0.431113	-5.11952	3.06315e-07	0.000135771	426.744	0.0683999	0.249112	0.590279	0.555004	0.786439	618.878	0.0611727	0.121962	0.509843	0.610162	0.999278	462.597	0.344932	0.17811	2.23016	0.025737	0.18205	473.122	0.306636	0.175371	2.06781	0.0386577	0.253529	470.657	0.440757	0.302139	1.72058	0.0853265	0.238028	987.493	-0.00182478	0.109706	-0.000287783	0.99977	0.999924	1109.9	0.215557	0.114868	1.86914	0.0616028	0.164457	1095.46
BBS2	106.44	-2.3493	0.463545	-5.11979	3.05871e-07	0.000135771	436.635	-0.549614	0.181585	-3.01235	0.00259229	0.0236794	575.046	-0.015762	0.121985	-0.1286	0.897675	0.999278	537.173	0.162675	0.153775	1.02489	0.305413	0.657669	538.49	0.13107	0.149744	0.872812	0.382766	0.72402	360.054	-1.09033	0.211503	-5.24347	1.57584e-07	5.27519e-06	439.792	0.0221971	0.109668	0.236165	0.813305	0.999924	320.03	-0.0200347	0.171271	-0.122749	0.902306	0.952074	396.59
FLG2	131.091	2.26002	0.453599	5.05844	4.22705e-07	0.000181115	757.99	2.01692	0.236206	8.83152	1.0326e-18	3.77538e-16	2476.8	-0.467938	0.118517	-4.055	5.01339e-05	0.00897138	163.958	-2.34933	0.214691	-10.9038	1.10559e-27	7.96028e-25	176.061	-1.97712	0.187155	-10.3757	3.19927e-25	3.30509e-22	2610.17	3.67753	0.266862	13.4902	1.78606e-41	1.45885e-37	4.42806	-0.0184475	0.0225701	-0.257033	0.797153		83.8744	0.478543	0.192643	2.84687	0.00441513	0.0219047	7.80647
ENSG00000212978.6	715.679	-2.13997	0.447636	-5.00917	5.46646e-07	0.000225605	196.476	-0.777412	0.248637	-3.35846	0.000783782	0.00968282	299.169	-0.0543323	0.119797	-0.451755	0.651446	0.999278	260.523	0.159651	0.178252	0.820621	0.411862	0.743469	255.598	0.0542603	0.170819	0.244038	0.807201	0.937809	199.303	-0.412718	0.284512	-1.65744	0.0974302	0.258632	460.202	0.0147702	0.10948	0.140661	0.888138	0.999924	330.836	-0.255643	0.212124	-1.25986	0.207721	0.385565	452.858
SPINK6	1261.36	2.08017	0.436604	5.00396	5.61643e-07	0.000225605	1150.24	-2.73459	0.164964	-16.5299	2.23593e-61	1.71675e-57	2952.42	0.0912373	0.10974	0.83841	0.401801	0.999278	2001.34	0.289024	0.154775	1.85617	0.063429	0.313365	1629.59	-0.36289	0.143926	-2.50767	0.0121529	0.134072	2956.52	1.27929	0.183129	6.95718	3.47159e-12	3.41638e-10	522.193	0.110817	0.109641	1.05778	0.290157	0.999924	657.314	1.33538	0.280779	4.17295	3.00683e-05	0.000366638	333.186
PGLS	561.87	-2.14501	0.452939	-4.96029	7.03898e-07	0.000266115	247.788	0.299788	0.208588	1.46704	0.142365	0.380201	338.806	0.124166	0.121084	1.03094	0.302567	0.999278	244.983	0.288975	0.175593	1.66985	0.0949493	0.387733	268.526	0.424161	0.166575	2.55514	0.0106144	0.123634	226.719	-0.150591	0.245168	-0.601346	0.54761	0.744044	234.928	0.0595238	0.103582	0.632645	0.526965	0.999924	209.696	0.198862	0.200171	0.952474	0.340856	0.539884	227.194
SLC2A11	200.434	-2.21827	0.454119	-4.96108	7.0103e-07	0.000266115	201.345	0.662029	0.218105	2.98187	0.00286493	0.025489	220.949	0.0841492	0.114343	0.747072	0.45502	0.999278	147.282	-0.0542544	0.196999	-0.326077	0.744366	0.915073	161.44	0.10873	0.177673	0.545561	0.585367	0.845412	148.905	0.0698374	0.246828	0.244161	0.807106	0.90819	86.7329	0.106722	0.0871811	1.23032	0.218577	0.999924	76.935	0.29918	0.243207	1.18177	0.237299	0.42307	74.3643
TAGLN	1256.64	2.00839	0.445949	4.93229	8.12731e-07	0.000298481	280.54	0.322334	0.199092	1.39446	0.16318	0.411392	617.582	0.697101	0.12226	5.77844	7.53951e-09	5.21684e-06	163.083	-1.1848	0.189872	-6.25653	3.93641e-10	4.04888e-08	269.986	0.254727	0.163038	1.42747	0.153444	0.48984	221.313	-0.554015	0.28172	-2.32265	0.020198	0.0868079	385.39	0.724011	0.102781	7.71353	1.22387e-14	1.61085e-10	79.3204	-0.100797	0.235223	-0.401681	0.687919	0.819297	57.3148
CBR3	250.993	-2.14312	0.452509	-4.8687	1.12337e-06	0.000390266	32.5305	-0.219471	0.298503	-0.772923	0.439568	0.700501	47.3274	-0.0241723	0.0740621	-0.301411	0.763101		36.9112	0.0509306	0.216655	0.163182	0.870375	0.964638	31.0794	-0.144689	0.180903	-0.760516	0.446946	0.764941	22.686	-1.145	0.374166	-3.3091	0.00093597	0.00851811	100.495	-0.0919214	0.0906253	-1.01831	0.308531	0.999924	45.5708	-1.20064	0.263778	-4.47067	7.7976e-06	0.000116715	88.7131
SNHG14	346.303	-2.09219	0.439287	-4.87013	1.11527e-06	0.000390266	366.079	0.0463469	0.258833	0.0101661	0.991889	0.997027	494.587	0.00547718	0.122278	0.0421337	0.966392	0.999278	407.563	0.433671	0.17936	2.45591	0.0140527	0.124751	461.478	0.615254	0.17053	3.64826	0.000264026	0.00923404	324.073	0.067565	0.28428	0.153882	0.877702	0.944107	798.663	0.297378	0.110161	2.69693	0.00699827	0.707415	837.821	0.363576	0.146513	2.44424	0.0145158	0.05513	840.772
IGFBP2	883.307	1.98052	0.450948	4.84028	1.29656e-06	0.000438577	3157.18	-0.131759	0.186713	-0.858673	0.390521	0.661027	1751.93	0.742565	0.115072	6.46812	9.92298e-11	1.02991e-07	3632.14	0.437295	0.159957	2.75326	0.00590045	0.0685499	3968.15	0.501894	0.140002	3.49839	0.000468074	0.0147911	2190.18	-0.879552	0.380879	-3.06307	0.00219079	0.016388	349.113	0.199899	0.108105	1.78138	0.0748501	0.999924	486.139	-0.8826	0.230079	-3.80579	0.000141355	0.00136626	1155.16
TMED3	2951.85	-2.0532	0.440214	-4.82402	1.40692e-06	0.000463708	2240.8	0.0961153	0.170749	0.568692	0.569565	0.795113	2749.03	0.0413764	0.109769	0.374756	0.707842	0.999278	1860.05	-0.42629	0.154298	-2.74883	0.00598091	0.0692207	1896.84	-0.428941	0.146324	-2.91789	0.00352407	0.0622177	1613.94	-0.791482	0.223292	-3.50376	0.000458734	0.00478231	1618.92	-0.1474	0.107741	-1.36855	0.171141	0.999924	1120.77	-0.506754	0.127706	-3.95352	7.701e-05	0.000819728	1595.02
MANCR	201.505	-2.08673	0.451772	-4.81002	1.50912e-06	0.000484956	116.287	-0.472318	0.258359	-1.80815	0.0705827	0.249509	200.862	-0.105396	0.11287	-0.942288	0.346045	0.999278	140.928	0.0596583	0.210832	0.15393	0.877665	0.96647	158.686	0.22349	0.186087	1.15446	0.248314	0.60185	156.144	0.660344	0.272193	2.40623	0.0161183	0.0735736	489.27	-0.0688645	0.110291	-0.620023	0.535243	0.999924	562.934	0.372315	0.153825	2.37073	0.0177529	0.0644069	584.372
DDAH1	106.782	-2.09379	0.459105	-4.73372	2.20442e-06	0.000691114	102.006	0.938786	0.279229	3.32988	0.000868847	0.0104398	150.013	0.0610614	0.10898	0.558794	0.576302	0.999278	104.972	0.846769	0.204349	3.98241	6.8221e-05	0.00211624	90.491	0.541292	0.192753	2.71369	0.00665376	0.0951651	70.7838	0.542316	0.312326	1.6245	0.10427	0.270416	172.811	-0.0349985	0.101264	-0.343684	0.731084	0.999924	85.6565	-0.43248	0.24382	-1.75444	0.0793553	0.198186	146.427
NFU1	384.899	-2.05213	0.43433	-4.72152	2.34093e-06	0.000715732	893.349	-0.741598	0.192652	-3.82333	0.000131662	0.00244667	992.495	-0.00298584	0.12141	-0.0225492	0.98201	0.999278	1033.3	-0.0828621	0.169416	-0.440946	0.659252	0.879391	1050.01	-0.0968424	0.164166	-0.536346	0.59172	0.847581	859.278	-0.630203	0.22999	-2.80521	0.00502841	0.0307886	1487.92	-0.115996	0.108249	-1.06582	0.286506	0.999924	930.46	-0.131486	0.162501	-0.808908	0.418568	0.613911	1266.47
C12orf65	327.176	-2.02144	0.437681	-4.71225	2.44999e-06	0.000715732	391.497	-0.347975	0.194404	-1.79036	0.0733967	0.255864	556.398	-0.069572	0.122097	-0.570744	0.568173	0.999278	446.236	0.107218	0.154116	0.675334	0.499464	0.796724	389.726	-0.341953	0.155142	-2.19383	0.0282475	0.214694	365.012	-0.301646	0.19512	-1.55861	0.119089	0.295166	704.283	-0.0242794	0.110403	-0.224288	0.822533	0.999924	588.214	-0.107808	0.164245	-0.666411	0.505148	0.68731	725.475
DLL3	60.19	-2.07531	0.464426	-4.7162	2.40292e-06	0.000715732	56.3191	-0.407578	0.283137	-1.41347	0.157519	0.40313	109.404	-0.0212101	0.0994863	-0.238883	0.811196	0.999278	67.0351	0.0495593	0.212811	0.210825	0.833024	0.950159	60.1352	-0.206372	0.195197	-1.09561	0.273249	0.627098	51.6716	-0.207402	0.325741	-0.705568	0.480457	0.691581	255.473	0.0654594	0.104783	0.668922	0.503545	0.999924	145.249	-0.0737269	0.213237	-0.351712	0.725054	0.843046	167.111
SPRR2B	207.686	2.02484	0.445392	4.61358	3.95786e-06	0.00113054	100.368	-0.0110743	0.288458	0.476425	0.633772	0.835525	351.994	-0.0294659	0.118298	-0.291098	0.770976	0.999278	66.7079	-1.25549	0.216887	-5.75271	8.78226e-09	6.82621e-07	70.3748	-1.08196	0.194964	-5.85158	4.86937e-09	8.49294e-07	112.547	0.0985842	0.343139	0.32169	0.747688	0.876011	19.9397	-0.0596546	0.0493802	-1.0074	0.313745	0.999924	183.065	0.275833	0.186689	2.47891	0.0131784	0.0511514	47.6697
PHACTR3	498.507	1.95714	0.4307	4.59942	4.23675e-06	0.00118389	999.004	-0.915531	0.221206	-4.08543	4.39958e-05	0.000980552	707.809	0.0701909	0.121884	0.58478	0.558695	0.999278	1078.28	-0.587686	0.157111	-3.82925	0.000128532	0.00351733	1499.31	0.353022	0.145886	2.37003	0.0177865	0.16623	1042.89	-0.861487	0.228414	-3.93325	8.38065e-05	0.00117441	272.857	-0.137522	0.106453	-1.32821	0.184109	0.999924	618.99	0.260417	0.185299	0.838376	0.40182	0.598891	562.943
ANO1	83.3466	-1.98404	0.465111	-4.56902	4.90012e-06	0.00129103	79.1324	-0.329878	0.277669	-1.16899	0.242406	0.514158	116.446	-0.090536	0.102018	-0.899548	0.368361	0.999278	114.338	0.466302	0.205752	2.17326	0.0297611	0.198407	96.5903	0.0896652	0.192464	0.388812	0.697415	0.897952	57.2768	-1.66002	0.340284	-4.92257	8.54133e-07	2.36093e-05	442.717	-0.119862	0.110014	-1.07472	0.282502	0.999924	272.746	-1.58148	0.178904	-8.97462	2.84324e-19	6.18013e-17	502.233
IL36RN	343.346	1.96152	0.435811	4.57309	4.80583e-06	0.00129103	5043.51	-0.0812928	0.152163	-0.524362	0.600027	0.815833	10355.4	0.197201	0.104202	1.90219	0.0571457	0.890564	4010.18	-0.91452	0.13049	-7.02351	2.16369e-12	3.11571e-10	4443.3	-0.568268	0.134359	-4.25838	2.05914e-05	0.00124568	5627.98	0.240026	0.231127	1.02506	0.305336	0.533587	140.213	0.0584396	0.0975399	0.590496	0.554858	0.999924	506.3	0.557395	0.269601	2.86006	0.00423562	0.0211823	244.613
POSTN	477.011	1.93394	0.426713	4.56811	4.92147e-06	0.00129103	38.7518	-1.39021	0.30149	-4.31192	1.6184e-05	0.000427747	322.183	0.227085	0.118074	1.87288	0.0610852	0.911404	62.1775	0.0738344	0.215706	0.387109	0.698675	0.895714	51.1055	-0.348785	0.192898	-1.9342	0.0530881	0.296887	234.683	2.19516	0.325438	6.77838	1.21534e-11	1.0617e-09	1748.94	-0.0925161	0.110413	-1.10747	0.268092	0.999924	1325.82	0.390919	0.279674	1.86559	0.0620985	0.165522	1579.63
NUP62	891.504	-1.88532	0.417384	-4.54314	5.54232e-06	0.00142482	917.508	-0.168026	0.182104	-0.916223	0.35955	0.631289	1406.85	-0.0924964	0.115086	-0.804151	0.42131	0.999278	982.706	0.0893925	0.142919	0.62058	0.534876	0.816163	918.318	-0.201386	0.142301	-1.43041	0.152598	0.488976	950.499	0.134828	0.188415	0.713041	0.47582	0.687207	1985.52	-0.0298451	0.108023	-0.282949	0.777216	0.999924	1668.94	-0.242824	0.124027	-1.94873	0.051328	0.143382	2140.05
FAM161A	154.369	-1.99125	0.451135	-4.49034	7.11095e-06	0.00179224	103.08	-0.280517	0.263002	-0.954753	0.339703	0.613198	133.085	-0.0257351	0.105349	-0.224351	0.822484	0.999278	125.739	0.261043	0.202316	1.41035	0.158436	0.496882	114.394	0.00311679	0.189151	0.144993	0.884716	0.967587	112.05	0.202856	0.298083	0.760529	0.446939	0.663865	237.006	-0.028618	0.105252	-0.293788	0.76892	0.999924	259.909	0.212337	0.147782	1.41402	0.157355	0.321281	294.879
SPRR4	624.148	1.85601	0.425533	4.443	8.87134e-06	0.00219293	703.012	2.3067	0.245247	9.97117	2.0381e-23	1.30404e-20	3341.89	0.457482	0.110976	4.11757	3.82887e-05	0.00734779	132.854	-2.21459	0.210405	-9.98489	1.77495e-23	9.33897e-21	146.021	-1.32139	0.192179	-6.67859	2.41253e-11	7.36369e-09	481.293	1.51048	0.26412	5.62077	1.90105e-08	8.25944e-07	29.5472	-0.122649	0.0578236	-2.40289	0.016266	0.990039	364.873	0.477916	0.20908	3.68764	0.000226345	0.00203398	51.57
NIPAL4	622.047	1.83509	0.439607	4.38916	1.13789e-05	0.00275971	1343.65	-0.272597	0.21465	-1.2773	0.201496	0.464656	3378.91	0.167282	0.106999	1.56496	0.117593	0.999278	1209.8	-0.571311	0.148319	-3.83886	0.000123608	0.00340918	1220.35	-0.613325	0.145584	-4.21818	2.46285e-05	0.00141801	1389.02	-0.00381436	0.258729	-0.0403781	0.967792	0.986875	651.441	0.24089	0.110327	2.16224	0.0305999	0.999924	523.461	0.0475779	0.176769	0.445722	0.655798	0.797961	567.681
PLA2G4D	128.608	1.65125	0.465028	4.37357	1.22231e-05	0.00290956	669.688	0.208565	0.255915	0.99857	0.318003	0.59238	659.129	-0.498083	0.121846	-4.11602	3.85466e-05	0.00734779	424.688	-1.3157	0.200094	-6.85021	7.37391e-12	9.98764e-10	477.561	-1.08684	0.161568	-6.83625	8.12953e-12	2.72949e-09	441.376	-1.12948	0.251013	-4.37545	1.21183e-05	0.000232192	26.5954	-0.0405974	0.054603	-0.333057	0.739091	0.999924	221.876	-0.136226	0.24066	1.27296	0.203031	0.379683	193.885
CD320	443.068	-1.84115	0.460299	-4.28697	1.81128e-05	0.00423312	80.5132	-0.466637	0.269069	-1.69995	0.0891403	0.288359	121.143	-0.00211835	0.101912	-0.0247289	0.980271	0.999278	87.5545	-0.14007	0.211061	-0.653962	0.513136	0.804551	79.5202	-0.384553	0.194221	-1.9465	0.0515949	0.294441	77.8298	-0.521171	0.308981	-1.66168	0.0965762	0.257201	173.679	0.0529311	0.0962611	0.687293	0.491898	0.999924	177.508	-0.269003	0.220951	-1.28141	0.20005	0.376079	220.443
ENSG00000288749.1	38.1486	-1.85732	0.460348	-4.26997	1.95503e-05	0.0044875	4.69235	0.280255	0.256635	1.04241	0.297222		12.9793	-0.00186628	0.0440129	0.179216	0.857768		2.15864	-0.0603779	0.101221	-0.675121	0.499599		2.12795	-0.0520919	0.0774916	-1.29101	0.1967		4.6598	0.366279	0.351194	0.903415	0.366306	0.592301	26.6318	0.0159313	0.0562256	0.495035	0.620575	0.999924	5.60756	-0.199171	0.223197	-1.37321	0.169686		9.00604
AXL	829.204	-1.75389	0.419451	-4.20177	2.64841e-05	0.0059724	799.085	-0.0599837	0.190253	-0.262497	0.792938	0.917931	950.77	-0.3534	0.118975	-2.97171	0.00296147	0.204914	880.485	0.265881	0.154725	1.77082	0.0765899	0.346324	810.311	-0.0396195	0.16537	-0.198209	0.842881	0.951068	610.633	-0.763283	0.197756	-3.81315	0.000137207	0.0017871	1774.32	0.0148397	0.107629	0.141712	0.887308	0.999924	805.535	-1.34372	0.145376	-9.30129	1.38746e-20	3.65073e-18	1441
NACAD	77.3194	-1.88148	0.463809	-4.19298	2.75316e-05	0.00610158	30.1094	-0.0304362	0.300469	-0.101334	0.919286	0.969694	42.927	0.0515605	0.0746846	0.69209	0.488881		25.6836	-0.248206	0.213155	-1.18999	0.234049	0.588421	27.0084	-0.174289	0.185018	-1.02314	0.306241	0.65921	19.7206	-0.933114	0.38078	-2.51463	0.0119157	0.0588257	55.3324	-0.0337772	0.0755173	-0.476086	0.634013	0.999924	21.8963	-0.251476	0.272631	-0.806535	0.419935	0.615117	32.2195
ATP5MC2	2750.21	1.66569	0.446549	4.17071	3.03649e-05	0.00661544	5165.03	-0.201914	0.166392	-1.19117	0.233589	0.503791	5786.69	0.0553271	0.103	0.537402	0.59099	0.999278	5256.49	-0.0795505	0.136642	-0.561272	0.574612	0.838298	5578.59	0.0315267	0.130686	0.256491	0.797571	0.934619	4550.2	-0.460568	0.178931	-2.55804	0.0105265	0.0537884	2774.27	-0.0516706	0.105791	-0.487882	0.625633	0.999924	2882.5	0.246633	0.0901973	2.76073	0.00576728	0.0268532	3437.15
XAF1	680.874	-1.75731	0.424213	-4.15639	3.23315e-05	0.00692648	261.586	-0.18844	0.274354	-0.187359	0.851379	0.941731	784.2	0.225819	0.122004	1.81086	0.0701628	0.93979	361.384	0.710787	0.200906	4.06987	4.70389e-05	0.00153212	422.843	0.832046	0.176787	5.11975	3.05943e-07	3.45279e-05	268.702	0.02449	0.37284	-0.151372	0.879682	0.94512	1004.02	-0.00598665	0.11003	-0.0348365	0.97221	0.999924	406.579	-0.453021	0.278067	-1.75927	0.0785308	0.196687	732.53
SDHA	163.529	-1.85088	0.449027	-4.14662	3.37415e-05	0.00711006	742.861	-0.52468	0.200843	-2.61227	0.00899435	0.0585739	921.497	-0.167979	0.119416	-1.40346	0.16048	0.999278	783.573	-0.281939	0.158254	-1.7934	0.0729085	0.336956	813.747	-0.236653	0.155759	-1.52793	0.126529	0.450382	621.75	-0.661998	0.245217	-2.65964	0.00782237	0.0429967	720.061	-0.0747706	0.110363	-0.679906	0.496564	0.999924	531.051	-0.0393307	0.120927	-0.337809	0.735507	0.849987	663.84
BPIFC	133.315	1.64531	0.465142	4.14252	3.43517e-05	0.00712189	642.386	0.729133	0.265548	3.18362	0.00145444	0.0155613	3144.27	0.220471	0.114728	1.86163	0.0626553	0.916888	322.761	-1.86887	0.180233	-10.2171	1.66155e-24	9.09202e-22	357.348	-1.2759	0.17876	-7.2233	5.07424e-13	2.19829e-10	770.663	1.09222	0.290084	3.74641	0.000179382	0.00223864	37.5626	-0.109989	0.0640895	-1.55647	0.119598	0.999924	223.174	0.156044	0.223423	2.61842	0.00883384	0.0376178	126.604
DGAT2	113.612	1.82892	0.45761	4.09077	4.29941e-05	0.00877215	1106.97	1.30655	0.18515	7.06937	1.55635e-12	2.4895e-10	2453.21	0.41288	0.111244	3.72362	0.00019639	0.0268069	460.951	-1.20318	0.160115	-7.48992	6.89182e-14	1.14976e-11	568.35	-0.397645	0.156259	-2.56635	0.0102774	0.121716	1167.55	1.37279	0.227603	5.99717	2.00788e-09	1.06496e-07	34.6001	0.0503891	0.0632325	0.871698	0.383373	0.999924	114.366	0.752592	0.280675	3.87495	0.000106646	0.00108	50.8738
PUDP	274.549	-1.77502	0.439248	-4.07077	4.68588e-05	0.0094113	695.946	0.0640708	0.171352	0.328822	0.74229	0.894838	831.394	-0.0792244	0.120528	-0.659484	0.509585	0.999278	707.713	0.195786	0.148989	1.29069	0.196813	0.545705	751.688	0.281069	0.142226	1.94325	0.0519854	0.295068	584.732	-0.295106	0.188079	-1.58929	0.111995	0.283344	1083.22	0.0477681	0.109212	0.438269	0.661191	0.999924	729.118	-0.308948	0.146069	-2.11001	0.0348577	0.107704	1077.6
MAP7D2	109.215	-1.82894	0.457679	-4.06669	4.76846e-05	0.00942981	67.73	-0.598026	0.293042	-2.38677	0.016997	0.0940225	57.9233	0.0364244	0.0803724	0.557442	0.577225		89.0679	0.196209	0.202349	0.949077	0.342581	0.688484	75.9218	-0.21897	0.194582	-1.29354	0.195824	0.545292	81.4512	-0.128314	0.354599	-0.773636	0.439146	0.656791	113.83	-0.0491982	0.0925239	-0.547281	0.584186	0.999924	152.26	1.07965	0.207165	4.95796	7.12377e-07	1.46359e-05	100.072
LCE1B	636.25	1.7232	0.429113	4.05676	4.97592e-05	0.00969099	699.178	2.92315	0.247179	11.7267	9.29777e-32	1.29797e-28	8117.84	0.287635	0.108425	2.65609	0.00790533	0.368787	93.8565	-0.37047	0.207776	-1.84806	0.0645931	0.316828	108.854	-0.0950202	0.191883	-0.627129	0.530575	0.812164	443.077	2.06195	0.315885	6.26095	3.82651e-10	2.38587e-08	131.727	-0.165907	0.0912367	-1.73649	0.0824773	0.999924	537.649	0.57602	0.231236	2.65223	0.00799612	0.0347511	134.168
OSBP2	251.067	1.74951	0.437719	4.026	5.67346e-05	0.0108846	88.2374	0.355982	0.266173	1.34189	0.179631	0.434658	300.694	-0.132755	0.119432	-1.12011	0.262669	0.999278	63.3722	-0.366771	0.213325	-1.73147	0.0833686	0.362947	61.976	-0.418727	0.194999	-2.2776	0.0227503	0.192889	127.791	0.938073	0.340733	2.6619	0.00777012	0.0427671	98.6815	-0.0553399	0.0902642	-0.61343	0.539592	0.999924	80.7859	0.0731705	0.275535	0.117667	0.906331	0.953942	84.0134
SCCPDH	104.046	-1.81408	0.459435	-4.02092	5.79725e-05	0.0109302	263.512	-0.0467607	0.214956	-0.400204	0.689006	0.866321	334.784	-0.000274017	0.12083	0.00395309	0.996846	0.999633	227.892	-0.27337	0.1898	-1.46474	0.142993	0.474467	259.633	0.00304617	0.174272	-0.0193049	0.984598	0.994521	230.903	-0.126724	0.23599	-0.631707	0.527578	0.729208	450.828	-0.0145208	0.110154	-0.132789	0.89436	0.999924	261.093	-0.215206	0.198171	-1.09047	0.275507	0.468063	340.411
IDE	611.446	-1.7127	0.429483	-4.01809	5.86728e-05	0.0109302	426.851	0.0298249	0.184576	0.122908	0.90218	0.962944	619.038	-0.0817387	0.121871	-0.67542	0.499409	0.999278	363.703	-0.37694	0.161424	-2.34067	0.0192492	0.151743	388.887	-0.234305	0.153832	-1.54808	0.121604	0.441417	393.144	0.157554	0.208092	0.758708	0.448027	0.664576	628.69	-0.0894473	0.110444	-0.807526	0.419364	0.999924	539.031	-0.175793	0.133915	-1.31462	0.188636	0.362435	675.259
POLR2J3	155.324	1.74783	0.450968	3.99108	6.5774e-05	0.012078	2015.6	-1.19002	0.194194	-5.95711	2.56735e-09	2.11959e-07	1820.06	0.150914	0.115593	1.32195	0.186185	0.999278	2137.76	-0.791289	0.141627	-5.4901	4.01709e-08	2.80377e-06	2466.33	-0.246502	0.142107	-1.6446	0.100052	0.402109	6.51596	0.344433	0.367115	0.848723	0.396035	0.618689	32.9638	-0.00508294	0.0628877	-0.0504874	0.959734	0.999924	121.795	0.351674	0.27948	2.16486	0.0303983	0.0969767	100.855
SDR39U1	370.249	1.65344	0.44986	3.98115	6.85827e-05	0.0122431	207.294	-0.238842	0.21103	-1.15012	0.250093	0.523921	370.962	0.131647	0.12137	1.08647	0.277272	0.999278	242.255	0.240874	0.176087	1.33131	0.183087	0.527067	234.509	0.0843699	0.167551	0.461136	0.644701	0.873657	226.632	-0.0350514	0.246508	-0.252081	0.800979	0.905036	297.391	-0.00724277	0.107906	-0.0645877	0.948502	0.999924	233.118	0.357965	0.171788	2.05064	0.0403022	0.119955	250.819
RRAD	261.91	1.72603	0.442297	3.97789	6.95308e-05	0.0122431	1012.45	-0.233393	0.223858	-0.782571	0.433879	0.696056	1637.65	0.331601	0.114131	2.90711	0.0036478	0.228132	740.129	-1.76395	0.169608	-10.4627	1.28179e-25	7.97041e-23	998.294	-0.443369	0.1441	-3.17014	0.00152364	0.0352311	991.74	-0.273146	0.278862	-0.99356	0.320437	0.547158	83.7087	-0.0203396	0.0856698	-0.216059	0.828942	0.999924	213.304	0.423015	0.264191	1.50445	0.132466	0.285285	99.4559
ENTPD6	757.749	-1.72431	0.442604	-3.98401	6.77618e-05	0.0122431	215.69	-0.238943	0.20559	-1.17583	0.239662	0.511041	354.094	-0.131639	0.121275	-1.08845	0.276394	0.999278	209.576	-0.213411	0.186795	-1.14033	0.254149	0.609103	228.368	-0.073074	0.166653	-0.460224	0.645355	0.87379	184.333	-0.148711	0.272959	-0.619344	0.53569	0.735433	489.079	-0.0590226	0.109887	-0.55653	0.577848	0.999924	393.351	0.22013	0.165432	1.33925	0.180488	0.352239	416.092
OVOL1	216.443	1.63032	0.458672	3.94661	7.92671e-05	0.0137689	2764.24	0.705087	0.24713	3.03004	0.00244522	0.0226957	4189.85	-0.170251	0.114031	-1.54419	0.122541	0.999278	1618.64	-0.748609	0.174459	-4.28372	1.83797e-05	0.000674087	1760.76	-0.627523	0.152589	-4.21012	2.55231e-05	0.00144023	2011.89	0.10129	0.277438	0.519048	0.603727	0.784294	98.5106	-0.185039	0.0875393	-2.32958	0.0198283	0.999924	548.829	0.203586	0.245792	2.64441	0.00818325	0.0354308	332.332
MYPOP	64.1911	-1.7752	0.465126	-3.93355	8.37003e-05	0.0143451	253.944	0.026142	0.207093	0.116705	0.907094	0.964435	403.675	0.0373972	0.122035	0.306484	0.759236	0.999278	230.024	-0.230578	0.172954	-1.36925	0.170921	0.513325	250.146	-0.0922591	0.168588	-0.609703	0.542059	0.819964	287.18	0.508079	0.22316	2.26414	0.0235652	0.0966754	288.213	-0.0151976	0.107734	-0.142373	0.886786	0.999924	231.886	0.0929	0.186872	0.402104	0.687607	0.81929	250.737
SPRR2A	960.811	1.65365	0.431587	3.91867	8.90405e-05	0.014864	1116.4	-1.76356	0.18394	-9.4494	3.4079e-21	1.68812e-18	3916.72	0.335691	0.109225	3.09427	0.00197299	0.149314	1633.34	0.158562	0.145938	1.16548	0.243826	0.600349	1385.54	-0.567247	0.13345	-4.2267	2.37147e-05	0.00138124	1909.45	0.558936	0.278688	2.10857	0.0349815	0.128576	451.878	0.0568452	0.110065	0.497469	0.618858	0.999924	1651.93	0.667402	0.256882	3.13211	0.00173557	0.010458	541.652
PCBP4	1134.66	1.64841	0.425894	3.92061	8.83264e-05	0.014864	918.088	-0.57666	0.184298	-3.13298	0.00173042	0.0176222	1384.43	0.157382	0.115257	1.36604	0.171926	0.999278	1079.48	0.0601025	0.148322	0.404093	0.686145	0.89203	1151.76	0.150085	0.141411	1.03558	0.300397	0.653651	1064.43	-0.0218829	0.185918	-0.156932	0.875299	0.9427	835.308	0.186947	0.109183	1.75161	0.0798417	0.999924	779.777	0.44635	0.13983	3.16192	0.00156731	0.00959838	843.088
UHRF1	352.475	-1.65643	0.43567	-3.89381	9.86818e-05	0.0161781	47.9417	-0.83488	0.293286	-2.87292	0.00406692	0.0326801	146.242	-0.0884376	0.0977623	-1.08473	0.278041	0.999278	57.5798	-0.175658	0.216414	-0.836471	0.40289	0.736615	59.7861	-0.0843776	0.189255	-0.396054	0.692065	0.895445	39.0801	-0.879129	0.356816	-2.77698	0.00548657	0.032819	696.091	-0.15312	0.110342	-1.28815	0.197694	0.999924	187.198	-1.25917	0.21936	-5.7032	1.17581e-08	3.70911e-07	285.521
LGALS1	3510.79	-1.60571	0.412675	-3.89198	9.94296e-05	0.0161781	2805.16	-1.53718	0.169462	-8.99868	2.28456e-19	9.23202e-17	2731.9	-0.25542	0.116441	-2.19409	0.0282286	0.704291	4213.5	0.273771	0.148488	1.92658	0.0540316	0.285167	3621.33	-0.257331	0.148003	-1.68785	0.0914407	0.385452	2397.35	-2.23632	0.196711	-11.3029	1.26895e-29	1.59458e-26	4331.35	0.154443	0.105781	1.45389	0.145978	0.999924	1189.7	-1.2494	0.218665	-5.6675	1.449e-08	4.50873e-07	2666.08
ZSCAN29	524.321	-1.6306	0.427114	-3.8567	0.000114926	0.0184658	458.25	0.0997361	0.194075	0.49068	0.623653	0.8306	691.935	-0.104441	0.121167	-0.861834	0.388779	0.999278	440.081	0.0441771	0.165038	0.249815	0.80273	0.940023	445.789	-0.029951	0.154957	-0.227943	0.81969	0.942843	442.493	0.17104	0.211609	0.788107	0.430634	0.649748	865.227	-0.128186	0.110173	-1.1462	0.251711	0.999924	687.909	0.192604	0.139799	1.38185	0.167018	0.334661	784.673
XPA	140.291	-1.70658	0.449374	-3.84237	0.000121854	0.0192771	264.353	-0.0998279	0.209736	-0.435069	0.663512	0.85259	331.038	0.0115259	0.120746	0.0895224	0.928667	0.999278	275.315	0.0565967	0.169414	0.367209	0.713463	0.902065	251.188	-0.253301	0.1658	-1.48654	0.137136	0.466972	275.301	0.362552	0.21314	1.72487	0.0845503	0.236509	324.453	-0.197754	0.108607	-1.82391	0.0681661	0.999924	313.525	0.0166803	0.169776	0.0740112	0.941001	0.971444	395.278
SLC46A1	91.9071	-1.72861	0.459484	-3.84012	0.000122975	0.0192771	52.1725	0.530568	0.283493	1.84265	0.0653795	0.237682	44.8651	-0.0970702	0.0757469	-1.31198	0.189526		49.2101	0.302076	0.216786	1.29277	0.196092	0.544888	39.1193	-0.069406	0.192485	-0.494929	0.62065	0.864124	36.5912	-0.016466	0.345138	-0.0909023	0.92757	0.969249	113.659	0.00661618	0.0933603	0.0748688	0.940319	0.999924	70.1879	-0.233669	0.224801	-0.989306	0.322513	0.520561	120.293
TCHH	92.7821	1.69088	0.461227	3.83068	0.000127787	0.0194754	83.4162	1.78713	0.267603	6.52764	6.68121e-11	7.95323e-09	101.517	-0.013698	0.0984166	-0.162092	0.871234	0.999278	23.8229	-0.148994	0.204778	-0.750006	0.453251	0.770051	30.0607	0.0434276	0.186343	0.0446895	0.964355	0.990768	67.6875	1.43914	0.350479	3.86461	0.000111266	0.00150218	10.4786	-0.00309571	0.0384554	-0.131159	0.89565		25.432	0.481734	0.280579	1.57566	0.115104	0.258008	16.6747
NUDCD2	469.532	-1.63366	0.440853	-3.82877	0.000128786	0.0194754	1045.16	-0.467335	0.196326	-2.38248	0.0171966	0.0947407	1712.86	-0.101133	0.116852	-0.869755	0.384434	0.999278	1147.55	-0.102307	0.159377	-0.680033	0.496483	0.79548	1160.55	-0.105167	0.167152	-0.643535	0.519877	0.806389	1001.39	0.0116164	0.184883	0.0317776	0.974649	0.98931	1807.08	-0.024364	0.107331	-0.230335	0.817831	0.999924	1203.96	-0.0850931	0.101394	-0.847376	0.396785	0.594148	1495.51
HSPB1	4981.01	1.58882	0.422202	3.82972	0.000128287	0.0194754	22803.8	-0.519662	0.177448	-2.88845	0.00387142	0.0316221	34464	0.318204	0.106815	2.9869	0.0028182	0.198159	20727.7	-0.851833	0.137772	-6.16708	6.95635e-10	6.70161e-08	26928.2	0.0403623	0.14328	0.314181	0.753384	0.919494	29935.5	0.358702	0.176654	2.04709	0.0406489	0.14259	3712.08	0.161885	0.104905	1.54356	0.122695	0.999924	6152.97	0.544394	0.279558	2.05829	0.0395618	0.118268	3693.41
NRF1	71.821	-1.71204	0.463136	-3.80325	0.000142811	0.0213452	65.2507	0.353002	0.269273	1.33269	0.182633	0.437977	136.765	0.0106882	0.104836	0.11734	0.90659	0.999278	59.7021	0.137673	0.213741	0.644296	0.519384	0.808508	56.4171	0.0106848	0.195052	0.0991002	0.921059	0.977442	54.8746	0.362759	0.314779	1.12948	0.258695	0.484148	127.204	-0.0168454	0.094998	-0.154615	0.877125	0.999924	100.388	-0.0577084	0.224885	-0.249109	0.803277	0.893934	126.419
IFIT3	1023.6	-1.59023	0.425615	-3.79838	0.000145645	0.0215186	930.686	-0.314687	0.21624	-1.35663	0.174899	0.427939	2770.28	0.0305628	0.0904612	0.140451	0.888304	0.999278	1233.58	0.467895	0.154711	3.0303	0.00244312	0.0361708	1359.76	0.498367	0.140816	3.49986	0.000465508	0.0147796	932.295	0.126761	0.331444	-0.291476	0.770687	0.889309	2682.66	-0.0601971	0.106048	-0.567413	0.570433	0.999924	1051.96	-0.398759	0.27822	-1.42254	0.15487	0.317966	1848.87
CLIP3	23.9885	-1.26639	0.431491	-3.78643	0.000152827	0.0221628	15.1806	0.69684	0.305552	2.10106	0.0356358	0.158615	41.6689	0.0674569	0.0680838	1.33625	0.181468		10.25	0.164026	0.180493	0.945387	0.344462		9.82673	0.0881291	0.144537	0.59586	0.551269		9.90159	-0.0912766	0.380741	-0.285533	0.775236	0.891652	12.2063	0.0153078	0.0409895	0.298628	0.765224		2.72855	0.0445935	0.201043	0.195186	0.845247		3.50032
AP1S1	1389.43	1.59111	0.432578	3.78513	0.000153631	0.0221628	631.707	-0.162339	0.203221	-0.849421	0.395647	0.665577	1007.03	0.041923	0.119677	0.345164	0.729971	0.999278	704.348	0.211088	0.156037	1.36001	0.173827	0.51628	788.535	0.437363	0.147254	2.95853	0.0030911	0.0571023	654.993	0.0261424	0.225134	0.0721433	0.942488	0.976088	1205.14	0.259977	0.110412	2.37659	0.0174736	0.996852	1096.23	-0.0547211	0.111416	-0.474906	0.634854	0.782999	1306.12
MPZL2	7300.03	1.48025	0.432339	3.78263	0.000155177	0.0221628	11905.7	0.0626596	0.153415	0.382438	0.702137	0.873533	17066.3	0.0697658	0.101661	0.686011	0.492706	0.999278	11192.8	-0.0812296	0.126085	-0.682391	0.494992	0.795165	11554.1	-0.0497244	0.132738	-0.418504	0.675578	0.88701	8298.18	-0.777086	0.165087	-4.71606	2.40457e-06	5.77663e-05	9125.24	0.295901	0.108575	2.80468	0.00503666	0.575937	4616.14	0.153812	0.110798	1.37733	0.16841	0.336731	5214.89
KIF3A	702.346	-1.60662	0.431544	-3.77759	0.000158356	0.0223683	754.412	0.550326	0.192231	2.90803	0.00363717	0.0302395	1114.53	0.0888042	0.117882	0.752183	0.451941	0.999278	691.095	0.362864	0.155355	2.37699	0.0174543	0.143773	694.887	0.270474	0.156043	1.76347	0.077822	0.361446	779.265	0.661529	0.232469	2.90549	0.00366673	0.0244589	1347.93	0.166149	0.108443	1.53663	0.124385	0.999924	1354.2	0.330818	0.152344	2.14446	0.0319964	0.101007	1404.68
GJB2	2145.8	1.57747	0.429106	3.75655	0.000172269	0.024027	10868	-1.38701	0.217496	-6.36685	1.92945e-10	2.08652e-08	7526.27	0.11495	0.102262	1.26084	0.207367	0.999278	11898.9	-0.80306	0.13899	-5.71944	1.06875e-08	8.12247e-07	14130.7	-0.235075	0.142521	-1.61136	0.107101	0.415714	10022.1	-1.55664	0.21211	-7.30703	2.73102e-13	3.35443e-11	5171.44	0.391049	0.104761	3.71293	0.000204876	0.0770449	5890.43	0.403045	0.14457	3.24057	0.00119291	0.00776085	5520.05
IFI35	405.877	-1.66095	0.445648	-3.75428	0.000173838	0.024027	52.9143	0.191255	0.279204	0.611664	0.54076	0.777541	70.1184	-0.0302852	0.0863786	-0.437171	0.661987		62.0497	0.438829	0.21595	1.94314	0.0519994	0.278578	49.8227	-0.00383294	0.193939	-0.188773	0.850271	0.954444	47.0127	-0.192548	0.334399	-0.731697	0.464354	0.677041	206.022	-0.0933484	0.103733	-0.880748	0.378455	0.999924	109.198	-0.740448	0.208516	-3.54762	0.000388735	0.00316689	199.033
ZG16B	33.0286	1.64588	0.454453	3.75079	0.000176276	0.0241049	36.265	-0.308446	0.289611	-1.08949	0.275938	0.55202	49.1735	0.0668319	0.0762114	0.957684	0.338222		54.3793	0.492838	0.214504	2.25364	0.0242188	0.175107	55.7243	0.401004	0.195171	1.97557	0.0482035	0.285177	48.9381	0.475027	0.324528	1.35694	0.174801	0.378519	12.799	0.031794	0.0413485	0.910364	0.36263		9.35453	0.419169	0.247026	2.03489	0.0418616	0.12337	10.1758
CISD1	574.984	-1.57413	0.425238	-3.73692	0.000186289	0.0249547	1107.8	0.0965814	0.162503	0.584914	0.558606	0.788463	1322.62	0.0386201	0.116436	0.328997	0.742158	0.999278	1083.65	0.0868682	0.138966	0.620917	0.534654	0.816163	1081.76	0.00549766	0.139036	0.0368888	0.970574	0.991335	1055.64	0.136705	0.190165	0.698564	0.484825	0.694824	1694.15	0.018266	0.107558	0.169118	0.865704	0.999924	1517.16	-0.0816381	0.0910008	-0.894792	0.370898	0.570069	1890.31
MLH3	367.806	-1.62171	0.452983	-3.7368	0.000186374	0.0249547	200.122	-0.433468	0.223612	-1.93983	0.0524003	0.206557	248.949	-0.0608599	0.116868	-0.508689	0.61097	0.999278	196.58	-0.381286	0.185438	-2.03851	0.0414987	0.245161	220.186	-0.109283	0.172858	-0.612921	0.539929	0.819257	207.038	0.0368491	0.242288	0.154501	0.877215	0.943765	304.027	0.0194501	0.107263	0.203171	0.839002	0.999924	272.463	-0.0320472	0.161205	-0.226244	0.821012	0.905008	305.584
KRT6C	2874.42	1.50412	0.444575	3.73191	0.000190035	0.0251826	4397.84	-2.19416	0.238258	-9.09859	9.15128e-20	3.79803e-17	8404.18	0.368762	0.107295	3.43318	0.000596544	0.0625407	4380.53	-1.91465	0.183343	-10.4314	1.78166e-25	1.0597e-22	5404.19	-0.763338	0.143429	-5.05945	4.20461e-07	4.45106e-05	7500.34	0.459679	0.245957	2.20078	0.0277513	0.109056	1605.51	-0.495765	0.109751	-4.48636	7.24513e-06	0.00620807	3483.93	0.236961	0.278088	1.84367	0.065231	0.171215	2522.15
C4orf48	172.314	-1.66509	0.461261	-3.69677	0.000218357	0.0286404	97.1194	-0.114649	0.240457	-0.460984	0.64481	0.841195	112.91	-0.0131308	0.0967698	-0.21574	0.82919	0.999278	97.4965	-0.0427728	0.205106	-0.201979	0.839933	0.952148	92.5452	-0.218656	0.188696	-1.146	0.251794	0.604866	99.8675	-0.112376	0.268805	-0.43472	0.663766	0.824835	124.469	0.101859	0.0942149	1.17499	0.239998	0.999924	140.872	0.307003	0.230052	1.44034	0.149771	0.30983	147.343
WFDC21P	151.752	1.58409	0.454298	3.67694	0.000236045	0.0306477	333.865	-0.151901	0.190415	-0.759899	0.447315	0.705088	2233.98	-0.0135597	0.0950432	-0.523367	0.600719	0.999278	273.402	-0.620359	0.195643	-3.13643	0.0017102	0.0277857	300.021	-0.46619	0.16946	-2.80705	0.00499976	0.0798999	935.709	2.08292	0.285592	7.47189	7.90507e-14	1.07843e-11	7.71103	0.00495269	0.0310931	0.144635	0.884999		23.1747	0.775153	0.251264	3.08533	0.00203324	0.0119111	4.85587
SLC39A2	41.8812	1.48488	0.458578	3.66388	0.000248421	0.0316159	805.039	-0.961066	0.226619	-4.06521	4.79901e-05	0.00104678	895.466	0.433811	0.120426	3.59441	0.000325133	0.0366799	895.743	-0.545223	0.150662	-3.61067	0.00030541	0.00704554	878.609	-0.715581	0.141722	-5.08662	3.64502e-07	4.04567e-05	1397.44	0.845268	0.271855	3.31128	0.000928709	0.00846618	7.07513	-0.0200653	0.0317852	-0.848323	0.396258		27.862	0.677304	0.265971	3.56484	0.000364079	0.00299532	9.47336
SPRR2E	2442.22	1.53958	0.434605	3.6647	0.000247626	0.0316159	7254.12	-0.251325	0.209012	-0.970342	0.331876	0.605771	67800.6	0.386286	0.103845	3.76466	0.000166778	0.0233917	5135.02	-2.62051	0.156735	-16.6876	1.61461e-62	3.68131e-59	5895.45	-1.51456	0.143545	-10.5006	8.58739e-26	1.04844e-22	16110.5	1.40731	0.262224	5.28593	1.25066e-07	4.36555e-06	669.692	-0.411781	0.110142	-3.93721	8.24359e-05	0.0457017	3693.91	0.289266	0.234794	2.4748	0.0133313	0.051678	1710.24
SPDL1	3195.61	-1.57245	0.427847	-3.65249	0.000259715	0.0327291	390.897	-0.126189	0.23308	-0.414462	0.678536	0.860057	683.794	-0.0539447	0.121283	-0.444081	0.656984	0.999278	462.441	0.391366	0.171673	2.38819	0.0169318	0.141675	448.085	0.228999	0.159684	1.54524	0.122288	0.441802	387.258	0.192232	0.246619	0.898819	0.368749	0.594205	1398.68	0.0866385	0.108437	0.797326	0.425262	0.999924	1250.53	-0.487571	0.140025	-3.4685	0.000523368	0.00401508	1697.89
SMAD4	404.588	-1.55199	0.428298	-3.63212	0.000281099	0.03508	850.23	-0.0921525	0.207028	-0.433598	0.66458	0.852809	1317.68	-0.182467	0.11948	-1.55216	0.120625	0.999278	861.426	-0.0136671	0.144953	-0.109226	0.913023	0.976431	869.165	-0.0385304	0.145417	-0.261368	0.793809	0.933401	714.615	-0.183332	0.219844	-0.784585	0.432697	0.651375	1123.18	-0.0969238	0.109658	-0.864835	0.387129	0.999924	874.587	-0.165644	0.107015	-1.53287	0.125309	0.274042	1024.35
IL1RN	11709.5	1.47226	0.408312	3.61557	0.000299689	0.0368555	27181.7	-0.40469	0.2017	-1.97002	0.0488361	0.197453	35275	-0.217095	0.105439	-2.07209	0.0382567	0.793672	27391.2	-0.296309	0.149947	-1.95004	0.0511718	0.275929	30020.5	-0.091475	0.132262	-0.689976	0.490209	0.791537	27270.8	-0.434279	0.224101	-1.92885	0.0537496	0.173084	5516.39	0.174278	0.106251	1.61774	0.105719	0.999924	7127.99	0.0989734	0.254883	0.526558	0.598501	0.757687	8346.28
BLMH	426.949	1.46345	0.455239	3.61193	0.000303927	0.0368555	571.221	0.0934893	0.187051	0.437983	0.661399	0.851407	542.587	-0.188919	0.122279	-1.55135	0.120818	0.999278	536.092	0.00231056	0.158811	0.018958	0.984875	0.994142	528.74	-0.103268	0.155514	-0.659162	0.509792	0.801886	470.89	-0.157112	0.20485	-0.794916	0.426663	0.646084	425.022	0.0582835	0.109947	0.531603	0.595001	0.999924	534.442	-0.490818	0.1887	-2.62689	0.00861703	0.036862	758.468
NRK	120.412	1.62194	0.454579	3.61334	0.000302281	0.0368555	272.199	1.83422	0.258119	7.25953	3.88441e-13	7.02871e-11	199.293	-0.0218159	0.112616	-0.218235	0.827246	0.999278	126.5	0.545352	0.203086	2.8532	0.00432817	0.0553359	110.791	0.234175	0.189878	1.41896	0.155911	0.492679	83.9807	0.0141099	0.341028	0.201945	0.839959	0.924853	74.3683	0.0123296	0.0812819	0.174513	0.861463	0.999924	42.5682	-0.180442	0.271724	-0.627731	0.53018	0.706059	54.8027
MOCS2	352.894	-1.54282	0.429992	-3.60718	0.000309549	0.0371777	675.553	0.182144	0.195015	0.932364	0.351149	0.623801	841.862	0.100187	0.120033	0.834411	0.40405	0.999278	689.341	0.305296	0.159583	1.92683	0.0540004	0.285167	707.419	0.287201	0.147634	1.95511	0.0505705	0.292007	532.879	-0.186297	0.219952	-0.848077	0.396395	0.618818	1202.11	-0.0597864	0.108835	-0.545676	0.585289	0.999924	998.87	-0.409117	0.107051	-3.83213	0.000127038	0.00124857	1385.7
SDCBP2	405.605	1.53246	0.431761	3.60415	0.000313177	0.0371777	1727.37	-0.0369737	0.197822	-0.216864	0.828314	0.932761	5713.75	0.13277	0.11046	1.17899	0.238401	0.999278	1392.34	-0.716291	0.147017	-4.86931	1.11989e-06	5.93805e-05	1612.78	-0.235066	0.130899	-1.77541	0.0758303	0.356708	2333.62	0.929113	0.262928	3.44956	0.000561503	0.00564475	303.563	0.0107786	0.10453	0.123284	0.901882	0.999924	563.11	0.437702	0.268703	2.0963	0.0360557	0.110247	346.104
MT-TV	739.783	1.44049	0.444586	3.60243	0.000315262	0.0371777	1805.75	-1.21199	0.266172	-4.05465	5.021e-05	0.00109056	2012.62	0.3619	0.119762	3.10274	0.00191741	0.148514	2334.15	-0.0579777	0.156223	-0.195252	0.845195	0.954261	2152.47	-0.32663	0.163548	-1.74063	0.0817481	0.369642	1693.43	-2.00167	0.244078	-8.08926	6.00293e-16	1.14028e-13	111.143	0.00949132	0.0864098	0.247781	0.804304	0.999924	159.638	0.446279	0.225811	2.00969	0.0444637	0.128494	152.193
HMOX1	943.682	1.49253	0.417532	3.59838	0.000320209	0.0374178	1486.05	2.25261	0.239854	9.57787	9.90682e-22	5.43318e-19	12500.5	0.141204	0.10939	1.21926	0.222745	0.999278	304.807	-0.57832	0.197149	-3.36413	0.000767867	0.0149211	321.163	-1.14247	0.188703	-6.18265	6.30353e-10	1.41094e-07	2366.27	2.60125	0.305456	8.18039	2.82936e-16	5.63664e-14	346.256	-0.0760301	0.107452	-0.653402	0.513497	0.999924	1619.79	0.531637	0.25749	2.74986	0.00596206	0.0275982	648.144
LY6D	236.123	1.46903	0.458283	3.59022	0.000330395	0.0381149	4024.72	-0.699538	0.214748	-3.26355	0.00110027	0.0125061	7197.22	0.257722	0.104187	2.47683	0.0132553	0.481039	3492.27	-1.28016	0.158466	-8.16551	3.2009e-16	7.1784e-14	4313.31	-0.430751	0.147846	-2.94126	0.00326876	0.0589347	3821.85	-0.968598	0.235157	-4.09215	4.27383e-05	0.000666196	125.426	-0.23706	0.0939725	-2.65526	0.00792485	0.755847	264.781	0.558379	0.274768	2.55365	0.0106599	0.0435753	120.7
CCDC92	160.191	-1.57764	0.45251	-3.58888	0.000332104	0.0381149	324.152	0.164767	0.200503	0.844364	0.398466	0.667572	336.749	0.0692488	0.12115	0.571839	0.567431	0.999278	303.236	0.0226737	0.179686	0.145343	0.88444	0.968788	308.101	-0.0112248	0.169154	-0.0573382	0.954276	0.988197	290.738	-0.401229	0.238763	-1.67592	0.0937535	0.252774	289.199	-0.0383831	0.107045	-0.363516	0.716219	0.999924	180.245	0.149787	0.201177	0.691773	0.48908	0.675311	220.869
EVC2	69.3765	-1.58771	0.464889	-3.5811	0.000342149	0.0389203	137.005	-0.364893	0.223811	-1.51121	0.130735	0.361855	136.796	-0.0252108	0.10617	-0.235472	0.813842	0.999278	153.697	0.0715661	0.192762	0.550762	0.581797	0.841835	153.742	0.0095145	0.180844	0.205636	0.837076	0.949327	116.112	-0.998659	0.268784	-3.5924	0.000327641	0.0036381	128.254	-0.0427183	0.0957417	-0.425725	0.670308	0.999924	142.292	-0.3687	0.199347	-1.88538	0.0593781	0.159894	165.525
ALG8	220.985	-1.55961	0.442443	-3.56495	0.000363924	0.0406772	365.85	0.209744	0.184774	1.10822	0.267769	0.543393	577.18	0.0566377	0.121968	0.464363	0.642387	0.999278	344.173	0.0999556	0.160534	0.609374	0.542277	0.821795	376.127	0.262041	0.154149	1.68478	0.0920319	0.386005	327.238	0.14661	0.204475	0.682934	0.494649	0.702843	741.303	0.0145317	0.110277	0.12565	0.900009	0.999924	625.781	0.0906927	0.142737	0.657899	0.510603	0.690921	737.865
TMEM143	94.6853	1.55749	0.46358	3.56602	0.000362445	0.0406772	52.287	0.100894	0.294094	0.143119	0.886196	0.95632	72.8607	0.146541	0.0889052	1.66102	0.0967091		55.2835	0.268034	0.214661	1.24828	0.211929	0.564599	49.7231	0.0219239	0.194703	0.0825726	0.934191	0.982669	36.3168	-0.744509	0.36245	-2.2279	0.025887	0.103472	39.6673	0.0292535	0.0675025	0.440341	0.65969	0.999924	27.7087	-0.000899579	0.278712	-0.138653	0.889724	0.946389	36.4088
CRCT1	4345.86	1.46789	0.417747	3.55339	0.000380297	0.0421408	29779.4	1.19401	0.221047	5.52757	3.2469e-08	2.02681e-06	99769.5	-0.0951568	0.107417	-0.938899	0.347783	0.999278	14095.6	-0.766625	0.158955	-4.79881	1.59609e-06	8.02738e-05	13612.2	-1.1261	0.129675	-8.65878	4.76854e-18	3.0496e-15	29178	0.952813	0.30436	3.0061	0.0026462	0.0189598	1812.07	-0.388527	0.107576	-3.60589	0.00031109	0.0998674	10490.2	0.504259	0.238904	2.95967	0.00307967	0.0166087	3186.67
NCAPH	468.495	-1.50682	0.426805	-3.54517	0.000392363	0.0431062	189.565	-0.269894	0.239571	-0.925356	0.354781	0.626929	280.815	-0.0699597	0.118495	-0.578777	0.56274	0.999278	231.896	0.28801	0.195901	1.65951	0.0970136	0.392386	203.952	-0.0512253	0.181809	-0.0831577	0.933726	0.982628	181.673	-0.161376	0.30442	-0.383026	0.701701	0.848607	850.226	-0.00483642	0.110014	-0.0426268	0.965999	0.999924	664.694	-1.12967	0.148594	-7.57298	3.64766e-14	3.64718e-12	978.125
PLCB4	31.6802	-1.46094	0.458314	-3.5351	0.000407624	0.0444034	83.8012	0.687963	0.263114	2.56408	0.010345	0.0648327	77.7888	0.0377051	0.091481	0.424309	0.67134		70.2232	0.294035	0.212785	1.33619	0.181487	0.525289	65.5002	0.126009	0.195042	0.63924	0.522667	0.807851	81.2812	0.835675	0.292566	2.83117	0.00463788	0.0290396	111.556	-0.0953288	0.0928592	-1.02181	0.306869	0.999924	153.4	-0.3179	0.202278	-1.55852	0.11911	0.264498	192.408
HEATR3	563.91	-1.4911	0.439502	-3.52379	0.000425416	0.0459521	350.02	0.173565	0.193036	0.87165	0.383399	0.654819	510.567	-0.0347715	0.122257	-0.287387	0.773816	0.999278	318.697	-0.0111003	0.17299	-0.0782725	0.937611	0.983736	337.568	0.0642087	0.162962	0.361588	0.71766	0.904398	310.925	0.292006	0.209612	1.35028	0.176927	0.381275	905.297	-0.0839375	0.109907	-0.757389	0.448817	0.999924	684.976	-0.13235	0.124138	-1.07395	0.282844	0.476519	859.19
CLDN1	3245.03	1.45065	0.413014	3.52093	0.000430041	0.0460646	11872	0.471718	0.190751	2.47873	0.0131852	0.0776645	16325.7	0.0651997	0.0996887	0.651997	0.514403	0.999278	11464.3	0.419815	0.150759	2.82174	0.00477634	0.0591851	12024.9	0.407476	0.159451	2.54048	0.01107	0.127068	13484.2	0.948086	0.182959	5.20548	1.935e-07	6.28434e-06	2728.13	0.526514	0.10861	4.88293	1.04519e-06	0.00152854	4872.81	1.31925	0.268018	4.72137	2.34263e-06	4.12864e-05	3033.6
EPPK1	915.601	1.45752	0.426496	3.51384	0.000441681	0.0469204	1341.19	-0.0489699	0.192848	-0.217987	0.82744	0.932614	2476.87	0.267284	0.111574	2.39588	0.0165805	0.54641	1085.17	-0.734005	0.17556	-4.24646	2.17173e-05	0.000775698	1747.68	0.517066	0.166849	3.08538	0.00203291	0.0432785	1752.43	0.745418	0.288177	2.55293	0.0106821	0.0543459	646.813	-0.0429747	0.110349	-0.323073	0.74664	0.999924	564.158	0.576634	0.215495	2.65755	0.00787104	0.0343368	412.251
TUBD1	110.914	-1.56644	0.462072	-3.50933	0.000449232	0.0473314	129.366	0.36615	0.237051	1.53009	0.125994	0.354258	148.958	-0.0473053	0.107735	-0.432408	0.665445	0.999278	97.9054	-0.294815	0.203643	-1.45413	0.145911	0.479674	102.87	-0.251028	0.189157	-1.39505	0.163002	0.501402	108.305	0.245236	0.278165	0.87709	0.380438	0.604967	106.372	0.0453208	0.0913243	0.512975	0.607969	0.999924	100.756	-0.293922	0.200214	-1.45194	0.146518	0.305332	118.522
LYPD3	907.165	1.40931	0.448461	3.50687	0.000453408	0.047383	8353.12	-0.415501	0.175602	-2.39456	0.0166404	0.0924492	13246.6	0.328774	0.100847	3.26349	0.00110048	0.0959825	7817.34	-0.546943	0.137912	-3.96211	7.42897e-05	0.00226849	9186.08	-0.0351606	0.128264	-0.253093	0.800197	0.935385	13491.5	1.01757	0.186934	5.46401	4.65502e-08	1.82799e-06	1353.51	-0.1976	0.110046	-1.96678	0.0492083	0.999924	3366.18	0.550473	0.280793	3.08505	0.00203518	0.011914	2192.27
RPS3	57547.4	1.46634	0.426783	3.50205	0.000461701	0.0478605	40326.7	0.0745348	0.162716	0.516225	0.605697	0.819335	60148.9	0.274474	0.0968347	2.83426	0.00459316	0.256303	39414	0.0575227	0.14534	0.46848	0.639442	0.870404	45258.1	0.366873	0.13894	2.70652	0.00679921	0.0964239	37884.6	-0.069488	0.187149	-0.334134	0.738279	0.870544	39670.9	0.0157337	0.0870398	0.17321	0.862487	0.999924	33975.2	0.0631502	0.0854791	0.739175	0.459801	0.650952	41012.8
ABCA12	797.535	1.45252	0.442458	3.48611	0.000490104	0.0503983	4220.29	0.208424	0.218503	1.07998	0.28015	0.556603	5541.96	0.0581349	0.106491	0.534643	0.592897	0.999278	3397.54	-0.453494	0.144463	-3.13672	0.00170848	0.0277857	3515.22	-0.417035	0.13119	-3.16328	0.00156002	0.0356918	4488.78	0.510312	0.261759	2.05147	0.0402214	0.141668	503.459	-0.0503078	0.10881	-0.410007	0.681801	0.999924	1454.43	0.458969	0.278024	2.63869	0.00832273	0.0358794	996.838
KDM8	125.245	1.51901	0.458088	3.47895	0.000503382	0.0504857	9.32211	-0.0987184	0.292834	-0.423338	0.672049	0.856559	21.5091	-0.00854193	0.0543554	-0.184695	0.853468		13.8557	0.244285	0.192359	1.07913	0.280531	0.636639	10.9001	0.0494858	0.157091	0.266348	0.789971		8.45611	0.31277	0.380255	0.92118	0.356956	0.584117	33.5756	0.0231201	0.0607018	0.22157	0.824649	0.999924	26.0513	0.292168	0.280079	1.12668	0.259879	0.449671	30.5164
USP18	452.213	-1.60038	0.450241	-3.47577	0.000509386	0.0504857	70.6927	0.3024	0.305117	1.76064	0.0782995	0.266253	151.411	0.0960591	0.103883	0.796923	0.425496	0.999278	87.7828	0.600653	0.216706	3.53483	0.000408037	0.00894543	91.5035	0.546937	0.194938	3.49278	0.00047802	0.0149996	79.7581	0.253249	0.344687	0.699315	0.484355	0.694679	164.534	0.0818554	0.0947706	1.14346	0.252846	0.999924	123.066	-0.192728	0.280706	-0.886227	0.375495	0.574309	204.659
CBX6	1407.55	-1.46342	0.430199	-3.47702	0.000507014	0.0504857	1208.53	-0.149219	0.201107	-0.895245	0.370656	0.641823	2499.26	-0.0453504	0.109539	-0.413782	0.679034	0.999278	1351.29	0.225783	0.150397	1.44678	0.147958	0.482609	1676.61	0.665382	0.143876	4.52812	5.95105e-06	0.000439135	1743.4	0.806032	0.202236	3.80273	0.000143112	0.00185399	3181.37	-0.120679	0.105916	-1.16055	0.245824	0.999924	1963.73	0.280765	0.120706	2.31065	0.0208521	0.072764	2251.87
SLC9A7	285.784	-1.51893	0.443502	-3.47678	0.000507477	0.0504857	664.752	0.71774	0.187488	3.76529	0.000166353	0.00297383	495.378	-0.0531681	0.122278	-0.433057	0.664973	0.999278	583.255	0.458624	0.152111	3.00132	0.0026881	0.0389135	581.902	0.3558	0.151825	2.30158	0.0213591	0.186483	407.677	-0.363634	0.233594	-1.59932	0.10975	0.279569	371.12	0.0835923	0.109059	0.762154	0.445968	0.999924	283.89	-0.102253	0.184666	-0.58909	0.555801	0.725997	422.598
NDUFB11	990.913	-1.48884	0.42873	-3.47514	0.000510592	0.0504857	845.297	0.149956	0.166234	0.917222	0.359027	0.63073	1003.85	0.0502381	0.118361	0.424574	0.671147	0.999278	747.2	-0.178361	0.148257	-1.18222	0.23712	0.591448	832.005	0.0820243	0.137836	0.616052	0.53786	0.817411	816.627	0.264191	0.180492	1.47628	0.139869	0.328621	744.457	-0.0914838	0.110199	-0.829997	0.40654	0.999924	728.687	0.443772	0.14409	3.10827	0.00188185	0.0111778	764.93
ADCY1	24.1277	-1.24559	0.43756	-3.46962	0.0005212	0.0511412	27.3453	0.881165	0.305695	2.81798	0.00483271	0.0371986	50.3329	-0.00516773	0.077553	-0.169081	0.865733		10.807	-0.196759	0.168216	-1.54621	0.122053		12.9714	-0.0867303	0.161212	-0.688117	0.491379	0.792181	12.9987	0.10058	0.382491	0.0879901	0.929885	0.97035	29.3039	-0.0380968	0.0590228	-0.670798	0.502349	0.999924	33.4927	0.820944	0.276859	2.86671	0.00414758	0.0208184	23.6712
ABLIM3	413.892	1.4778	0.430011	3.46105	0.000538063	0.052002	832.612	0.0416988	0.202696	0.27215	0.785507	0.915263	1048.39	0.143252	0.118136	1.21517	0.224302	0.999278	769.328	-0.152733	0.159277	-0.928545	0.353125	0.696852	798.127	-0.116767	0.150193	-0.757708	0.448626	0.765857	713.589	-0.438998	0.223251	-1.93862	0.0525478	0.170389	243.545	-0.00904524	0.105678	-0.0882211	0.929701	0.999924	266.825	-0.074919	0.241413	-0.373984	0.708416	0.832601	327.922
DDAH2	235.051	1.36699	0.460483	3.42898	0.000605845	0.0581159	622.739	-0.410577	0.183351	-2.26968	0.0232268	0.117092	796.106	-0.157725	0.121662	-1.30794	0.190893	0.999278	555.583	-0.69948	0.165087	-4.25836	2.05935e-05	0.000741364	651.763	-0.182142	0.158067	-1.1402	0.254202	0.607677	437.476	-2.11666	0.208029	-10.1268	4.20359e-24	2.54333e-21	212.137	0.0842462	0.100942	0.891974	0.372407	0.999924	118.822	-0.455349	0.234925	-2.07398	0.0380812	0.11508	146.365
TPI1	8396.99	-1.46639	0.43545	-3.42082	0.000624321	0.0594446	9343.24	-0.193868	0.157561	-1.18675	0.235325	0.505902	12490.7	0.0547842	0.100132	0.546923	0.584431	0.999278	9601.77	-0.0394837	0.13424	-0.240508	0.809937	0.941401	9610.24	-0.104226	0.136614	-0.713597	0.475477	0.782176	8345.83	-0.364032	0.190053	-1.87084	0.0613674	0.190336	6308.28	-0.0873621	0.103673	-0.842697	0.399398	0.999924	5437	0.160107	0.0866584	1.86336	0.0624115	0.166138	6353.57
VSTM2L	30.8107	1.4254	0.455023	3.40874	0.00065264	0.0607901	32.6222	0.698968	0.305523	1.52847	0.126396	0.354768	8.19309	0.00827526	0.0364325	0.21422	0.830375		24.9408	0.315758	0.208463	1.3863	0.165655	0.508039	44.2714	0.832995	0.193444	3.90398	9.46229e-05	0.00418022	23.248	0.395776	0.381621	-0.166142	0.868045	0.940083	3.93266	0.0140196	0.0249439	0.594646	0.55208		4.48261	0.00957121	0.223553	-0.0638377	0.949099		6.59028
MAMSTR	188.062	-1.57676	0.454624	-3.40935	0.000651186	0.0607901	35.9589	-0.332153	0.293813	-1.02403	0.305821	0.580708	37.0785	-0.0200978	0.0692841	-0.264323	0.791531		39.0121	-0.0820606	0.216694	-0.281233	0.778532	0.931297	41.806	0.0131199	0.194088	0.224123	0.822662	0.943926	63.6412	0.965309	0.33494	3.00079	0.00269279	0.0192098	50.7305	0.0596952	0.0735321	0.795842	0.426124	0.999924	49.9148	0.387272	0.243878	1.51606	0.129503	0.280353	48.6408
ERVMER34-1	184.981	1.43855	0.456913	3.41251	0.000643672	0.0607901	64.9527	-0.337464	0.265349	-1.23528	0.216727	0.483799	72.3495	-0.0521217	0.0897154	-0.58935	0.555627		67.0523	-0.206171	0.214938	-1.08275	0.278919	0.635474	66.5003	-0.201544	0.19396	-0.982376	0.325915	0.676593	47.7878	-0.82516	0.341993	-2.30788	0.021006	0.08934	209.998	0.0359938	0.103469	0.338639	0.734882	0.999924	176.673	-1.24673	0.189314	-6.50673	7.68046e-11	4.02768e-09	290.302
N6AMT1	65.0893	-1.54152	0.464557	-3.39667	0.000682109	0.0630779	125.266	-0.233213	0.243322	-0.972636	0.330734	0.604758	174.218	-0.0704074	0.111551	-0.620891	0.534671	0.999278	134.406	0.0160048	0.201115	0.0632169	0.949594	0.985319	125.066	-0.213849	0.18658	-1.16355	0.244608	0.597403	119.359	-0.140767	0.283094	-0.6273	0.530463	0.731532	270.665	-0.00355766	0.10705	-0.0343708	0.972581	0.999924	216.044	0.121336	0.164983	0.73218	0.464059	0.654408	249.744
CHAC1	523.709	1.4109	0.444761	3.38531	0.000710978	0.065278	270.982	-0.53821	0.289069	-1.78027	0.0750326	0.25968	931.537	0.0371856	0.120412	0.303737	0.761329	0.999278	350.552	0.194335	0.181294	1.05863	0.289767	0.645774	263.646	-0.543089	0.192835	-2.94862	0.00319193	0.0583234	359.587	0.340421	0.334309	1.16831	0.242683	0.465707	334.301	-0.13214	0.108209	-1.18719	0.235153	0.999924	337.96	0.564343	0.208741	2.67854	0.00739437	0.0326352	254.786
IVL	1344.67	1.42297	0.423693	3.37802	0.000730109	0.0662161	4874.83	0.138453	0.176978	0.80289	0.422038	0.687267	6679.74	0.333389	0.115511	2.90117	0.00371777	0.228324	3745.9	-0.699294	0.147189	-4.74993	2.03486e-06	9.90637e-05	4425.79	-0.163671	0.137487	-1.17304	0.240781	0.593851	6350.15	0.791232	0.17939	4.41147	1.0267e-05	0.000200623	395.51	-0.282179	0.107927	-2.60018	0.00931745	0.825387	2202.7	0.350827	0.259896	2.54037	0.0110737	0.0447301	1213.37
TKT	44609.6	1.38746	0.410207	3.3771	0.000732546	0.0662161	24145.5	0.247609	0.163687	1.53091	0.125792	0.354109	35921.2	0.0652505	0.0973983	0.669098	0.503433	0.999278	21253.7	-0.0931035	0.148867	-0.617229	0.537083	0.817912	21777.7	-0.102101	0.126118	-0.820497	0.411933	0.745498	18499.4	-0.493212	0.234884	-2.12077	0.0339409	0.125756	20809.5	0.0556401	0.0796902	0.718726	0.47231	0.999924	20604.7	-0.270332	0.0910132	-2.97216	0.00295715	0.0161043	26722.6
TMEM11	2127.37	1.39626	0.446017	3.37556	0.000736651	0.0662161	1695.93	0.461291	0.166914	2.77474	0.00552466	0.0410434	3346.83	0.104286	0.107049	0.972348	0.330877	0.999278	1439.49	0.037858	0.145864	0.262683	0.792795	0.936861	1415.96	-0.0891084	0.138615	-0.654982	0.51248	0.802714	1600.07	0.343474	0.173988	1.96783	0.0490881	0.162848	2152.37	0.174756	0.110348	1.59494	0.110726	0.999924	1603.38	-0.148289	0.127408	-1.16439	0.244268	0.431562	2089.56
FOXM1	457.476	-1.42776	0.4276	-3.36383	0.000768697	0.0681437	122.845	-0.872118	0.26019	-3.28537	0.00101849	0.0117949	204.052	-0.142377	0.109048	-1.28494	0.198814	0.999278	172.726	0.182472	0.190559	0.944636	0.344845	0.69036	131.918	-0.640834	0.181772	-3.55247	0.000381631	0.0125929	118.094	-0.0489853	0.250636	-0.224476	0.822387	0.916594	694.431	-0.281455	0.110443	-2.53611	0.0112092	0.836746	366.865	-0.581628	0.188331	-3.06827	0.00215305	0.0124677	543.241
ENSG00000288983.1	91.7239	-1.52718	0.46396	-3.36415	0.000767785	0.0681437	12.639	0.176732	0.303014	0.576655	0.564173	0.791013	14.5719	-0.006149	0.0472092	-0.174876	0.861177		11.0147	0.00115402	0.184462	-0.0751225	0.940117	0.983897	13.9393	0.164411	0.16724	0.978292	0.32793	0.679193	11.4429	0.0349106	0.382603	0.108817	0.913348	0.962299	36.6402	0.00586036	0.0643749	0.131232	0.895592	0.999924	30.2334	-0.0463078	0.275957	-0.194448	0.845825	0.921055	32.1506
BORCS7	468.279	-1.44252	0.438459	-3.36124	0.000775936	0.0683143	442.593	0.296985	0.175875	1.65493	0.0979387	0.304898	568.501	0.0589782	0.12201	0.483274	0.628901	0.999278	383.601	-0.0330393	0.165974	-0.196367	0.844323	0.953707	390.367	-0.0545315	0.154071	-0.360988	0.718108	0.904585	435.237	0.443951	0.198749	2.21666	0.0266464	0.10568	461.654	-0.246235	0.110155	-2.23523	0.0254019	0.999924	499.911	0.194983	0.156365	1.32604	0.184827	0.357567	586.062
ADAMTS15	52.9869	1.38623	0.46312	3.35912	0.000781914	0.0683723	9.06688	-0.552348	0.26002	-2.95738	0.00310261	0.0270856	41.7369	0.124824	0.063907	2.39099	0.0168029		8.73868	-0.449781	0.165642	-3.05168	0.00227563		25.0997	0.345394	0.172723	2.09859	0.0358534	0.244671	24.5793	0.902894	0.378464	2.58404	0.00976511	0.0506905	23.029	0.030393	0.0523515	0.568015	0.570025	0.999924	33.7749	0.161571	0.279584	1.54775	0.121684	0.26874	26.8996
CCNF	1575.65	-1.46912	0.435857	-3.35616	0.000790328	0.0686411	161.478	-0.777579	0.234916	-3.30896	0.000936441	0.0110445	251.932	-0.0259373	0.116498	-0.200213	0.841314	0.999278	206.124	0.0358776	0.179148	0.201571	0.840252	0.952332	186.359	-0.231922	0.174423	-1.298	0.194288	0.543803	152.095	-0.465833	0.27643	-1.7519	0.0797905	0.227704	605.776	-0.00630908	0.110441	-0.0571569	0.95442	0.999924	405.31	-0.856826	0.154314	-5.52281	3.33621e-08	9.58554e-07	622.027
CEBPB	2943.66	1.13119	0.45997	3.34572	0.000820688	0.0707995	6024.58	-0.276508	0.215981	-1.18302	0.236799	0.507437	10921.6	0.0844268	0.109956	0.745691	0.455854	0.999278	6227.02	-0.156539	0.139043	-1.15274	0.249018	0.605136	6077.08	-0.361205	0.121741	-3.02247	0.00250718	0.0496244	6623.04	0.104422	0.222727	0.510113	0.609972	0.789507	4494.24	-0.0112761	0.104602	-0.113672	0.909498	0.999924	3854.12	-0.170817	0.0958396	-1.78374	0.0744663	0.188912	4854.96
LORICRIN	107.006	1.50576	0.461629	3.34185	0.000832231	0.0713167	1043.27	3.89144	0.225029	17.176	4.01991e-66	6.17297e-62	1370.3	-0.278612	0.121155	-2.40328	0.0162488	0.540532	57.3909	-1.51371	0.216717	-7.04414	1.86617e-12	2.8054e-10	59.9822	-1.15437	0.193407	-6.17543	6.59835e-10	1.45272e-07	157.745	0.962407	0.30947	3.29607	0.000980473	0.00885184	8.96361	-0.0381431	0.034367	-1.09993	0.271364		38.7055	0.456162	0.251735	3.75905	0.000170559	0.00159181	13.9249
MCAM	633.261	-1.39872	0.425618	-3.33586	0.000850363	0.0720535	829.995	0.859902	0.237673	3.55287	0.00038105	0.00558986	904.929	-0.120803	0.120856	-0.991463	0.321459	0.999278	732.182	0.583551	0.191443	2.97973	0.00288503	0.0411546	576.383	0.042892	0.181497	0.282527	0.777539	0.926713	305.211	-1.5658	0.223479	-7.17053	7.471e-13	8.41699e-11	1508.8	-0.0386499	0.109534	-0.335773	0.737042	0.999924	859.94	-1.61838	0.273575	-5.90388	3.55058e-09	1.26488e-07	1952.35
PVR	2247.75	-1.41507	0.421505	-3.33531	0.000852041	0.0720535	671.51	0.342106	0.186118	1.84091	0.0656355	0.238556	861.062	-0.0234497	0.119723	-0.195051	0.845353	0.999278	588.425	0.0223889	0.154846	0.148811	0.881703	0.968189	567.116	-0.147073	0.16052	-0.905074	0.365426	0.709714	626.69	0.319015	0.214576	1.50089	0.133384	0.318748	1250.39	-0.0937352	0.109063	-0.862595	0.38836	0.999924	1146.23	-0.149427	0.0983963	-1.51244	0.130421	0.281778	1471.53
GJB6	813.841	1.4091	0.430182	3.3332	0.000858522	0.0721271	2491.88	-1.52838	0.254376	-5.93296	2.97516e-09	2.39197e-07	1554.74	0.066599	0.0799671	0.867127	0.385872	0.999278	2740.43	-0.982956	0.144665	-6.71415	1.89168e-11	2.37415e-09	2864.74	-0.882946	0.145633	-5.97508	2.29975e-09	4.47617e-07	2727.85	-0.857946	0.20424	-4.09596	4.20419e-05	0.00065785	241.762	-0.171635	0.103052	-1.62355	0.104471	0.999924	977.196	0.211649	0.271345	2.39675	0.0165412	0.0610746	693.699
STAT1	2235.31	-1.36205	0.411805	-3.31925	0.000902603	0.0753381	5097.22	-0.173239	0.169788	-1.00671	0.314074	0.588521	9132.81	0.278928	0.104756	2.6538	0.00795917	0.368787	5385.47	0.0970507	0.135438	0.736099	0.46167	0.774641	6305.04	0.446915	0.133018	3.37019	0.000751163	0.0213731	4835.03	-0.10685	0.253691	-0.532517	0.594368	0.777952	6550.91	-0.0823748	0.103871	-0.793348	0.427575	0.999924	4335.62	-0.360524	0.199998	-1.7989	0.072034	0.184741	6413.68
SHCBP1	941.756	-1.41621	0.434728	-3.31534	0.000915313	0.075906	204.856	-0.771622	0.228887	-3.34629	0.000818993	0.00998924	337.8	-0.128853	0.119964	-1.05248	0.292577	0.999278	288.425	0.316444	0.171411	1.84396	0.0651884	0.317924	235.989	-0.232377	0.173183	-1.30931	0.190429	0.538078	198.568	-0.330775	0.254938	-1.36588	0.171978	0.37441	1101.48	0.0355393	0.109264	0.325597	0.74473	0.999924	768.367	-0.926102	0.166958	-5.51724	3.44361e-08	9.83756e-07	1184.57
TWIST2	132.753	-1.46217	0.454051	-3.31227	0.000925435	0.0762535	177.105	-0.938197	0.219115	-4.30376	1.67923e-05	0.000442303	161.723	-0.217831	0.109821	-1.98419	0.0472343	0.858075	239.359	0.130303	0.176707	0.699574	0.484193	0.78815	205.441	-0.317942	0.171079	-1.87541	0.0607362	0.31931	155.066	-0.835243	0.260917	-3.25879	0.00111887	0.00982151	541.196	-0.104209	0.110343	-0.961746	0.336177	0.999924	407.328	-1.0898	0.198436	-5.5031	3.73176e-08	1.05403e-06	647.345
KRTDAP	2406.6	1.35534	0.411458	3.30542	0.000948354	0.0776442	20968.2	-0.496772	0.243722	-2.08247	0.0372991	0.163713	60802.8	0.405053	0.110195	3.71718	0.000201458	0.0268069	15353.8	-2.52966	0.148579	-17.0301	4.91413e-65	1.34451e-61	17454	-1.45361	0.135376	-10.6881	1.15694e-26	3.10754e-23	68671.9	2.19335	0.190559	11.5005	1.31102e-30	2.14169e-27	641.026	-0.510502	0.110277	-4.66113	3.14475e-06	0.00318394	7164.69	0.44833	0.237678	3.64093	0.000271657	0.00235544	2366.2
MAFB	378.492	1.42043	0.437839	3.30257	0.00095804	0.0779408	738.993	-0.157262	0.21391	-0.744701	0.456453	0.713293	1129.6	0.439816	0.118305	3.72033	0.000198964	0.0268069	609.284	-0.787381	0.170601	-4.67813	2.89506e-06	0.000134252	790.964	0.0543294	0.145042	0.386681	0.698992	0.898576	1068.37	0.973928	0.184649	5.27681	1.31449e-07	4.53984e-06	175.911	-0.226667	0.0993526	-2.24144	0.0249976	0.999924	1008.69	0.603628	0.259767	2.77256	0.00556166	0.0262225	351.466
TUBGCP4	356.606	-1.41185	0.429387	-3.29893	0.000970549	0.0781421	447.037	-0.0612839	0.196118	-0.305079	0.760306	0.904498	570.351	-0.100903	0.122143	-0.830032	0.40652	0.999278	434.53	-0.102082	0.156767	-0.660592	0.508874	0.801635	410.401	-0.316455	0.160231	-1.95452	0.0506392	0.292007	327.96	-0.991512	0.214478	-4.59481	4.33139e-06	9.52322e-05	687.712	0.0345988	0.110355	0.315088	0.752695	0.999924	526.333	-0.968364	0.14129	-6.8331	8.30997e-12	5.34905e-10	771.258
HMGB3	1678.82	-1.37806	0.418688	-3.29831	0.000972673	0.0781421	788.951	0.383529	0.182638	2.06919	0.0385286	0.167747	1134.25	-0.11714	0.117512	-1.00048	0.317077	0.999278	583.725	-0.489062	0.156053	-3.16224	0.00156561	0.0259606	690.52	-0.0218318	0.141117	-0.18501	0.853221	0.955375	572.296	-0.206878	0.218361	-0.929287	0.35274	0.580023	2145.59	0.0659719	0.106965	0.618719	0.536102	0.999924	1177.89	-0.78765	0.158007	-5.00392	5.6175e-07	1.18999e-05	1545.22
IAH1	321.951	-1.46709	0.440254	-3.29335	0.000989996	0.0790398	788.022	-0.907823	0.166865	-5.44024	5.321e-08	3.13062e-06	1148.41	-0.123745	0.118459	-1.04949	0.293952	0.999278	944.381	-0.112796	0.153579	-0.744293	0.456699	0.772649	905.095	-0.316637	0.140719	-2.25439	0.0241718	0.19916	753.518	-0.729085	0.192675	-3.813	0.000137292	0.0017871	1367.51	-0.00209423	0.108358	-0.0197103	0.984274	0.999924	918.727	-0.302911	0.149349	-2.03632	0.041718	0.123021	1152.97
MAGEF1	284.469	-1.42568	0.435278	-3.27885	0.0010423	0.0827017	506.538	0.181348	0.188805	0.913553	0.360952	0.632495	958.789	0.0268804	0.119864	0.218011	0.82742	0.999278	441.202	-0.190587	0.164	-1.20974	0.226379	0.579599	474.119	-0.0115804	0.157578	-0.118075	0.906008	0.973337	541.902	0.67437	0.21871	3.0514	0.00227777	0.0169365	821.795	-0.102651	0.110396	-0.901625	0.367256	0.999924	567.946	0.246302	0.132625	1.74667	0.0806951	0.200674	629.088
NEFH	44.6345	-1.4579	0.464591	-3.26915	0.0010787	0.0850652	45.8911	-0.442492	0.298919	-1.36674	0.171706	0.423646	68.191	-0.104393	0.0873436	-1.2213	0.221974		61.5098	0.185032	0.216687	0.940358	0.347034	0.692044	83.1268	0.597951	0.194392	3.20873	0.00133324	0.031974	52.3826	-0.127571	0.364739	-0.237192	0.812507	0.911365	38.207	0.00600839	0.0643629	-0.0680677	0.945732	0.999924	48.6564	0.183853	0.267919	0.607599	0.543453	0.716857	46.128
TRIM44	7378.71	-1.43504	0.441074	-3.26406	0.00109827	0.08608	1544.13	0.206278	0.168029	1.23746	0.215918	0.482881	1972.97	-0.10199	0.111998	-0.910609	0.362501	0.999278	1664.92	0.44142	0.138156	3.20136	0.00136779	0.0234773	1318.5	-0.304029	0.131523	-2.29317	0.0218385	0.189055	1238.68	-0.37443	0.198504	-1.88502	0.0594272	0.186355	2686.69	0.0371096	0.106012	0.350024	0.726321	0.999924	2182.61	-0.532201	0.0969233	-5.49263	3.95991e-08	1.11427e-06	3067.46
DDX6	7651.78	1.26463	0.449562	3.26191	0.00110665	0.0862113	9213.36	0.00667557	0.166515	0.00987881	0.992118	0.997029	11719.2	0.209827	0.102063	2.05584	0.0397981	0.80235	8495.45	-0.180575	0.142437	-1.29879	0.194016	0.541328	9262.64	0.0248598	0.122732	0.172655	0.862922	0.958803	8512.77	0.0367249	0.170618	0.21321	0.831163	0.92016	10772.5	0.186985	0.103878	1.80641	0.070855	0.999924	8190.83	-0.0215609	0.0809584	-0.271825	0.785756	0.883473	9889.01
RSAD2	115.379	-1.42596	0.459078	-3.25848	0.00112009	0.0864967	678.379	-0.125889	0.188848	-0.65872	0.510075	0.754817	831.023	0.290844	0.121332	2.38705	0.0169841	0.549407	688.257	-0.000298786	0.156035	0.0462056	0.963146	0.989921	659.823	-0.261186	0.173765	-1.59213	0.111356	0.423094	518.947	-0.781148	0.227583	-3.40886	0.000652361	0.00638142	231.262	-0.153932	0.105089	-1.46149	0.143882	0.999924	149.196	-0.127011	0.257385	-0.229991	0.818098	0.903257	231.539
TMEM45B	231.593	1.38156	0.458525	3.25755	0.00112377	0.0864967	2469.37	-0.259245	0.209135	-1.19464	0.232226	0.502617	3630.1	-0.126266	0.116462	-1.11683	0.264066	0.999278	2039.04	-1.02243	0.129793	-7.8711	3.51549e-15	7.07234e-13	2217.85	-0.697165	0.132394	-5.24701	1.54589e-07	1.82117e-05	2730.71	0.252426	0.232621	1.12251	0.261647	0.48754	114.656	-0.137226	0.0907079	-1.38776	0.165209	0.999924	471.664	0.258893	0.253169	2.44793	0.0143681	0.0547385	270.992
TMEM19	298.719	-1.40515	0.435978	-3.25493	0.0011342	0.0867801	346.808	-0.660218	0.199832	-3.35715	0.000787513	0.0097211	435.61	-0.089653	0.122153	-0.728682	0.466196	0.999278	441.248	0.209797	0.165209	1.25815	0.208338	0.560045	377.321	-0.291934	0.160716	-1.82229	0.0684112	0.339277	323.074	-0.557208	0.224529	-2.53922	0.0111101	0.0557928	537.773	-0.04956	0.110291	-0.445207	0.656171	0.999924	378.476	-0.0664274	0.138159	-0.472262	0.63674	0.784058	510.782
TNFAIP8L3	89.9805	1.45368	0.462359	3.25029	0.00115289	0.0876879	342.805	-0.604493	0.264309	-2.13397	0.0328448	0.150064	587.183	0.187906	0.122023	1.53713	0.124262	0.999278	288.279	-1.2845	0.196374	-6.62464	3.48095e-11	4.21411e-09	323.064	-0.820782	0.174678	-4.64243	3.44329e-06	0.000275258	644.135	1.09941	0.229985	4.8182	1.44863e-06	3.74442e-05	24.1179	-0.0244481	0.0551304	-0.378833	0.704812	0.999924	55.1678	1.17921	0.27997	4.28868	1.79736e-05	0.000237505	16.3417
PCSK1N	19.5747	-1.12645	0.425582	-3.23781	0.0012045	0.0910743	10.7495	0.268681	0.298367	0.742321	0.457893	0.714066	14.5912	-0.0113683	0.0471544	-0.33294	0.73918		9.39417	0.0752917	0.172193	0.24883	0.803492		15.1403	0.37869	0.16847	2.22416	0.0261379	0.206611	17.6862	0.791512	0.380743	1.8215	0.0685304	0.204785	7.441	-0.00342608	0.0333393	-0.103376	0.917664		9.79082	0.639445	0.270711	2.17575	0.0295738	0.0949984	7.08516
GRHL3	187.917	1.34408	0.45789	3.23093	0.00123389	0.0927512	1107.65	0.228432	0.216141	1.17014	0.241946	0.513931	1450.86	-0.0787932	0.118306	-0.696664	0.486013	0.999278	865.104	-0.533465	0.156172	-3.40558	0.000660237	0.013128	1004.73	-0.154527	0.138021	-1.14125	0.253767	0.607179	1252.06	0.654523	0.239642	2.78556	0.00534361	0.0321996	123.714	-0.148417	0.0939482	-1.53438	0.124937	0.999924	470.679	0.590399	0.276642	2.76881	0.00562607	0.026443	224.899
TRAPPC9	248.132	-1.45892	0.448344	-3.22775	0.00124766	0.0932409	158.822	-0.428963	0.223125	-1.96325	0.0496175	0.199777	230.732	-0.0792562	0.116228	-0.697996	0.48518	0.999278	184.135	0.0583415	0.179371	0.284453	0.776063	0.930158	170.101	-0.173462	0.175824	-1.00498	0.314909	0.666756	142.398	-0.415611	0.240322	-1.75685	0.0789438	0.22625	99.9076	-0.0105766	0.0904964	-0.117807	0.90622	0.999924	85.0511	0.300513	0.223282	1.34407	0.178927	0.350195	98.0858
RTN4R	1365.09	1.33742	0.436304	3.21865	0.00128794	0.0956946	873.182	0.04875	0.161219	0.26954	0.787515	0.915937	1369.45	-0.0595486	0.116043	-0.519078	0.603707	0.999278	977.496	0.398348	0.136953	2.85983	0.00423869	0.0544974	905.282	0.0664785	0.143458	0.342916	0.731662	0.911016	629.064	-1.33007	0.192617	-6.94799	3.70535e-12	3.58169e-10	1337.46	-0.0317952	0.110241	-0.321423	0.74789	0.999924	739.973	-1.19568	0.22182	-5.34436	9.07392e-08	2.35044e-06	1210.43
PROB1	77.9572	-1.45811	0.461531	-3.21692	0.00129573	0.0957202	26.7111	0.124645	0.306165	0.636164	0.524669	0.765348	45.1946	-0.0613386	0.0753205	-0.802528	0.422247		25.6995	0.0631549	0.209977	0.427546	0.668981	0.883963	23.4878	-0.108155	0.179815	-0.692909	0.488367	0.790594	24.7164	0.293603	0.370722	0.843193	0.399121	0.620719	141.356	-0.093623	0.0969782	-1.00678	0.31404	0.999924	79.8989	-1.18741	0.22368	-5.22816	1.71201e-07	4.09279e-06	120.184
PSG4	437.324	1.34785	0.445927	3.20812	0.00133604	0.0979683	758.536	0.564033	0.241993	2.99831	0.00271479	0.0245081	4389.22	0.0542552	0.115303	0.464096	0.642579	0.999278	536.074	-0.517848	0.188944	-2.98927	0.00279641	0.0402259	583.065	-0.269707	0.166443	-1.76004	0.0784003	0.362574	654.877	0.129165	0.317751	0.673545	0.5006	0.70779	222.481	0.00150651	0.0532245	-0.620319	0.535047	0.999924	92.6501	0.28434	0.280144	1.69472	0.0901282	0.217287	93.0387
TMX1	490.114	-1.41746	0.439533	-3.20282	0.00136088	0.0979683	1046.62	-0.127299	0.164088	-0.769736	0.441456	0.701994	1256.56	-0.272301	0.116873	-2.32795	0.0199146	0.609291	1113.14	0.119392	0.142489	0.838241	0.401895	0.736371	1163.12	0.175812	0.14138	1.24567	0.212885	0.564757	838.408	-0.479472	0.187647	-2.54239	0.0110096	0.0554417	2365.18	0.0339358	0.107113	0.317283	0.751029	0.999924	1656.5	-0.520728	0.097044	-5.35105	8.7445e-08	2.27691e-06	2321.71
PTGS2	6325.47	1.30533	0.419759	3.20211	0.00136427	0.0979683	4079.42	-0.117518	0.249918	-0.575189	0.565164	0.791631	12662	0.3647	0.111825	3.3116	0.000927629	0.0867375	3905.86	-0.0301729	0.163048	-0.113537	0.909605	0.975807	4630	0.329153	0.153425	2.18121	0.0291681	0.218111	5957.45	0.65619	0.303968	1.95871	0.0501473	0.164863	9954.14	0.125858	0.105734	1.17957	0.238169	0.999924	11672	0.969129	0.154764	6.13246	8.65302e-10	3.51702e-08	8976
TRMO	79.3131	-1.40918	0.463833	-3.20245	0.00136265	0.0979683	195.468	0.108249	0.228064	0.515619	0.606121	0.819691	324.937	0.182225	0.120716	1.51909	0.12874	0.999278	185.36	0.00129902	0.193334	0.0212655	0.983034	0.994142	181.086	-0.119019	0.177997	-0.669447	0.50321	0.797224	186.995	0.241369	0.273514	0.944328	0.345002	0.572004	253.151	-0.1034	0.106427	-0.971664	0.331218	0.999924	216.85	0.0329003	0.168629	0.206224	0.836616	0.914879	257.448
KLF4	622.981	1.3118	0.440902	3.20437	0.00135356	0.0979683	3739.12	0.153941	0.30565	0.580062	0.561873	0.789833	12387.4	0.0427662	0.10229	0.432279	0.665539	0.999278	2868.49	-0.47245	0.138917	-3.40383	0.000664492	0.0131934	3079.07	-0.223695	0.143314	-1.48709	0.136991	0.466952	3697.92	0.346558	0.279981	1.28269	0.199602	0.411601	771.964	-0.124803	0.110221	-1.12737	0.259587	0.999924	1059.74	0.368804	0.278751	1.61288	0.106771	0.245004	836.941
RN7SL832P	88.469	-1.49325	0.463114	-3.1955	0.0013959	0.0987828	12.1945	-0.0958895	0.302554	-0.31293	0.754334	0.901666	12.7387	-0.0180012	0.0446913	-0.431131	0.666373		10.0537	-0.207043	0.182148	-1.13209	0.257596		12.3635	-0.0362751	0.161027	-0.278292	0.780788		11.9391	0.245436	0.382228	0.705665	0.480396	0.691554	19.7891	-0.00299998	0.0507056	-0.0965742	0.923065	0.999924	29.9776	0.274361	0.270741	0.981277	0.326456	0.525437	28.832
ARC	49.6556	1.43465	0.465245	3.19723	0.00138754	0.0987828	4.75707	0.182806	0.220183	1.28547	0.198628		9.54927	0.0291767	0.0356302	0.599101	0.549106		1.75023	-0.079753	0.0749541	-1.12953	0.258676		3.21246	0.00845805	0.0884226	0.554833	0.579009		9.77293	0.597374	0.37048	1.4381	0.150406	0.344122	8.53591	-0.0131868	0.0353369	-0.327323	0.743424		61.2806	0.303652	0.181764	1.89513	0.0580755	0.157308	13.7183
CKLF	136.234	-1.48113	0.457506	-3.19493	0.00139867	0.0987828	204.948	-0.409718	0.214286	-1.91528	0.0554572	0.213541	362.469	-0.0022869	0.121507	-0.0192497	0.984642	0.999278	243	0.153048	0.182787	0.824282	0.40978	0.74239	219.044	-0.167189	0.177114	-0.946736	0.343774	0.693746	215.942	-0.100156	0.261343	-0.536504	0.59161	0.776144	586.837	0.0529509	0.11045	0.471481	0.637297	0.999924	317.592	0.0943794	0.151172	0.640474	0.521865	0.699707	407.883
TWF2	792.707	0.893824	0.464995	3.18868	0.00142925	0.099306	1217.9	-0.0261077	0.180145	-0.15505	0.876782	0.952317	1984.19	0.0301213	0.111729	0.267875	0.788795	0.999278	1452.72	0.482814	0.154645	3.14372	0.00166817	0.02733	1343.13	0.231695	0.143745	1.61377	0.106577	0.41537	1158.48	-0.169549	0.192418	-0.89124	0.3728	0.59734	2843.88	0.0598494	0.0836187	0.776386	0.437521	0.999924	2032.41	-0.505567	0.151185	-3.36221	0.000773206	0.00549079	2989.04
KRT19	3393.38	-1.31741	0.41221	-3.18943	0.00142553	0.099306	20281.6	0.631518	0.179633	3.49582	0.000472605	0.00663375	10927.7	-0.215444	0.108324	-1.98083	0.0476104	0.859237	18803.8	0.461761	0.142607	3.19863	0.00138081	0.0236414	17143.6	0.129242	0.134726	0.887406	0.37486	0.717337	10763.7	-1.5338	0.249148	-6.42117	1.35232e-10	9.40064e-09	2958.82	0.00573701	0.105631	0.0519748	0.958549	0.999924	1908.2	-1.38269	0.0964883	-14.4262	3.5382e-47	7.58084e-44	3808.13
ID1	449.069	1.31005	0.446897	3.1892	0.00142667	0.099306	1681.99	-0.685444	0.305261	-2.69201	0.00710225	0.0493048	2006.2	0.0367618	0.121122	0.31423	0.753346	0.999278	2238.46	-0.0469107	0.153117	-0.322281	0.74724	0.915984	2248.3	-0.08581	0.138801	-0.617855	0.536671	0.816065	2553.44	0.177707	0.221182	0.711459	0.4768	0.688021	568.989	0.133778	0.110449	1.20928	0.226555	0.999924	596.055	0.312831	0.215745	1.7234	0.0848165	0.208094	627.344
KLRG2	127.93	1.43291	0.452185	3.18453	0.00144987	0.100197	69.6805	-0.0300898	0.287177	-0.351739	0.725034	0.88671	75.2575	0.0519996	0.0902104	0.553167	0.580149		58.2729	-0.292898	0.215317	-1.39434	0.163215	0.504899	94.0104	0.515265	0.191457	2.66444	0.00771156	0.103463	50.0161	-1.72802	0.355017	-5.00715	5.52423e-07	1.5888e-05	31.0979	0.0307879	0.0596591	0.259145	0.795523	0.999924	19.6218	-0.61168	0.279273	-2.5196	0.0117488	0.0467891	22.6529
PARP9	1821.79	-1.32056	0.419023	-3.17943	0.00147567	0.101435	1678.51	0.196546	0.191601	1.01219	0.311448	0.586389	2754.5	0.182071	0.109113	1.66526	0.095861	0.999278	1692.66	0.337242	0.152356	2.22368	0.0261699	0.184057	1835.33	0.457993	0.148696	3.07913	0.00207608	0.0439084	1576.48	0.185428	0.279314	0.464239	0.642476	0.811716	3108.68	-0.119779	0.106183	-1.12428	0.260892	0.999924	1857.43	-0.426693	0.271317	-1.57269	0.11579	0.259081	2990.67
DNA2	46.4262	-1.42619	0.46478	-3.17376	0.00150479	0.102886	36.4529	-0.220706	0.288488	-0.767551	0.442754	0.702147	63.504	-0.0888676	0.085781	-1.05672	0.290641		48.7065	0.347178	0.215734	1.56175	0.118347	0.431219	44.3144	0.130334	0.194797	0.595716	0.551365	0.825854	37.4793	-0.0470858	0.338455	-0.226947	0.820465	0.915014	186.507	0.00844786	0.102354	0.0670089	0.946575	0.999924	138.371	-0.596534	0.229019	-2.54889	0.0108067	0.0439715	197.562
MRGPRX3	30.1553	1.21107	0.44704	3.16964	0.00152627	0.103803	10.7685	-0.534463	0.290131	-1.64743	0.0994695	0.308017	29.3323	-0.0332214	0.0564226	-1.22127	0.221983		33.4562	0.735837	0.214718	3.27314	0.0010636	0.0192972	25.5839	0.399698	0.182924	2.1619	0.030626	0.225127	21.0755	0.441506	0.381351	1.48204	0.138329	0.326222	64.5468	0.08176	0.0735766	0.576624	0.564194	0.999924	41.7713	0.826133	0.27004	2.60282	0.00924601	0.0389965	47.1101
SH3BP5L	801.872	1.33422	0.444345	3.16505	0.00155056	0.1039	673.822	0.936966	0.184959	5.00777	5.50657e-07	2.46527e-05	1291.81	-0.000232986	0.116256	-0.00618461	0.995065	0.999633	482.727	0.0942493	0.176064	0.469816	0.638487	0.86967	499.966	0.190906	0.154183	1.18329	0.236695	0.58914	734.156	1.29744	0.262517	4.90307	9.435e-07	2.56884e-05	843.397	0.231854	0.110201	2.12046	0.0339671	0.999924	667.771	-0.27627	0.149101	-1.88969	0.0587993	0.158696	844.785
PARP10	94.5153	-1.47428	0.463947	-3.16589	0.00154607	0.1039	22.8437	-0.42721	0.304685	-1.47067	0.141381	0.379089	42.0303	0.0168253	0.0716549	0.181305	0.856128		29.0502	0.0991541	0.215638	0.474191	0.635364	0.868049	29.9389	0.0642036	0.187882	0.185362	0.852945	0.955375	24.4051	-0.288467	0.362901	-0.840505	0.400625	0.621639	29.7928	-0.0250731	0.0596309	-0.396253	0.691918	0.999924	23.7477	-0.223407	0.280613	-0.763043	0.445437	0.638993	37.0523
CYP1A1	165.822	1.39516	0.449461	3.16479	0.00155196	0.1039	180.963	-0.51693	0.286291	-1.32065	0.186617	0.443881	153.645	-0.082139	0.103884	-0.655563	0.512106	0.999278	164.61	-0.769515	0.194564	-3.76562	0.000166139	0.00428826	191.895	-0.255437	0.177795	-1.28626	0.198354	0.548464	168.758	-0.610558	0.315829	-1.64337	0.100307	0.263826	114.612	0.0397487	0.0916505	0.515638	0.606107	0.999924	295.287	0.536062	0.247355	2.81909	0.00481605	0.0234099	101.503
PGLYRP3	173.925	1.39266	0.444938	3.16121	0.00157115	0.10464	1446.9	-0.0973423	0.209594	-0.369975	0.711401	0.878441	2396.88	0.108048	0.111179	0.962298	0.3359	0.999278	1195.99	-0.782108	0.143912	-5.41885	5.99832e-08	4.0224e-06	1297.11	-0.562189	0.132249	-4.2554	2.0868e-05	0.00125676	2448.24	1.22501	0.219757	5.5745	2.48241e-08	1.03715e-06	35.0905	-0.0447758	0.0644378	-0.712654	0.47606	0.999924	251.608	0.463944	0.258039	3.32513	0.000883786	0.00611676	117.216
C4orf19	47.8236	1.34911	0.463554	3.15014	0.00163192	0.108127	56.8029	0.140862	0.304936	0.769033	0.441874	0.702108	133.58	0.112444	0.105149	1.10613	0.268671	0.999278	44.3523	-0.22639	0.214177	-0.785461	0.432183	0.757109	42.4385	-0.348282	0.190466	-1.70261	0.0886407	0.381082	98.2703	1.17746	0.349237	3.56441	0.000364676	0.00396627	14.508	0.010455	0.0418825	0.223383	0.823237		23.3364	1.01685	0.27939	3.40071	0.000672104	0.00491478	10.3694
BRCA1	1910.62	-1.35628	0.433026	-3.14423	0.00166523	0.109768	262.89	-0.34862	0.220704	-1.53864	0.123893	0.35082	369.425	-0.1716	0.121477	-1.40626	0.159648	0.999278	329.491	0.31332	0.166362	1.88505	0.0594227	0.302137	273.946	-0.210426	0.168656	-1.21513	0.224316	0.578005	251.031	-0.198864	0.242214	-0.870117	0.384237	0.608226	1296.44	-0.217339	0.108776	-1.99539	0.0460001	0.999924	1092.66	-0.618057	0.171315	-3.58472	0.000337435	0.00282099	1471.88
ZNF428	1430.28	-1.30517	0.414968	-3.14046	0.00168683	0.110625	1070.64	0.174815	0.158154	1.05551	0.291191	0.565829	1807.61	-0.0580847	0.112823	-0.517804	0.604595	0.999278	1120.93	0.361251	0.145312	2.46549	0.0136828	0.12234	987.308	-0.0603041	0.138018	-0.462455	0.643755	0.873657	998.17	0.0571285	0.180316	0.279308	0.780008	0.894505	1852.8	0.143318	0.110354	1.31774	0.187592	0.999924	1451.76	-0.065695	0.153735	-0.455072	0.649057	0.792911	1872.27
VWA5A	433.923	1.3017	0.441223	3.12153	0.00179912	0.116797	1609.67	-0.171807	0.164401	-1.06999	0.284623	0.559199	2237.96	-0.0490286	0.111511	-0.443185	0.657632	0.999278	1741.12	0.140463	0.134704	1.01513	0.310044	0.659689	1647.71	-0.0886441	0.133013	-0.693828	0.48779	0.790517	1299.52	-0.814167	0.230036	-3.6202	0.000294376	0.0033349	516.065	0.0317169	0.110363	0.274647	0.783588	0.999924	456.797	0.200629	0.216069	0.91346	0.361001	0.560812	555.706
NQO1	1643.77	1.22274	0.446494	3.1223	0.00179445	0.116797	346.749	0.0454799	0.199764	0.222982	0.823549	0.930832	713.525	0.0815409	0.121358	0.675596	0.499297	0.999278	361.052	0.212113	0.164652	1.28258	0.19964	0.548849	343.801	0.0946004	0.175591	0.576733	0.56412	0.833025	200.226	-1.33384	0.307031	-4.68019	2.86604e-06	6.70769e-05	2299.48	-0.311374	0.107463	-2.90276	0.00369885	0.477297	2264.44	-0.544319	0.276365	-2.04554	0.0408019	0.121056	3502.81
NPDC1	393.267	-1.37087	0.437555	-3.11432	0.00184367	0.117903	139.017	0.598223	0.241747	2.43432	0.0149197	0.0854876	205.18	-0.121554	0.114136	-1.09937	0.271608	0.999278	98.5399	-0.144922	0.200937	-0.693953	0.487712	0.791183	140.296	0.541577	0.180343	3.028	0.00246176	0.0489075	82.8983	-0.582461	0.301299	-1.95835	0.0501895	0.164936	215.26	0.235345	0.103907	2.30101	0.0213912	0.999924	100.592	0.14894	0.264401	0.489909	0.624198	0.775555	89.5083
PCDH1	1506.98	1.31186	0.422641	3.11552	0.00183624	0.117903	2731.63	0.347603	0.201537	1.76834	0.0770043	0.263887	5235.39	-0.174696	0.114986	-1.57026	0.116354	0.999278	1898.13	-0.79127	0.151396	-5.22502	1.74132e-07	1.10283e-05	2274.87	-0.213066	0.133425	-1.61018	0.107358	0.416349	2468.72	0.221571	0.235721	0.964184	0.334953	0.561613	647.298	0.0174062	0.110435	0.17264	0.862934	0.999924	610.043	0.246421	0.274216	1.23556	0.216622	0.396497	486.477
MYCL	324.789	1.32661	0.440292	3.1151	0.00183883	0.117903	369.567	-0.340974	0.235297	-1.57119	0.116138	0.336619	405.534	0.239434	0.122002	1.96622	0.0492732	0.866119	396.54	-0.061487	0.167245	-0.476055	0.634035	0.867301	430.258	0.150482	0.163218	0.896525	0.369972	0.713898	262.491	-1.55618	0.25051	-6.28586	3.26048e-10	2.08059e-08	272.585	0.0335748	0.1069	0.278645	0.780517	0.999924	132.773	-0.439257	0.208354	-2.23763	0.0252452	0.0842332	178.073
CCDC127	325.108	-1.33177	0.431008	-3.10045	0.00193224	0.122955	575.11	-0.144872	0.212383	-0.678872	0.497219	0.745027	611.959	-0.0206929	0.121749	-0.169965	0.865037	0.999278	631.017	0.170488	0.163983	1.01446	0.310362	0.659689	600.421	-0.013963	0.159545	-0.0913746	0.927195	0.980695	476.417	-0.725574	0.24214	-3.02294	0.00250335	0.0181754	583.2	0.00873343	0.110352	0.080835	0.935573	0.999924	419.755	-0.119963	0.137773	-0.877452	0.380241	0.578827	543.997
NTNG1	34.6077	-1.34228	0.461447	-3.09687	0.00195573	0.123837	40.8868	0.132933	0.288934	0.363079	0.716546	0.881166	34.1918	-0.0537534	0.0669529	-0.795428	0.426364		39.6427	0.0877512	0.216898	0.292771	0.769697	0.927567	36.4183	-0.0517564	0.19237	-0.288457	0.772997	0.925151	23.7419	-1.1099	0.366244	-3.03723	0.00238765	0.0175776	89.1374	0.075287	0.0874469	0.850884	0.394834	0.999924	43.0796	-0.87722	0.277327	-3.31755	0.000908103	0.00625619	77.8934
NMRAL2P	31.7966	1.21788	0.450037	3.09359	0.00197749	0.124601	8.08758	-0.859254	0.272622	-3.73072	0.000190932	0.00328326	12.6877	-0.0266411	0.0441422	-0.538002	0.590576		10.8501	-0.214363	0.179323	-1.43796	0.150446	0.48506	9.40259	-0.293538	0.144529	-2.24665	0.0246623		8.17953	-0.44328	0.362677	-1.66559	0.0957954	0.255956	11.315	0.00856274	0.0400704	0.241597	0.809093		84.6961	0.800349	0.280035	1.83528	0.0664646	0.173816	35.7136
SERPINE2	18563.2	1.2213	0.43347	3.08756	0.00201809	0.126453	4351.54	-0.366769	0.178374	-1.94571	0.0516898	0.204944	10400.7	0.325413	0.105305	3.09299	0.00198154	0.149314	5143.22	0.194459	0.138664	1.4871	0.136989	0.466522	6265.56	0.636857	0.144807	4.48969	7.13277e-06	0.000510358	3519.39	-0.652927	0.195136	-3.282	0.00103074	0.00922135	35678.1	0.225572	0.109784	2.06179	0.0392274	0.999924	20902.7	0.118336	0.0856638	1.40588	0.159761	0.32441	24861.8
MFSD10	687.913	1.29356	0.43319	3.08631	0.00202655	0.126453	609.213	-0.149753	0.190962	-0.738103	0.460452	0.716284	916.555	0.0692753	0.120797	0.588737	0.556038	0.999278	635.293	0.0393462	0.160057	0.268702	0.788159	0.935329	634.965	-0.0461721	0.152403	-0.304305	0.760895	0.921564	583.356	-0.285229	0.204184	-1.39141	0.164101	0.362607	745.125	0.00767657	0.110429	0.0548802	0.956234	0.999924	792.903	0.600798	0.143511	4.15319	3.27877e-05	0.000396253	753.096
LRCH3	469.466	-1.3138	0.42692	-3.07833	0.00208161	0.129066	350	0.295213	0.207875	1.50844	0.131442	0.363027	469.844	-0.0156091	0.122267	-0.129398	0.897043	0.999278	363.42	0.381422	0.185236	2.13144	0.0330526	0.214497	354.961	0.276433	0.165501	1.76654	0.0773052	0.359989	290.087	-0.0867416	0.23153	-0.285488	0.775271	0.891652	603.519	0.0222464	0.110447	0.199695	0.841719	0.999924	629.118	-0.10947	0.114153	-0.956504	0.338818	0.537848	750.305
NRGN	336.297	-1.41845	0.453871	-3.07735	0.00208851	0.129066	36.9518	0.0593044	0.302364	0.400944	0.688461	0.865991	29.0256	-0.0447108	0.0625368	-0.731038	0.464756		46.8916	0.423415	0.216742	2.13198	0.0330083	0.214311	31.0265	-0.246211	0.188662	-1.35268	0.176159	0.52053	25.0497	-1.24699	0.371206	-3.44359	0.00057404	0.00575308	88.0243	0.030487	0.086937	0.386425	0.699182	0.999924	44.2284	-0.867877	0.280765	-3.12359	0.00178661	0.0107054	75.7257
ASB8	165.502	-1.35854	0.452416	-3.07191	0.00212697	0.130814	301.283	-0.115183	0.197539	-0.607572	0.543471	0.779112	374.554	0.0474485	0.121407	0.375243	0.70748	0.999278	287.393	-0.156089	0.166828	-0.934295	0.350152	0.694162	290.958	-0.177848	0.161013	-1.09975	0.271439	0.625426	302.227	0.170137	0.249646	0.618877	0.535997	0.735433	277.778	-0.0519332	0.107383	-0.483814	0.628518	0.999924	262.142	-0.043413	0.160435	-0.265479	0.79064	0.886382	305.361
CNTNAP1	20.8728	-1.18782	0.438791	-3.0626	0.00219422	0.13304	17.4191	-0.108594	0.305983	-0.223634	0.823042	0.930832	26.8018	-0.0661989	0.0614313	-1.14241	0.253284		24.5673	0.321855	0.208555	1.65697	0.0975248	0.393088	16.4126	-0.10531	0.167189	-0.488188	0.625417	0.866823	14.5086	-0.114359	0.382709	-0.248626	0.80365	0.906311	34.6451	0.0528155	0.0641132	0.858952	0.390367	0.999924	25.0139	-0.129903	0.28014	-0.55661	0.577794	0.743204	33.5803
RAB5IF	400.539	1.03178	0.463425	3.06317	0.00219005	0.13304	855.031	0.395416	0.19412	2.04194	0.0411577	0.175902	1179.57	-0.00352065	0.117681	-0.0368211	0.970628	0.999278	641.473	-0.392629	0.173811	-2.27544	0.0228795	0.168912	716.591	-0.128722	0.160218	-0.822326	0.410891	0.744806	835.805	0.498029	0.232494	2.14847	0.0316761	0.120005	994.952	-0.0060723	0.110149	-0.0373626	0.970196	0.999924	1005.68	0.0456954	0.177086	0.287624	0.773635	0.875036	1201.12
HLA-G	274.711	1.30429	0.445354	3.06304	0.00219103	0.13304	2390.46	-0.0163039	0.228495	-0.0172838	0.98621	0.996266	3600.13	-0.165574	0.111326	-1.50433	0.132496	0.999278	1844.63	-0.90511	0.154914	-5.81349	6.11825e-09	4.95252e-07	1806.05	-1.10732	0.140707	-7.86385	3.72515e-15	2.08453e-12	2106.34	-0.468448	0.264314	-1.7437	0.0812113	0.230745	744.342	0.0709085	0.108985	0.423741	0.671754	0.999924	627.215	0.358443	0.275833	1.44314	0.148982	0.308666	482.088
THBD	67.1522	1.11661	0.459345	3.06084	0.00220715	0.133196	279.883	-0.529383	0.207583	-2.50927	0.012098	0.072997	339.023	-0.0219586	0.120516	-0.16051	0.872479	0.999278	394.277	0.427396	0.190508	2.22456	0.026111	0.183838	384.885	0.334751	0.171205	1.94003	0.0523765	0.29565	221.51	-0.908549	0.280298	-3.34236	0.000830683	0.00773221	43.3042	-0.0806959	0.069561	-1.20394	0.228612	0.999924	85.9736	-0.481821	0.244803	-1.8495	0.0643849	0.16959	124.547
KPRP	1663.02	1.24294	0.41444	3.03355	0.00241691	0.144997	3788.33	0.977706	0.305033	3.7298	0.000191632	0.00329161	17072	-0.040092	0.113098	-0.472712	0.636419	0.999278	1197.45	-0.818799	0.17295	-4.55621	5.20855e-06	0.000224066	1235.11	-0.785678	0.160758	-4.699	2.61436e-06	0.000212793	2441.67	0.464188	0.371455	1.35714	0.174737	0.378431	152.685	-0.192968	0.0884028	-2.36642	0.0179608	0.99832	1417.55	0.428518	0.217434	2.87401	0.004053	0.0204739	393.523
NCF2	215.052	1.32706	0.44003	3.02932	0.00245103	0.144997	533.07	0.0096159	0.188974	0.0849501	0.932301	0.976329	2379.7	-0.188163	0.111073	-1.69634	0.089821	0.999278	429.843	-0.659309	0.161487	-4.02237	5.7616e-05	0.00181989	436.915	-0.657796	0.156101	-4.15941	3.1907e-05	0.00175619	1225.43	1.55633	0.286407	5.251	1.51277e-07	5.11647e-06	161.031	0.0139454	0.0983995	0.129187	0.897209	0.999924	346.368	0.647084	0.280651	2.78966	0.00527632	0.0252261	206.983
ENC1	381.465	-1.29211	0.44047	-3.02833	0.0024591	0.144997	675.991	0.493749	0.170125	2.88678	0.00389201	0.0317227	976.144	0.271409	0.120942	2.23357	0.0255117	0.672326	842.217	0.979412	0.162267	5.99486	2.03666e-09	1.78599e-07	654.421	0.35319	0.145245	2.40596	0.0161301	0.157319	505.325	-0.354519	0.270954	-1.50817	0.131511	0.315449	1190.89	0.244413	0.109012	2.24418	0.0248206	0.999924	703.739	-0.458194	0.186441	-2.44331	0.0145531	0.0551879	1180.97
LARGE2	274.236	1.07707	0.463943	3.03251	0.0024253	0.144997	106.723	-0.987929	0.279252	-3.39069	0.000697177	0.00883321	272.371	-0.0316384	0.11922	-0.266914	0.789536	0.999278	121.931	-0.387194	0.203294	-1.71048	0.0871771	0.371406	142.058	-0.0691633	0.188214	-0.309554	0.756901	0.920661	86.7749	-1.44351	0.298599	-4.68999	2.73218e-06	6.41276e-05	487.901	0.0803692	0.110164	0.723607	0.469307	0.999924	344.792	-0.961522	0.275532	-4.16523	3.1104e-05	0.000377731	527.04
EML2	1939.34	1.11972	0.456494	3.03098	0.00243763	0.144997	2668.44	-0.105595	0.15319	-0.734292	0.462771	0.718099	5161.07	-0.0848317	0.106786	-0.8032	0.421859	0.999278	3207.22	0.450939	0.132397	3.35295	0.000799549	0.0153837	2824.26	0.0365799	0.132577	0.195399	0.845081	0.952217	1716.35	-1.98847	0.215578	-9.33139	1.04491e-20	4.06419e-18	2756.26	0.207836	0.108774	1.84875	0.0644938	0.999924	1256.16	-0.736946	0.224469	-3.2797	0.00103918	0.00695168	2001.39
BCL3	241.238	1.15636	0.462031	3.02117	0.00251803	0.147794	242.049	-0.45791	0.229983	-1.91725	0.0552068	0.213057	398.493	0.110309	0.121932	0.909807	0.362925	0.999278	293.16	0.157027	0.170615	0.917271	0.359001	0.701191	301.348	0.146223	0.165466	0.855131	0.392479	0.731426	305.587	0.00327855	0.215666	-0.0201581	0.983917	0.99279	377.288	0.134076	0.109071	1.22095	0.222105	0.999924	362.463	0.496263	0.136895	3.61266	0.000303078	0.00258711	363.633
SNORA79B	308.319	-1.42375	0.455338	-3.01004	0.00261211	0.150589	27.1236	0.0196167	0.288051	0.520243	0.602894	0.817428	50.2621	0.0413817	0.0778025	0.464742	0.642116		39.3708	0.13206	0.13905	1.623	0.104589	0.406251	26.2252	-0.00144492	0.165934	0.810098	0.417884	0.74859	26.0965	0.281123	0.380709	1.45615	0.145352	0.337523	111.349	0.0542809	0.0895314	0.856266	0.391851	0.999924	98.4524	-0.429584	0.265959	-1.59247	0.111279	0.252376	155.677
ASS1	277.693	1.30326	0.434278	3.0109	0.00260478	0.150589	630.276	-0.0447731	0.203938	-0.20344	0.838791	0.937527	767.109	-0.0328317	0.120884	-0.270351	0.78689	0.999278	599.842	-0.113021	0.152373	-0.716892	0.473441	0.781452	602.544	-0.162975	0.146908	-1.08054	0.279903	0.63402	438.014	-1.80998	0.207409	-8.65969	4.73058e-18	1.15341e-15	133.867	-0.129068	0.0946937	-1.46448	0.143061	0.999924	97.8971	-0.826777	0.21003	-3.85916	0.000113777	0.00114049	119.587
LIG4	127.347	-1.33645	0.455094	-3.01	0.00261252	0.150589	352.742	0.643831	0.220868	2.94392	0.00324087	0.0279295	474.222	0.0541884	0.12218	0.430637	0.666732	0.999278	262.952	-0.0671832	0.187063	-0.359272	0.719391	0.904635	278.092	0.029973	0.172578	0.197869	0.843148	0.951073	417.233	1.07448	0.263712	4.12484	3.70985e-05	0.000590683	398.32	0.0377875	0.109719	0.348291	0.727622	0.999924	497.256	0.446831	0.12118	3.66576	0.000246603	0.00218591	510.25
MX2	135.174	-1.34644	0.450328	-3.01396	0.00257863	0.150589	114.054	-0.756914	0.256714	-2.84672	0.00441719	0.0346958	400.367	0.16554	0.120219	1.3431	0.179241	0.999278	150.635	0.137932	0.194342	0.760916	0.446707	0.766461	123.253	-0.432058	0.186378	-2.2676	0.0233535	0.196392	127.332	-0.147216	0.362708	-1.02506	0.305334	0.533587	368.479	-0.046649	0.109346	-0.425999	0.670109	0.999924	118.478	-0.96244	0.278509	-3.56077	0.000369768	0.00303546	213.897
CEBPA	73.0929	1.36946	0.463212	3.00016	0.00269841	0.154846	627.175	-0.357636	0.213274	-1.61636	0.106017	0.319842	765.681	0.0144571	0.120574	0.11784	0.906194	0.999278	508.151	-1.2156	0.162344	-7.51028	5.90017e-14	1.00893e-11	537.286	-1.05319	0.147218	-7.16901	7.55397e-13	2.98382e-10	756.091	0.464661	0.255024	1.88744	0.0591008	0.185632	35.7976	0.0114635	0.0649183	0.187335	0.851398	0.999924	408.295	0.323817	0.248613	2.97429	0.00293671	0.0160221	200.114
RPLP0	16660.7	1.02257	0.455663	2.99727	0.00272407	0.154935	36090.1	0.0927314	0.160719	0.592216	0.553706	0.785542	38201.5	0.186259	0.0978475	1.90381	0.0569348	0.889158	32542.6	-0.180175	0.132376	-1.35059	0.176828	0.520559	36364.9	0.088571	0.126723	0.702273	0.482509	0.787684	29348.8	-0.414715	0.181425	-2.26675	0.0234055	0.0961892	31195.5	-0.210832	0.103197	-2.05022	0.0403429	0.999924	26235.6	0.336001	0.0991709	3.38841	0.000702983	0.00508849	29316.1
RPS6KB1	141.799	-1.33368	0.452363	-2.99773	0.00272001	0.154935	501.589	0.35738	0.186317	1.95329	0.0507849	0.202506	637.652	0.00392315	0.122211	0.0232169	0.981477	0.999278	419.796	-0.103368	0.158064	-0.611041	0.541173	0.821487	458.876	0.0792744	0.153484	0.554625	0.579151	0.84223	462.845	0.493488	0.20837	2.39115	0.0167957	0.0757939	517.981	0.0930366	0.110393	0.842829	0.399324	0.999924	579.343	0.0327272	0.149662	0.208551	0.834799	0.913892	660.446
TMEM106C	326.075	-1.29436	0.445453	-2.99246	0.00276736	0.155335	780.819	0.0626753	0.163273	0.350318	0.7261	0.887385	1094.46	0.0254908	0.117675	0.217154	0.828088	0.999278	784.747	0.145703	0.143334	0.996099	0.319202	0.668016	702.761	-0.231033	0.145179	-1.59735	0.110187	0.420161	764.583	0.301991	0.18004	1.65624	0.0976723	0.258878	1279.9	0.0731389	0.108846	0.671302	0.502028	0.999924	952.232	-0.272643	0.121231	-2.23991	0.0250968	0.083831	1274.06
NUDT16L1	705.399	-1.25607	0.421293	-2.99317	0.00276098	0.155335	636.645	0.474082	0.170239	2.72672	0.00639664	0.0455597	825.226	0.0644962	0.120015	0.537205	0.591126	0.999278	539.897	0.0730675	0.154151	0.42831	0.668425	0.883569	541.549	0.0510976	0.144484	0.325677	0.744669	0.916337	568.152	0.476773	0.195322	2.40098	0.0163512	0.0743841	1007.87	-0.11171	0.109511	-1.01701	0.309147	0.999924	543.147	-0.137802	0.16387	-0.827717	0.407831	0.603934	689.786
TRO	23.2345	-1.19715	0.447506	-2.99386	0.00275476	0.155335	21.307	0.488765	0.306153	1.5211	0.128234	0.357767	41.4186	-0.0143754	0.0733397	-0.169515	0.865392		23.9241	0.491573	0.210117	2.28836	0.0221164	0.16542	15.9556	0.0381448	0.171752	0.180206	0.856991	0.956683	15.3864	0.211745	0.382772	0.442765	0.657936	0.820899	54.4701	0.0903862	0.0742368	1.31539	0.188378	0.999924	26.6176	0.142827	0.280109	0.481594	0.630094	0.779202	39.4585
MT-TI	269.718	1.28736	0.438944	2.98657	0.00282125	0.157671	688.994	0.679433	0.214508	3.37811	0.000729852	0.00914907	512.556	0.332054	0.122254	2.72096	0.00650929	0.321714	473.991	-0.417409	0.157173	-2.50941	0.0120934	0.11239	530.21	-0.0556832	0.168078	-0.139518	0.889041	0.968827	436.271	-0.665257	0.21694	-2.93474	0.00333831	0.0226849	346.566	-0.173321	0.106499	-1.5976	0.110132	0.999924	432.215	0.992109	0.253003	4.28587	1.82028e-05	0.000240289	330.738
LINC01127	36.5237	-1.31117	0.462207	-2.98008	0.00288171	0.160353	12.2409	0.496751	0.28193	1.8177	0.0691096	0.246286	15.056	-0.00377218	0.0474832	-0.212418	0.831781		7.502	0.0890925	0.158628	0.604241	0.545684		10.5425	0.208496	0.138274	1.8452	0.0650084		6.9509	0.219211	0.308879	0.911314	0.36213	0.588534	31.952	-0.0171706	0.056495	-0.24948	0.80299	0.999924	92.0855	0.980005	0.256539	2.85473	0.00430734	0.0214694	49.1147
KRT23	88.49	1.33157	0.462054	2.97804	0.002901	0.160731	4172.08	0.595294	0.220861	2.77267	0.00555982	0.0412248	6282.4	0.0804295	0.112441	0.744791	0.456398	0.999278	2391.13	-1.35965	0.142834	-9.47264	2.72868e-21	1.09789e-18	3462.35	0.0873989	0.133195	0.681256	0.49571	0.794109	4742.31	0.844999	0.275201	2.99779	0.00271946	0.0193443	31.8772	-0.103474	0.0614636	-1.71874	0.0856625	0.999924	633.657	0.294095	0.21152	2.79874	0.00513017	0.0246768	227.102
RPL39	17790.6	1.20871	0.434952	2.97303	0.00294876	0.162676	33182.3	0.155646	0.165343	0.98639	0.323942	0.59789	49366.9	0.402126	0.100095	4.02353	5.73321e-05	0.00975491	31127.6	0.013444	0.138809	0.138317	0.88999	0.970527	35178.9	0.291894	0.133274	2.22902	0.0258127	0.205217	31302.1	-0.0279177	0.167093	-0.146302	0.883683	0.947028	27137.3	-0.00298669	0.104524	-0.0271304	0.978356	0.999924	24131.2	0.215668	0.114318	1.90412	0.0568944	0.154875	27924.9
BTG2	465.349	1.21668	0.444818	2.97137	0.00296478	0.16286	4930.74	0.0844535	0.20069	0.503671	0.614492	0.824782	5172.98	0.328551	0.104668	3.1415	0.00168084	0.136293	4123.98	-0.496335	0.131305	-3.74138	0.000183009	0.00461912	5155.37	0.193859	0.140982	1.43266	0.151955	0.488205	4384.29	-0.26369	0.188879	-1.37017	0.170633	0.372479	643.001	0.216886	0.11045	1.98629	0.0470017	0.999924	739.255	0.437753	0.109208	4.03962	5.35388e-05	0.00060058	716.689
RHCG	473.8	1.24863	0.427864	2.96184	0.00305805	0.167006	3387.57	-1.95001	0.230082	-8.462	2.62821e-17	8.96864e-15	2566.07	0.0607208	0.118933	0.518658	0.604	0.999278	3761.49	-1.1114	0.138802	-7.95157	1.84165e-15	3.76026e-13	4581.51	-0.255589	0.153644	-1.58294	0.113435	0.427076	4244.26	-0.55384	0.203857	-2.68222	0.00731357	0.0409299	133.787	-0.120132	0.0923297	-1.38924	0.16476	0.999924	1310.98	0.113673	0.256285	2.31993	0.0203447	0.0713729	940.73
PREB	347.23	-1.26906	0.442955	-2.96102	0.00306625	0.167006	507.135	-0.32722	0.21369	-1.56397	0.117826	0.33889	706.564	-0.0616522	0.121227	-0.504627	0.613821	0.999278	501.94	-0.287957	0.190079	-1.55671	0.11954	0.433424	493.565	-0.398191	0.180009	-2.27984	0.0226172	0.192735	502.96	-0.00527967	0.249822	-0.085193	0.932108	0.971463	979.091	-0.162134	0.10967	-1.47997	0.138881	0.999924	728.579	-0.0999321	0.138339	-0.71713	0.473294	0.662602	955.85
CMPK2	272.433	-1.30241	0.438409	-2.95809	0.00309556	0.167346	315.611	0.139062	0.230891	0.585702	0.558076	0.788207	585.276	-0.0502646	0.122236	-0.438162	0.661269	0.999278	363.26	0.515361	0.189558	2.6684	0.0076213	0.0822883	357.862	0.308146	0.185779	1.56733	0.117036	0.433361	239.375	0.00587118	0.334586	-0.748191	0.454345	0.669811	847.009	-0.0756112	0.110224	-0.667858	0.504224	0.999924	292.297	-0.418618	0.268088	-1.75769	0.0788005	0.197017	518.558
LINC01816	30.0045	-1.20341	0.448016	-2.9565	0.00311155	0.167346	4.91576	-0.0209135	0.262604	-0.238969	0.81113		5.12184	-0.00765086	0.0289053	-0.478355	0.632397		3.72036	-0.103566	0.127509	-1.18292	0.23684		3.33776	-0.11479	0.0983248	-1.37707	0.16849		4.62542	-0.199966	0.352881	-0.759928	0.447298	0.66399	7.46279	-0.0191376	0.0319656	-0.866127	0.386421		2.31892	0.0612955	0.168244	0.639139	0.522733		5.52805
KIF3B	1254.62	-1.24987	0.421875	-2.95749	0.00310159	0.167346	731.802	-0.313167	0.168315	-1.87876	0.0602773	0.224338	935.693	-0.0192368	0.119466	-0.165958	0.86819	0.999278	825.737	0.12961	0.141311	0.898206	0.369076	0.709323	794.136	-0.0634409	0.137276	-0.480363	0.630969	0.869118	824.416	0.256999	0.183373	1.36932	0.170898	0.372786	1254.17	0.0264935	0.108886	0.243495	0.807622	0.999924	1351.67	0.281247	0.155016	1.81779	0.0690958	0.179073	1424.59
ENSG00000288398.1	59.4202	-1.34491	0.464966	-2.94801	0.00319825	0.169967	49.3606	-0.284071	0.29659	-1.18741	0.235066	0.505669	46.8701	0.00847506	0.0766455	0.0826242	0.93415		62.1853	0.248909	0.214749	1.05987	0.289205	0.645566	50.3365	-0.16443	0.194531	-1.05626	0.290847	0.644261	50.801	-0.422064	0.346993	-1.45979	0.144348	0.335768	66.5362	-0.0191778	0.0799512	-0.285995	0.774882	0.999924	46.0647	0.362744	0.264646	1.34533	0.178518	0.34972	55.2608
SP110	1714.87	-1.26466	0.428385	-2.94785	0.00319994	0.169967	941.418	0.198805	0.233532	0.97609	0.32902	0.603419	1309.75	0.340536	0.118974	2.83774	0.00454338	0.254896	933.11	0.277604	0.156991	1.90838	0.0563427	0.29229	1042.71	0.467712	0.141416	3.42258	0.000620288	0.0181805	896.289	0.188743	0.311395	0.538044	0.590547	0.775564	1591.57	-0.209588	0.108213	-1.92348	0.05442	0.999924	1338.72	-0.362009	0.207134	-1.76118	0.0782076	0.19609	2015.46
ENSG00000289353.1	56.0368	-1.30761	0.465407	-2.94807	0.00319766	0.169967	54.3408	-0.258179	0.280329	-0.802359	0.422345	0.687391	86.4822	0.0479736	0.0935352	0.473667	0.635738		58.9767	0.00327996	0.21513	0.151251	0.879777	0.967161	64.6824	0.119485	0.194422	0.735052	0.462308	0.77387	53.8849	-0.0611961	0.326334	-0.0831838	0.933705	0.972193	88.3116	0.0556367	0.0875506	0.621406	0.534332	0.999924	87.0315	-0.373975	0.213935	-1.71737	0.0859121	0.209923	98.0835
WFDC3	84.4659	-1.31843	0.464433	-2.9401	0.0032811	0.172425	23.6056	0.769166	0.304819	2.35693	0.0184269	0.0990421	23.7874	0.0261378	0.0567746	0.511131	0.609259		14.8609	0.101093	0.197783	0.375501	0.707288	0.89935	12.531	-0.0523187	0.161716	-0.347607	0.728135		14.8696	0.033214	0.382732	-0.422186	0.67289	0.829985	21.1865	0.0429371	0.0526832	0.827304	0.408065	0.999924	11.459	0.498355	0.274956	1.59058	0.111705	0.25315	10.9534
GRHL1	316.971	1.14868	0.456794	2.94108	0.00327073	0.172425	3433.85	0.008045	0.211899	0.081921	0.93471	0.977124	5484.3	0.0872458	0.110753	0.774365	0.438715	0.999278	2701.38	-0.851863	0.128563	-6.67113	2.53834e-11	3.12834e-09	2911.71	-0.55024	0.14794	-3.72093	0.000198491	0.00746217	3192.64	0.14282	0.228009	0.690524	0.489865	0.698923	268.318	-0.190215	0.103362	-1.67886	0.0931795	0.999924	735.186	0.254671	0.266902	2.09431	0.0362327	0.110676	480.065
AADACL2	41.8368	1.21807	0.459797	2.93865	0.00329642	0.172425	187.941	-0.12146	0.290027	-0.0765678	0.938967	0.979116	2206.99	0.0400184	0.0765457	-0.163026	0.870498	0.999278	125.305	-1.89615	0.209917	-8.95687	3.34022e-19	1.06266e-16	137.581	-1.3309	0.193302	-7.36382	1.78725e-13	8.57243e-11	1020.6	2.84056	0.307493	9.46946	2.8129e-21	1.17824e-18	6.3406	-0.0466449	0.0287001	-1.91042	0.056079		31.2645	0.275531	0.158562	3.58449	0.000337733	0.00282191	2.48852
MRS2	178.987	-1.33566	0.453814	-2.93833	0.00329988	0.172425	723.708	0.207167	0.191935	1.04805	0.294615	0.569439	786.907	0.0468314	0.120345	0.388277	0.697811	0.999278	600.205	-0.270278	0.162442	-1.69868	0.0893803	0.375657	670.213	-0.022372	0.153088	-0.205012	0.837563	0.949351	604.549	0.0565432	0.232988	0.296381	0.766939	0.887303	768.28	0.0129809	0.110211	0.12129	0.903461	0.999924	783.972	-0.408617	0.110856	-3.72269	0.000197109	0.00180589	1044.47
ENSG00000260793.3	106.528	-1.38768	0.463432	-2.93435	0.00334242	0.173941	28.8814	-0.197045	0.300106	-0.681799	0.495366	0.743492	46.4033	0.0722325	0.0762492	0.943589	0.34538		28.5147	-0.121841	0.214483	-0.577594	0.563538	0.834095	30.0892	-0.0640374	0.190302	-0.319321	0.749483	0.918221	30.0347	-0.163717	0.357897	-0.482296	0.629595	0.80316	27.8341	-0.00816715	0.058899	-0.119292	0.905044	0.999924	20.1047	-0.329015	0.279517	-1.30005	0.193585	0.367891	24.2094
CAPNS2	187.498	1.29289	0.446076	2.93204	0.00336743	0.174094	719.761	-0.880015	0.254887	-3.63312	0.000280012	0.00440109	1289.08	0.344007	0.116645	2.95478	0.00312888	0.207897	736.628	-0.669186	0.173895	-3.82959	0.000128356	0.00351733	876.744	-0.12023	0.152484	-0.717634	0.472983	0.780368	928.216	0.194896	0.199219	1.01984	0.307805	0.535666	131.415	-0.0128744	0.0949808	-0.148885	0.881645	0.999924	141.507	0.465972	0.203011	2.65145	0.00801463	0.0348214	122.858
ENSG00000249042.6	55.2707	-1.27008	0.465283	-2.93158	0.00337245	0.174094	95.5143	0.200139	0.245219	0.797975	0.424885	0.68977	98.8629	-0.169442	0.0956621	-1.7531	0.0795849		90.9084	0.183127	0.208399	0.915943	0.359697	0.701191	84.1018	-0.00649315	0.194531	0.0427844	0.965873	0.991335	95.8339	0.379514	0.320796	0.968752	0.332669	0.560083	166.331	0.0820014	0.10072	0.819295	0.412618	0.999924	136.657	-0.120653	0.204905	-0.628789	0.529487	0.70545	161.735
MPHOSPH9	163.515	-1.30666	0.450613	-2.92829	0.00340836	0.175244	117.736	-0.451131	0.256659	-1.65131	0.0986762	0.30615	152.256	0.0637511	0.108976	0.592533	0.553494	0.999278	147.807	0.23506	0.190801	1.37501	0.169127	0.510887	130.56	-0.118365	0.183397	-0.503771	0.614422	0.861616	112.658	-0.247415	0.300353	-0.738004	0.460512	0.674672	356.053	0.0360931	0.107385	0.420625	0.674029	0.999924	355.148	-0.519191	0.149913	-3.46229	0.000535606	0.00408597	499.579
TNFRSF21	1511.35	0.985054	0.461558	2.91454	0.00356208	0.182418	2004.89	-0.271348	0.210928	-1.45004	0.147047	0.387983	2124.38	0.167244	0.111897	1.4988	0.133925	0.999278	2387.2	0.346956	0.138878	2.4999	0.0124228	0.114327	2536.39	0.431256	0.13942	3.07201	0.00212622	0.0445477	1297.37	-1.91311	0.241714	-8.03221	9.57351e-16	1.73016e-13	2897.23	0.087219	0.106071	0.822392	0.410854	0.999924	2029.27	-0.196082	0.15086	-1.32716	0.184457	0.357011	2812.55
NDRG2	1811.47	1.21121	0.414194	2.91142	0.00359785	0.183519	4659.5	0.422095	0.212074	2.05645	0.039739	0.171703	7649.93	0.150937	0.10185	1.48449	0.137679	0.999278	3321.11	-0.490766	0.152513	-3.18764	0.00143441	0.0243199	3214.85	-0.804004	0.126179	-6.3984	1.5701e-10	4.1346e-08	4868.51	0.633919	0.199859	3.1947	0.00139977	0.0117084	389.135	-0.0461048	0.109628	-0.422273	0.672826	0.999924	685.296	0.134406	0.272493	0.859213	0.390223	0.58802	585.483
ENSG00000279443.1	205.782	-1.29398	0.449944	-2.90574	0.00366388	0.184936	22.0849	0.117153	0.304403	0.344538	0.730442	0.889365	68.7573	-0.0354113	0.0837867	-0.626783	0.530801		20.1109	0.00721746	0.204208	-0.0655549	0.947732	0.985137	22.8849	0.120875	0.179447	0.685634	0.492944	0.792822	27.0787	0.451342	0.372643	1.24337	0.21373	0.429511	121.433	-0.0337085	0.0937438	-0.432352	0.665486	0.999924	107.831	-0.139468	0.230299	-0.43507	0.663512	0.803954	117.176
SPRR5	449.175	1.23708	0.429029	2.90287	0.00369756	0.184936	976.786	1.25856	0.249047	5.19627	2.03332e-07	1.05843e-05	4659.51	0.0861521	0.112078	0.811251	0.417221	0.999278	372.355	-1.30556	0.198891	-6.77616	1.23411e-11	1.59271e-09	386.876	-1.21462	0.175152	-6.90971	4.85651e-12	1.72916e-09	1589.35	1.77502	0.311522	5.38137	7.39208e-08	2.71364e-06	195.599	-0.0703341	0.0986917	-0.567236	0.570554	0.999924	1612.03	0.475862	0.233238	3.41993	0.000626373	0.00462775	464.016
TMEM182	68.5947	-1.3162	0.463789	-2.90526	0.0036695	0.184936	72.2899	-0.0524029	0.269491	-0.222128	0.824214	0.930977	113.115	-0.107207	0.100807	-1.05445	0.291676	0.999278	87.238	0.366672	0.214326	1.72213	0.0850462	0.366451	67.9971	-0.142002	0.195119	-0.709256	0.478166	0.784769	55.7287	-0.0123711	0.307018	-0.170833	0.864355	0.937809	139.322	-0.0711695	0.0973761	-0.737996	0.460517	0.999924	81.5066	-0.527808	0.221051	-2.36872	0.01785	0.0646965	117.717
PDE1C	246.989	-1.26176	0.436136	-2.90548	0.00366691	0.184936	87.7529	0.959321	0.299031	3.83699	0.000124551	0.00235253	117.994	-0.238022	0.101451	-2.38448	0.0171033	0.549937	77.2504	0.626633	0.216149	3.03446	0.00240968	0.0358699	50.5973	-0.0241266	0.190193	-0.0290064	0.97686	0.992965	63.9019	0.834082	0.353007	2.6285	0.00857627	0.0461317	820.746	0.110217	0.110106	1.00591	0.31446	0.999924	313.497	-0.639294	0.179375	-3.57702	0.000347539	0.00288136	424.538
MX1	4707.22	-1.19555	0.411566	-2.90334	0.003692	0.184936	3616.99	0.0122292	0.207332	0.176525	0.859882	0.945688	7025.24	0.287123	0.111067	2.57381	0.0100586	0.414277	3603.98	0.0770692	0.14478	0.63297	0.526753	0.811994	4369.43	0.51858	0.133898	3.96189	7.43598e-05	0.00343179	3561.31	0.0916057	0.298487	0.260944	0.794136	0.901853	5793.65	-0.0157859	0.104461	-0.156697	0.875484	0.999924	2840.46	-0.472949	0.273507	-1.79541	0.0725891	0.185383	4719.66
CCNJL	21.8185	-1.0364	0.433972	-2.89749	0.00376159	0.187409	24.7044	0.895341	0.306071	2.78864	0.00529298	0.0397728	15.7096	-0.00957001	0.0476143	-0.398435	0.69031		14.5693	0.196687	0.191196	1.02223	0.30667	0.658147	10.1216	-0.0846251	0.146496	-0.632185	0.527266		9.58617	0.017699	0.368372	-0.108878	0.913299	0.962299	21.4639	0.0551046	0.0512843	1.19627	0.231589	0.999924	13.7608	-0.137779	0.279948	-0.474269	0.635308	0.78312	21.0634
JTB	988.727	1.08752	0.458091	2.89137	0.00383572	0.190364	1074.65	-0.0574125	0.189645	-0.288593	0.772893	0.909309	1537.38	-0.0296434	0.114488	-0.260868	0.794194	0.999278	994.928	-0.235969	0.155823	-1.5088	0.131349	0.455545	972.225	-0.384102	0.151512	-2.53351	0.0112928	0.128964	1144.89	0.255185	0.214917	1.1745	0.240197	0.462719	1514.81	0.0164211	0.109227	0.147299	0.882896	0.999924	1345.51	-0.0673755	0.151478	-0.444718	0.656524	0.798435	1589.83
SLC36A4	68.8319	-1.32017	0.464347	-2.88833	0.00387291	0.191471	250.78	0.430433	0.196837	2.26784	0.023339	0.117366	359.375	-0.191983	0.121059	-1.60966	0.107473	0.999278	212.165	0.00740525	0.179487	0.15072	0.880197	0.9675	226.158	0.10289	0.174141	0.695087	0.487001	0.790192	276.547	0.865111	0.239027	3.64213	0.000270388	0.0031216	319.714	-0.010659	0.108537	-0.0976379	0.92222	0.999924	353.663	0.00675903	0.159625	0.0576427	0.954033	0.978099	381.33
MIS18A	707.055	-1.22134	0.424295	-2.88549	0.00390808	0.192007	245.11	-0.486627	0.221278	-2.19852	0.0279123	0.133402	392.001	0.00422859	0.121919	0.0351093	0.971993	0.999278	285.207	0.0443973	0.181159	0.229164	0.818741	0.945311	288.423	0.0120364	0.173252	0.0474462	0.962158	0.99025	246.592	-0.053448	0.231667	-0.277993	0.781017	0.895128	859.383	-0.0583225	0.110161	-0.551259	0.581456	0.999924	563.04	-0.717604	0.143454	-4.97714	6.45316e-07	1.34423e-05	821.264
ERAP2	485.633	-1.23169	0.43088	-2.88384	0.00392857	0.192007	209.533	0.157677	0.261805	-0.245663	0.805943	0.922948	400.964	-0.0513636	0.121986	-0.419845	0.674599	0.999278	297.268	0.709014	0.203069	2.21434	0.0268054	0.18652	241.593	0.412854	0.186648	1.58464	0.113047	0.42587	160.111	0.0183074	0.323822	-1.06444	0.287131	0.514655	822.097	0.0329795	0.110069	0.300108	0.764095	0.999924	540.659	0.00199516	0.160639	-0.768565	0.442151	0.636104	617.794
DLX5	67.5382	1.31575	0.463892	2.88437	0.003922	0.192007	490.866	0.679978	0.254488	2.90056	0.00372493	0.0307032	488.89	-0.0160863	0.122258	-0.128949	0.897398	0.999278	314.879	-0.546063	0.174215	-3.08724	0.00202026	0.0314059	328.376	-0.358822	0.170226	-1.94662	0.0515806	0.294441	355.923	-0.187514	0.267766	-0.659146	0.509802	0.715123	25.8343	0.0169961	0.0538022	0.336261	0.736674	0.999924	57.5113	0.162921	0.273952	1.42007	0.155586	0.318801	44.4286
IPP	323.395	-1.28872	0.450289	-2.8764	0.00402242	0.194732	145.487	-0.227853	0.242982	-0.82621	0.408685	0.676195	171.139	-0.0714503	0.111254	-0.637912	0.523531	0.999278	143.043	-0.216588	0.188556	-1.05139	0.293081	0.647924	156.241	-0.0213918	0.182127	0.0057719	0.995395	0.998294	133.567	-0.36184	0.287634	-1.17482	0.240065	0.462683	175.1	-0.0450561	0.101594	-0.439952	0.659972	0.999924	190.33	-0.0253942	0.175436	-0.139255	0.889248	0.946172	213.093
EFNA1	760.228	1.01756	0.457266	2.87746	0.00400896	0.194732	4571.53	0.45827	0.190466	2.48783	0.0128524	0.0763488	6602.22	0.0161778	0.105838	0.139982	0.888674	0.999278	3726.11	-0.127899	0.147243	-0.845033	0.398093	0.733159	3734.02	-0.199698	0.133336	-1.47117	0.141244	0.47222	3959.84	0.28254	0.228771	1.31556	0.188321	0.39711	1353.33	0.121668	0.110193	1.14213	0.253399	0.999924	1505.46	0.593966	0.142648	4.19926	2.67783e-05	0.000333019	1354.08
FUT11	879.995	-1.22438	0.429029	-2.87582	0.00402977	0.194732	1718.63	-0.127986	0.222478	-0.3977	0.690852	0.867434	1663.93	-0.0969705	0.114935	-0.854788	0.392669	0.999278	1766.67	-0.0194888	0.142428	-0.125059	0.900477	0.973209	1670.78	-0.251369	0.14238	-1.7309	0.0834705	0.372367	1372.2	-0.868209	0.261497	-3.23486	0.00121701	0.0104914	827.134	-0.078918	0.110046	-0.712672	0.476049	0.999924	605.953	-0.139036	0.159783	-0.858412	0.390665	0.588441	775.144
GDPD2	19.8063	1.04074	0.428867	2.87407	0.00405216	0.19508	25.8866	-0.0793473	0.304695	-0.377151	0.706062	0.875366	31.3661	0.0711764	0.0648899	1.18746	0.235046		26.8294	0.0157109	0.211422	-0.0184163	0.985307	0.994151	38.4684	0.34689	0.188368	1.6049	0.108516	0.417709	14.2028	-1.32474	0.377197	-3.94063	8.12682e-05	0.00114448	5.98271	-0.0114173	0.0294218	-0.651146	0.514952		7.49086	0.260133	0.259389	1.02679	0.30452	0.500569	7.59865
RNU4ATAC	3872.38	1.16123	0.424334	2.8725	0.00407243	0.195325	15610.5	0.0394134	0.246388	1.33192	0.182887	0.438289	10984.7	0.137457	0.108361	1.20442	0.228427	0.999278	14013.1	-0.0151398	0.136722	0.987473	0.323411	0.672396	16323.1	0.0251794	0.108892	1.24607	0.212739	0.564752	15160.2	0.00666997	0.33878	0.821782	0.411201	0.631214	2929.09	0.173502	0.0788317	2.57605	0.00999361	0.836746	9865.04	0.0511005	0.273686	0.13373	0.893616	0.947907	10952.8
SMAD5	1699.19	-1.18475	0.415958	-2.86614	0.00415508	0.197813	3206.46	0.313621	0.224497	1.57846	0.11446	0.334036	4005.34	-0.00835233	0.105814	-0.0805686	0.935785	0.999278	3085.57	0.288399	0.167413	1.91173	0.0559105	0.291226	3540.17	0.537038	0.163993	3.47153	0.000517502	0.0159405	2667.75	0.118865	0.24348	0.644547	0.519221	0.72262	4116.27	0.071847	0.104792	0.685457	0.493056	0.999924	3833.66	-0.127332	0.107568	-1.16824	0.242709	0.429808	4661.17
SERPINB3	180.583	1.26354	0.446361	2.8669	0.00414509	0.197813	2397.81	-1.10085	0.237657	-4.46107	8.15525e-06	0.000241295	2072.8	-0.0861195	0.112931	-0.764262	0.444711	0.999278	2165.63	-1.03136	0.216806	-4.67098	2.99769e-06	0.000138075	2591.75	-0.718117	0.160167	-4.22729	2.36528e-05	0.00138124	3653.71	0.621916	0.257936	2.63783	0.00834394	0.0450546	75.6808	-0.185673	0.0833797	-2.25491	0.0241392	0.999924	628.544	0.217966	0.227313	2.63408	0.00843664	0.0362351	316.836
GAL	130.611	1.2827	0.463993	2.86364	0.0041881	0.198649	122.362	0.312512	0.273807	1.18158	0.237373	0.5081	241.329	-0.0641423	0.117535	-0.54072	0.5887	0.999278	102.103	-0.157356	0.207351	-0.972255	0.330924	0.678763	119.057	0.174627	0.190597	0.871669	0.383389	0.72445	122.656	0.389095	0.294368	1.23566	0.216585	0.433434	81.2975	0.0118261	0.0826399	-0.128091	0.898077	0.999924	80.9587	-0.282515	0.274272	-0.900987	0.367595	0.566618	84.4449
DSG1	888.64	1.18208	0.426283	2.85399	0.00431741	0.203292	5025.87	-1.77919	0.184372	-9.68768	3.40165e-22	2.00907e-19	13776.6	0.424483	0.100603	4.21793	2.46559e-05	0.00529367	6131.54	-0.560485	0.138944	-4.04644	5.20031e-05	0.00166216	6489.22	-0.41851	0.149912	-2.79822	0.00513856	0.0811199	10778	1.15483	0.199208	5.7719	7.83843e-09	3.69016e-07	503	-0.412839	0.108656	-3.66088	0.000251354	0.0891308	801.728	1.09956	0.278788	4.30057	1.70357e-05	0.00022671	292.853
GEMIN2	64.3273	-1.32548	0.465337	-2.85328	0.00432705	0.203292	99.8232	-0.169713	0.242102	-0.729002	0.466	0.720161	176.28	0.034168	0.112359	0.304519	0.760732	0.999278	100.99	-0.0740539	0.198854	-0.39751	0.690991	0.893663	115.201	0.176026	0.186302	0.932305	0.351179	0.698819	103.106	0.267779	0.282149	0.84066	0.400539	0.621639	280.379	0.048977	0.107454	0.450026	0.652691	0.999924	207.482	0.0139956	0.173989	0.0503422	0.95985	0.980582	226.125
IL33	25.8955	1.11284	0.443562	2.85281	0.00433343	0.203292	52.9749	-1.46595	0.302168	-4.70657	2.51915e-06	9.25458e-05	174.278	0.219713	0.106519	2.00956	0.0444781	0.835912	86.1238	0.033019	0.207613	0.325407	0.744873	0.91533	103.15	0.434864	0.192246	2.55957	0.0104802	0.122817	40.4141	-1.72848	0.371426	-4.18466	2.85591e-05	0.00047461	29.7778	0.0654283	0.0594645	0.9683	0.332894	0.999924	20.5526	-0.676691	0.279704	-2.19698	0.0280222	0.0912058	40.7637
NASP	3809.52	-1.22463	0.426865	-2.84712	0.0044117	0.205239	668.959	0.115465	0.231864	0.580422	0.56163	0.789708	827.492	-0.245197	0.120346	-2.03316	0.0420364	0.818566	737.968	0.380176	0.164597	2.34535	0.0190095	0.150753	652.023	-0.00114665	0.149758	0.0418539	0.966615	0.991335	663.06	0.534893	0.238385	2.22015	0.0264087	0.105018	1968.37	-0.230333	0.108002	-2.14102	0.0322723	0.999924	2028.67	-0.216207	0.174224	-1.20131	0.22963	0.414241	2593.82
ABTB1	371.174	-1.31863	0.460649	-2.8438	0.00445796	0.205239	39.9219	-0.371453	0.286204	-1.23619	0.216386	0.48339	74.485	-0.0354785	0.0876505	-0.519483	0.603424		46.8555	0.0631522	0.216329	0.338849	0.734723	0.911498	46.7539	0.0166097	0.195157	0.152959	0.878431	0.964946	48.3754	0.155732	0.336828	0.465978	0.641231	0.810645	67.3028	0.0109277	0.0806618	0.165134	0.868838	0.999924	71.9009	0.860404	0.231645	3.67779	0.00023526	0.00210401	58.6842
EPB41L4A-AS1	617.959	1.19659	0.440547	2.84467	0.00444572	0.205239	1041.61	0.00752845	0.239371	0.0943045	0.924867	0.97214	1927.26	-0.0125337	0.115709	-0.0906798	0.927747	0.999278	915.73	-0.342983	0.147751	-2.30279	0.0212909	0.16199	1147.39	0.255244	0.152879	1.69289	0.0904763	0.384401	926.925	-0.144761	0.268605	-0.48228	0.629607	0.80316	525.525	-0.175463	0.110397	-1.58898	0.112065	0.999924	683.908	0.757682	0.154258	4.95581	7.20285e-07	1.47245e-05	617.022
CNTLN	275.671	-1.23489	0.434961	-2.8425	0.00447612	0.205239	216.997	-0.105116	0.256392	-0.345699	0.729569	0.889276	279.289	0.0515183	0.119387	0.433079	0.664958	0.999278	276.86	0.525798	0.1859	2.95582	0.00311836	0.043562	243.83	0.187631	0.178553	1.18148	0.237411	0.589718	172.465	-0.558806	0.289921	-1.85961	0.0629406	0.193234	504.572	-0.0536699	0.110361	-0.480586	0.63081	0.999924	439.449	-0.459504	0.170706	-2.67991	0.00736411	0.032561	641.215
HOXC4	146.825	-1.29111	0.457502	-2.84849	0.00439276	0.205239	38.3855	-0.356504	0.294421	-1.40813	0.159093	0.405071	83.4724	0.0156996	0.0932792	0.177633	0.859012		48.3115	0.189887	0.216264	0.763821	0.444974	0.76521	38.2896	-0.240889	0.193499	-1.38037	0.167472	0.506948	25.2759	-0.340813	0.358998	-0.954025	0.340071	0.567051	113.326	0.0313138	0.0926056	0.343322	0.731356	0.999924	47.5215	-0.209915	0.266177	-0.785205	0.432333	0.627943	75.4788
ENSG00000272079.2	32.9504	1.10816	0.450295	2.84267	0.00447379	0.205239	89.3685	1.03399	0.24795	4.15926	3.19276e-05	0.00075544	98.3121	0.122021	0.0977093	1.27774	0.201339		42.1458	-0.538052	0.216815	-2.4969	0.0125284	0.115025	50.22	-0.159208	0.195147	-0.76034	0.447051	0.76502	71.2622	0.654756	0.307044	2.16698	0.0302366	0.11614	13.5546	0.0100074	0.0422198	0.439352	0.660406		30.6006	1.25681	0.278169	4.67122	2.9941e-06	5.0971e-05	6.06369
MIA	107.978	-1.34039	0.463771	-2.84175	0.00448671	0.205239	6.58557	0.367733	0.268684	1.44399	0.148742	0.390682	11.3611	0.0302179	0.0427022	0.744656	0.45648		4.86665	0.0599178	0.131378	-0.18665	0.851935		6.76969	0.159396	0.123356	1.45102	0.146774		4.23935	-0.0667022	0.332193	-0.465617	0.64149	0.810846	21.8745	0.0353108	0.0519622	0.720767	0.471053	0.999924	5.51119	0.148341	0.231042	0.412249	0.680157		6.32278
OAS2	872.667	-1.18427	0.417803	-2.83892	0.00452663	0.206331	938.566	-0.533612	0.182998	-2.95877	0.00308871	0.0270008	1606.06	0.120922	0.114598	1.04878	0.294278	0.999278	1134	0.177569	0.14267	1.23576	0.216549	0.569663	1232.79	0.31369	0.139074	2.23986	0.0250998	0.202406	816.057	-0.770438	0.30969	-3.04209	0.00234941	0.0173508	1790.37	-0.0171607	0.107406	-0.156941	0.875291	0.999924	809.855	-0.961014	0.224622	-4.26501	1.99891e-05	0.000260015	1507.37
TICAM1	1130.99	1.05321	0.455861	2.83668	0.00455849	0.207049	963.3	-0.355653	0.213583	-1.59482	0.110753	0.328134	2693.25	-0.164883	0.11074	-1.50487	0.132357	0.999278	1227.37	0.384445	0.147594	2.58019	0.00987465	0.0986535	1038.96	-0.152615	0.146538	-1.08111	0.279648	0.634013	956.592	-0.404359	0.201953	-2.00512	0.0449505	0.153397	1610.81	0.0130657	0.107767	0.118207	0.905904	0.999924	1056.86	0.203439	0.148816	1.34138	0.179798	0.351436	1289.6
GAMT	150.821	-1.30379	0.461887	-2.8331	0.00460988	0.207601	90.6295	-0.564912	0.260288	-2.22294	0.02622	0.127537	98.5509	0.0759395	0.0975892	0.753013	0.451442		104.272	-0.0435119	0.204469	-0.185115	0.853139	0.957586	111.258	0.0473623	0.188498	0.283225	0.777004	0.926679	81.0415	-0.859253	0.323383	-2.77209	0.00556976	0.0332072	60.5928	-0.014928	0.0781772	-0.158716	0.873892	0.999924	39.6329	0.0781082	0.272967	-0.0175189	0.986023	0.992697	47.074
MKI67	1729.6	-1.19284	0.419148	-2.83246	0.00461911	0.207601	396.723	-0.633631	0.272676	-2.11193	0.0346925	0.156091	614.953	-0.0563654	0.122178	-0.451343	0.651742	0.999278	572.184	0.415694	0.190829	2.48521	0.0129475	0.117604	423.891	-0.36953	0.179285	-1.77297	0.0762344	0.357718	466.3	0.249372	0.313564	0.918274	0.358476	0.585672	1314.32	-0.155334	0.110435	-1.46406	0.143179	0.999924	1720.77	-0.626535	0.176543	-3.65646	0.000255726	0.00224686	2085.84
TMEM45A	1795.03	1.17843	0.416501	2.83377	0.00460025	0.207601	14967.3	-0.256983	0.23415	-1.02755	0.30416	0.579133	44661	0.444776	0.0973855	4.56467	5.00288e-06	0.00157992	11799.2	-1.28033	0.140711	-9.12724	7.02674e-20	2.46477e-17	13225.1	-0.834799	0.131352	-6.36309	1.97733e-10	5.10684e-08	20340.6	0.694871	0.210051	3.34065	0.000835834	0.00777131	785.716	-0.0773418	0.110441	-0.659951	0.509285	0.999924	1011.42	0.379652	0.277052	1.60858	0.107708	0.246701	863.58
DDIT3	257.775	1.22483	0.441448	2.82973	0.00465878	0.208655	367.02	-0.624314	0.284967	-1.95168	0.050976	0.203058	434.498	-0.145805	0.12203	-1.18096	0.237617	0.999278	589.539	0.510308	0.175372	2.76429	0.00570476	0.0669881	408.041	-0.358775	0.160454	-2.25139	0.0243607	0.2001	356.492	-0.603337	0.295897	-1.82323	0.0682679	0.204403	238.299	0.0183016	0.104447	0.141271	0.887656	0.999924	311.401	0.211246	0.243581	0.893491	0.371594	0.570767	294.133
ACOT13	226.853	-1.23618	0.439529	-2.8256	0.00471923	0.2099	812.323	-0.595046	0.188882	-3.12962	0.00175032	0.0176945	889.636	0.119579	0.119955	1.00364	0.315552	0.999278	844.106	-0.310985	0.178032	-1.69998	0.0891338	0.375185	905.276	-0.1831	0.168183	-1.06255	0.287987	0.64151	863.003	-0.193356	0.222032	-0.896823	0.369813	0.595023	792.258	-0.195793	0.110084	-1.7787	0.0752886	0.999924	815.132	0.218178	0.118257	1.89706	0.0578198	0.156729	901.405
MFSD5	454.563	0.863991	0.464984	2.82577	0.00471673	0.2099	1302.61	0.242262	0.176317	1.37911	0.16786	0.418316	1748.58	-0.0665585	0.115955	-0.585542	0.558183	0.999278	1016.83	-0.49701	0.148601	-3.35808	0.000784866	0.0151652	1055.82	-0.446735	0.135857	-3.31017	0.000932404	0.0246986	1213.25	0.220074	0.225605	0.987468	0.323413	0.549826	956.298	0.0424844	0.109582	0.387719	0.698224	0.999924	876.383	0.0230109	0.148118	0.181724	0.855799	0.927405	1045.79
PPP1R3B	165.885	1.2524	0.446223	2.82291	0.00475899	0.210938	419.008	-0.104678	0.257772	-0.241173	0.809421	0.923843	360.55	0.137205	0.121509	1.13302	0.257206	0.999278	389.533	-0.384454	0.168161	-2.29139	0.0219411	0.164955	395.6	-0.272201	0.169358	-1.51177	0.130592	0.456021	341.826	-0.75382	0.280425	-2.5949	0.00946178	0.0495727	128.959	0.0530101	0.0960122	0.558341	0.576612	0.999924	108.829	0.154986	0.212254	0.7619	0.44612	0.639421	130.153
IL17RD	65.4149	-1.28812	0.464232	-2.82129	0.00478303	0.211275	127.604	-1.15143	0.234565	-4.8943	9.86577e-07	4.11681e-05	223.366	-0.00906242	0.115604	-0.0788848	0.937124	0.999278	154.07	-0.272055	0.189342	-1.41428	0.157278	0.495182	156.52	-0.287777	0.17628	-1.62012	0.105206	0.41277	157.702	0.0700103	0.234258	0.307972	0.758104	0.882075	157.302	-0.0933582	0.099252	-0.92226	0.356393	0.999924	116.447	0.140259	0.205113	0.731986	0.464177	0.654446	119.576
VPS13C	960.174	-1.21718	0.433898	-2.81629	0.0048582	0.212797	981.162	0.374934	0.225357	1.85732	0.0632663	0.232587	1131.09	0.151386	0.118262	1.27365	0.202789	0.999278	984.657	0.426372	0.169486	2.7231	0.00646726	0.0733233	1044.36	0.491613	0.162966	3.22113	0.00127685	0.0310091	779.68	-0.0961071	0.241819	-0.22136	0.824812	0.917356	1029.62	0.104167	0.109409	0.949481	0.342376	0.999924	1114.19	0.0386312	0.114206	0.35364	0.723609	0.842404	1276.28
MIF4GD	138.949	1.01677	0.465283	2.8157	0.00486714	0.212797	325.673	-0.613451	0.207921	-3.06627	0.0021675	0.0207875	438.536	0.0203994	0.122151	0.160692	0.872336	0.999278	381.834	0.0492578	0.162497	0.281509	0.77832	0.931207	393.766	0.0726785	0.16279	0.436749	0.662293	0.882925	299.173	-0.866179	0.278198	-3.33475	0.000853759	0.00792444	220.011	0.109817	0.104263	1.06997	0.284633	0.999924	145.589	-0.138012	0.188614	-0.64327	0.520049	0.698379	175.735
SDC1	41360.3	-1.2476	0.442527	-2.81429	0.00488854	0.213008	11805.7	-0.90664	0.165611	-5.49121	3.99187e-08	2.41335e-06	12880.9	0.0379655	0.104539	0.369176	0.711997	0.999278	13752.7	-0.206468	0.131852	-1.58251	0.113533	0.422205	13331.1	-0.389538	0.124684	-3.14217	0.00167698	0.037662	10429.3	-1.17387	0.168674	-6.95593	3.50251e-12	3.42617e-10	16803.2	-0.0199426	0.102444	-0.193509	0.84656	0.999924	14037	-0.00942962	0.100707	-0.0949571	0.924349	0.96325	18467.6
TMEM86B	167.397	-1.32743	0.462703	-2.80362	0.00505317	0.216917	16.6653	0.336122	0.305953	1.22326	0.221231	0.489255	24.3734	0.0430112	0.0577283	0.932029	0.351322		13.7253	0.00610933	0.190006	-0.412559	0.67993	0.889119	13.3945	0.00813534	0.159983	0.193914	0.846243	0.952518	21.1338	0.692501	0.374757	1.83604	0.0663521	0.200393	21.9635	0.0124407	0.0523953	0.0764251	0.939081	0.999924	26.5187	0.629247	0.270966	2.33752	0.0194124	0.0688684	20.3925
APOL1	48.7953	-1.30125	0.463587	-2.80169	0.00508364	0.216917	54.3203	-0.426831	0.284373	-1.5511	0.120879	0.345085	76.1043	0.0616656	0.0876055	0.625414	0.531699		56.6751	-0.162459	0.215217	-0.731234	0.464636	0.776199	57.0128	-0.215611	0.195076	-1.09628	0.272957	0.626955	60.6159	-0.247066	0.339757	-0.581733	0.560746	0.754836	35.6732	-0.00100019	0.0638097	0.167987	0.866593	0.999924	20.0739	-0.271548	0.278926	-0.887361	0.374884	0.573843	32.1702
SLC7A5	15014.9	1.16604	0.433779	2.80362	0.00505329	0.216917	2038.61	-1.18715	0.195721	-6.11374	9.73239e-10	9.11284e-08	4034.27	0.0114688	0.110418	0.0909481	0.927534	0.999278	2805.99	0.126465	0.148687	0.837882	0.402097	0.736371	2539.88	-0.247657	0.146518	-1.72197	0.0850746	0.375671	2101.42	-0.73884	0.197328	-3.76611	0.000165808	0.00209809	12674.8	0.126283	0.103856	1.19682	0.231378	0.999924	7635.83	-1.02888	0.12852	-7.99448	1.30122e-15	1.75817e-13	11453.1
CTXN1	267.445	1.1548	0.448993	2.80331	0.00505811	0.216917	77.534	0.872185	0.255033	3.38918	0.000701018	0.00886724	102.427	0.00649471	0.0992646	0.0677148	0.946013	0.999278	52.8646	0.0758723	0.21481	0.319905	0.749041	0.916864	70.6947	0.498837	0.19368	2.56057	0.0104502	0.12268	72.3277	0.664967	0.288091	2.28244	0.0224632	0.0934452	40.2005	0.0452596	0.067857	0.673497	0.500631	0.999924	31.433	-0.0297996	0.268126	0.0304886	0.975677	0.987447	35.5531
FGF2	337.166	1.19488	0.435376	2.80088	0.00509638	0.216917	163.302	1.05616	0.274711	3.73843	0.000185172	0.00321663	301.613	-0.105131	0.119467	-0.912885	0.361303	0.999278	93.4023	0.0510501	0.214705	0.285636	0.775157	0.92952	97.1049	0.0723831	0.194355	0.361395	0.717804	0.904495	191.431	1.7046	0.284547	5.97569	2.2912e-09	1.19965e-07	424.536	0.245232	0.10996	2.22869	0.0258342	0.999924	336.797	0.180529	0.144859	1.28627	0.198349	0.374099	359.929
TMPRSS11F	102.799	1.26932	0.458903	2.80159	0.00508521	0.216917	756.543	0.711551	0.258914	3.59463	0.000324851	0.00494489	796.839	0.275439	0.120905	2.28283	0.0224402	0.637842	585.363	0.0134538	0.200602	0.730277	0.465221	0.776543	642.24	0.0914896	0.179717	1.26366	0.206354	0.558899	791.696	0.858473	0.301628	3.51474	0.000440183	0.00465727	61.9928	0.066456	0.0718353	0.742687	0.457671	0.999924	271.597	0.41859	0.254434	2.75603	0.00585073	0.027155	146.868
CSTA	8639.37	1.15088	0.421743	2.8072	0.00499746	0.216917	72500.5	-1.0752	0.217108	-4.8988	9.64242e-07	4.03458e-05	94090.8	0.186417	0.0968542	1.92453	0.0542882	0.880678	72872.9	-0.992484	0.139101	-7.1141	1.12648e-12	1.71224e-10	84326.9	-0.426098	0.14238	-2.96688	0.00300839	0.0565072	81778.9	-0.49013	0.206847	-2.33423	0.0195839	0.0848376	8011.68	-0.422819	0.103507	-4.09222	4.27272e-05	0.0281188	12992.7	0.431357	0.280183	1.6787	0.0932101	0.222641	10298.7
STX16	842.889	-1.20118	0.444975	-2.79659	0.00516456	0.219093	499.853	-0.366026	0.17557	-2.09247	0.0363963	0.161113	719.453	-0.150716	0.121038	-1.24509	0.2131	0.999278	541.742	-0.0263746	0.151892	-0.190527	0.848896	0.955855	566.871	0.0350471	0.145614	0.226756	0.820613	0.943032	575.014	0.31944	0.185357	1.71087	0.0871049	0.241177	723.733	-0.0736708	0.110252	-0.669104	0.503429	0.999924	822.916	0.268112	0.114344	2.32902	0.019858	0.0700613	846.949
NDUFS6	11559.2	-1.22889	0.437514	-2.79539	0.00518376	0.219184	2895.25	-0.00336382	0.16773	-0.0633599	0.94948	0.983754	3878.38	-0.0706988	0.105634	-0.669175	0.503384	0.999278	2908.9	0.0543423	0.135591	0.383279	0.701513	0.895956	2934.3	0.0158659	0.123699	0.107482	0.914406	0.975911	2864.27	0.20352	0.167081	1.18537	0.23587	0.457676	4734.58	-0.216805	0.104413	-2.07616	0.037879	0.999924	4009.71	-0.0765544	0.0916252	-0.815321	0.414889	0.610228	5066.62
GRIPAP1	3325.01	-1.26391	0.434693	-2.79193	0.00523952	0.220816	366.339	0.147212	0.180183	0.801699	0.422727	0.687586	524.652	-0.0277734	0.122228	-0.225038	0.821949	0.999278	361.425	0.126849	0.16411	0.745104	0.456209	0.772203	368.273	0.130606	0.152972	0.836306	0.402983	0.738646	377.287	0.246121	0.216419	1.10623	0.268625	0.495513	440	0.00406511	0.109907	0.0221571	0.982323	0.999924	467.307	0.116255	0.138699	0.798723	0.424451	0.619855	527.088
MPST	200.459	1.22726	0.442436	2.79078	0.00525808	0.220874	683.029	-0.0390494	0.185107	-0.121908	0.902972	0.963187	709.371	-0.0850299	0.121171	-0.701903	0.48274	0.999278	612.874	-0.323629	0.170492	-1.79571	0.0725404	0.336414	604.184	-0.429481	0.169678	-2.47618	0.0132797	0.142091	655.18	0.00963219	0.196963	0.103427	0.917624	0.964525	360.354	0.117966	0.105152	1.30673	0.191305	0.999924	459.94	0.269093	0.155971	1.70533	0.0881324	0.214093	506.499
AKR1C2	87.9769	1.11476	0.465246	2.78892	0.00528843	0.221425	406.941	-1.4254	0.253128	-5.48071	4.23623e-08	2.53119e-06	706.118	0.143735	0.122192	1.14349	0.252835	0.999278	481.576	-0.529936	0.167445	-3.10925	0.00187561	0.0297316	454.221	-0.82207	0.164547	-4.93736	7.91892e-07	7.65116e-05	739.042	0.553482	0.259728	2.1559	0.0310918	0.118285	192.971	-0.305085	0.101652	-2.93935	0.00328897	0.460526	1175.29	0.274893	0.273743	2.32931	0.0198425	0.0700396	936.623
CDK14	617.6	1.18534	0.430008	2.78554	0.00534384	0.222297	691.99	0.513782	0.188949	2.71565	0.00661456	0.0466724	1199.1	-0.0519281	0.116932	-0.447816	0.654286	0.999278	506.178	-0.329437	0.162006	-1.99793	0.0457244	0.259547	575.292	-0.011516	0.154291	-0.0361454	0.971166	0.991335	1044.31	1.49777	0.206761	7.22636	4.96107e-13	5.78886e-11	604.269	0.0495326	0.11045	0.440544	0.659543	0.999924	676.458	0.556069	0.145772	3.91663	8.97949e-05	0.000933712	622.664
TNK2	164.418	1.10466	0.462967	2.7819	0.0054041	0.224079	274.152	0.0246678	0.225983	0.157339	0.874978	0.9519	536.54	0.11622	0.122217	0.942552	0.34591	0.999278	243.217	-0.282213	0.175633	-1.59734	0.11019	0.415492	241.233	-0.34971	0.170615	-2.02084	0.043296	0.26808	288.671	0.177213	0.277108	0.624668	0.532189	0.732421	240.655	0.159535	0.104386	1.50207	0.133079	0.999924	244.531	0.151504	0.165134	0.86081	0.389342	0.587106	255.863
CDK5R1	1333.06	0.984282	0.456601	2.77908	0.00545125	0.225307	2264.51	-1.16369	0.198515	-5.86419	4.51329e-09	3.39735e-07	3079.05	0.00258739	0.11153	0.0208076	0.983399	0.999278	2619.71	-0.450105	0.143544	-3.18526	0.00144625	0.0244256	3252.65	0.144015	0.136015	1.00365	0.315546	0.667099	2505.52	-0.336291	0.241583	-1.42765	0.153392	0.348077	2085.89	-0.030881	0.108613	-0.25776	0.796592	0.999924	2054.84	0.827852	0.167251	4.9218	8.57509e-07	1.70796e-05	1619.98
TENT4A	124.011	-1.17685	0.460234	-2.77728	0.00548159	0.225834	252.428	-0.0897584	0.23581	-0.366842	0.713737	0.879737	434.728	0.0125709	0.122159	0.109117	0.913109	0.999278	223.982	-0.423181	0.172965	-2.47613	0.0132815	0.119724	241.974	-0.217273	0.164083	-1.32183	0.186225	0.533263	236.998	0.00895341	0.269882	0.0550826	0.956073	0.982104	320.413	-0.0141906	0.108478	-0.12859	0.897682	0.999924	291.317	-0.0898419	0.146023	-0.644044	0.519547	0.698013	325.686
SAP30	238.403	-1.20909	0.437032	-2.77497	0.00552063	0.226716	180.64	0.389581	0.252129	1.53495	0.124796	0.35251	418.394	0.0188081	0.121051	0.214027	0.830526	0.999278	158.687	0.193683	0.188095	1.08518	0.277841	0.634534	138.966	-0.197213	0.181749	-1.01517	0.310025	0.662156	134.981	-0.156883	0.257138	-0.576134	0.564524	0.757335	341.789	-0.0376781	0.108629	-0.379711	0.70416	0.999924	209.338	-0.700729	0.193749	-3.58108	0.000342175	0.00284949	278.594
GCLC	1491.61	1.14855	0.423049	2.77097	0.00558889	0.228789	741.299	-0.0476644	0.167988	-0.304473	0.760768	0.904697	1480.05	0.0748429	0.114613	0.653749	0.513274	0.999278	849.439	0.382343	0.140236	2.70387	0.00685372	0.0761156	843.511	0.320225	0.14195	2.24071	0.0250446	0.202363	565.356	-0.684646	0.192758	-3.57496	0.000350277	0.00384551	1378.39	-0.00404872	0.108406	-0.0349716	0.972102	0.999924	847.768	-0.450757	0.18456	-2.54573	0.010905	0.0441967	1166.39
ASNSD1	345.874	-1.18598	0.430748	-2.76787	0.00564234	0.229515	350.624	0.0707405	0.182892	0.385004	0.700235	0.872972	488.028	-0.0278647	0.122281	-0.228527	0.819236	0.999278	326.982	-0.0633328	0.166356	-0.36935	0.711867	0.90145	327.761	-0.125111	0.157728	-0.783257	0.433476	0.757589	345.982	0.347327	0.202133	1.71774	0.0858434	0.238818	685.259	-0.0849679	0.110419	-0.769362	0.441678	0.999924	619.551	-0.233401	0.114433	-2.02254	0.0431208	0.125945	808.638
PSMD3	3131.2	1.06194	0.450028	2.76814	0.00563771	0.229515	2867.13	0.180112	0.155305	1.13665	0.255686	0.530417	4947.45	0.0612071	0.104419	0.583071	0.559845	0.999278	2640.6	-0.00790024	0.147111	-0.0656147	0.947685	0.985137	2731.56	0.0129235	0.129443	0.0667751	0.946761	0.985888	3058.16	0.571721	0.178856	3.18885	0.00142841	0.0118932	6048.88	0.152714	0.109004	1.38028	0.167501	0.999924	4934.15	-0.139495	0.084525	-1.65924	0.097067	0.229189	6367.65
DUSP5	1890.68	1.05653	0.451278	2.76511	0.00569036	0.230012	4253.67	0.520802	0.228471	2.48183	0.0130711	0.0772001	5473.05	0.0505434	0.107415	0.48576	0.627137	0.999278	4040.63	0.378069	0.133437	2.78952	0.00527864	0.0633993	3514.43	-0.0974646	0.135542	-0.780012	0.435384	0.758097	3126.11	-0.444539	0.269386	-1.7041	0.0883622	0.243298	3378.32	0.261151	0.105206	2.48174	0.0130742	0.896266	2289.92	-0.539084	0.092425	-5.86846	4.39871e-09	1.5236e-07	3502.14
BCL7A	3746.09	-1.25062	0.440489	-2.76581	0.0056781	0.230012	687.441	-0.295752	0.196772	-1.39535	0.16291	0.411048	948.993	-0.0916945	0.119085	-0.770876	0.44078	0.999278	793.22	0.199639	0.163429	1.34572	0.178393	0.52168	786.327	0.0934844	0.164071	0.695802	0.486553	0.790148	737.15	0.10024	0.219278	0.559547	0.575789	0.765282	725.372	-0.245359	0.110432	-2.24265	0.0249194	0.999924	988.188	-0.0236153	0.149554	-0.137831	0.890374	0.946596	1114.02
SPAG5	85.1449	-1.21835	0.462629	-2.76325	0.00572287	0.230601	49.9247	-1.01766	0.289715	-3.47962	0.000502131	0.0069466	87.6418	-0.0720804	0.0945464	-0.783302	0.43345		65.3506	-0.112259	0.212837	-0.552472	0.580625	0.841219	63.3483	-0.240949	0.194527	-1.31125	0.189774	0.537467	55.2646	-0.237386	0.307691	-0.827597	0.407899	0.628311	209.056	-0.0968322	0.104133	-0.939278	0.347588	0.999924	150.513	-0.695875	0.180595	-3.81801	0.000134534	0.00131193	217.301
TNFAIP8L1	482.384	-1.22068	0.435904	-2.76218	0.00574177	0.23064	239.252	-0.748382	0.221304	-3.36962	0.000752731	0.00938987	291.263	-0.112868	0.119716	-0.937823	0.348336	0.999278	303.512	0.0968846	0.169387	0.596233	0.551019	0.826529	255.594	-0.423052	0.175963	-2.35691	0.0184279	0.169627	313.208	0.315802	0.225893	1.42085	0.15536	0.35079	317.526	0.000743781	0.107383	0.0467845	0.962685	0.999924	321.891	0.144994	0.182993	0.769868	0.441378	0.63549	368.486
MDK	149.417	1.22687	0.447858	2.7525	0.00591422	0.236117	230.104	0.159195	0.227386	0.723587	0.469319	0.722276	264.009	0.0867498	0.118224	0.736966	0.461143	0.999278	179.561	-0.498486	0.186782	-2.62521	0.00865947	0.0896802	244.444	0.260841	0.176005	1.51194	0.130548	0.456021	192.344	-0.879397	0.267021	-3.33426	0.000855264	0.00792939	108.989	0.0608318	0.0922759	0.666152	0.505314	0.999924	149.393	0.102925	0.242132	0.705143	0.480721	0.668569	143.17
HCFC2	633.5	-1.18769	0.428738	-2.75041	0.00595199	0.236863	627.937	0.144057	0.177461	0.926021	0.354435	0.626747	663.896	-0.0844098	0.121806	-0.687212	0.491949	0.999278	603.803	0.0689811	0.172942	0.541189	0.588378	0.84443	613.405	0.0418309	0.159617	0.405013	0.685468	0.892298	635.532	0.330795	0.211823	1.68803	0.0914058	0.24896	493.977	-0.051128	0.110201	-0.47424	0.635328	0.999924	509.127	0.102028	0.142085	0.737985	0.460524	0.65134	584.208
RPL7	10964.2	1.04907	0.453467	2.74016	0.00614094	0.24317	14506.9	-0.0699459	0.172707	-0.386006	0.699493	0.872551	16703.9	0.018909	0.0987013	0.1915	0.848134	0.999278	13610.1	-0.220047	0.138847	-1.57832	0.114492	0.424572	15128.1	0.0410111	0.131241	0.315462	0.752411	0.919294	12776.1	-0.230522	0.204028	-1.10232	0.270324	0.497019	14782.7	-0.153411	0.103094	-1.49129	0.135886	0.999924	12326.8	0.217183	0.108336	2.00091	0.045402	0.130423	14327.4
HSD17B6	39.8164	1.15653	0.457265	2.73977	0.0061483	0.24317	16.0388	-0.0324081	0.303985	-0.0862839	0.931241	0.975904	33.6642	0.0134357	0.0674358	0.20478	0.837744		18.0112	0.106774	0.204101	0.453634	0.650092	0.875924	16.2435	-0.0336601	0.172532	-0.279683	0.77972	0.927421	12.7226	0.274428	0.381549	0.671791	0.501717	0.708816	33.1997	0.0753743	0.0630696	1.20797	0.227057	0.999924	17.29	-0.12441	0.280086	-0.408739	0.682731	0.816735	25.1141
ARAP1	350.039	0.962912	0.461592	2.73808	0.00617989	0.24367	812.052	-0.284526	0.20282	-1.52574	0.127074	0.355695	1221.83	0.0140746	0.117331	0.122157	0.902775	0.999278	855.092	-0.0586684	0.157986	-0.46054	0.645129	0.873011	939.756	0.154696	0.152099	0.920683	0.357216	0.703934	648.017	-0.725016	0.220774	-3.37592	0.000735702	0.00700849	827.8	0.128278	0.110354	1.15593	0.247711	0.999924	636.847	-0.458197	0.115821	-3.973	7.09731e-05	0.000765244	870.04
IL1R2	458.975	-1.17691	0.428987	-2.73639	0.0062117	0.244175	390.306	1.29085	0.223824	5.66917	1.4349e-08	9.62195e-07	588.847	-0.20839	0.122255	-1.73271	0.0831478	0.989992	260.45	0.295526	0.191157	1.42157	0.15515	0.491682	257.323	0.363203	0.184413	1.88512	0.0594133	0.316588	240.939	0.535297	0.296175	1.77392	0.0760772	0.220315	497.646	-0.157911	0.109853	-1.43588	0.151036	0.999924	1029.62	1.25674	0.278905	4.13116	3.6093e-05	0.000429622	505.61
E2F6	184.944	-1.14957	0.460696	-2.72419	0.00644596	0.251843	104.759	0.328278	0.245399	1.3397	0.180344	0.435297	187.231	0.0119427	0.113562	0.106729	0.915004	0.999278	87.3883	-0.0835685	0.206022	-0.390849	0.695909	0.895406	86.3246	-0.141807	0.193132	-0.74687	0.455142	0.769165	96.1069	0.309998	0.286365	1.10233	0.270317	0.497019	198.146	-0.0834179	0.103445	-0.808597	0.418747	0.999924	159.508	0.24789	0.196408	1.24654	0.212568	0.391264	184.281
WAKMAR2	49.9738	1.08198	0.461787	2.72519	0.00642638	0.251843	164.83	0.0832517	0.223848	0.374823	0.707792	0.876469	324.214	-0.00965426	0.119923	-0.114354	0.908957	0.999278	124.045	-0.67984	0.206101	-3.43149	0.000600271	0.012238	139.165	-0.378486	0.18364	-2.07035	0.0384198	0.252806	188.113	0.416157	0.323365	1.20122	0.229667	0.450076	45.9222	0.00150307	0.0713437	0.0224786	0.982066	0.999924	96.6748	0.506169	0.279972	1.73524	0.0826978	0.204322	66.6032
FBXO9	382.141	-1.16637	0.428767	-2.72071	0.00651415	0.253736	664.001	0.260479	0.203915	1.33326	0.182446	0.437763	1003.48	-0.124898	0.118852	-1.05562	0.291144	0.999278	631.192	0.141583	0.163405	0.899231	0.36853	0.708671	619.36	0.0310287	0.163727	0.222884	0.823626	0.94428	665.432	0.590079	0.221717	2.6976	0.00698418	0.0394947	1306.28	-0.0576819	0.108619	-0.533577	0.593634	0.999924	1049.89	-0.21584	0.145036	-1.49728	0.13432	0.287858	1316.23
MAL2	2279.48	1.05664	0.440713	2.71869	0.00655415	0.253756	12591.1	0.0375092	0.148189	0.232978	0.815779	0.926676	22153	0.375961	0.101569	3.70165	0.000214203	0.0277901	11107.4	-0.3037	0.122436	-2.50491	0.0122481	0.113059	12938.2	0.123825	0.124813	0.973775	0.330168	0.681568	13834.9	0.457313	0.15563	2.9179	0.00352392	0.0236803	2566.12	-0.464902	0.106453	-4.39108	1.12787e-05	0.00824721	3178.12	0.61654	0.162786	3.89334	9.88737e-05	0.00101499	2620.97
HAPLN3	131.466	-1.2189	0.465182	-2.71888	0.00655031	0.253756	10.7061	0.0926581	0.290131	0.271718	0.785839	0.915302	14.1327	-0.0415213	0.0464564	-0.953402	0.340386		10.6694	0.0660404	0.175643	0.329304	0.741926		12.8627	0.125232	0.152995	0.516747	0.605333		14.2038	0.40923	0.382417	0.969347	0.332372	0.559839	44.963	0.0345958	0.0698339	0.624801	0.532102	0.999924	32.2623	-0.607259	0.279587	-2.48483	0.0129613	0.0505444	44.3718
PTTG1IP	1496.14	-1.13699	0.421208	-2.71493	0.00662891	0.25588	2417.98	0.412378	0.154399	2.67436	0.00748718	0.051213	2931.7	0.0579059	0.107877	0.536776	0.591422	0.999278	2022.23	-0.0581564	0.133312	-0.422873	0.672388	0.885727	2082.24	-0.0639777	0.134208	-0.472671	0.636448	0.871038	2109.27	0.107185	0.176239	0.603836	0.545953	0.743224	2758.64	-0.0192163	0.106632	-0.188877	0.85019	0.999924	2322.12	0.201241	0.13826	1.47611	0.139913	0.296136	2598.54
RAC3	123.775	1.2108	0.452994	2.71258	0.00667621	0.256934	101.784	-0.468296	0.256731	-1.77343	0.0761574	0.261928	126.79	-0.121666	0.10454	-1.15772	0.246976	0.999278	104.89	-0.27486	0.202398	-1.29979	0.193674	0.541147	132.078	0.197629	0.187414	1.06626	0.286305	0.6408	120.121	-0.108926	0.340151	-0.462309	0.64386	0.812459	66.2507	0.0249088	0.0736193	0.32297	0.746718	0.999924	70.7574	0.211461	0.24066	0.666509	0.505086	0.687287	73.6923
WAC-AS1	305.555	-1.19841	0.437543	-2.70655	0.00679867	0.26009	258.02	-0.543547	0.236548	-1.94537	0.0517303	0.204954	194.768	0.0464848	0.112549	0.383605	0.701271	0.999278	303.264	0.0765464	0.171691	0.758312	0.448264	0.76778	287.773	-0.123964	0.176142	-0.31368	0.753764	0.919525	322.73	0.32855	0.286282	1.54492	0.122366	0.300777	248.26	-0.113891	0.105956	-1.03709	0.299693	0.999924	425.493	0.244172	0.170541	1.5482	0.121574	0.268617	447.002
BPNT1	119.862	-1.16651	0.460483	-2.70677	0.00679413	0.26009	246.401	-0.0999988	0.214672	-0.43674	0.6623	0.851775	377.644	-0.0591131	0.121725	-0.485376	0.62741	0.999278	267.121	0.163111	0.184578	0.894718	0.370938	0.710897	263.581	0.0959627	0.173925	0.591539	0.554159	0.826424	248.555	0.275952	0.250008	1.10864	0.267584	0.494541	469.243	-0.00690995	0.110246	-0.0638386	0.949099	0.999924	414.62	0.0284671	0.132549	0.198762	0.842449	0.919113	491.986
GRK5	517.849	-1.18568	0.446116	-2.69885	0.00695805	0.263055	157.908	0.168777	0.23893	0.710808	0.477203	0.728651	196.669	0.0560246	0.114447	0.489895	0.624208	0.999278	183.388	0.498155	0.188413	2.6191	0.0088163	0.0906819	145.56	-0.076585	0.179688	-0.452176	0.651142	0.876918	143.468	-0.203942	0.248655	-0.871217	0.383636	0.607891	390.896	-0.0333968	0.109675	-0.303	0.76189	0.999924	281.758	-0.532133	0.192996	-2.73924	0.00615818	0.0282549	419.371
TMEM134	576.05	1.1505	0.436869	2.70075	0.00691841	0.263055	1201.47	-0.593856	0.191601	-3.07454	0.00210828	0.0203999	1628.43	0.0675525	0.113633	0.595117	0.551765	0.999278	1304.77	-0.201726	0.147618	-1.34215	0.179546	0.522541	1431.54	0.00120654	0.145174	0.0123402	0.990154	0.996834	1186.91	-0.533158	0.200485	-2.64005	0.00828939	0.0447951	610.929	0.187326	0.110437	1.69732	0.0896363	0.999924	444.241	0.167948	0.125704	1.33707	0.181201	0.353165	511.984
DSC1	957.416	1.11765	0.422421	2.69934	0.00694766	0.263055	2087.32	-2.01271	0.227072	-8.72956	2.55654e-18	9.12984e-16	3076.32	0.517046	0.11132	4.65479	3.24307e-06	0.00112199	2226.41	-0.762807	0.216789	-3.38424	0.000713748	0.014049	2598.7	-0.412145	0.193829	-2.16154	0.0306533	0.225205	5576.91	1.66476	0.230475	7.43097	1.07804e-13	1.43178e-11	122.026	-0.340444	0.0908	-3.9346	8.3334e-05	0.0457017	283.777	1.89274	0.257072	7.87771	3.33431e-15	3.96889e-13	66.1613
QTRT1	120.354	1.0745	0.464328	2.69906	0.0069536	0.263055	82.4799	-0.145178	0.270986	-0.557827	0.576962	0.799722	138.842	-0.0473152	0.103661	-0.533452	0.59372	0.999278	93.1079	0.19718	0.205521	1.01733	0.308995	0.659069	103.316	0.30776	0.191196	1.63358	0.102346	0.407336	81.6809	-0.160658	0.306084	-0.522199	0.601532	0.782811	216.97	0.107676	0.100474	1.06587	0.286483	0.999924	201.733	-0.679221	0.203283	-3.31544	0.000914974	0.00628332	277.73
ZNF605	475.446	1.15262	0.434229	2.69456	0.00704824	0.264134	303.438	-0.122905	0.199294	-0.658637	0.510129	0.754822	345.958	-0.150405	0.120982	-1.25494	0.2095	0.999278	302.25	-0.0712259	0.170671	-0.461831	0.644202	0.87294	348.024	0.215903	0.167938	1.25373	0.209939	0.562219	374.287	0.621127	0.21533	2.80987	0.00495613	0.0305177	402.807	0.0761888	0.109225	0.697456	0.485518	0.999924	510.697	0.617624	0.118393	5.19007	2.10214e-07	4.93395e-06	469.414
UNC119	245.826	1.0865	0.46017	2.69479	0.00704327	0.264134	543.019	0.126305	0.201044	0.661549	0.50826	0.753763	831.136	0.0227982	0.12107	0.203169	0.839003	0.999278	471.015	-0.243581	0.161014	-1.49692	0.134414	0.461425	514.046	-0.0568314	0.149924	-0.381855	0.702569	0.898879	461.39	-0.34503	0.210489	-1.66158	0.096596	0.257211	400.098	0.122022	0.10931	1.10208	0.270427	0.999924	341.157	0.0344303	0.144913	0.218644	0.826927	0.908923	372.109
RPL36A	681.506	1.14679	0.430037	2.69614	0.00701476	0.264134	607.21	-0.027253	0.201009	-0.0637148	0.949197	0.983659	1027.42	0.191992	0.121072	1.61852	0.105552	0.999278	620.913	0.0899429	0.156385	0.611979	0.540552	0.821	680.391	0.264556	0.154127	1.76137	0.0781759	0.362285	606.78	-0.127068	0.196627	-0.637692	0.523674	0.725962	586.573	-0.00159566	0.109479	-0.0275985	0.977982	0.999924	555.258	0.245915	0.125081	1.93674	0.0527766	0.146555	633.68
CKAP2L	779.703	-1.12529	0.420269	-2.69033	0.00713814	0.265953	439.474	-0.590001	0.239489	-2.49656	0.0125404	0.0749592	489.505	-0.168044	0.122245	-1.37122	0.170305	0.999278	564.246	0.241567	0.163416	1.46906	0.141815	0.47313	437.301	-0.525718	0.175788	-2.96481	0.00302866	0.0565714	399.067	-0.665064	0.210805	-3.21581	0.00130079	0.0110849	1806.95	-0.262831	0.109287	-2.41089	0.0159135	0.990039	1415.77	-0.834649	0.170435	-4.91327	8.95719e-07	1.77698e-05	2150.48
PLAU	3278.33	-1.06034	0.424724	-2.69115	0.00712059	0.265953	1947.41	-0.992279	0.195971	-5.04308	4.58101e-07	2.10617e-05	3416.02	-0.189521	0.109785	-1.73045	0.0835499	0.989992	3254.68	0.633655	0.157604	3.95925	7.51845e-05	0.0022907	2640.09	0.0745039	0.147139	0.467724	0.639982	0.87277	1600.26	-1.15918	0.24503	-4.77277	1.81711e-06	4.51815e-05	13214.8	0.0151112	0.10526	0.14132	0.887617	0.999924	11443.7	0.203609	0.111473	1.81053	0.0702137	0.181126	13002.4
TRAC	72.6619	-1.26892	0.465192	-2.68317	0.00729271	0.270926	17.6564	0.303567	0.302184	1.099	0.271766	0.547453	3.46022	0.00832953	0.0251453	0.340068	0.733805		32.2462	0.817386	0.210452	4.13704	3.51817e-05	0.0011913	19.2724	0.231212	0.168667	1.40695	0.159441	0.497871	9.73653	-0.542258	0.375481	-1.11926	0.263028	0.489165	17.2728	0.03726	0.0478997	0.859167	0.390248	0.999924	29.7669	-1.40009	0.281177	-4.42849	9.48932e-06	0.000138176	61.3298
RPS29	38125.7	0.848472	0.452001	2.68093	0.00734184	0.271965	97124.1	-0.0809507	0.179355	-0.437091	0.662045	0.851526	138531	0.261545	0.0990103	2.64065	0.00827462	0.38001	91235.5	-0.232306	0.126933	-1.82841	0.0674878	0.323877	100442	0.00201305	0.122126	0.0133328	0.989362	0.99656	88975.5	-0.101044	0.176398	-0.559238	0.576	0.765459	83149.8	-0.127024	0.101808	-1.24966	0.211423	0.999924	61970.3	0.334668	0.0823806	4.06807	4.74045e-05	0.000545643	69015.4
SF3B3	3668.71	1.11286	0.415126	2.6773	0.00742185	0.273354	1882.47	0.066829	0.179995	0.398409	0.690329	0.867074	2540.67	0.131087	0.109943	1.1939	0.232518	0.999278	1968.42	0.255289	0.139541	1.87616	0.0606327	0.305734	2026.08	0.254585	0.139038	1.86533	0.062135	0.321693	1798.33	0.0516083	0.20243	0.272142	0.785513	0.897603	2615.09	0.108795	0.110224	0.997745	0.318403	0.999924	2425.93	-0.342662	0.153696	-2.20889	0.0271826	0.0892088	3289.28
GAS5	1053.01	1.11693	0.445653	2.67774	0.007412	0.273354	1990.8	0.0880551	0.183173	0.487094	0.626192	0.831745	2679.3	0.111638	0.111752	1.00152	0.316577	0.999278	1819.42	-0.117401	0.136097	-0.823891	0.410001	0.742693	2466.16	0.636791	0.131502	4.87154	1.10729e-06	0.000102558	1593.76	-0.326524	0.211959	-1.51632	0.129439	0.31183	1311.14	-0.19293	0.108497	-1.7793	0.07519	0.999924	1748.67	0.449368	0.136616	3.30356	0.000954672	0.00649129	1637.06
MVB12A	1079.23	-1.2392	0.453525	-2.67404	0.0074943	0.275234	367.147	-0.0429602	0.187562	-0.265714	0.79046	0.916725	464.824	-0.00805367	0.121855	-0.0766308	0.938917	0.999278	362.569	0.00976446	0.165978	0.0540334	0.956909	0.988079	344.542	-0.216691	0.154697	-1.43336	0.151755	0.488159	366.88	0.156757	0.210338	0.728519	0.466296	0.67843	327.43	0.132733	0.107674	1.29819	0.194222	0.999924	325.407	0.0198797	0.14914	0.139718	0.888883	0.946137	377.393
FBLL1	23.5212	0.996369	0.436426	2.67068	0.00756981	0.275897	12.1702	-0.0323843	0.296755	0.0565249	0.954924	0.985405	27.7738	0.0103399	0.0619078	0.104001	0.917168		8.20505	-0.259058	0.148703	-1.75945	0.0785006		16.2858	0.176756	0.166029	1.06449	0.287107	0.6408	26.4659	1.30996	0.374644	3.84936	0.000118428	0.00158577	8.63983	0.0159662	0.0332721	-0.175734	0.860503		11.2711	0.450694	0.247131	1.80141	0.0716383	0.184009	4.68634
RALGDS	532.518	1.0463	0.448305	2.67092	0.00756443	0.275897	1860.74	0.0321094	0.207637	0.228354	0.819371	0.928375	3861.22	0.284028	0.107971	2.62096	0.00876825	0.388913	1724.14	-0.178899	0.148694	-1.22525	0.220481	0.574291	1841.86	-0.0593978	0.147204	-0.447166	0.654755	0.878545	1425.72	-0.822894	0.21644	-3.75514	0.000173245	0.00218205	900.407	0.112915	0.109787	1.02222	0.306676	0.999924	686.407	0.0377647	0.141119	0.14996	0.880797	0.941366	735.587
CPT1A	824.311	1.12594	0.430075	2.67037	0.00757675	0.275897	581.517	0.700549	0.205056	3.36216	0.000773366	0.00960049	870.514	-0.0700148	0.1205	-0.585746	0.558046	0.999278	455.359	0.0534889	0.153096	0.268625	0.788219	0.935329	482.841	0.183919	0.152384	1.14174	0.253564	0.607016	405.106	-0.0675112	0.200137	-0.448065	0.654106	0.81881	1122.94	0.045134	0.109073	0.413258	0.679418	0.999924	1072.83	0.321078	0.269847	1.23906	0.215325	0.395039	982.943
ENSG00000250159.7	40.9895	-1.19336	0.464294	-2.66473	0.00770506	0.279776	48.2173	0.0308349	0.280418	0.158479	0.874079	0.951598	54.4597	-0.00935235	0.0813109	-0.122467	0.902529		51.3822	0.164866	0.215011	0.79725	0.425306	0.753456	47.3913	-0.0258728	0.195185	-0.0849422	0.932307	0.9822	45.0373	0.283844	0.337208	0.84613	0.39748	0.619516	70.2244	-0.0705467	0.081894	-0.867617	0.385604	0.999924	68.4666	-0.115844	0.241421	-0.57538	0.565034	0.733525	92.9059
VASN	58.3427	1.21233	0.46516	2.66298	0.00774513	0.280439	334.269	1.12613	0.262928	4.62654	3.71831e-06	0.000126885	318.104	-0.00892874	0.117199	-0.209504	0.834055	0.999278	163.193	-0.521957	0.193698	-2.60772	0.00911464	0.0929123	188.913	-0.110136	0.1806	-0.500779	0.616527	0.861982	200.939	-0.0340492	0.309028	-0.0454752	0.963729	0.985198	26.709	0.0323315	0.0570356	0.658597	0.510154	0.999924	145.785	0.21476	0.248712	1.96704	0.0491785	0.138539	86.2726
STAT3	2539.98	-1.14637	0.42843	-2.6618	0.00777245	0.280638	1482.25	0.193867	0.179743	1.0854	0.277743	0.554475	1662.89	-0.193299	0.113403	-1.70442	0.0883029	0.999278	1433.56	0.150791	0.149062	1.02724	0.304308	0.656613	1466.36	0.138076	0.140707	0.99619	0.319158	0.670075	1325.74	0.0918786	0.186983	0.50399	0.614269	0.792326	1626.7	-0.0663952	0.108042	-0.614291	0.539023	0.999924	1348.37	0.162152	0.0962292	1.68773	0.0914622	0.219375	1646.21
TRAF3IP1	720.691	-1.11174	0.419133	-2.6572	0.00787927	0.282117	548.82	0.361343	0.214367	1.73072	0.0835016	0.277303	805.438	-0.160802	0.120572	-1.33328	0.182439	0.999278	531.948	0.302314	0.177762	1.72289	0.0849083	0.366418	551.642	0.307645	0.166332	1.87097	0.0613492	0.320128	534.893	0.531167	0.25417	2.0608	0.0393225	0.139646	1189.42	-0.101011	0.108858	-0.929924	0.35241	0.999924	1054.66	-0.0860944	0.109339	-0.785466	0.432181	0.627781	1233.92
TNFRSF12A	952.507	0.736866	0.463574	2.65738	0.00787495	0.282117	1947.37	0.454612	0.181714	2.49981	0.0124261	0.074537	3649.93	0.0866754	0.109038	0.785147	0.432368	0.999278	1775.51	0.25384	0.132252	1.92621	0.0540784	0.285303	1673.47	0.00761705	0.135546	0.0597602	0.952347	0.987682	1500.31	-0.206965	0.226845	-0.899356	0.368463	0.594079	3579.98	0.2684	0.107588	2.50909	0.0121041	0.86116	2475.67	-0.335795	0.0961503	-3.50775	0.000451921	0.0035692	3470.92
RPTN	21.6801	0.947203	0.430609	2.65273	0.00798435	0.285086	85.592	0.28681	0.298769	1.26849	0.204622	0.468982	73.8351	-0.0772771	0.085957	-1.08493	0.277954		44.9694	-1.35317	0.216336	-6.16551	7.02577e-10	6.72115e-08	50.7932	-0.842968	0.193985	-4.77304	1.81462e-06	0.000157228	173.949	1.76089	0.308534	5.89654	3.71208e-09	1.87162e-07	4.44705	-0.0160621	0.0246147	-1.06049	0.288921		9.8933	0.14676	0.116467	1.90674	0.0565541	0.15433	5.36604
PPP3R1	4127.61	0.899551	0.450628	2.64614	0.00814164	0.289187	5239.87	0.328262	0.151088	2.14967	0.0315814	0.145717	9567.48	-0.270776	0.104664	-2.59722	0.00939818	0.410823	5119.1	0.279807	0.124239	2.21216	0.0269556	0.187184	4833.55	0.0298809	0.133972	0.138999	0.889451	0.968959	4289.75	0.0843341	0.166145	0.497568	0.618788	0.795696	8936.32	0.162074	0.103202	1.56599	0.11735	0.999924	5601.46	-0.414787	0.152161	-2.70584	0.00681322	0.0306034	8159.04
ABHD10	160.066	-1.17707	0.448695	-2.64603	0.00814421	0.289187	228.472	-0.103686	0.21094	-0.525458	0.599265	0.815302	313.46	0.118659	0.120356	0.982046	0.326077	0.999278	278.685	0.452802	0.169792	2.64698	0.00812135	0.0858332	273.186	0.364128	0.161806	2.23635	0.0253286	0.203206	189.626	-0.536338	0.315781	-1.94076	0.0522869	0.169644	503.604	0.122677	0.110356	1.11199	0.266142	0.999924	344.329	-0.94625	0.15172	-6.20401	5.50422e-10	2.35864e-08	540.634
DSN1	291.505	-1.1448	0.434354	-2.64188	0.00824474	0.29195	351.842	-0.183677	0.193423	-1.04972	0.293846	0.568711	406.933	-0.158939	0.121854	-1.29935	0.193823	0.999278	369.249	0.0920831	0.166586	0.528041	0.597471	0.848972	346.342	-0.1601	0.157391	-1.0513	0.293121	0.645451	286.288	-0.658186	0.213563	-3.15129	0.00162554	0.0131135	846.172	-0.330361	0.109952	-3.01198	0.00259547	0.397996	572.704	-0.41891	0.167922	-2.50595	0.0122122	0.0481109	790.96
CLDN7	526.67	1.11045	0.43938	2.63987	0.0082939	0.292884	1769.37	0.0658026	0.171105	0.362578	0.71692	0.881286	2107.26	-0.0420996	0.115908	-0.370043	0.71135	0.999278	1606.64	-0.133284	0.151309	-0.885669	0.375796	0.715006	1748.08	0.0606775	0.151215	0.412341	0.68009	0.889029	1274.55	-1.16812	0.208064	-5.79579	6.80018e-09	3.23871e-07	479.792	0.0560302	0.110187	0.520452	0.602748	0.999924	432.983	-0.506567	0.174299	-3.13045	0.0017454	0.0105046	505.874
RPL18	6166.36	1.07589	0.433344	2.6384	0.00832976	0.293344	11658.8	-0.0769553	0.207244	-0.285419	0.775323	0.910443	15359.3	0.119305	0.0991481	1.20462	0.228348	0.999278	10819.2	-0.23943	0.160203	-1.43987	0.149905	0.484701	11547.3	-0.122067	0.139897	-0.847903	0.396492	0.733556	11409.2	0.0328622	0.252314	0.208657	0.834716	0.921782	10542	-0.0416988	0.108871	-0.381963	0.702489	0.999924	8909.94	0.398841	0.095479	4.17196	3.01992e-05	0.000367935	9861.75
ZNF419	164.34	0.865404	0.465408	2.63514	0.00841035	0.295373	186.641	-0.363709	0.220304	-1.72794	0.0839994	0.278287	375.327	0.106178	0.121745	0.873302	0.382499	0.999278	219.172	0.165194	0.181477	0.841607	0.400008	0.734709	195.89	-0.182415	0.173523	-1.14135	0.253723	0.607179	221.373	0.300606	0.273649	1.04801	0.294633	0.523236	260.282	0.112085	0.104256	1.13486	0.256432	0.999924	222.092	0.226	0.181963	1.26067	0.207429	0.385122	230.834
CHST12	216.564	-1.16692	0.442877	-2.63291	0.0084658	0.29651	200.421	0.541084	0.203145	2.60448	0.00920134	0.0594952	232.409	-0.0395428	0.116591	-0.349729	0.726542	0.999278	156.367	-0.016096	0.187778	-0.109644	0.912692	0.976431	158.195	-0.0348019	0.178859	-0.205698	0.837027	0.949327	183.454	0.670986	0.237915	2.8047	0.00503634	0.0308256	226.868	0.00699298	0.104819	0.0658815	0.947472	0.999924	201.546	0.272466	0.176725	1.54401	0.122585	0.270167	223.459
SLC45A3	51.859	-1.21858	0.464306	-2.63117	0.00850908	0.29659	53.4995	-0.0186469	0.273638	-0.076715	0.93885	0.979116	93.5219	0.0505404	0.0962526	0.539081	0.589831		56.4533	0.112843	0.214421	0.492001	0.622719	0.862208	52.7882	-0.0677015	0.195212	-0.422764	0.672467	0.885589	64.6119	0.255924	0.299423	0.669453	0.503207	0.710307	249.518	-0.00136202	0.106203	-0.022116	0.982355	0.999924	181.432	-0.636126	0.199882	-3.13047	0.00174524	0.0105046	255.195
MCUB	826.743	0.996833	0.453736	2.63097	0.00851423	0.29659	843.604	-0.213855	0.17256	-1.23191	0.217983	0.485614	1261.81	0.0829049	0.116609	0.712769	0.475989	0.999278	953.906	0.204033	0.13905	1.46996	0.141573	0.47313	975.929	0.208074	0.145027	1.43852	0.150288	0.485885	627.327	-0.999462	0.25383	-4.05952	4.91731e-05	0.00075074	1598.72	0.122349	0.107881	1.13121	0.257968	0.999924	964.834	-0.814734	0.206336	-3.94107	8.11198e-05	0.000857993	1469.58
RADX	29.2135	-1.1193	0.45448	-2.62699	0.00861429	0.299265	29.0668	-0.223251	0.304394	-0.892833	0.371946	0.643031	42.6149	0.0484171	0.0738532	0.637243	0.523967		45.1738	0.54182	0.216672	2.49528	0.0125858	0.115244	29.9968	-0.09194	0.187598	-0.573614	0.566229	0.834434	27.7216	-0.596365	0.364333	-1.76057	0.0783116	0.225149	86.7498	-0.154982	0.0869969	-1.79685	0.0723594	0.999924	77.3559	-0.495016	0.278411	-1.9973	0.0457929	0.131194	134.621
MCRS1	427.801	1.00553	0.456195	2.62522	0.00865933	0.299276	244.244	0.13934	0.202276	0.604227	0.545693	0.77993	381.116	0.0464294	0.121661	0.379669	0.704191	0.999278	263.672	0.353928	0.170066	1.98785	0.0468282	0.262652	231.076	-0.00135421	0.165667	-0.0653084	0.947928	0.986037	225.006	0.166247	0.249276	0.51549	0.60621	0.786685	608.134	-0.00476381	0.11045	-0.0680545	0.945742	0.999924	376.4	-0.450836	0.172996	-2.57098	0.010141	0.0419342	516.531
TUFT1	3162.83	1.08337	0.434758	2.62515	0.00866118	0.299276	4463.07	0.896548	0.190145	4.73941	2.14346e-06	8.26282e-05	9802.29	0.212831	0.104381	2.05416	0.0399607	0.803783	2739.29	-0.397385	0.144454	-2.76717	0.0056546	0.0667079	2907.76	-0.26889	0.124958	-2.15703	0.0310036	0.226662	3379.02	0.324974	0.232174	1.4067	0.159517	0.35648	4115.19	0.214873	0.104886	2.05161	0.0402078	0.999924	2697.58	0.102018	0.0956629	1.08022	0.280043	0.473142	3151.64
LINC02158	19.515	0.944825	0.426772	2.62205	0.00874021	0.301198	17.4272	1.39681	0.300162	4.5711	4.85171e-06	0.000159877	15.611	0.0687879	0.0462893	1.44139	0.149475		1.2623	-0.0701864	0.0705524	-1.29528	0.195225		1.46736	-0.0522049	0.0640606	-1.2011	0.229714		6.3802	0.689007	0.339575	1.58882	0.112101	0.283477	3.72701	-0.0104449	0.0229097	-0.810586	0.417603		39.8815	0.182724	0.178803	1.60846	0.107735	0.246726	14.5248
GPATCH11	404.847	-1.13748	0.433129	-2.61804	0.00884365	0.30381	248.592	0.159847	0.24874	0.885435	0.375922	0.646694	328.746	-0.0360788	0.120648	-0.308373	0.757798	0.999278	258.43	0.299007	0.195655	1.77017	0.0766987	0.346324	243.289	0.0712516	0.181778	0.619307	0.535714	0.815437	260.054	0.312975	0.292565	1.30058	0.193404	0.403427	506.5	-0.0450346	0.110266	-0.38843	0.697698	0.999924	541.601	-0.362331	0.121664	-2.98593	0.00282715	0.0155261	720.241
THY1	55.0229	-1.1478	0.46541	-2.61728	0.0088633	0.30381	35.192	0.215827	0.305932	0.685151	0.493249	0.741926	81.2773	0.180788	0.0918384	1.97718	0.0480215		27.7229	-0.12574	0.214097	-0.561331	0.574572	0.838298	28.0775	-0.0974835	0.179284	-0.637594	0.523738	0.807895	22.9306	-0.355088	0.372955	-1.16958	0.242169	0.465147	68.9425	-0.057426	0.0808161	-0.638687	0.523027	0.999924	28.1944	-1.29103	0.277703	-4.76217	1.91526e-06	3.47761e-05	50.778
HDAC9	522.992	0.865986	0.461094	2.61611	0.00889385	0.304047	747.292	-0.264564	0.219596	-1.12261	0.261603	0.536829	2937.41	-0.2735	0.110102	-2.5019	0.012353	0.46315	1026.22	0.644372	0.142371	4.51718	6.26699e-06	0.000264532	934.874	0.337018	0.140288	2.38783	0.016948	0.161517	947.58	0.63569	0.242448	2.69568	0.00702452	0.0396108	1522.78	0.302189	0.107935	2.80097	0.00509495	0.575937	1394.64	0.0467028	0.119988	0.371144	0.71053	0.833613	1747.93
GPR87	1266.85	0.9993	0.450917	2.61242	0.00899049	0.305724	3252.39	0.149568	0.168372	0.908105	0.363823	0.635377	4309.84	0.152389	0.105523	1.44689	0.147927	0.999278	2979.91	-0.091521	0.1366	-0.707699	0.479132	0.785402	3170.61	0.044419	0.132964	0.320603	0.748511	0.918214	3050.53	0.107147	0.190292	0.56316	0.573326	0.763554	2210.28	0.0111027	0.106753	0.0994826	0.920755	0.999924	2014.27	-0.0243453	0.106759	-0.242166	0.808652	0.897347	2487.16
PLEKHA4	168.648	-1.16982	0.44996	-2.61283	0.0089795	0.305724	204.752	-0.297495	0.210396	-1.39974	0.161592	0.409028	267.383	-0.0389072	0.1184	-0.321561	0.747785	0.999278	232.42	0.13857	0.176032	0.804967	0.420839	0.749801	204.769	-0.273524	0.171349	-1.58597	0.112746	0.425495	138.113	-1.54588	0.261676	-5.8621	4.57051e-09	2.26254e-07	194.254	-0.0327139	0.102702	-0.321325	0.747964	0.999924	111.346	-1.48405	0.245166	-5.96207	2.49067e-09	9.13326e-08	240.149
SDHAF2	197.218	0.913638	0.464734	2.60971	0.00906193	0.307117	313.133	0.165309	0.206532	0.807915	0.419139	0.684736	431.086	0.158312	0.122191	1.29679	0.194703	0.999278	272.511	-0.189327	0.185666	-1.03315	0.301532	0.654709	282.227	-0.182872	0.178053	-1.08395	0.278386	0.632484	305.104	0.187883	0.223397	0.826601	0.408463	0.628717	426.252	0.00325288	0.109857	0.0387155	0.969117	0.999924	407.138	0.273782	0.145911	1.86432	0.0622768	0.165902	465.847
PRSS22	130.043	0.861811	0.464653	2.60906	0.00907925	0.307117	704.478	0.582324	0.188757	3.09284	0.00198253	0.0194404	1161.41	-0.0444747	0.118701	-0.394589	0.693146	0.999278	547.343	-0.105208	0.149837	-0.787166	0.431185	0.75652	597.307	0.0418033	0.15327	0.136677	0.891287	0.969836	846.846	0.966114	0.220365	4.34809	1.3733e-05	0.000257865	171.964	-0.163775	0.100681	-1.61759	0.105752	0.999924	1317.03	0.224418	0.255762	2.40765	0.0160556	0.0597375	814.312
AP5S1	289.559	-1.16162	0.440292	-2.6071	0.00913115	0.308063	96.9004	0.121428	0.249743	0.422285	0.672817	0.857125	124.768	-0.00128131	0.104222	-0.00222315	0.998226	0.999633	104.571	0.35176	0.203672	1.70647	0.0879197	0.373059	93.104	0.0257703	0.190109	0.0990515	0.921097	0.977442	93.1446	-0.110637	0.315321	-0.560548	0.575105	0.765174	223.617	0.036154	0.10503	0.355374	0.722309	0.999924	207.445	0.269808	0.156806	1.71149	0.08699	0.21197	227.976
MT-ATP8	27770.2	1.06099	0.40792	2.60187	0.00927158	0.310476	11368.2	0.190281	0.283155	1.15979	0.246134	0.519369	22005.9	0.475641	0.0981802	4.84549	1.26301e-06	0.000524351	13196.1	0.200145	0.174142	1.79534	0.0725991	0.336435	12066.7	0.134079	0.149515	1.54717	0.121821	0.441537	10436.3	0.0450701	0.375987	0.601287	0.547649	0.744044	23148.9	-0.00597297	0.074474	0.0613746	0.951061	0.999924	33899.6	-0.115208	0.109464	-1.03511	0.300618	0.495894	40407.5
IRF1	351.696	-1.1609	0.453705	-2.60174	0.00927515	0.310476	116.675	0.409274	0.236795	1.73109	0.0834355	0.277204	128.115	-0.0582043	0.103602	-0.605297	0.544982	0.999278	149.117	0.87321	0.193024	4.51085	6.45678e-06	0.000269295	128.756	0.528966	0.184009	2.88159	0.00395669	0.0676061	87.4826	-0.00241067	0.32659	-0.200928	0.840755	0.924853	322.057	0.136912	0.108442	1.28742	0.197947	0.999924	233.755	-0.382436	0.152107	-2.52511	0.0115661	0.0462458	365.064
ERCC2	450.02	-1.17923	0.449191	-2.60246	0.00925564	0.310476	87.4319	0.205139	0.269827	0.613948	0.53925	0.77673	96.3905	-0.10992	0.096571	-1.15305	0.24889		83.3868	0.161307	0.207529	0.754368	0.450628	0.768365	78.1608	-0.025858	0.192135	-0.153982	0.877624	0.964446	99.2261	0.841667	0.267262	3.10727	0.00188823	0.0146817	197.614	-0.00656435	0.103244	-0.0513639	0.959036	0.999924	203.959	-0.000316178	0.181252	-0.0636292	0.949265	0.976413	248.549
IK	4070.07	-1.15162	0.440941	-2.599	0.00934955	0.312154	1430.96	0.166358	0.163814	1.00901	0.312969	0.587238	1568.62	-0.0887319	0.115148	-0.775639	0.437962	0.999278	1318.22	-0.0188645	0.134855	-0.13516	0.892486	0.97099	1408.63	0.103039	0.12998	0.795498	0.426324	0.75326	1391.9	0.305139	0.171102	1.77747	0.0754903	0.219005	1698.71	-0.157169	0.107548	-1.4619	0.143767	0.999924	1879.35	0.237534	0.0870449	2.72175	0.0064938	0.0294739	2045.76
EID2B	41.0669	-1.07879	0.459438	-2.59673	0.00941166	0.313413	16.4215	-0.110982	0.3044	-0.371817	0.710029	0.877733	23.6874	-0.0433318	0.0556314	-0.853736	0.393251		18.2801	0.0631077	0.204043	0.366055	0.714324	0.902065	15.7046	-0.0910226	0.167864	-0.443413	0.657467	0.880161	15.393	0.146171	0.381421	0.412616	0.679888	0.835149	44.5619	0.0185385	0.0702642	0.255351	0.798452	0.999924	33.6853	0.315654	0.280664	1.10645	0.26853	0.460275	36.7748
UPK1B	294.935	1.10468	0.439634	2.59521	0.00945334	0.313988	4494.05	-0.100382	0.172112	-0.605804	0.544645	0.779755	5702.01	0.298666	0.103531	2.88526	0.00391086	0.234825	4477.85	-0.0581374	0.140226	-0.449137	0.653333	0.876881	4639.35	-0.00672104	0.139679	-0.0680443	0.94575	0.985888	3364.94	-0.913951	0.246026	-3.7373	0.00018601	0.00230726	349.548	-0.321742	0.108929	-2.96734	0.00300391	0.433628	512.476	0.567606	0.204258	2.1371	0.0325901	0.102406	528.746
NRARP	95.2785	1.12427	0.464127	2.59289	0.0095174	0.315301	408.899	-1.06439	0.215337	-5.02346	5.07478e-07	2.29877e-05	588.765	0.189451	0.122225	1.5495	0.121261	0.999278	410.225	-0.852603	0.180987	-4.83226	1.34994e-06	6.94254e-05	436.574	-0.692262	0.167192	-4.22792	2.35866e-05	0.00138124	829.085	1.3934	0.211441	6.60805	3.89404e-11	3.01484e-09	67.2405	-0.0302064	0.0793663	-0.309618	0.756851	0.999924	237.744	1.06639	0.260738	4.14083	3.46057e-05	0.000414549	103.496
THYN1	485.727	0.954565	0.459953	2.58675	0.00968845	0.319789	405.597	-0.612854	0.184189	-3.39602	0.000683724	0.00869864	536.559	-0.130139	0.122189	-1.06522	0.286777	0.999278	528.058	0.317837	0.158171	1.98818	0.0467914	0.262574	496.944	0.112192	0.167417	0.672848	0.501044	0.796525	415.884	-0.218484	0.252637	-1.0139	0.310631	0.538921	792.222	0.0471866	0.110193	0.417351	0.676422	0.999924	648.257	0.151033	0.156808	0.957841	0.338143	0.53746	765.92
SPRR2D	6097.5	1.07983	0.418906	2.58537	0.00972752	0.319789	23021.8	-0.542186	0.212296	-2.55165	0.0107214	0.0665739	76692.4	0.0179002	0.0971249	0.18906	0.850045	0.999278	18696.9	-1.19827	0.127684	-9.25585	2.12542e-20	8.30735e-18	20773.6	-0.810668	0.126024	-6.34108	2.28153e-10	5.7143e-08	22224.4	-0.422122	0.251901	-1.6562	0.0976813	0.258878	2185.71	-0.0866319	0.108267	-0.900519	0.367844	0.999924	3166.6	0.157626	0.259366	2.123	0.0337537	0.105116	2205.74
MANSC1	167.279	1.1427	0.453027	2.5855	0.00972382	0.319789	352.466	0.407186	0.224631	1.72644	0.0842677	0.278472	445.4	0.0989013	0.122235	0.810973	0.417381	0.999278	281.136	-0.0341897	0.173494	-0.233516	0.815361	0.943906	274.135	-0.154069	0.164286	-0.960675	0.336716	0.686622	268.887	-0.169455	0.225974	-0.767048	0.443053	0.660216	201.101	0.0315662	0.100806	0.205297	0.83734	0.999924	186.041	0.129769	0.202855	0.736382	0.461498	0.652299	234.907
SLC35E3	419.001	-1.11245	0.433612	-2.57936	0.0098985	0.322116	305.644	-0.151405	0.192329	-0.792386	0.428135	0.69156	384.61	-0.0468231	0.121558	-0.374461	0.708061	0.999278	345.978	0.24795	0.167964	1.45825	0.144771	0.477253	326.674	0.0516975	0.16927	0.3064	0.7593	0.921174	257.583	-0.407889	0.216262	-1.90874	0.0562955	0.178995	563.55	-0.111051	0.110393	-1.01282	0.311147	0.999924	492.515	0.0585341	0.144624	0.397469	0.691022	0.821549	646.449
ZFAND3	770.967	0.915477	0.455667	2.5777	0.00994605	0.322116	1758.68	0.181281	0.227886	0.835364	0.403513	0.671545	3029.31	-0.0415925	0.113947	-0.389399	0.696981	0.999278	1521.93	-0.240686	0.157647	-1.56798	0.116886	0.42984	1576.27	-0.147337	0.155337	-0.932562	0.351046	0.698762	1421.33	-0.119795	0.267691	-0.388308	0.697788	0.846696	1414.38	0.0532455	0.108777	0.504531	0.613889	0.999924	1061.43	0.00616893	0.141165	-0.0274093	0.978133	0.988686	1217.34
RFTN1P1	21.8105	0.911594	0.429895	2.58002	0.00987956	0.322116	32.6108	-0.131306	0.29474	-0.382824	0.70185	0.873533	143.943	0.166628	0.10292	1.76976	0.0767669	0.954787	30.1851	-0.184453	0.215331	-0.78664	0.431493	0.756675	32.6726	-0.0846466	0.189319	-0.467753	0.639961	0.87277	50.6882	1.03277	0.357994	2.86232	0.00420553	0.027097	11.2577	0.021428	0.0400572	0.539131	0.589796		16.8516	0.527799	0.276286	1.69872	0.0893718	0.216284	8.63969
PTMA	51519.1	-1.12074	0.423077	-2.58026	0.00987256	0.322116	11506.7	-0.207186	0.19647	-0.935265	0.349652	0.622607	14659	-0.0700785	0.100997	-0.691171	0.489458	0.999278	12775	0.186907	0.135501	1.48196	0.13835	0.468705	12278.3	-0.00177127	0.138291	0.0966695	0.922989	0.978276	11349.9	0.0198408	0.198759	0.199286	0.842039	0.925241	17368.3	-0.25326	0.105629	-2.38612	0.0170272	0.99424	14240.6	-0.313659	0.150915	-2.0527	0.0401015	0.1195	20076.7
TACSTD2	5358.5	0.975529	0.446773	2.57737	0.0099556	0.322116	48275.2	0.73866	0.179631	4.14484	3.40057e-05	0.000796023	51229.7	0.0137471	0.102467	0.125567	0.900074	0.999278	34031.3	-0.199491	0.126932	-1.56413	0.117786	0.43065	36212.3	-0.0665684	0.122971	-0.531242	0.595251	0.850479	42767.6	0.56119	0.207855	2.71625	0.0066026	0.0378722	9112.61	-0.119975	0.103628	-1.15319	0.248834	0.999924	12009.6	0.821704	0.162945	5.07745	3.82534e-07	8.37553e-06	10348.6
CWH43	438.358	0.951635	0.456789	2.57674	0.00997371	0.322116	1560.46	-0.452709	0.221975	-1.99281	0.0462821	0.190487	2099.68	0.194642	0.115074	1.68714	0.0915771	0.999278	1443.72	-0.714708	0.141507	-5.02323	5.08102e-07	2.93284e-05	1597.56	-0.371272	0.145835	-2.51388	0.0119412	0.132589	1335.75	-0.994933	0.202404	-4.87405	1.09331e-06	2.9424e-05	871.011	0.0244936	0.109906	0.224611	0.822282	0.999924	592.127	0.0533227	0.22113	0.426823	0.669508	0.808087	620.148
HSPA4L	729.337	-1.07738	0.418977	-2.57553	0.0100088	0.322438	1631.79	-0.0983366	0.217112	-0.262589	0.792867	0.917918	2634.02	0.179331	0.11469	1.55238	0.120572	0.999278	1774.91	0.202108	0.168178	1.39004	0.164518	0.50712	2048.72	0.462437	0.161986	3.04973	0.00229047	0.046773	1521.18	-0.0733701	0.236264	-0.13298	0.894209	0.953223	1239.04	-0.0283841	0.108834	-0.259569	0.795196	0.999924	1176.99	-0.182325	0.0956586	-1.87288	0.0610849	0.163441	1536.24
ENSG00000250519.7	501.458	1.09666	0.445717	2.56911	0.0101961	0.326833	486.604	-0.150837	0.219319	-0.628326	0.529791	0.769795	479.025	-0.195585	0.12228	-1.59901	0.109818	0.999278	532.027	0.157631	0.172983	0.941355	0.346523	0.692034	463.462	-0.313607	0.157082	-1.96973	0.0488698	0.286854	388.471	-0.765518	0.241302	-3.11008	0.00187034	0.0145703	653.207	0.161885	0.110082	1.5068	0.131862	0.999924	583.584	0.110011	0.116498	0.977341	0.3284	0.527339	678.732
MYH15	53.9724	-1.14016	0.464783	-2.56936	0.0101886	0.326833	20.2522	1.00577	0.304777	3.49931	0.000466465	0.00655355	13.0497	0.0020814	0.0455163	0.0486411	0.961205		20.8573	0.727154	0.202903	3.69368	0.000221032	0.00546784	11.0402	0.175114	0.150647	1.28615	0.198392		7.06164	-0.521292	0.352671	-1.22009	0.222429	0.441453	88.5593	0.00612172	0.087008	0.145571	0.88426	0.999924	58.7154	-0.0770778	0.265407	-0.246977	0.804926	0.894887	89.6099
NIT2	578.711	0.870594	0.459724	2.56751	0.0102431	0.327103	569.388	-0.518915	0.18286	-2.89951	0.00373747	0.030757	865.16	-0.0126831	0.119719	-0.10506	0.916328	0.999278	654.148	0.044207	0.158049	0.264719	0.791226	0.93633	655.443	-0.0144882	0.155187	-0.102148	0.918639	0.976595	510.364	-0.51912	0.219488	-2.45003	0.0142846	0.0673848	1086.37	-0.131066	0.10925	-1.19726	0.231205	0.999924	897.467	-0.13612	0.119742	-1.12283	0.261508	0.451803	1110.43
CCNB1	2375.4	-1.0636	0.414822	-2.56687	0.0102622	0.327103	848.069	-0.947043	0.204262	-4.55161	5.32379e-06	0.000170201	1450.14	-0.237908	0.1205	-1.96511	0.0494019	0.866119	1190.93	0.221703	0.137024	1.63396	0.102268	0.402801	987.899	-0.295789	0.161991	-1.76057	0.0783117	0.362339	805.455	-0.237643	0.242117	-1.06296	0.287799	0.515287	3513.45	-0.0642454	0.105064	-0.611971	0.540557	0.999924	2444.95	-0.801891	0.161861	-4.93363	8.0717e-07	1.62496e-05	3656.7
ITM2A	429.542	1.04468	0.44494	2.56624	0.0102808	0.327103	1327.61	0.800868	0.169233	4.72127	2.3438e-06	8.73578e-05	2138.37	0.245893	0.11683	2.11433	0.034487	0.769765	1212.04	0.607891	0.134688	4.50644	6.59241e-06	0.000273053	1232.94	0.549511	0.138199	3.95889	7.52998e-05	0.00346327	784.03	-0.511012	0.216051	-2.33663	0.0194585	0.0844287	862.832	-0.026229	0.109907	-0.234679	0.814458	0.999924	430.699	-0.493346	0.170963	-2.91307	0.003579	0.0186058	805.082
P3H2	1114.99	1.05711	0.427131	2.56343	0.0103643	0.32733	1775.53	-0.736957	0.180295	-4.02928	5.5949e-05	0.00119493	2450.16	0.316232	0.109546	2.88708	0.00388836	0.234825	2106.99	-0.0281342	0.152935	-0.11461	0.908754	0.975678	2672.71	0.554265	0.136578	4.11696	3.83902e-05	0.00199837	1765.79	-0.515864	0.21122	-2.39986	0.0164013	0.0745289	2315.86	0.296562	0.108638	2.71708	0.00658615	0.687991	1847.83	0.706937	0.127643	5.46673	4.58417e-08	1.27557e-06	1968.99
ENSG00000259153.3	112.226	1.11038	0.460301	2.56385	0.0103517	0.32733	413.573	-0.202386	0.195362	-1.01285	0.31113	0.586252	748.902	0.0610612	0.120737	0.503952	0.614295	0.999278	357.976	-0.638077	0.164158	-3.88282	0.000103252	0.00294268	400.606	-0.300455	0.156705	-1.90708	0.0565104	0.307853	439.047	0.145652	0.232494	0.634331	0.525865	0.727888	182.57	0.0225121	0.102222	0.228869	0.818971	0.999924	304.329	0.397088	0.247678	1.66606	0.0957018	0.226942	289.211
ZFP92	34.1558	-1.024	0.451256	-2.56348	0.0103628	0.32733	20.3688	0.122162	0.305335	0.293714	0.768976	0.907082	22.6687	0.00678291	0.0575531	0.148288	0.882115		15.4457	-0.132081	0.190736	-0.542122	0.587734	0.843762	20.724	0.126235	0.174979	0.803864	0.421476	0.750408	21.2741	0.461444	0.377388	1.36518	0.172195	0.374764	45.2877	0.0797051	0.0693657	1.24598	0.212772	0.999924	38.9574	0.0727226	0.265667	0.315853	0.752114	0.860887	46.9245
RPS4Y1	2530.13	0.951528	0.449008	2.55817	0.0105225	0.331512	4976.48	-0.35062	0.165629	-2.10308	0.0354591	0.158334	6842.49	0.0782326	0.10197	0.76717	0.442981	0.999278	5064.06	-0.229167	0.130823	-1.75865	0.0786377	0.350526	5726.4	0.0833425	0.127206	0.644912	0.518984	0.806241	4636.82	-0.306308	0.179366	-1.69907	0.0893053	0.245027	5158.34	-0.104706	0.10622	-0.995363	0.31956	0.999924	4233.64	0.155451	0.104555	1.46219	0.14369	0.301154	4967.63
LCE1A	248.131	1.11156	0.436141	2.5571	0.0105549	0.331719	585.76	3.00407	0.259229	11.6419	2.52329e-31	3.22897e-28	4626.87	0.391442	0.119143	3.39629	0.00068306	0.0688299	49.8692	-1.47296	0.216537	-6.89585	5.35426e-12	7.47411e-10	56.2609	-0.78705	0.191476	-4.48501	7.29112e-06	0.000515367	566.374	2.65489	0.306213	8.3375	7.5878e-17	1.54943e-14	83.2783	-0.128309	0.0813173	-1.72923	0.0837672	0.999924	959.76	0.590023	0.213171	3.47656	0.000507888	0.00391233	87.3183
GPR27	195.217	1.06439	0.459554	2.55304	0.0106787	0.33479	7.01449	-0.28206	0.262526	-1.28973	0.197143	0.459244	61.784	-0.0741686	0.0811311	-0.802028	0.422537		9.79289	0.0298262	0.173314	0.0425862	0.966031		17.333	0.353024	0.165103	1.98025	0.0476757	0.283061	17.8678	0.951874	0.380248	1.9505	0.0511171	0.16681	157.422	-0.00453815	0.0458621	0.719143	0.472053	0.999924	30.0556	-0.073101	0.280388	-0.153983	0.877624	0.939991	23.3321
SNX12	1865.29	1.01505	0.449482	2.55188	0.0107145	0.335095	2524.66	0.0617346	0.150425	0.382706	0.701938	0.873533	3587.96	0.185465	0.1062	1.7464	0.0807409	0.978984	2401.25	-0.0244464	0.131635	-0.204063	0.838304	0.951859	2494.96	0.0170965	0.124311	0.10905	0.913163	0.975911	2295.08	-0.00624109	0.162543	-0.0619507	0.950602	0.980035	2827.39	0.0266885	0.105744	0.25221	0.800878	0.999924	1982.5	0.0276898	0.106772	0.254253	0.7993	0.891058	2644.47
PHF8	198.14	-1.04633	0.457126	-2.5489	0.0108063	0.337146	159.042	0.333422	0.218744	1.45516	0.145624	0.385618	297.809	0.0661241	0.120172	0.550286	0.582123	0.999278	144.76	0.20011	0.190954	1.00768	0.313606	0.662773	162.121	0.369605	0.178669	2.02021	0.0433611	0.268236	147.06	0.529012	0.242222	2.13332	0.0328988	0.123152	357.467	0.00894414	0.108053	0.138147	0.890125	0.999924	270.864	-0.345818	0.17953	-1.98025	0.0476754	0.135307	330.53
GPAA1	1108.98	-1.0948	0.424051	-2.54651	0.0108807	0.338647	307.844	0.03952	0.214041	0.118597	0.905595	0.963976	535.924	0.0844922	0.122187	0.690116	0.490121	0.999278	322.347	0.196596	0.165849	1.1595	0.246251	0.602621	344.235	0.33975	0.160046	2.10821	0.0350127	0.240914	356.374	0.46825	0.228542	2.00282	0.0451962	0.154098	670.041	-0.0138243	0.110359	-0.123259	0.901902	0.999924	513.622	-0.118298	0.157215	-0.769415	0.441647	0.635622	660.375
TMEM164	596.899	1.05364	0.439885	2.54559	0.0109092	0.338712	453.47	-0.757583	0.207855	-3.69389	0.000220851	0.00365846	714.827	0.0203839	0.121183	0.17062	0.864522	0.999278	686.253	0.583671	0.144277	4.05083	5.10365e-05	0.00163508	623.149	0.270079	0.149762	1.80236	0.0714887	0.346354	415.56	-0.730659	0.230271	-3.20806	0.00133632	0.0113344	868.954	0.109395	0.109946	0.998181	0.318192	0.999924	681.013	-0.234302	0.123203	-1.88483	0.0594522	0.160026	1009.19
ENSG00000289194.1	986.607	-1.08331	0.432533	-2.54468	0.0109378	0.338782	259.843	-0.477588	0.206481	-2.34851	0.0188486	0.100745	569.162	-0.0810713	0.122281	-0.673617	0.500555	0.999278	345.607	0.394045	0.163988	2.36592	0.0179855	0.146275	291.703	-0.0748422	0.165206	-0.469936	0.6384	0.872022	247.175	-0.172969	0.268355	-0.862554	0.388383	0.611455	973.544	0.00435953	0.109669	0.0461983	0.963152	0.999924	544.322	-0.468845	0.189845	-2.43602	0.0148498	0.0560578	791.752
RHOV	48.4066	1.11387	0.464306	2.5427	0.0110001	0.339077	520.477	-0.783992	0.18064	-4.39886	1.0882e-05	0.000308311	614.36	-0.0665914	0.121837	-0.54979	0.582464	0.999278	522.586	-0.588715	0.164128	-3.59355	0.000326197	0.00744972	554.623	-0.469282	0.154023	-3.09175	0.00198983	0.0426494	655.943	0.250092	0.189864	1.2765	0.201778	0.414187	17.1965	-0.00433675	0.0470571	0.027323	0.978202	0.999924	47.8403	0.568822	0.280379	2.9967	0.00272918	0.0151489	28.7417
RNF152	503.639	1.07364	0.425165	2.54296	0.0109918	0.339077	1210.46	-0.395622	0.200232	-1.94417	0.0518744	0.205464	1984.91	0.1952	0.112148	1.74334	0.0812736	0.97972	1346.91	-0.00526184	0.136633	-0.0587616	0.953142	0.986606	1355.8	-0.0776247	0.153427	-0.545909	0.585128	0.845339	1233.65	-0.172271	0.244656	-0.678994	0.497142	0.704892	842.807	0.314844	0.110356	2.83756	0.00454605	0.5465	587.948	-0.438825	0.119031	-3.70027	0.00021537	0.00194937	833.427
CBX5	1740.56	-1.04899	0.414726	-2.53719	0.0111747	0.343637	2559.54	0.297299	0.235464	1.48216	0.138297	0.373627	3128.24	-0.0766086	0.107708	-0.709563	0.477975	0.999278	2543.85	0.342576	0.176292	2.16963	0.0300351	0.19965	2708.15	0.403921	0.170346	2.6039	0.00921709	0.115271	1592.33	-0.766896	0.276758	-2.66789	0.00763298	0.0422257	4339.83	0.000563362	0.104662	0.00559926	0.995532	0.999924	2871.23	-0.688713	0.139322	-4.91861	8.71607e-07	1.73374e-05	4190.58
SVIP	1618.4	-1.10302	0.432776	-2.536	0.0112128	0.343835	1050.61	0.391717	0.159684	2.43862	0.0147437	0.0847002	1487.31	-0.0427749	0.114996	-0.368789	0.712285	0.999278	907.295	0.0175527	0.139174	0.106036	0.915554	0.977582	892.106	-0.0911732	0.139835	-0.657745	0.510702	0.802378	1391.8	1.10786	0.171486	6.43554	1.23036e-10	8.58941e-09	971.333	0.0378596	0.109583	0.339945	0.733898	0.999924	984.733	0.522956	0.138417	3.78028	0.000156649	0.00148458	1082.47
SCEL	357.669	1.08571	0.429305	2.53448	0.0112614	0.343835	5701.79	-0.266256	0.152526	-1.73087	0.0834748	0.277274	8670.91	0.161955	0.100957	1.60463	0.108575	0.999278	5438.97	-0.321094	0.13956	-2.27417	0.0229558	0.169292	6332.83	0.078101	0.132058	0.613499	0.539546	0.819022	5910.22	-0.0330914	0.195047	-0.130263	0.896358	0.954122	309.109	-0.0927637	0.108148	-0.859925	0.389831	0.999924	810.528	0.459287	0.268992	1.99525	0.0460157	0.131682	503.666
SUGP2	792.625	-1.07778	0.423018	-2.5352	0.0112384	0.343835	280.3	0.132626	0.201604	0.672429	0.501311	0.748318	435.232	-0.0197332	0.121807	-0.160139	0.872771	0.999278	273.89	0.0842832	0.169155	0.503395	0.614687	0.857887	297.499	0.237787	0.160162	1.48957	0.136337	0.466167	346.709	0.789414	0.214983	3.65633	0.000255847	0.00300814	656.121	0.0104523	0.110414	0.106605	0.915102	0.999924	735.101	0.352018	0.128597	2.72711	0.00638912	0.0290993	722.729
RASL10B	36.7356	0.998846	0.457878	2.53106	0.0113717	0.345767	3.22736	-0.167006	0.221841	-1.04804	0.294621		8.61866	-0.00493052	0.037369	-0.0171877	0.986287		2.66131	-0.123805	0.106632	-1.44109	0.149559		6.04729	0.117647	0.125525	0.7678	0.442606		7.38216	0.267903	0.337057	0.482657	0.629339	0.802943	3.65249	0.016638	0.0216942	0.557837	0.576955		7.83394	-0.0461792	0.259694	-0.0413333	0.96703	0.98369	5.86546
C21orf58	78.801	-1.15672	0.465169	-2.53085	0.0113785	0.345767	8.73384	-0.392093	0.286114	-1.5582	0.119186	0.341987	20.1839	0.0341914	0.0544668	0.589452	0.555558		16.1172	0.306456	0.200693	1.48603	0.137272	0.46696	12.1278	0.02377	0.160092	0.0881444	0.929762		15.177	0.396825	0.37948	0.996595	0.318961	0.546351	51.3896	0.0230771	0.072104	0.507784	0.611605	0.999924	53.6658	-0.44048	0.239342	-1.94556	0.0517081	0.144229	54.8064
PRR11	4409.86	-1.07589	0.421556	-2.5293	0.0114289	0.346479	1135.96	-1.03081	0.221067	-4.46805	7.89359e-06	0.000235825	1398.76	-0.296175	0.117517	-2.5135	0.0119539	0.459033	1639.77	0.322496	0.160107	2.21489	0.0267678	0.186353	1413.97	-0.141872	0.15957	-0.695775	0.48657	0.790148	1153	-0.408811	0.255233	-1.47824	0.139344	0.327717	3183.16	-0.164802	0.107512	-1.53389	0.125057	0.999924	2959.08	-0.532992	0.181895	-2.94277	0.00325287	0.0173125	3956.89
PNMA8A	17.8185	-0.914852	0.410354	-2.5257	0.0115469	0.348414	151.863	0.0945721	0.228706	0.377739	0.705624	0.875107	153.538	0.0292046	0.10902	0.256814	0.797322	0.999278	146.309	0.0525241	0.19424	0.241567	0.809115	0.941401	155.372	0.140436	0.183951	0.761132	0.446578	0.764722	122.34	-0.289645	0.272642	-1.07379	0.282917	0.510012	120.723	0.0300632	0.0935476	0.292726	0.769732	0.999924	85.9786	0.238649	0.216121	0.961801	0.33615	0.535369	95.6541
ZNF750	163.98	1.12084	0.447548	2.52589	0.0115406	0.348414	1415.43	-0.28455	0.194674	-1.38352	0.166507	0.416217	1192.57	0.0216789	0.118863	0.1796	0.857466	0.999278	1352.04	-0.37895	0.154061	-2.40717	0.0160768	0.137285	1411.35	-0.353319	0.154112	-2.29439	0.0217681	0.188732	1516.17	0.159943	0.209006	0.823564	0.410188	0.630251	66.9988	-0.191823	0.0800071	-2.42931	0.0151276	0.966548	416.367	0.468477	0.271448	3.21047	0.00132517	0.00839669	222.731
RPS13	7946.37	0.924544	0.453034	2.52411	0.0115991	0.349168	17193.4	-0.00345168	0.180323	-0.010227	0.99184	0.997027	20060.2	0.138798	0.0984698	1.40966	0.158639	0.999278	15483.8	-0.288166	0.125505	-2.28583	0.0222644	0.1659	17472.4	0.030986	0.123257	0.256112	0.797865	0.934619	14930.6	-0.182276	0.198088	-0.902963	0.366546	0.592372	14790.9	-0.171278	0.102537	-1.67089	0.0947444	0.999924	12914.4	0.291831	0.0961444	3.04771	0.00230589	0.0131898	14308.9
TOP2A	16618.6	-1.04428	0.410811	-2.5231	0.0116326	0.349358	3998.36	-0.764576	0.226713	-3.28597	0.00101632	0.0117875	5922.78	-0.134597	0.115914	-1.14956	0.250325	0.999278	5462.12	0.290528	0.146814	2.05394	0.0399815	0.239469	4530.77	-0.280722	0.158232	-1.67159	0.0946042	0.391295	3883.94	-0.358784	0.26793	-1.39688	0.162449	0.360517	10410.8	-0.109305	0.10506	-1.05044	0.293518	0.999924	7919.26	-0.495249	0.176164	-2.79961	0.00511642	0.0246344	11136.3
MFSD9	187.973	-1.12507	0.451766	-2.5217	0.0116788	0.349928	151.006	0.184554	0.221233	0.814588	0.415308	0.68144	201.633	-0.104682	0.113269	-0.939243	0.347606	0.999278	125.327	-0.271844	0.193378	-1.43944	0.150026	0.484754	126.704	-0.298668	0.181691	-1.69227	0.0905937	0.384453	157.253	0.637982	0.276105	2.28861	0.0221018	0.0925306	176.305	-0.0960436	0.101635	-0.946132	0.344081	0.999924	166.189	0.0430064	0.168811	0.252609	0.800571	0.891981	194.791
SBSN	1223.16	1.03013	0.425001	2.51905	0.0117671	0.350346	5254.09	0.876044	0.226411	4.12599	3.69151e-05	0.000856297	14737.9	0.266769	0.112214	2.44265	0.0145799	0.512964	2970.77	-0.913441	0.151843	-5.89163	3.82408e-09	3.21185e-07	3494.65	-0.303959	0.148601	-1.94855	0.0513486	0.294203	7433.73	1.51391	0.205435	7.37176	1.68387e-13	2.14904e-11	174.593	-0.223464	0.101038	-2.21029	0.0270847	0.999924	1633.25	0.301057	0.239578	2.62428	0.00868328	0.037082	773.737
TOB1	1034.92	0.965218	0.443241	2.51397	0.0119381	0.350346	7680.19	0.690673	0.195068	3.58405	0.000338308	0.00508323	14644.9	0.127943	0.0994659	1.28926	0.197307	0.999278	5293.57	-0.348531	0.134019	-2.60635	0.00915138	0.0932173	5842.71	-0.0594895	0.135976	-0.412794	0.679757	0.889029	5487.79	-0.2231	0.21984	-1.00102	0.316815	0.544108	2995.31	0.226587	0.106698	2.11552	0.034386	0.999924	2729.87	0.0154324	0.27072	0.0146937	0.988277	0.993909	3033.93
TYRO3	287.85	1.08768	0.433836	2.51701	0.0118354	0.350346	313.986	-0.0530492	0.193787	-0.246274	0.80547	0.922631	481.503	0.138847	0.122281	1.13201	0.257629	0.999278	249.823	-0.742339	0.181725	-4.09502	4.22126e-05	0.00139149	266.805	-0.542051	0.177122	-3.10033	0.00193305	0.0418049	422.398	0.800466	0.236784	3.37962	0.00072585	0.00694232	256.159	0.0808626	0.105834	0.787429	0.431031	0.999924	253.42	0.0215233	0.184891	0.240098	0.810254	0.898346	277.272
KRT18	4066.31	-1.0506	0.415574	-2.51402	0.0119363	0.350346	4279.34	1.72716	0.176556	9.77977	1.37527e-22	8.44746e-20	2184.12	-0.202628	0.111991	-1.81471	0.0695686	0.93979	1715.69	-0.371467	0.161546	-2.26315	0.0236267	0.173026	1784.66	-0.341856	0.142554	-2.38657	0.0170062	0.161692	1423.22	-0.913646	0.267719	-3.31341	0.000921662	0.00842073	3321.07	-0.0922589	0.105608	-0.878984	0.37941	0.999924	2067.33	-1.01147	0.0964361	-10.5363	5.87851e-26	2.59311e-23	3255.06
TPX2	3819.67	-1.06508	0.419438	-2.51577	0.0118773	0.350346	856.012	-0.686161	0.242275	-2.71677	0.00659219	0.0465852	1329.02	-0.214775	0.116718	-1.83546	0.0664368	0.939334	1166.85	0.29993	0.152949	2.0915	0.0364831	0.229049	977.288	-0.209794	0.155756	-1.19651	0.231497	0.584234	865.096	-0.0769726	0.266596	-0.242361	0.808501	0.909055	3138.12	-0.00302928	0.107381	-0.0239863	0.980864	0.999924	2396.78	-0.588999	0.14434	-4.06513	4.80064e-05	0.000551301	3393.83
BMS1P23	31.5436	-1.08775	0.457682	-2.51437	0.0119245	0.350346	149.332	-0.346038	0.229166	-1.37809	0.168175	0.418767	253.719	0.076659	0.117672	0.666768	0.504921	0.999278	142.328	-0.409939	0.190601	-2.09265	0.0363806	0.228611	155.702	-0.188402	0.177417	-0.925531	0.35469	0.701648	182.034	0.434575	0.239389	1.95326	0.0507891	0.166246	162.495	-0.0327609	0.0990254	-0.295595	0.76754	0.999924	123.695	0.412411	0.196585	2.04741	0.0406178	0.120607	134.226
LGALSL	966.194	1.04212	0.422421	2.52011	0.0117319	0.350346	2685.72	-0.750865	0.181491	-4.17357	2.99862e-05	0.00071948	6363.98	0.461017	0.102738	4.4871	7.21998e-06	0.00208156	2578.71	-0.822987	0.147422	-5.62514	1.85358e-08	1.35599e-06	3150.97	-0.119274	0.126782	-0.933151	0.350742	0.698571	3382.56	0.122551	0.192386	0.677972	0.497789	0.705379	1447.71	0.0382707	0.109957	0.339294	0.734388	0.999924	1083.54	-0.451607	0.180782	-2.52313	0.0116314	0.046425	1328.51
TMEM79	3159.88	1.01226	0.422917	2.51579	0.0118764	0.350346	4698.48	0.180608	0.197126	0.950387	0.341915	0.615423	6865.59	0.0377111	0.105934	0.347307	0.728361	0.999278	3701.15	-0.520037	0.166138	-3.13511	0.00171789	0.0278115	3768.03	-0.543011	0.137805	-3.91887	8.89666e-05	0.00400947	4393.13	0.0360771	0.24463	0.157005	0.875241	0.9427	407.834	-0.112352	0.109776	-1.03767	0.299424	0.999924	914.675	0.281196	0.280792	1.95227	0.0509064	0.14239	792.846
LRP2BP	20.8872	0.99684	0.439352	2.51505	0.0119015	0.350346	10.8914	-0.0406424	0.296347	-0.0869245	0.930732	0.975851	12.7714	0.00874231	0.0448299	0.212746	0.831525		11.935	0.0587352	0.185648	0.356467	0.721491	0.905353	12.0787	0.049492	0.156704	0.39133	0.695554		9.83488	-0.377359	0.380063	-0.991648	0.321369	0.548064	7.91101	0.0351804	0.0338986	1.17724	0.2391		11.8981	0.0539414	0.275237	0.190179	0.849169	0.92302	11.6019
DIO2	53.7468	1.1464	0.465356	2.51294	0.0119731	0.350575	109.643	3.08031	0.267213	11.2213	3.20447e-29	2.89458e-26	1658.54	0.0945893	0.0791221	1.8349	0.0665199	0.939334	9.02248	-0.341227	0.169595	-2.20048	0.0277725		12.5984	-0.0636083	0.158883	-0.298084	0.765639		260.131	3.48366	0.352097	9.26554	1.94084e-20	7.04569e-18	11.8409	-0.0787284	0.0391511	-2.54651	0.0108807		227.475	0.382353	0.209244	3.67439	0.000238419	0.00212719	56.1971
PHYH	312.61	-1.09434	0.452669	-2.51036	0.012061	0.352345	293.252	-0.610857	0.221014	-2.78046	0.00542816	0.0405028	389.969	-0.0933898	0.121749	-0.76201	0.446054	0.999278	345.084	0.0215621	0.177976	0.146042	0.883888	0.968788	361.765	0.0806996	0.159497	0.53308	0.593978	0.849716	301.012	-0.238671	0.263626	-0.948089	0.343084	0.569923	265.48	-0.0682566	0.106617	-0.639202	0.522692	0.999924	231.223	0.301086	0.181567	1.70895	0.0874598	0.212951	259.831
PSMB9	88.4142	-1.15028	0.460785	-2.50861	0.0121208	0.352397	127.201	-0.590648	0.228335	-2.60062	0.00930556	0.0598894	227.032	-0.0252045	0.11581	-0.242842	0.808128	0.999278	208.708	0.721189	0.189143	3.76935	0.000163673	0.00423261	164.179	0.16516	0.184182	0.875954	0.381055	0.721801	98.39	-0.759825	0.302743	-2.68381	0.00727889	0.0407638	455.098	0.109853	0.110098	0.990519	0.321921	0.999924	211.974	-0.533737	0.254136	-2.09618	0.0360659	0.110256	404.298
CEP128	262.942	-1.08692	0.434495	-2.5079	0.012145	0.352397	95.8194	-0.250663	0.265221	-0.864677	0.387216	0.657649	140.583	-0.0107222	0.10635	-0.0801054	0.936153	0.999278	117.833	0.276632	0.201153	1.44263	0.149126	0.483675	97.8604	-0.160162	0.190513	-0.740971	0.458711	0.772766	102.344	0.260151	0.291927	0.969112	0.332489	0.559908	352.593	-0.0966862	0.109044	-0.882782	0.377354	0.999924	304.085	-0.689595	0.16626	-4.11803	3.82117e-05	0.000451971	412.99
RPS28	31331.9	1.05239	0.423946	2.5089	0.0121109	0.352397	29364.6	0.147829	0.160796	0.888832	0.374093	0.645187	30956.7	0.147705	0.0979996	1.51058	0.130895	0.999278	26795.4	-0.0929918	0.137278	-0.754146	0.450761	0.768384	32038.8	0.25425	0.135264	1.71957	0.085511	0.376534	25478.8	0.00953638	0.185033	0.117949	0.906108	0.959203	16036.7	-0.0082338	0.102826	-0.0978587	0.922044	0.999924	17846.4	0.332653	0.129793	2.61543	0.00891154	0.0378402	20274.8
LHFPL2	1508.93	1.04726	0.417594	2.50699	0.0121764	0.352512	847.507	0.0421528	0.169349	0.290172	0.771685	0.908471	1094.85	-0.0202811	0.117545	-0.172772	0.862831	0.999278	884.275	0.21923	0.141065	1.60448	0.108609	0.413287	963.149	0.366338	0.142133	2.63295	0.00846478	0.109962	822.528	0.0220371	0.206897	0.14751	0.882729	0.946679	1283.45	0.166654	0.108586	1.53781	0.124096	0.999924	1589.36	0.563831	0.141672	3.97914	6.91639e-05	0.000749508	1507.92
CPNE7	250.397	0.965762	0.456027	2.50367	0.0122911	0.355033	56.259	-0.806093	0.278707	-2.75932	0.00579223	0.0423632	85.973	-0.0198157	0.0933567	-0.205515	0.83717		60.1497	-0.399184	0.214338	-1.7831	0.0745698	0.340554	69.4322	-0.100227	0.193376	-0.362084	0.717289	0.904264	46.5988	-1.31981	0.350596	-3.66488	0.000247452	0.00292714	30.5297	0.00796443	0.0584556	0.106523	0.915167	0.999924	55.1105	-0.949307	0.271113	-3.32381	0.000887979	0.00614011	67.7611
SLC6A11	185.405	1.10403	0.445503	2.50238	0.0123362	0.355536	379.931	-0.314594	0.184174	-1.68525	0.0919401	0.293887	519.643	0.039468	0.122256	0.315036	0.752734	0.999278	373.651	-0.301145	0.165381	-1.84895	0.0644651	0.316437	386.871	-0.274715	0.155686	-1.80565	0.0709729	0.345602	288.578	-1.17422	0.28113	-4.21272	2.52316e-05	0.000430255	129.665	-0.0225562	0.0954981	-0.215559	0.829331	0.999924	89.9122	0.0835905	0.236992	0.360529	0.718451	0.839024	111.026
RAB12	2268.62	1.02248	0.438741	2.50067	0.0123959	0.35646	5549.91	0.326203	0.151942	2.1509	0.0314837	0.145447	7391.68	0.0485599	0.101605	0.478026	0.632632	0.999278	5123.74	0.146603	0.127698	1.15267	0.249046	0.605136	4859.67	-0.084832	0.12989	-0.655286	0.512284	0.802714	4197.69	-0.435911	0.163279	-2.65618	0.00790305	0.0433236	4380.7	0.216224	0.106491	2.03948	0.041402	0.999924	3441.55	-0.518391	0.145933	-3.53317	0.000410615	0.0033199	4702.87
BDKRB2	182.79	-1.11087	0.454541	-2.49879	0.0124619	0.356759	81.2336	-0.390262	0.275696	-1.48221	0.138284	0.373627	106.43	0.0167096	0.0991715	0.199377	0.841968	0.999278	112.337	0.413549	0.202444	2.01412	0.043997	0.253702	87.2735	-0.153484	0.192131	-0.804162	0.421303	0.750408	71.2995	-0.458576	0.29252	-1.60449	0.108606	0.277788	195.995	-0.151397	0.101612	-1.48613	0.137244	0.999924	178.793	-0.631995	0.196277	-3.17245	0.00151158	0.00933337	282.57
ISG15	1771.79	-1.11108	0.436925	-2.49932	0.012443	0.356759	1316.15	-0.365378	0.197473	-1.85045	0.0642489	0.235298	2176.21	0.217753	0.115715	1.86446	0.0622571	0.916888	1291.05	-0.286428	0.178115	-1.56521	0.117533	0.430257	1451.5	-0.0564277	0.154143	-0.373027	0.709129	0.901553	1234.59	-0.217692	0.181892	-1.26085	0.207364	0.420547	1581.89	0.0854446	0.11045	0.90489	0.365523	0.999924	833.766	-0.39305	0.275809	-1.35535	0.175305	0.345361	1328.96
RTL8C	434.729	0.826976	0.462577	2.49689	0.0125288	0.357061	1351.88	-0.000835833	0.180035	-0.0170695	0.986381	0.996373	1890.76	0.186751	0.113503	1.64675	0.0996094	0.999278	1242.06	-0.198231	0.147327	-1.3518	0.176438	0.520088	1427.33	0.128263	0.147204	0.861858	0.388766	0.728292	1183.13	-0.283255	0.192242	-1.47917	0.139095	0.327443	1087.17	0.14365	0.109277	1.31483	0.188569	0.999924	899.452	0.490728	0.110118	4.39579	1.1037e-05	0.00015765	895.859
ZCCHC3	353.207	0.905183	0.458935	2.49613	0.0125558	0.357061	605.786	0.590619	0.186068	3.17389	0.00150409	0.0159288	1032.67	0.125339	0.118332	1.062	0.288235	0.999278	510.834	0.172394	0.152312	1.10597	0.26874	0.624276	574.348	0.403887	0.142509	2.80065	0.00509991	0.0808542	435.623	0.00818893	0.198369	0.0516897	0.958776	0.983159	767.878	0.19652	0.110152	1.78391	0.0744381	0.999924	567.7	0.178106	0.182451	0.987607	0.323345	0.521511	671.27
LRRC27	26.1592	-1.0081	0.446684	-2.49725	0.0125161	0.357061	32.37	0.0833645	0.305121	0.407877	0.683364	0.862972	32.1334	-0.0514378	0.0652171	-0.894146	0.371244		34.5777	0.2123	0.215239	1.18749	0.235034	0.588738	38.6194	0.261082	0.189551	1.56622	0.117296	0.433964	26.9884	-0.0449038	0.37187	0.0516791	0.958784	0.983159	20.9129	-0.0286624	0.0520448	-0.598442	0.549545	0.999924	23.662	0.228165	0.278145	0.916014	0.35966	0.559597	25.3368
LAMTOR1	5095.29	1.02769	0.426301	2.49422	0.0126233	0.35819	3740.51	0.116527	0.198625	0.50049	0.61673	0.826253	5732.84	0.0779216	0.103133	0.75528	0.450081	0.999278	3850.62	0.29099	0.136355	2.11149	0.0347304	0.222015	4123.38	0.391868	0.138754	2.78873	0.00529158	0.0825388	3414.16	-0.015989	0.232639	-0.160859	0.872205	0.941264	7106.11	0.145552	0.104143	1.39434	0.163214	0.999924	4884.6	-0.171421	0.101909	-1.67649	0.0936423	0.223567	6704.44
H2AC6	151.261	1.09899	0.452366	2.4923	0.0126917	0.359338	1094.19	0.334416	0.180199	1.86704	0.0618956	0.228918	1438.33	0.286449	0.114928	2.49188	0.012707	0.466028	861.727	-0.329702	0.142302	-2.31216	0.0207688	0.159348	897.803	-0.276198	0.134977	-2.05663	0.0397222	0.256846	881.045	-0.127404	0.23474	-0.523798	0.600419	0.78216	199.739	0.130202	0.103369	1.25884	0.208089	0.999924	227.159	0.734216	0.247431	2.84837	0.00439444	0.0218165	188.127
TTC32	257.139	1.03117	0.453788	2.49139	0.0127243	0.359467	152.274	-0.129851	0.237517	-0.482362	0.629549	0.833167	486.838	-0.00445655	0.122281	-0.0351908	0.971928	0.999278	174.093	0.217576	0.193039	1.1619	0.245274	0.602223	161.083	-0.00230447	0.183362	0.0256489	0.979537	0.992965	210.702	0.836656	0.251393	3.37188	0.000746562	0.00709885	280.574	-0.0995091	0.10651	-0.991429	0.321476	0.999924	197.03	0.184791	0.226896	0.776229	0.437614	0.632671	215.357
PHOSPHO2	83.5629	1.04409	0.465385	2.49005	0.0127726	0.360043	56.6528	-0.00455781	0.278519	-0.168192	0.866432	0.948375	82.4248	-0.0643594	0.0934081	-0.694932	0.487098		51.9709	-0.110688	0.216105	-0.678933	0.49718	0.79604	50.4724	-0.192179	0.19501	-1.16246	0.245047	0.598081	63.7053	0.403277	0.34239	0.77005	0.44127	0.658446	103.331	0.0473348	0.091252	0.515852	0.605957	0.999924	96.4802	0.176417	0.205082	0.818254	0.413212	0.608897	119.359
KIF20A	418.487	-1.06418	0.429102	-2.48691	0.0128859	0.361649	353.28	-1.04551	0.227085	-4.59623	4.30214e-06	0.000143617	574.796	-0.0751495	0.120274	-0.599572	0.548791	0.999278	468.366	-0.0173296	0.155836	-0.157441	0.874897	0.965161	383.149	-0.59225	0.175713	-3.34657	0.00081817	0.0227074	317.103	-0.603124	0.252909	-2.64481	0.0081736	0.0442719	1263.86	-0.216054	0.109292	-2.00147	0.0453413	0.999924	686.867	-0.937499	0.18443	-5.08867	3.60586e-07	8.01195e-06	1060.92
ZNF74	80.6684	-1.10984	0.462645	-2.48742	0.0128674	0.361649	160.666	-0.221937	0.227895	-0.973862	0.330125	0.604265	254.971	-0.120686	0.116943	-1.0586	0.289783	0.999278	162.037	-0.183964	0.185129	-1.03653	0.299954	0.654029	168.542	-0.128733	0.174864	-0.798718	0.424454	0.7518	122.237	-0.776539	0.250897	-3.1145	0.00184258	0.0143893	233.665	-0.0864663	0.105598	-0.821935	0.411114	0.999924	162.168	-0.578386	0.197319	-2.90753	0.00364297	0.0188664	224.197
LAP3	704.523	-1.0635	0.427194	-2.48145	0.0130849	0.366433	384.693	-0.219877	0.199576	-1.06878	0.285171	0.559199	610.261	-0.0168376	0.122172	-0.157111	0.875157	0.999278	411.677	0.0693055	0.159155	0.475998	0.634076	0.867301	451.99	0.247988	0.152318	1.66636	0.0956416	0.39332	387.06	0.203254	0.259056	0.735809	0.461847	0.675642	818.934	-0.0683088	0.110028	-0.623045	0.533255	0.999924	684.895	0.149126	0.142244	1.05999	0.289147	0.483837	814.895
HMGB2	1792.77	-1.0145	0.430148	-2.4774	0.0132343	0.369812	749.527	-0.682544	0.187337	-3.64136	0.000271204	0.00428458	1565.54	-0.088348	0.116848	-0.767946	0.442519	0.999278	1076.27	0.45156	0.149759	2.95104	0.00316709	0.0439974	940.987	0.0679036	0.162869	0.398685	0.690126	0.894287	743.714	-0.324401	0.215096	-1.63182	0.102717	0.267964	3561.08	-0.0384986	0.106125	-0.389623	0.696816	0.999924	1964.5	-0.552037	0.189212	-2.87496	0.00404084	0.0204331	2862.83
UBC	18304.5	1.03547	0.418879	2.47155	0.013453	0.372489	27503.8	-0.0465198	0.191794	-0.167504	0.866974	0.948575	34190.9	0.0198308	0.100796	0.20245	0.839565	0.999278	24843.9	-0.326519	0.144344	-2.21156	0.0269969	0.187281	25850	-0.253233	0.143862	-1.70542	0.0881168	0.380273	24645.9	-0.375178	0.201391	-1.82571	0.0678945	0.203733	15645.6	0.0798749	0.105984	0.772696	0.439702	0.999924	16722	0.298133	0.136242	2.14239	0.0321622	0.101393	17987
PNRC1	639.544	1.03935	0.424495	2.47096	0.013475	0.372489	6187.51	0.371012	0.200618	1.91853	0.0550435	0.212748	8146.25	0.172437	0.111177	1.57319	0.115675	0.999278	4810.89	-0.363873	0.131633	-2.7218	0.00649277	0.0735274	5723.81	0.149596	0.132684	1.18236	0.237064	0.589341	4614.28	-0.422213	0.221883	-1.86627	0.0620038	0.191582	947.578	0.0197628	0.110444	0.173802	0.862021	0.999924	1445.45	1.02576	0.170011	6.13442	8.54682e-10	3.49279e-08	1107.59
PSMC3	4691.76	-1.125	0.437058	-2.47144	0.013457	0.372489	705.669	0.0932968	0.165131	0.555431	0.5786	0.80052	829.066	-0.0344723	0.120041	-0.287027	0.774092	0.999278	631.207	-0.192962	0.147977	-1.30881	0.1906	0.536507	570.754	-0.603577	0.146992	-4.1112	3.93614e-05	0.00204102	707.816	0.369567	0.179375	2.0468	0.0406779	0.14263	1230.16	-0.10706	0.109229	-0.960685	0.336711	0.999924	1207.83	-0.0523621	0.103568	-0.498482	0.618144	0.771228	1489.35
PARP1	3011.02	-1.04704	0.42425	-2.47192	0.0134388	0.372489	581.395	0.10867	0.227156	0.362814	0.716744	0.88121	893.758	-0.161528	0.120526	-1.34902	0.177329	0.999278	689.778	0.621675	0.157162	3.93832	8.20534e-05	0.00245622	574.476	0.127462	0.157929	0.815496	0.414788	0.747131	427.175	-0.373659	0.230228	-1.68224	0.0925217	0.250611	2400.72	-0.207356	0.107349	-1.95375	0.0507309	0.999924	1391.27	-0.748534	0.195237	-3.79649	0.000146761	0.00140917	2095.92
HSPA1A	1528.79	0.677372	0.461864	2.47258	0.0134143	0.372489	1380.45	0.578432	0.212465	2.68853	0.0071768	0.0496651	5731.87	-0.261193	0.111259	-2.32711	0.0199594	0.609291	1017.76	-0.221272	0.166899	-1.37334	0.169647	0.511409	1069.85	-0.222526	0.166259	-1.48212	0.13831	0.467707	1509.26	1.08054	0.258011	4.15708	3.22345e-05	0.000526362	3361.36	0.00248769	0.105222	0.021978	0.982466	0.999924	2353.68	-0.0433742	0.132505	-0.402827	0.687075	0.819073	2674.65
B4GAT1	1622.37	-1.14593	0.44798	-2.46741	0.0136093	0.372993	368.391	0.485178	0.221226	2.06309	0.0391042	0.169711	414.402	0.1229	0.122108	1.00682	0.314019	0.999278	317.877	0.274977	0.181002	1.4983	0.134055	0.460729	303.649	0.0979643	0.171191	0.545665	0.585296	0.8454	264.451	-0.252067	0.241728	-1.10657	0.268482	0.495397	288.716	0.0235197	0.107708	0.21355	0.830898	0.999924	192.714	0.167636	0.189767	0.885776	0.375738	0.574464	252.471
HEBP1	786.513	0.887047	0.462806	2.4679	0.013591	0.372993	1530.12	0.0413472	0.153677	0.26734	0.789208	0.916117	2499.16	0.045793	0.111253	0.407905	0.683344	0.999278	1459.06	-0.0447348	0.131519	-0.339102	0.734533	0.911421	1525.06	0.016293	0.129303	0.120888	0.90378	0.972347	1456.44	0.140912	0.16749	0.840858	0.400427	0.621639	1450.74	-0.0111427	0.108625	-0.0976877	0.92218	0.999924	1071.76	0.03399	0.11335	0.297108	0.766384	0.870406	1318.33
RFXAP	41.7744	-1.1084	0.464044	-2.46771	0.0135981	0.372993	24.7917	0.0957454	0.301977	0.250883	0.801905	0.921356	42.031	-0.0245048	0.0739581	-0.350847	0.725703		24.4878	0.0862807	0.21198	0.39471	0.693057	0.893677	22.8233	-0.0443039	0.183168	-0.370419	0.71107	0.902449	35.5046	0.723446	0.345071	1.98324	0.0473403	0.159085	53.6415	0.0231714	0.0749973	0.271445	0.786049	0.999924	55.2082	-0.050399	0.235269	-0.238116	0.811791	0.89923	57.0495
SERPINB5	5544.81	0.916846	0.443157	2.46864	0.0135629	0.372993	23958.9	-1.11483	0.160861	-6.92087	4.48863e-12	6.89274e-10	30851.5	0.291156	0.0986707	2.95338	0.00314314	0.207897	27260.3	-0.447172	0.125202	-3.58394	0.000338448	0.00765283	33206.3	0.142703	0.118094	1.20687	0.227481	0.580674	21843.9	-1.343	0.165266	-8.13913	3.98122e-16	7.65144e-14	13192	-0.101681	0.104168	-0.981807	0.326195	0.999924	15421	0.139623	0.127782	1.1153	0.264723	0.455835	17438.8
RPS6KA6	21.8667	-1.01228	0.442872	-2.46558	0.0136794	0.374116	82.5874	0.925314	0.266539	3.37259	0.000744645	0.00930412	93.0719	0.0224796	0.0956552	0.271755	0.78581		58.5121	0.199591	0.216436	0.735183	0.462228	0.774912	62.9435	0.307626	0.195168	1.57902	0.114332	0.428572	78.8685	0.978273	0.30528	3.14572	0.00165677	0.0132802	79.2625	0.0144046	0.0847886	0.138862	0.889559	0.999924	100.053	0.718273	0.228633	3.09225	0.00198644	0.0116834	81.2932
ZNF280B	66.6307	-1.12693	0.463943	-2.46445	0.0137223	0.374493	23.2152	0.283698	0.304535	0.999147	0.317724	0.592339	61.9915	-0.0423464	0.0844174	-0.509217	0.6106		21.4294	0.12005	0.19733	0.667996	0.504136	0.799751	21.2841	0.0443759	0.175118	-0.134539	0.892976	0.970281	38.629	1.65778	0.363237	4.34402	1.39899e-05	0.000261786	128.881	0.0992342	0.0959836	1.03183	0.302153	0.999924	114.798	0.447429	0.246894	1.8059	0.0709347	0.182546	93.2934
ARHGAP18	666.681	-1.03315	0.42051	-2.45967	0.0139066	0.376948	535.453	0.157081	0.214274	0.814819	0.415176	0.68144	560.594	-0.279009	0.122104	-2.2858	0.0222659	0.636633	671.727	0.714583	0.168357	4.30758	1.65052e-05	0.000613565	519.081	0.0555822	0.162277	0.423954	0.671599	0.885438	427.717	-0.103351	0.256021	-0.386262	0.699302	0.847526	1905.22	-0.0254725	0.10745	-0.236523	0.813027	0.999924	1583.66	0.114586	0.162253	0.680752	0.496028	0.68001	2005.49
POU3F1	45.1902	1.00143	0.459703	2.45999	0.013894	0.376948	89.6732	-1.05863	0.284984	-3.83412	0.000126014	0.00237141	157.838	0.283453	0.109974	2.61108	0.00902571	0.39694	124.916	0.0189569	0.202523	-0.00274647	0.997809	0.999064	183.128	0.719624	0.179999	3.92519	8.66605e-05	0.00391869	88.042	-1.22953	0.294698	-4.15694	3.22536e-05	0.000526362	28.2687	-0.0237532	0.0585949	-0.370328	0.711138	0.999924	37.2042	1.13146	0.268097	4.17619	2.96426e-05	0.000362626	19.3147
ABCG2	281.101	1.06379	0.434164	2.45832	0.0139589	0.376948	113.152	1.68335	0.277681	6.14612	7.94037e-10	7.62077e-08	135.576	0.0278731	0.105668	0.280679	0.778957	0.999278	56.77	0.492502	0.215025	2.35105	0.0187204	0.149589	47.6535	0.17783	0.195157	0.955811	0.339168	0.688701	38.0631	0.152627	0.350169	0.62849	0.529683	0.730881	201.474	-0.0400728	0.102992	-0.402247	0.687503	0.999924	144.682	-0.326285	0.199373	-1.58833	0.112211	0.253875	227.409
GSDMA	152.585	1.08759	0.45098	2.45857	0.0139493	0.376948	1200.21	0.749368	0.265392	3.23469	0.00121774	0.0135997	1637.9	-0.0487148	0.116102	-0.445011	0.656312	0.999278	587.893	-1.74028	0.190763	-9.07501	1.13669e-19	3.88748e-17	682.844	-1.03942	0.163396	-6.23317	4.5709e-10	1.04046e-07	887.957	0.0486928	0.324557	0.210442	0.833322	0.921337	89.4958	-0.10358	0.0875899	-1.19108	0.233623	0.999924	277.1	0.282295	0.253676	2.04558	0.0407979	0.121056	161.318
TEX264	82.4341	-1.12075	0.46202	-2.45729	0.0139991	0.377242	133.776	-0.471537	0.228252	-2.04451	0.0409033	0.175303	209.081	0.0301199	0.115575	0.260276	0.794651	0.999278	138.202	-0.260352	0.188797	-1.34903	0.177328	0.521151	152.044	-0.0648775	0.177767	-0.359305	0.719367	0.905105	159.62	0.214944	0.248143	0.875882	0.381094	0.60554	164.2	0.1284	0.100255	1.29867	0.194056	0.999924	159.667	0.485243	0.230044	2.1766	0.0295105	0.0948358	158.946
ENSG00000288827.1	86.7493	-1.12331	0.460659	-2.45652	0.014029	0.377258	18.4201	-0.11039	0.306181	-0.193292	0.84673	0.940233	17.6999	0.0255049	0.0509287	0.519054	0.603723		22.9399	0.162915	0.205077	0.874106	0.382061	0.719222	25.4231	0.271499	0.186478	1.61295	0.106755	0.415531	22.7005	0.202291	0.367998	0.668968	0.503516	0.710621	42.9361	-0.0492264	0.0695601	-0.706979	0.479579	0.999924	57.9758	-0.13307	0.24095	-0.649993	0.515697	0.695451	66.4323
SLC8A1	300.482	-1.06298	0.432856	-2.45458	0.0141048	0.378502	175.022	0.439629	0.23953	2.14619	0.0318578	0.146426	191.854	-0.0368272	0.113201	-0.334987	0.737635	0.999278	229.28	0.940668	0.192282	5.23036	1.69179e-07	1.07645e-05	168.894	0.277228	0.183086	1.82639	0.0677919	0.337527	129.985	-0.16488	0.275181	-0.296641	0.76674	0.887229	452.284	0.0154515	0.109707	0.142082	0.887015	0.999924	281.873	-1.06689	0.193855	-5.47132	4.46692e-08	1.24526e-06	523.533
HS6ST2	115.417	1.11291	0.45548	2.44956	0.014303	0.380071	55.0807	0.301257	0.278241	1.10631	0.268593	0.544014	55.7289	-0.0325843	0.0810077	-0.449119	0.653346		59.4763	0.331437	0.216439	1.46459	0.143034	0.474467	64.9916	0.45047	0.195075	2.30046	0.021422	0.186817	35.2488	-0.521853	0.35709	-1.49421	0.135121	0.321325	91.3366	-0.0104038	0.0876694	-0.0987827	0.921311	0.999924	141.887	-0.938287	0.193839	-4.69613	2.65131e-06	4.59173e-05	207.766
STK26	794.563	0.976678	0.447218	2.4456	0.0144613	0.380071	885.564	-0.158462	0.174468	-0.89518	0.370691	0.641823	1144.72	-0.255895	0.118532	-2.16809	0.030152	0.721429	961.668	0.141105	0.139694	1.00506	0.31487	0.663988	912.207	-0.0763445	0.139255	-0.544712	0.585951	0.845634	798.887	-0.246138	0.183346	-1.35482	0.175475	0.379476	1392.29	0.153624	0.108397	1.41924	0.155828	0.999924	1153.3	-0.326215	0.102685	-3.1776	0.00148499	0.00920707	1522.67
DIAPH2	326.064	1.02901	0.450286	2.44776	0.0143746	0.380071	719.401	-0.044864	0.216097	0.0385038	0.969286	0.989717	718.869	-0.0758318	0.120978	-0.627333	0.530441	0.999278	748.243	0.115739	0.177985	0.916929	0.35918	0.701191	760.621	0.102663	0.163421	0.885094	0.376106	0.718022	601.819	-0.543212	0.24173	-2.02908	0.0424503	0.14689	565.349	0.0158867	0.110446	0.154595	0.87714	0.999924	612.452	0.0450737	0.119778	0.399546	0.689491	0.820246	722.509
CHMP4B	2285.7	1.01113	0.435747	2.44643	0.0144279	0.380071	2318.95	0.393845	0.160305	2.42856	0.0151587	0.086438	3778.17	0.090725	0.106276	0.852107	0.394155	0.999278	2000.54	0.0359729	0.133065	0.254173	0.799362	0.93914	2196.03	0.229757	0.130539	1.73719	0.0823536	0.370305	2223.93	0.477046	0.183345	2.58287	0.00979816	0.0507975	3165.94	0.185093	0.106115	1.73812	0.0821896	0.999924	2672.84	-0.106139	0.0866183	-1.23806	0.215694	0.395475	3291.09
RASIP1	4826.76	-1.14436	0.447256	-2.45141	0.0142297	0.380071	214.215	-0.191752	0.201759	-0.985441	0.324407	0.598318	475.978	-0.0779673	0.122276	-0.64365	0.519802	0.999278	227.404	0.0264296	0.177101	0.108349	0.913719	0.976537	230	0.038107	0.174138	0.202146	0.839803	0.950093	186.926	-0.710647	0.232229	-3.12235	0.00179411	0.0141246	627.982	-0.0343209	0.110427	-0.317965	0.750511	0.999924	193.591	-0.69018	0.188614	-3.71122	0.000206266	0.00187946	306.717
TMEM70	435.426	-1.04941	0.427365	-2.45057	0.0142629	0.380071	558.987	0.0756894	0.206909	0.35439	0.723047	0.885493	879.035	-0.0860389	0.120548	-0.71804	0.472732	0.999278	480.549	-0.355314	0.161829	-2.22053	0.026383	0.184783	536.359	-0.0833478	0.160827	-0.537792	0.59072	0.847581	541.096	0.408307	0.229032	1.7713	0.0765112	0.221219	1231.53	-0.158001	0.108734	-1.454	0.145947	0.999924	994.187	-0.11421	0.115451	-0.97773	0.328208	0.527256	1254.25
SLC39A14	582.754	-1.01302	0.434012	-2.44693	0.0144079	0.380071	538.137	0.116597	0.23242	0.499881	0.617159	0.826539	772.772	-0.158308	0.121209	-1.31897	0.187179	0.999278	501.818	-0.0182164	0.175999	-0.0992701	0.920924	0.978758	536.16	0.0991909	0.165576	0.603619	0.546097	0.822927	471.301	-0.0119629	0.306405	-0.11324	0.909841	0.960497	1326.06	-0.133023	0.108671	-1.21801	0.223221	0.999924	895.127	-0.732793	0.124764	-5.86561	4.47496e-09	1.54644e-07	1295.82
SOX12	562.436	-1.04968	0.425461	-2.44199	0.0146067	0.380071	511.562	-0.600589	0.179272	-3.30897	0.00093641	0.0110445	578.204	-0.0515961	0.121977	-0.423767	0.671736	0.999278	568.937	-0.131246	0.157899	-0.788842	0.430204	0.755734	594.822	-0.064638	0.152028	-0.383563	0.701302	0.898625	534.97	-0.294227	0.216027	-1.33527	0.181787	0.388657	354.431	-0.0202347	0.109123	-0.187095	0.851586	0.999924	400.559	0.425015	0.174482	2.42571	0.0152787	0.0573735	407.776
RNF144B	346.536	1.0385	0.43953	2.44678	0.014414	0.380071	2210.05	0.0744272	0.202702	0.523119	0.600891	0.816357	2085.87	0.231419	0.111907	2.06304	0.0391087	0.800012	1842.24	-0.520616	0.149186	-3.42428	0.00061642	0.0124928	2134.83	-0.0674949	0.138065	-0.415484	0.677788	0.888305	1983.95	-0.291835	0.2192	-1.28715	0.198043	0.40953	463.339	0.0532222	0.110178	0.48519	0.627541	0.999924	467.515	0.131482	0.135018	0.944465	0.344932	0.543931	535.72
CLDND1	234.547	-0.952614	0.458532	-2.44822	0.0143562	0.380071	1102.6	0.367822	0.248874	1.67647	0.0936454	0.297419	1330.34	-0.453809	0.120379	-3.84361	0.000121237	0.0190654	869.656	-0.310782	0.153629	-2.01625	0.043774	0.253052	876.199	-0.270075	0.158463	-1.62733	0.103667	0.408884	677.28	-1.19622	0.28701	-4.0328	5.5116e-05	0.000823012	556.968	0.0435818	0.110377	0.410267	0.68161	0.999924	377.215	-1.30505	0.225094	-5.95713	2.56701e-09	9.39024e-08	580.852
CAB39	2708.53	0.866921	0.44837	2.4426	0.014582	0.380071	3862.81	0.364834	0.198859	1.8349	0.0665202	0.240349	5108.35	-0.0765435	0.106171	-0.725163	0.468352	0.999278	3460.57	0.0833081	0.154686	0.50005	0.61704	0.859216	3419.42	0.00375173	0.14619	0.0131447	0.989512	0.996562	2812.54	-0.153598	0.228324	-0.655183	0.51235	0.71714	6340.43	0.138123	0.108887	1.2857	0.198548	0.999924	5447.51	-0.197909	0.104168	-1.93373	0.0531467	0.147227	6862.37
YPEL5	910.672	1.02338	0.435577	2.44324	0.0145559	0.380071	3237.81	0.380094	0.159846	2.36344	0.0181061	0.097935	4429.72	0.0819448	0.104622	0.783085	0.433577	0.999278	2599.9	-0.205364	0.133143	-1.54966	0.121223	0.437553	2792.84	-0.049126	0.123849	-0.41084	0.68119	0.889591	3019.58	0.401181	0.201817	1.97985	0.0477198	0.160025	1474.49	0.164513	0.1091	1.49246	0.135578	0.999924	1593.26	0.74273	0.16503	4.4682	7.88807e-06	0.000117834	1482.94
OST4	2807.3	0.965736	0.430514	2.44313	0.0145605	0.380071	4942.44	0.200459	0.160029	1.24338	0.213729	0.480459	7529.33	0.132242	0.101652	1.30177	0.192994	0.999278	4528.52	0.00597893	0.125345	0.0452474	0.96391	0.990267	5191.21	0.319531	0.122955	2.58581	0.00971513	0.117544	3718.82	-0.60246	0.179955	-3.37297	0.000743625	0.00707917	5640.83	-0.0228966	0.105381	-0.223492	0.823152	0.999924	3650.43	-0.0752547	0.115421	-0.653638	0.513345	0.693312	4814.03
DNPH1	870.307	0.955325	0.448045	2.44409	0.0145216	0.380071	1125.72	-0.742479	0.19309	-3.97521	7.03173e-05	0.00145721	1948.07	0.0215405	0.114262	0.191501	0.848133	0.999278	1336.59	-0.0361317	0.13698	-0.292465	0.769931	0.927637	1214.56	-0.390394	0.138832	-2.84642	0.00442136	0.0731266	1053.35	-0.615164	0.253185	-2.62539	0.00865488	0.0464018	1695.4	0.0718293	0.107523	0.667705	0.504322	0.999924	1073.35	-0.261535	0.153918	-1.68588	0.0918191	0.219959	1445.43
ALDH1A3	9441.79	1.00177	0.420476	2.43917	0.014721	0.38227	22716.1	-0.899305	0.207103	-4.27488	1.91237e-05	0.000494384	46056.6	-0.108412	0.105957	-1.13282	0.257289	0.999278	23162.5	-0.69193	0.163458	-4.19353	2.74646e-05	0.000953593	24512.3	-0.572972	0.143017	-3.97587	7.01213e-05	0.00330039	33583	0.527113	0.231587	2.28491	0.0223183	0.093164	14124.9	0.254322	0.108426	2.34939	0.0188042	0.999924	11662.3	0.248145	0.142077	1.60732	0.107985	0.247034	12469.1
MYORG	180.576	1.04532	0.453252	2.43645	0.0148323	0.382961	259.419	0.30221	0.22483	1.22663	0.219961	0.488091	256.248	-0.0616807	0.117939	-0.518169	0.604341	0.999278	211.694	-0.129856	0.180578	-0.777101	0.437099	0.759979	251.647	0.273995	0.165785	1.6362	0.101798	0.406611	193.188	-0.13059	0.238726	-0.542779	0.587282	0.773136	293.897	0.18908	0.107302	1.76018	0.0783774	0.999924	243.634	0.360843	0.171587	2.06126	0.0392782	0.117677	259.243
HMSD	35.6585	-1.04278	0.459544	-2.43633	0.014837	0.382961	19.9802	-0.56729	0.304124	-2.07668	0.0378314	0.16551	27.8452	-0.101214	0.0595957	-2.03937	0.041413		37.0418	0.464397	0.2169	2.03599	0.0417511	0.245975	19.8912	-0.375253	0.178463	-2.16056	0.0307293	0.225516	12.965	-1.01306	0.382615	-2.49412	0.0126271	0.0613007	57.1826	0.067851	0.0744557	0.7684	0.442249	0.999924	16.4881	-0.788444	0.279072	-3.17347	0.00150627	0.00930822	46.3468
KDELR1	3327.09	1.01295	0.431752	2.43687	0.0148152	0.382961	4372.59	-0.247363	0.169113	-1.44344	0.148896	0.390708	5765.06	0.0531943	0.102972	0.516212	0.605706	0.999278	4216.77	-0.29119	0.1473	-1.96494	0.0494214	0.270434	4688.05	-0.0262334	0.134909	-0.186781	0.851832	0.954577	4604.9	0.0109309	0.179162	0.0643789	0.948669	0.979403	4574.64	0.117341	0.105251	1.11593	0.264453	0.999924	3988.88	0.312913	0.094425	3.31157	0.000927751	0.00635361	4251.39
RASEF	39.4979	0.839235	0.447715	2.42938	0.0151248	0.384399	278.698	0.437978	0.225517	1.94713	0.0515187	0.204477	325.458	0.0283937	0.120854	0.23769	0.812122	0.999278	207.771	-0.341778	0.184012	-1.87339	0.0610145	0.306641	255.133	0.143787	0.170453	0.790417	0.429285	0.755509	242.664	0.263511	0.253603	1.04896	0.294198	0.52279	25.6684	-0.00549897	0.0562868	-0.0729986	0.941807	0.999924	37.876	0.600286	0.278589	2.77919	0.00544941	0.0258069	26.4541
TRIM16L	91.2901	1.06094	0.463032	2.42984	0.0151053	0.384399	71.6764	-0.462757	0.269859	-1.67552	0.093832	0.297703	87.9733	0.0231621	0.0953061	0.241853	0.808894		84.4018	0.0339437	0.209572	0.196663	0.844091	0.953574	90.5916	0.126843	0.192582	0.692095	0.488878	0.790889	64.8881	-0.704235	0.32875	-2.16281	0.0305559	0.116972	94.2237	-0.0874904	0.0889047	-0.977627	0.328259	0.999924	142.102	0.611757	0.25698	2.39739	0.0165123	0.0610278	121.47
ASIC1	233.174	-1.12588	0.459804	-2.43405	0.014931	0.384399	54.8358	-0.874971	0.276472	-3.20841	0.00133473	0.0145569	59.2925	-0.0681968	0.082855	-0.830054	0.406508		58.1694	-0.439454	0.215338	-2.07188	0.0382768	0.235126	63.8294	-0.261545	0.194463	-1.35308	0.176032	0.520498	49.0607	-1.00241	0.330954	-3.0752	0.00210363	0.015954	70.0907	0.0463609	0.081625	0.546707	0.58458	0.999924	60.9989	-0.23695	0.246205	-0.858664	0.390526	0.588319	72.8511
PABPC1	16804.6	0.996646	0.411519	2.43215	0.0150094	0.384399	41806.8	0.526914	0.233543	2.81247	0.00491627	0.0376718	42841.4	0.326774	0.0982509	3.32576	0.000881784	0.0832003	35943.1	0.0538069	0.216792	0.844716	0.39827	0.733189	40749.3	0.395349	0.176734	2.86426	0.00417985	0.0706106	35805.1	0.119372	0.279256	0.879129	0.379331	0.603869	27384.2	0.114421	0.106299	1.11477	0.264951	0.999924	34909.3	-0.00295091	0.0832578	-0.0166575	0.98671	0.992933	39034.8
DNAJB4	278.035	1.02463	0.444146	2.43059	0.0150742	0.384399	492.843	0.609843	0.218799	2.80153	0.00508607	0.0386307	673.817	0.129159	0.122104	1.05335	0.29218	0.999278	427.121	0.336679	0.168105	2.04583	0.0407732	0.242091	527.319	0.709021	0.15971	4.47978	7.47216e-06	0.000522662	359.55	-0.141352	0.286543	-0.578747	0.56276	0.756112	580.907	0.256104	0.110442	2.31799	0.02045	0.999924	411.884	0.202054	0.159922	1.18172	0.237317	0.42307	497.309
IQCB1	192.681	0.950449	0.460189	2.42989	0.0151035	0.384399	131.118	-0.124694	0.23259	-0.508091	0.61139	0.82291	304.314	-0.0438078	0.119881	-0.386019	0.699483	0.999278	137.852	0.0552665	0.191686	0.326812	0.74381	0.914717	132.428	-0.11137	0.186395	-0.567152	0.570611	0.836763	126.636	0.212716	0.260359	0.857956	0.390917	0.614018	298.019	0.122799	0.106953	1.19588	0.231742	0.999924	227.122	-0.235836	0.166969	-1.35885	0.174195	0.344031	273.775
CD24	7132.62	0.981877	0.435221	2.42921	0.0151319	0.384399	56485.2	0.495981	0.187171	2.62977	0.00854428	0.0566519	61305.7	0.00997362	0.106127	0.0901199	0.928192	0.999278	38029.7	-0.638046	0.139108	-4.61566	3.91856e-06	0.000174612	41722.3	-0.351694	0.128327	-2.75738	0.00582664	0.0869465	39188.1	-0.290228	0.222632	-1.2771	0.201565	0.413925	13028.9	0.149003	0.107622	1.37933	0.167795	0.999924	12851.7	0.442718	0.275536	1.57163	0.116037	0.259312	10984.8
FN1	23845.4	-0.986636	0.408027	-2.42643	0.015248	0.386372	47155.3	1.43933	0.160049	8.97153	2.92432e-19	1.12265e-16	78049.7	0.278684	0.107362	2.58099	0.00985176	0.414277	19272	-1.11813	0.131503	-8.48978	2.0703e-17	5.14941e-15	28583.1	0.236537	0.13649	1.71546	0.0862612	0.376953	19485.5	-0.744949	0.235821	-3.19557	0.00139555	0.0116903	75567.3	0.11775	0.107479	1.13522	0.256283	0.999924	23498.9	-0.394468	0.130461	-3.2885	0.00100724	0.00678567	22731.9
GTSE1	566.073	-1.03731	0.427362	-2.42592	0.0152697	0.386372	161.714	-0.594358	0.261521	-2.17872	0.0293521	0.138687	275.608	0.00448629	0.117448	0.0694022	0.944669	0.999278	204.422	0.0894994	0.183403	0.519433	0.603459	0.852294	178.684	-0.273523	0.17975	-1.454	0.145947	0.478561	177.512	-0.040539	0.283163	-0.182101	0.855503	0.933461	748.858	-0.16896	0.110317	-1.52551	0.127131	0.999924	632.932	-0.574061	0.165706	-3.446	0.000568961	0.00430538	875.238
PRDX1	9060.32	0.975678	0.446997	2.42462	0.0153246	0.386496	9200.49	0.0924463	0.146249	0.59014	0.555097	0.786498	11857.8	0.124846	0.0999225	1.24939	0.211521	0.999278	8037.94	-0.253994	0.135786	-1.88283	0.0597238	0.302831	8822.49	-0.0237312	0.126141	-0.204974	0.837592	0.949351	7897.01	-0.0798261	0.180913	-0.440446	0.659614	0.821989	11856	-0.0663287	0.103949	-0.643352	0.519996	0.999924	10972.7	-0.0985135	0.0923033	-1.05875	0.289712	0.484317	13725.4
HPS6	443.68	0.886341	0.45791	2.42438	0.0153347	0.386496	453.287	-0.331934	0.184029	-1.90867	0.0563043	0.21561	732.377	0.0075594	0.121034	0.0638023	0.949128	0.999278	480.514	-0.014029	0.159966	-0.120951	0.90373	0.974004	517.359	0.109048	0.150472	0.68186	0.495327	0.794109	417.393	-0.436801	0.2387	-2.01598	0.0438019	0.150544	1056.59	0.119687	0.109397	1.09373	0.274073	0.999924	661.238	-0.22642	0.112392	-2.02217	0.0431591	0.12598	892.578
INTS5	235.363	0.931052	0.460725	2.42316	0.0153863	0.387036	272.476	-0.336911	0.202242	-1.7485	0.0803773	0.270733	451.958	0.0120711	0.122175	0.102555	0.918316	0.999278	318.642	0.198471	0.162971	1.15321	0.248826	0.605136	316.423	0.118046	0.157938	0.691317	0.489366	0.791258	322.986	0.210381	0.206599	0.957967	0.33808	0.564884	558.395	0.129787	0.110381	1.1768	0.239277	0.999924	453.003	0.192452	0.184246	1.04559	0.295749	0.491045	561.629
CAMK2D	779.074	1.0123	0.431144	2.42094	0.0154806	0.387891	2655.29	0.310574	0.159422	2.00454	0.0450122	0.186813	3284.14	-0.0291762	0.10733	-0.274114	0.783997	0.999278	2180.38	-0.273414	0.142056	-1.87464	0.0608425	0.30634	2372.12	-0.0718521	0.137768	-0.477045	0.63333	0.870141	2220.7	-0.207944	0.189256	-1.06834	0.285367	0.51245	1258.18	0.0667653	0.108644	0.615471	0.538244	0.999924	1296.82	-0.203151	0.205812	-0.830333	0.406351	0.602387	1619.2
POU2F2	892.913	-1.03398	0.42385	-2.4212	0.0154695	0.387891	348.943	-0.991418	0.233167	-4.24816	2.15532e-05	0.000546155	358.484	-0.241073	0.12136	-1.99082	0.0465012	0.852714	526.773	0.451981	0.150972	2.99243	0.00276764	0.0399381	481.024	0.124945	0.151507	0.799555	0.423969	0.751513	276.443	-2.3237	0.264292	-8.6985	3.36312e-18	8.58437e-16	940.091	-0.118521	0.110398	-1.04945	0.293973	0.999924	871.01	-1.3728	0.144805	-9.5755	1.01367e-21	3.16729e-19	1415.98
HPGD	51.4061	1.02119	0.464119	2.41922	0.015554	0.388972	321.502	1.57237	0.223628	7.09364	1.30627e-12	2.16774e-10	1160.3	0.107436	0.120741	0.834362	0.404077	0.999278	107.34	-0.822923	0.199885	-4.06782	4.74554e-05	0.00153836	130.24	-0.326872	0.18742	-1.80181	0.0715747	0.346646	495.551	2.34741	0.261581	8.87994	6.68949e-19	1.91718e-16	59.6924	-0.0290003	0.0772162	-0.434309	0.664064	0.999924	371.441	0.544784	0.237184	3.20396	0.00135551	0.00855278	112.495
BAG2	163.011	1.06231	0.448832	2.41641	0.0156743	0.391012	55.4463	0.0682448	0.296294	0.110275	0.912191	0.967015	65.9612	-0.120542	0.0829617	-1.52755	0.126625		65.4434	0.321693	0.216777	1.38556	0.165881	0.508039	59.6034	0.131752	0.194198	0.493032	0.62199	0.864787	41.3616	0.172959	0.3652	0.233022	0.815745	0.912857	216.525	0.0503676	0.104656	0.48349	0.628748	0.999924	269.459	-0.561482	0.164008	-3.37022	0.000751076	0.00535901	425.962
WDR47	568.649	1.02425	0.429169	2.4159	0.0156965	0.391012	712.45	0.340881	0.173296	1.98508	0.0471357	0.192966	1001.38	0.0772813	0.118471	0.653687	0.513313	0.999278	751.125	0.513826	0.142148	3.63586	0.000277053	0.00648491	696.51	0.229356	0.148095	1.5727	0.115789	0.430879	609.538	-0.237518	0.197434	-1.16679	0.243293	0.466484	943.067	0.220126	0.109876	1.98899	0.0467026	0.999924	858.493	0.225729	0.129251	1.72089	0.0852708	0.208799	993.934
MYBL1	226.608	-1.0528	0.437825	-2.41286	0.0158279	0.391418	100.613	0.141455	0.27928	0.904819	0.365561	0.637101	141.715	-0.164009	0.107422	-1.53517	0.124742	0.999278	122.388	0.528446	0.207901	2.92426	0.00345278	0.0468127	98.3816	0.0538629	0.195141	0.652243	0.514244	0.803172	137.716	0.880161	0.329528	3.01796	0.00254486	0.0184032	529.028	0.0886874	0.110276	0.811689	0.41697	0.999924	417.092	-0.56046	0.175312	-3.18968	0.00142432	0.00889341	647.465
COQ4	1043.18	-1.11441	0.448172	-2.41364	0.0157938	0.391418	284.66	-0.330897	0.20992	-1.62134	0.104944	0.317619	415.809	-0.0494554	0.122083	-0.406135	0.684643	0.999278	288.059	-0.204974	0.183181	-1.14552	0.251992	0.607851	282.785	-0.313771	0.168639	-1.89743	0.0577712	0.31146	305.852	0.169791	0.242849	0.696293	0.486245	0.695868	279.491	-0.00212935	0.107469	-0.0154664	0.98766	0.999924	228.494	0.0746168	0.157375	0.465526	0.641555	0.787301	278.584
LINC02762	44.6721	1.03298	0.463269	2.41467	0.0157496	0.391418	44.5945	-0.493989	0.291528	-1.71053	0.0871675	0.284494	52.3407	-0.100836	0.0804064	-1.2746	0.20245		60.8141	0.225603	0.215549	0.990646	0.321859	0.671064	47.9166	-0.207086	0.194129	-1.0955	0.273299	0.627098	42.351	-0.920512	0.36896	-2.51656	0.0118508	0.0585763	68.3766	-0.0173336	0.0810955	-0.171626	0.863732	0.999924	49.9561	-0.054265	0.247721	-0.360834	0.718224	0.839	94.8725
PLEKHG4	128.429	1.0788	0.454016	2.41271	0.0158346	0.391418	124.677	-1.26499	0.24452	-5.31114	1.08944e-07	6.01777e-06	199.067	-0.137071	0.113582	-1.20859	0.22682	0.999278	189.419	0.239886	0.180354	1.24579	0.21284	0.56537	164.286	-0.157022	0.178704	-0.970157	0.331968	0.68306	111.875	-1.47619	0.287292	-5.2849	1.25775e-07	4.3716e-06	136.012	0.0528886	0.0965354	0.50475	0.613735	0.999924	113.316	-0.145096	0.21023	-0.634789	0.525566	0.70294	139.024
U2AF2	3258.85	1.00569	0.433743	2.4067	0.0160975	0.39143	1400.5	0.266012	0.219825	1.3143	0.188745	0.447142	2644.68	-0.00433253	0.109065	-0.0410992	0.967217	0.999278	1469.2	0.433024	0.157206	2.87663	0.00401951	0.0524684	1413.74	0.263094	0.161662	1.74701	0.0806362	0.3677	1395.73	0.377661	0.25674	1.56064	0.118609	0.294199	3830.42	0.13352	0.109601	1.18565	0.23576	0.999924	2897.14	-0.326889	0.145104	-2.24342	0.0248696	0.0832018	3820.23
FBXO27	148.751	-1.0662	0.459717	-2.40468	0.0161868	0.39143	230.315	0.162042	0.200981	0.766687	0.443268	0.702147	270.497	-0.168759	0.119106	-1.41845	0.15606	0.999278	197.962	-0.202638	0.177198	-1.17611	0.239551	0.595288	205.772	-0.119457	0.172284	-0.693039	0.488285	0.790556	155.795	-0.804589	0.25539	-3.23808	0.00120336	0.0104011	162.674	0.0124963	0.100112	0.117492	0.90647	0.999924	117.931	-0.641181	0.204603	-3.13892	0.0016957	0.0102466	178.73
EPHX3	126.576	1.07232	0.452163	2.40265	0.0162768	0.39143	710.702	0.135909	0.209447	0.759303	0.447671	0.705505	733.348	0.0681238	0.122195	0.522031	0.601649	0.999278	490.525	-1.3872	0.154871	-8.96676	3.05366e-19	9.94621e-17	561.038	-0.773871	0.147207	-5.27521	1.32603e-07	1.60438e-05	659.284	0.0259457	0.233663	0.201201	0.840542	0.924853	31.6992	-0.0436249	0.0614799	-0.667974	0.50415	0.999924	163.264	0.135841	0.232521	2.0973	0.0359673	0.110112	98.009
SPHK1	140.919	-1.0729	0.448762	-2.41077	0.0159187	0.39143	75.2604	-0.163681	0.276206	-0.612523	0.540192	0.777503	94.6779	0.0560642	0.0971872	0.574625	0.565545		61.8998	-0.522281	0.21648	-2.45786	0.0139768	0.124246	71.0087	-0.277448	0.195181	-1.53478	0.124838	0.447032	99.4212	0.585922	0.305432	1.8389	0.0659299	0.199572	507.007	0.0457293	0.110015	0.353872	0.723435	0.999924	479.365	-0.271689	0.148383	-1.8194	0.0688497	0.178613	543.138
RPS28P7	277.022	0.809572	0.463172	2.40624	0.0161179	0.39143	1157.31	0.0132168	0.205094	0.261892	0.793405	0.918125	2071.18	0.200449	0.11146	1.79851	0.072096	0.940355	1023.51	-0.29226	0.166263	-1.25945	0.207869	0.55966	1096.59	-0.221157	0.162165	-0.842295	0.399623	0.736088	938.54	-0.166875	0.221322	-0.364647	0.715375	0.857526	1045.4	-0.057519	0.109668	-0.546762	0.584542	0.999924	767.48	0.550922	0.18586	2.74785	0.0059988	0.0277257	717.319
UEVLD	838.175	-1.01187	0.433998	-2.40777	0.0160503	0.39143	990.835	0.398923	0.16441	2.38058	0.0172856	0.0950705	1351.69	-0.242164	0.117328	-2.06876	0.0385684	0.793672	850.119	0.0308353	0.151768	0.137468	0.890661	0.97074	851.191	0.000545221	0.151358	-0.0223296	0.982185	0.993636	658.241	-0.318004	0.179747	-1.81135	0.070086	0.207862	1282.2	-0.0140771	0.109826	-0.106007	0.915577	0.999924	858.897	-0.365359	0.11698	-3.12222	0.00179491	0.010738	1156.24
HSP90AA1	66167.7	-0.979463	0.407722	-2.40288	0.0162665	0.39143	36044	0.240487	0.175476	1.35847	0.174315	0.427181	47847.3	-0.114005	0.0971074	-1.17385	0.240453	0.999278	31959.5	-0.0726353	0.133204	-0.553138	0.580169	0.841219	31051.1	-0.236843	0.133573	-1.77702	0.075565	0.355834	30614.7	0.00458358	0.179274	0.0212076	0.98308	0.992526	83603.2	-0.251542	0.104346	-2.41482	0.015743	0.986709	66022.7	-0.559045	0.109006	-5.12759	2.93477e-07	6.7097e-06	92322
GUCY1A1	55.5172	1.07353	0.465367	2.40231	0.0162918	0.39143	382.802	0.388594	0.206197	1.73355	0.0829971	0.276645	470.49	0.234737	0.122223	1.92238	0.054558	0.880678	279.828	-0.452419	0.197283	-2.76706	0.00565652	0.0667079	330.145	-0.0214775	0.169209	-0.306545	0.75919	0.921167	836.167	2.2147	0.18515	11.8924	1.29657e-32	2.6476e-29	26.035	-0.0422739	0.056941	-0.808146	0.419006	0.999924	77.7598	1.26719	0.279487	4.33408	1.46368e-05	0.000199204	24.1132
HYAL2	243.07	0.98039	0.452799	2.40684	0.0160913	0.39143	375.753	-0.607508	0.189548	-3.22213	0.00127242	0.0140571	668.454	-0.0397483	0.121519	-0.323595	0.746245	0.999278	420.331	-0.105667	0.164642	-0.647087	0.517576	0.807202	436.241	-0.0976276	0.161291	-0.637328	0.523911	0.807895	425.289	-0.181034	0.203375	-0.936626	0.348951	0.575979	545.45	0.205101	0.110393	1.85826	0.0631316	0.999924	412.156	0.164339	0.210775	0.705158	0.480712	0.668569	484.151
UBE2E1	2752.48	0.919125	0.452878	2.40656	0.0161035	0.39143	6076.17	0.195744	0.17812	1.12404	0.260994	0.536307	6982.07	-0.0228777	0.101875	-0.224595	0.822294	0.999278	5173.07	-0.255359	0.139925	-1.82434	0.0681001	0.325806	5238.95	-0.282098	0.135113	-2.08256	0.0372913	0.248015	5560.71	0.10563	0.185772	0.581741	0.560741	0.754836	4525.13	-0.0410653	0.105382	-0.395827	0.692233	0.999924	4085.99	0.246674	0.0975014	2.51719	0.0118295	0.0470035	4587.83
SLC4A3	153.269	-1.10612	0.46357	-2.40554	0.0161488	0.39143	27.1426	-0.0839294	0.305431	-0.307104	0.758764	0.903854	45.9769	-0.0139558	0.0764127	-0.162284	0.871082		27.4678	-0.0117473	0.206763	-0.0318279	0.974609	0.992394	26.3752	-0.0756153	0.177249	-0.401895	0.687762	0.893182	27.8494	0.103935	0.377932	0.264984	0.791022	0.900639	44.5235	-0.0819602	0.0693854	-1.19485	0.232146	0.999924	70.3002	0.278697	0.227438	1.19777	0.231007	0.415844	61.3055
APH1A	6519.57	0.878717	0.451755	2.4098	0.0159613	0.39143	11244.7	0.0636481	0.160696	0.37277	0.709319	0.877436	18172.7	0.000720693	0.102086	0.00168496	0.998656	0.999633	11379.2	0.164717	0.12774	1.27857	0.201048	0.550371	10800.6	-0.0680121	0.125271	-0.573368	0.566396	0.834434	9943.72	-0.0892771	0.163448	-0.567521	0.57036	0.761973	15350.1	0.24851	0.106415	2.31722	0.0204918	0.999924	10121.1	-0.351839	0.161582	-2.1648	0.030403	0.0969767	14205.4
KIF2C	256.954	-1.03588	0.439449	-2.40629	0.0161153	0.39143	229.968	-1.11776	0.258539	-4.20379	2.62485e-05	0.000643884	372.401	-0.160099	0.118492	-1.33467	0.181984	0.999278	306.622	-0.0195811	0.183142	0.000635261	0.999493	0.999627	269.938	-0.420792	0.178329	-2.22797	0.0258824	0.205217	223.671	-0.311318	0.278561	-1.14401	0.25262	0.477364	702.29	-0.0419217	0.110316	-0.382535	0.702064	0.999924	492.22	-0.488843	0.185377	-2.63591	0.00839119	0.0361019	686.619
GPNMB	1110.14	1.00517	0.419713	2.41199	0.0158656	0.39143	2768.27	-0.151328	0.263184	-0.897038	0.369699	0.6409	5486.23	0.301112	0.103285	2.91599	0.00354565	0.224392	2461.15	-0.42815	0.129611	-3.2897	0.00100294	0.018466	2323.1	-0.74177	0.157053	-4.78931	1.67355e-06	0.0001469	2374.27	-0.572359	0.300538	-2.04206	0.0411454	0.143807	1263.39	-0.0987202	0.109836	-0.925521	0.354695	0.999924	1522.44	0.443876	0.177834	2.88178	0.00395441	0.0201045	1674.58
ACVR1B	388.161	0.983876	0.442962	2.4008	0.0163591	0.392314	704.598	-0.151271	0.195115	-0.72767	0.466816	0.720662	1096.68	0.225107	0.117741	1.90922	0.0562332	0.884309	840.586	0.320282	0.170825	1.8453	0.0649933	0.317366	834.78	0.290308	0.148734	1.97236	0.0485687	0.286058	799.109	0.307981	0.197084	1.5931	0.111137	0.281828	661.137	0.0797733	0.110379	0.720085	0.471473	0.999924	627.75	0.260715	0.132233	1.96239	0.0497171	0.139689	686.251
CBX1	1240.72	-1.00457	0.422551	-2.39316	0.0167041	0.393416	1853.27	0.4449	0.168292	2.67768	0.00741345	0.0507992	2407.63	-0.290395	0.110111	-2.6385	0.00832742	0.38075	1658.12	0.171409	0.14514	1.2161	0.223949	0.576735	1721.56	0.208544	0.133101	1.60295	0.108946	0.41857	1632.2	0.365972	0.189472	1.96201	0.0497615	0.164193	2866.04	-0.24283	0.105907	-2.29105	0.0219604	0.999924	2417.92	-0.0595585	0.112801	-0.534802	0.592787	0.754017	2960.71
ZNF664	379.446	-1.05071	0.432888	-2.39455	0.016641	0.393416	971.993	0.309806	0.180737	1.69382	0.0903004	0.290583	1228.9	-0.223582	0.11645	-1.92007	0.0548493	0.880678	784.781	-0.273094	0.151937	-1.82312	0.0682847	0.326164	898.813	0.0799553	0.15091	0.515778	0.606009	0.856976	835.463	0.228683	0.206166	1.10001	0.271328	0.498135	1342.8	-0.112477	0.108427	-1.03791	0.299314	0.999924	1167.95	-0.231278	0.122524	-1.91186	0.0558936	0.152973	1337.34
NUDT4	1117.82	0.911134	0.448678	2.3958	0.0165841	0.393416	1970.36	0.0612604	0.169529	0.361008	0.718093	0.882375	2524.44	-0.0837978	0.110056	-0.763839	0.444963	0.999278	1794.37	-0.183969	0.140358	-1.33089	0.183227	0.527082	1795.14	-0.25437	0.135016	-1.90695	0.0565275	0.307853	1793.8	-0.0208109	0.196039	-0.0980546	0.921889	0.966436	2142.25	0.000633663	0.107126	-0.00428064	0.996585	0.999924	1618.49	0.112022	0.114797	0.966069	0.33401	0.533264	1939.3
CTSF	72.2066	-1.09882	0.463128	-2.3962	0.016566	0.393416	89.0592	0.222175	0.268271	1.07365	0.28298	0.558221	226.61	-0.0604423	0.116734	-0.521872	0.601759	0.999278	65.6324	-0.454286	0.212145	-1.95683	0.0503679	0.273362	70.7615	-0.281373	0.194822	-1.41534	0.156969	0.494741	91.2264	0.467261	0.305795	1.75615	0.0790622	0.226391	80.7241	0.0502157	0.0793107	0.778886	0.436047	0.999924	60.9762	0.777566	0.276353	2.59666	0.00941358	0.0396031	43.0993
TMEM41A	1222.87	-1.02912	0.425128	-2.39262	0.0167284	0.393416	833.929	0.439246	0.164782	2.68016	0.00735876	0.0505824	716.17	-0.0386268	0.121401	-0.316548	0.751586	0.999278	679.572	-0.113683	0.151077	-0.73338	0.463327	0.775518	649.187	-0.327833	0.147102	-2.21597	0.0266938	0.208587	762.807	0.141907	0.181277	0.789916	0.429577	0.648822	880.388	-0.0174285	0.109882	-0.160789	0.872259	0.999924	864.362	0.489711	0.143849	3.41534	0.000637017	0.00469252	907.907
EOGT	772.513	0.926684	0.449597	2.39476	0.0166314	0.393416	683.015	0.444973	0.203209	2.12676	0.0334401	0.152015	670.716	-0.090002	0.121322	-0.7418	0.458208	0.999278	747.979	0.720453	0.150539	4.77658	1.78304e-06	8.86982e-05	654.745	0.352205	0.145327	2.42747	0.0152047	0.152054	433.262	-0.74095	0.235311	-3.19951	0.00137662	0.0115859	1443.34	0.00951601	0.108173	0.0852861	0.932034	0.999924	1310.09	-0.591575	0.097687	-6.0463	1.48214e-09	5.7738e-08	1966.33
RPS27A	45666	0.698544	0.462626	2.39435	0.0166501	0.393416	84170.1	0.0656093	0.181656	0.372037	0.709865	0.877653	93516.5	0.0555022	0.0970697	0.571934	0.567367	0.999278	74128.2	-0.278102	0.148469	-1.8674	0.0618453	0.30855	81191.3	-0.0576722	0.137198	-0.417802	0.676092	0.887476	70693.1	-0.1707	0.206232	-0.802272	0.422395	0.642123	87290.6	-0.265698	0.103443	-2.56073	0.0104451	0.836746	60527.8	0.339049	0.116977	2.89528	0.00378824	0.0194222	69824.2
ZMYM4	332.134	-1.03004	0.431335	-2.39386	0.0166719	0.393416	828.049	0.194684	0.191534	1.15423	0.248404	0.521534	988.47	-0.0304674	0.118879	-0.26072	0.794308	0.999278	803.054	0.158745	0.159812	1.13395	0.256816	0.612048	905.594	0.398733	0.149915	2.79412	0.0052041	0.0815532	772.619	0.159264	0.214782	0.879616	0.379067	0.603669	1062.95	-0.000356809	0.109566	-0.0120847	0.990358	0.999924	1026.03	-0.06576	0.103451	-0.630161	0.528589	0.704948	1210.15
PTPA	1579.95	-1.074	0.443193	-2.39485	0.0166269	0.393416	330.054	-0.0868702	0.200046	-0.439892	0.660015	0.850411	505.4	-0.0407806	0.122266	-0.331064	0.740596	0.999278	335.843	0.0257465	0.166519	0.172001	0.863437	0.961874	352.037	0.0974124	0.155981	0.641075	0.521474	0.807122	391.412	0.202252	0.224377	0.903863	0.366068	0.592205	648.148	0.0551499	0.110227	0.474494	0.635147	0.999924	538.511	0.130758	0.124901	1.06951	0.284839	0.478942	608.474
POLR3K	472.777	-1.00838	0.433263	-2.38871	0.0169079	0.393998	196.516	0.121392	0.244339	0.496361	0.61964	0.827696	365.942	-0.0883524	0.121266	-0.735983	0.461741	0.999278	171.543	-0.166912	0.203785	-0.789078	0.430067	0.755734	182.281	-0.114876	0.181525	-0.665776	0.505554	0.798775	180.326	0.332396	0.248094	1.26982	0.204149	0.416507	824.329	-0.170513	0.110017	-1.55289	0.120451	0.999924	435.542	-0.459561	0.164552	-2.78679	0.00532334	0.0253767	625.998
TPM4	17841.2	-1.0286	0.425479	-2.38135	0.0172494	0.393998	9557.19	0.259457	0.211715	1.49042	0.136114	0.370598	11154	0.0609611	0.101426	0.595991	0.551181	0.999278	8823.84	0.0862489	0.162161	0.781738	0.434368	0.758446	9462.58	0.196712	0.160486	1.48677	0.137074	0.466972	8049.12	-0.0775623	0.242177	-0.0733263	0.941546	0.975711	13579.6	-0.0243927	0.102625	-0.239366	0.810822	0.999924	14201.8	-0.170644	0.0971	-1.72208	0.0850548	0.208457	17430.4
MCRIP1	7128.41	-1.10506	0.443579	-2.38509	0.0170751	0.393998	618.215	-0.110858	0.17997	-0.613255	0.539708	0.777088	873.095	-0.0735788	0.120428	-0.620738	0.534772	0.999278	690.538	0.261968	0.154198	1.68945	0.0911327	0.378933	580.032	-0.317741	0.146837	-2.17664	0.0295075	0.219671	681.276	0.303742	0.214569	1.3702	0.170625	0.372479	1217.59	0.0866967	0.108772	0.796484	0.425751	0.999924	1039.75	0.693053	0.162053	4.26563	1.9934e-05	0.000259653	1046.97
SLC25A10	251.644	-1.08698	0.459476	-2.3768	0.0174633	0.393998	45.9514	-0.326947	0.280061	-1.2689	0.204477	0.468898	66.2319	0.00775208	0.0840501	0.0277596	0.977854		47.3341	-0.0989388	0.21688	-0.441483	0.658864	0.879101	44.8267	-0.245978	0.19486	-1.282	0.199841	0.549829	44.4174	-0.417598	0.328273	-1.45978	0.14435	0.335768	125.39	-0.0106577	0.0933136	-0.0493841	0.960613	0.999924	78.4487	-0.269621	0.229525	-1.31841	0.187365	0.360685	106.979
GYS1	657.337	1.00583	0.431068	2.38241	0.0171999	0.393998	759.697	0.000447817	0.171796	-0.0281687	0.977528	0.993323	864.601	0.0876079	0.120257	0.729803	0.46551	0.999278	763.971	0.0961423	0.152931	0.629653	0.528922	0.812173	745.9	-0.0405185	0.142226	-0.291074	0.770995	0.924279	547.215	-1.01517	0.209576	-4.89833	9.66564e-07	2.62725e-05	846.378	0.086195	0.110347	0.780971	0.434819	0.999924	678.228	-0.426539	0.128064	-3.31677	0.000910655	0.00626514	925.704
CCDC43	658.96	-1.01327	0.430188	-2.38901	0.0168937	0.393998	939.059	-0.0288776	0.162841	-0.174124	0.861768	0.94598	1105.68	-0.100957	0.117643	-0.857424	0.39121	0.999278	928.844	-0.00384299	0.146202	-0.0250856	0.979987	0.994142	959.148	0.0176728	0.137741	0.133414	0.893866	0.970698	924.132	0.209428	0.17977	1.15512	0.24804	0.47176	1341.62	0.0741705	0.10853	0.681484	0.495565	0.999924	1397.67	0.0270518	0.0950742	0.296089	0.767162	0.870801	1592.69
KRT24	30.6878	0.977368	0.454005	2.37671	0.017468	0.393998	215.395	-1.17734	0.206793	-5.73269	9.88484e-09	6.93113e-07	533.255	-0.14214	0.122245	-1.16226	0.245128	0.999278	413.582	0.640966	0.167906	3.68915	0.000225009	0.00552624	303.361	0.0985036	0.174811	0.485346	0.627431	0.867458	261.075	-0.084059	0.345233	-0.192061	0.847694	0.928458	11.4794	-0.0168001	0.0399278	-0.30844	0.757748		21.4492	0.900365	0.253547	2.62678	0.00861973	0.036863	8.40681
ALOX12B	46.2898	1.03024	0.463909	2.38573	0.0170452	0.393998	377.501	-0.030094	0.264003	0.0228302	0.981786	0.994735	837.409	-0.199496	0.121983	-1.70657	0.0879028	0.999278	236.177	-2.29062	0.195347	-11.6293	2.92386e-31	2.66656e-28	253.958	-1.87989	0.16847	-11.0154	3.22203e-28	1.0818e-24	401.475	0.266996	0.293263	1.00113	0.316763	0.544108	14.2572	-0.0658096	0.0420719	-1.97572	0.0481864		74.2142	0.114205	0.230948	2.29789	0.021568	0.0747252	45.9879
ZCCHC14	154.36	0.83704	0.464868	2.37795	0.0174094	0.393998	177.356	-0.0229581	0.21345	-0.0855908	0.931792	0.97592	277.721	0.113904	0.119419	0.951762	0.341218	0.999278	172.401	-0.0823864	0.187038	-0.45628	0.648189	0.874994	198.369	0.226045	0.169453	1.33396	0.182217	0.527865	169.436	0.166174	0.267363	0.604362	0.545603	0.743073	291.786	0.158142	0.107672	1.47418	0.140432	0.999924	262.22	0.0708073	0.157779	0.431765	0.665912	0.805756	290.093
HSPB8	234.814	1.02764	0.44869	2.38121	0.0172556	0.393998	4171.69	1.26632	0.228532	5.65466	1.56151e-08	1.04255e-06	17362.6	0.341549	0.100714	3.37743	0.000731669	0.0723237	1746.33	-0.659212	0.216799	-3.31686	0.000910356	0.0171775	1812.07	-1.03457	0.151424	-6.88977	5.58811e-12	1.92431e-09	7258.98	2.03902	0.306574	6.6395	3.14748e-11	2.51413e-09	170.921	-0.286231	0.0911663	-3.18489	0.00144809	0.265653	2003.56	0.441154	0.224315	3.27743	0.00104756	0.00698283	570.249
ACY1	49.716	-1.11004	0.463117	-2.37882	0.0173681	0.393998	3.28631	-0.081997	0.231683	-0.293751	0.768948		4.99816	-0.0234117	0.0295767	-0.871109	0.383695		5.00669	0.119207	0.146067	0.938755	0.347857		3.95182	0.0156276	0.111171	0.250162	0.802462		2.13824	-0.0389531	0.280318	-0.322064	0.747404		6.58428	0.00546009	0.0309999	0.0575742	0.954088		11.0868	0.0640276	0.26043	0.480599	0.630801	0.779819	11.5907
SLC4A2	305.524	-1.03064	0.454774	-2.38002	0.0173119	0.393998	86.9889	0.0281751	0.271132	0.094902	0.924393	0.97214	165.198	-0.064302	0.110889	-0.584532	0.558863	0.999278	79.6208	-0.125857	0.213669	-0.592967	0.553203	0.828248	82.5895	-0.140676	0.192059	-0.837697	0.402201	0.73812	119.359	0.983899	0.281718	3.438	0.000586029	0.00585169	264.88	-0.084009	0.106863	-0.792589	0.428017	0.999924	263.85	0.341065	0.171058	1.995	0.0460428	0.131709	290.909
STOX1	59.1161	1.09033	0.464977	2.38297	0.0171737	0.393998	13.8123	0.481076	0.303785	1.60215	0.109122	0.325082	40.2347	-0.00385353	0.069718	-0.289491	0.772205		12.4051	0.207707	0.187107	1.06349	0.287562	0.644364	12.4978	0.171703	0.15776	1.10618	0.268647		12.0257	0.314913	0.381439	0.855241	0.392418	0.615155	39.961	0.0787435	0.0667222	1.04127	0.297751	0.999924	14.9476	-0.470898	0.280523	-1.73492	0.0827554	0.204408	20.6512
TTC39A	33.6097	1.02214	0.458175	2.38083	0.0172735	0.393998	228.987	-0.909985	0.263662	-3.40056	0.000672472	0.00859108	208.225	0.118234	0.115196	1.02752	0.304175	0.999278	228.131	-0.886642	0.181464	-4.92643	8.37446e-07	4.58251e-05	234.793	-0.76715	0.173972	-4.3435	1.40231e-05	0.000892563	341.733	0.513285	0.269673	2.01838	0.0435515	0.149812	13.0451	-0.0426385	0.0414622	-1.27796	0.201263		95.657	0.0510079	0.242248	1.97317	0.0484758	0.136971	71.2106
RNVU1-25	57.0519	-1.05202	0.465419	-2.38971	0.0168616	0.393998	7.40375	0.0111703	0.260945	0.581537	0.560878	0.789547	20.5411	0.0270759	0.0549991	0.450826	0.652115		11.0545	0.22188	0.18008	1.30865	0.190652	0.536507	9.29983	0.109394	0.140279	1.23595	0.216477		5.58223	-0.105743	0.319839	-0.287709	0.773569	0.890684	205.135	-0.104574	0.103408	-0.9665	0.333794	0.999924	101.279	-0.17479	0.280424	-0.631139	0.527949	0.704653	172.048
PCCB	40.0841	-1.10108	0.4607	-2.38071	0.0172794	0.393998	179.031	0.0449677	0.215357	0.177463	0.859145	0.945466	227.353	-0.0491498	0.115738	-0.443324	0.657531	0.999278	155.971	-0.275089	0.188935	-1.47874	0.139209	0.470682	177.46	-0.00537168	0.182941	-0.0547394	0.956346	0.989041	151.08	-0.114249	0.275344	-0.444647	0.656575	0.820079	197.106	-0.077692	0.103393	-0.751046	0.452625	0.999924	163.196	0.0492837	0.173618	0.276878	0.781873	0.880811	186.987
MFSD2A	844.872	1.00354	0.4259	2.38686	0.0169927	0.393998	470.396	-0.373816	0.185547	-2.08832	0.0367687	0.162294	673.931	0.2274	0.121369	1.87613	0.0606369	0.911404	531.505	0.102755	0.151202	0.641204	0.52139	0.809146	621.109	0.378821	0.152998	2.42909	0.0151366	0.151932	440.291	-0.455423	0.190065	-2.43978	0.0146963	0.0687905	1305.03	0.158109	0.109066	1.46725	0.142308	0.999924	1165.44	-0.0397255	0.132239	-0.309698	0.75679	0.863801	1421.99
DDX60	892.989	-0.992647	0.417455	-2.38573	0.0170452	0.393998	2102.59	-0.150438	0.238558	-0.412846	0.67972	0.860912	3616.56	0.202105	0.109546	1.83188	0.0669693	0.93979	2596.29	0.487947	0.178187	2.97995	0.00288293	0.0411546	2786.39	0.602019	0.156569	4.0574	4.96211e-05	0.00249592	1934.84	-0.239573	0.381093	-0.76941	0.44165	0.658945	2106.38	-0.107185	0.107451	-0.985841	0.324211	0.999924	1451.24	-0.335299	0.266575	-1.24475	0.213224	0.392144	2291.54
SERINC5	804.736	0.918681	0.443749	2.37987	0.0173187	0.393998	1589.75	0.0131911	0.206849	0.0626941	0.95001	0.98378	3172.88	-0.105777	0.114762	-0.945131	0.344592	0.999278	1404.15	-0.344395	0.172853	-2.07031	0.0384229	0.235585	1707.22	0.136951	0.172519	0.759816	0.447365	0.76502	1358.14	0.0115573	0.259393	0.0185232	0.985221	0.993247	1219.02	-0.0016301	0.109855	0.0287514	0.977063	0.999924	1068.09	-0.122348	0.158312	-0.692212	0.488804	0.675116	1142.25
ACAT2	2291.53	-0.986471	0.415037	-2.37767	0.0174225	0.393998	2449.19	-0.416582	0.173605	-2.42717	0.015217	0.0867382	3564.81	-0.146318	0.109727	-1.33195	0.182875	0.999278	2798.73	0.061444	0.143257	0.40149	0.688059	0.892398	2660.51	-0.152874	0.135274	-1.16888	0.242453	0.595165	1991.69	-0.865837	0.209508	-4.26527	1.99665e-05	0.000356863	5449.19	-0.322082	0.104468	-3.08912	0.0020075	0.322228	2366.7	-1.44261	0.20006	-7.16499	7.7791e-13	5.98313e-11	4529.58
MLF1	168.535	1.02257	0.453767	2.37663	0.0174715	0.393998	205.263	-0.322628	0.214251	-1.52346	0.127644	0.356966	346.787	-0.145261	0.12101	-1.19663	0.231451	0.999278	224.091	-0.00110397	0.173127	-0.0517953	0.958692	0.988461	241.915	0.146141	0.165846	0.856551	0.391693	0.730743	225.393	0.146304	0.221746	0.639357	0.52259	0.725137	281.094	0.0622845	0.107322	0.586109	0.557802	0.999924	270.774	0.285482	0.160024	1.84974	0.0643515	0.169532	294.597
DAB2IP	265.807	0.93021	0.455621	2.37562	0.0175195	0.394388	548.658	0.148064	0.183428	0.795025	0.426599	0.690473	623.175	0.00502101	0.121776	0.0400043	0.96809	0.999278	533.963	0.134413	0.153138	0.861483	0.388972	0.725841	503.618	-0.0973909	0.152496	-0.645424	0.518653	0.805913	408.62	-0.691488	0.23772	-2.9192	0.00350928	0.0236207	574.612	0.0855691	0.110449	0.772442	0.439853	0.999924	418.35	-0.491186	0.128297	-3.8358	0.000125156	0.00123249	621.521
SYTL2	51.3551	-1.08152	0.465406	-2.37493	0.0175521	0.394431	139.282	1.20303	0.2627	4.68333	2.82253e-06	0.000101268	147.876	-0.0262742	0.107318	-0.245607	0.805986	0.999278	77.0057	0.0498574	0.213734	0.341344	0.732845	0.910482	69.3915	-0.243643	0.195142	-1.25772	0.208493	0.561134	64.7079	-0.27564	0.323691	-0.855479	0.392286	0.615067	49.0685	-0.0122794	0.0722294	-0.120976	0.90371	0.999924	23.6508	-0.0953321	0.276516	-0.404876	0.685569	0.818057	31.0424
RABL2B	956.258	0.907713	0.450832	2.37402	0.0175956	0.39472	395.359	-0.140434	0.20966	-0.885036	0.376137	0.646856	741.075	-0.214393	0.121048	-1.77661	0.075632	0.94906	445.984	0.259155	0.160591	1.52705	0.126749	0.447005	418.164	0.0890912	0.160592	0.46967	0.638591	0.872105	317.569	-0.500617	0.256386	-2.24481	0.0247801	0.100225	1480.33	0.114006	0.108772	1.07021	0.284525	0.999924	742.19	-0.685204	0.228469	-2.92637	0.0034294	0.0179916	1174.92
PIK3CB	1187.71	-1.02858	0.443329	-2.37217	0.0176839	0.395567	730.159	0.383768	0.169439	2.23995	0.025094	0.123511	917.861	-0.136792	0.119259	-1.14624	0.251697	0.999278	617.081	-0.0453781	0.150418	-0.329672	0.741648	0.91362	596.875	-0.183714	0.148499	-1.24401	0.213497	0.565646	647.009	0.402864	0.21895	1.83879	0.0659457	0.199572	885.321	-0.0180735	0.109834	-0.163309	0.870275	0.999924	648.346	0.0764002	0.134497	0.561727	0.574302	0.740235	788.245
MACC1	1094.67	-0.993022	0.421714	-2.3713	0.0177257	0.395567	2331.87	0.363648	0.192149	1.92517	0.0542082	0.211086	3348.08	-0.120326	0.107135	-1.12411	0.260965	0.999278	2505.33	0.538821	0.156689	3.44074	0.000580136	0.0118975	2321.21	0.289043	0.160112	1.80765	0.0706616	0.345085	2252.92	0.473144	0.212028	2.23064	0.025705	0.10282	1542.42	-0.134488	0.108179	-1.25562	0.209252	0.999924	1244.39	0.454483	0.116858	3.8095	0.00013925	0.00134914	1377.55
RBBP7	1483.86	-0.974602	0.420577	-2.37161	0.0177108	0.395567	1352.23	-0.0912322	0.177062	-0.513951	0.607286	0.820417	2284.75	-0.120076	0.110883	-1.08239	0.279079	0.999278	1438.15	0.140435	0.147872	0.935308	0.34963	0.694162	1182.61	-0.482802	0.159231	-3.00279	0.00267521	0.0518442	1007.87	-0.301073	0.182525	-1.66989	0.0949421	0.254467	3415.71	-0.0622091	0.106292	-0.573812	0.566095	0.999924	2048.19	-0.744067	0.0989027	-7.51729	5.59213e-14	5.41102e-12	2933.83
TMEM263	562.191	-0.99914	0.422134	-2.37014	0.0177814	0.395769	816.407	0.0904595	0.165551	0.535765	0.592121	0.810873	1021.26	0.063934	0.118296	0.541203	0.588368	0.999278	850.018	0.260917	0.149861	1.73331	0.0830407	0.362189	806.863	0.0338837	0.142571	0.228785	0.819036	0.942717	598.709	-0.579563	0.185921	-3.12297	0.00179033	0.0141017	1497.31	-0.0545331	0.108884	-0.508603	0.61103	0.999924	1006.17	-0.335265	0.12852	-2.61986	0.00879663	0.0374913	1449.65
ENSG00000274425.1	19.8226	-0.93457	0.439257	-2.36983	0.0177964	0.395769	5.59998	-0.470268	0.241093	-2.29417	0.0217806	0.111408	13.3269	-0.0104476	0.0456302	-0.250525	0.802181		13.5299	0.234552	0.179046	1.46693	0.142396	0.473624	10.6521	0.0800864	0.146353	0.773635	0.439147		15.6144	0.386865	0.382587	1.26518	0.205807	0.418791	26.2711	-0.071054	0.0574313	-1.28012	0.200504	0.999924	19.9482	0.302347	0.264641	0.930088	0.352326	0.552334	27.1978
EPCAM	1720.62	-0.983783	0.416818	-2.36823	0.0178732	0.396791	884.268	0.77455	0.199502	3.84318	0.000121452	0.00230789	1058.82	-0.368047	0.118141	-3.11414	0.00184485	0.145058	602.781	-0.155554	0.170819	-0.899794	0.36823	0.708393	622.889	-0.118309	0.15813	-0.735887	0.4618	0.77387	573.971	0.193098	0.201455	0.967135	0.333477	0.560576	1811.19	-0.0106165	0.108147	-0.065158	0.948048	0.999924	1143.71	-0.928705	0.155042	-5.89598	3.72466e-09	1.31751e-07	1575.93
MTHFD2L	290.889	0.900884	0.457105	2.36636	0.0179638	0.396937	353.167	-0.422741	0.191803	-2.19049	0.0284884	0.135397	487.999	-0.0471348	0.12226	-0.386943	0.698798	0.999278	403.464	0.0593967	0.159618	0.375129	0.707565	0.899497	393.788	-0.0712017	0.156052	-0.455867	0.648486	0.875293	455.893	0.667479	0.213553	3.13054	0.00174486	0.0138101	534.91	-0.0563458	0.110416	-0.517039	0.605129	0.999924	542.644	0.186937	0.137589	1.34764	0.177773	0.348573	657.306
TOLLIP	4204.23	-1.04022	0.429398	-2.36492	0.0180341	0.396937	1886.54	-0.214366	0.18361	-1.13651	0.255744	0.530417	2686.84	0.0644151	0.110711	0.57714	0.563845	0.999278	1807.64	-0.309919	0.137903	-2.25102	0.0243844	0.175846	1813.55	-0.370512	0.136162	-2.72614	0.00640802	0.0930375	1869.99	-0.0447239	0.203415	-0.197062	0.843779	0.926467	1405.77	-0.0112832	0.10865	-0.0983022	0.921692	0.999924	1108.33	0.453458	0.116071	3.9203	8.84406e-05	0.000921133	1173.4
PRPF40B	325.728	-1.0604	0.446448	-2.36613	0.0179749	0.396937	85.9171	-0.196016	0.250412	-0.72576	0.467986	0.721319	129.802	-0.189886	0.105314	-1.82642	0.0677872	0.93979	111.07	0.43125	0.199226	2.21001	0.0271041	0.187739	93.0917	-0.0290475	0.191624	-0.139871	0.888762	0.968827	84.2902	0.126069	0.299529	0.427811	0.668789	0.827802	214.09	0.001167	0.104231	0.00719062	0.994263	0.999924	191.361	-0.10475	0.187732	-0.545098	0.585686	0.748796	244.931
EPN3	885.341	-0.986691	0.417454	-2.36667	0.0179491	0.396937	628.952	0.0280343	0.189961	0.139469	0.889079	0.957614	1063.81	-0.0995907	0.119527	-0.847482	0.396727	0.999278	558.095	-0.279347	0.169771	-1.66405	0.0961033	0.390146	550.108	-0.374201	0.153985	-2.43498	0.0148924	0.150823	836.672	0.742514	0.28463	2.5757	0.0100037	0.0516338	1816.09	-0.174819	0.10737	-1.63057	0.102982	0.999924	1390.92	-0.361829	0.170659	-2.28738	0.0221736	0.0764505	1658.74
YWHAH	1128.98	-0.981999	0.415662	-2.3636	0.0180982	0.397665	1094.97	0.113315	0.176033	0.62221	0.533804	0.772911	1755.23	-0.063727	0.112855	-0.56478	0.572223	0.999278	1120.96	0.194237	0.14845	1.28313	0.199448	0.548679	1070.33	-0.0120898	0.136922	-0.119886	0.904573	0.972574	845.326	-0.463863	0.185796	-2.51858	0.0117831	0.0582856	2974.94	-0.126622	0.10678	-1.19068	0.233777	0.999924	2104.56	-0.691964	0.0975129	-7.10011	1.24653e-12	9.30125e-11	3163.27
SERPINB13	506.328	0.999058	0.42383	2.36103	0.0182244	0.397728	3634.33	-0.375946	0.163277	-2.28076	0.0225628	0.114651	6126.65	0.167913	0.102652	1.63541	0.101963	0.999278	3565.64	-0.363226	0.1347	-2.66933	0.00760022	0.0822837	3921.5	-0.112772	0.129971	-0.84332	0.39905	0.736088	5362.75	0.898705	0.187573	4.79438	1.6318e-06	4.13287e-05	407.302	0.0817108	0.1098	0.745682	0.45586	0.999924	738.858	0.39962	0.279071	1.59728	0.110202	0.250668	748.533
ENSG00000276855.1	35.9076	0.821342	0.447535	2.36221	0.0181663	0.397728	34.4807	0.639823	0.302431	2.129	0.0332539	0.151437	45.5708	-0.0887749	0.0761303	-1.19877	0.230616		26.6272	0.197628	0.209804	0.972946	0.33058	0.678317	23.647	0.0346132	0.168205	0.394406	0.693281	0.895445	28.908	0.59348	0.360344	1.33157	0.183	0.390222	51.4002	0.0305476	0.0729775	0.410459	0.681469	0.999924	56.0982	0.44725	0.239464	1.80599	0.0709194	0.182538	57.1562
DEGS1	1299.2	0.966801	0.439987	2.36021	0.0182644	0.397728	2512.63	-0.234597	0.158881	-1.49509	0.134891	0.368328	3265.05	0.181241	0.108708	1.66767	0.0953807	0.999278	2412.46	-0.283003	0.139736	-2.0367	0.04168	0.245975	2462.12	-0.28334	0.128341	-2.21392	0.026834	0.208916	2317.36	-0.265127	0.177872	-1.49091	0.135985	0.322744	2428.61	0.0491468	0.106934	0.466549	0.640822	0.999924	1977.61	0.0924037	0.115477	0.760552	0.446924	0.640322	2342.99
GCLM	1104.49	-0.999318	0.435238	-2.36097	0.0182274	0.397728	254.498	0.158864	0.20913	0.733194	0.46344	0.718411	402.08	0.121934	0.121814	0.989139	0.322595	0.999278	236.788	0.0188818	0.176484	0.0886296	0.929376	0.980386	249.969	0.130357	0.171312	0.763224	0.44533	0.764122	183.766	-0.419441	0.264304	-1.68502	0.0919857	0.249656	1820.39	-0.0815231	0.107395	-0.761425	0.446403	0.999924	1517.02	-0.262514	0.147935	-1.80659	0.0708264	0.182361	1801.2
TCF19	329.452	-1.01172	0.430131	-2.3574	0.0184032	0.399586	172.147	-0.595599	0.259167	-2.21397	0.0268311	0.12965	183.857	-0.115868	0.110691	-1.02688	0.304476	0.999278	184.587	-0.342713	0.188906	-1.83484	0.0665299	0.321837	180.732	-0.454789	0.178271	-2.55235	0.0107	0.124094	150.38	-0.567919	0.274545	-2.05246	0.0401247	0.141511	579.037	-0.148092	0.110422	-1.33648	0.181393	0.999924	323.37	-0.484695	0.226421	-2.11862	0.0341223	0.105855	468.378
LTB4R	736.116	0.96499	0.426375	2.35221	0.0186623	0.404528	308.347	-1.46735	0.216316	-6.84122	7.85203e-12	1.13751e-09	427.81	0.0350091	0.12211	0.292312	0.770048	0.999278	451.486	0.117491	0.165725	0.697199	0.485678	0.789343	414.019	-0.169064	0.160574	-1.06999	0.284625	0.639726	303.66	-1.00649	0.22403	-4.47289	7.71682e-06	0.000156793	235.907	0.213421	0.104849	2.07918	0.0376012	0.999924	276.535	0.345732	0.160235	2.21533	0.0267376	0.0880374	315.534
POLH	1517.65	-1.04741	0.437537	-2.34922	0.0188127	0.407101	476.631	-0.0704786	0.232206	-0.30019	0.764033	0.906035	611.904	0.087477	0.121818	0.715652	0.474206	0.999278	549.691	0.373969	0.17018	2.26532	0.0234933	0.172234	647.273	0.674004	0.155156	4.41418	1.01394e-05	0.000680619	429.973	-0.265273	0.263178	-0.995611	0.319439	0.546425	669.609	0.0524662	0.110437	0.471355	0.637387	0.999924	779.741	0.184195	0.124694	1.47811	0.139378	0.295296	844.99
ADIRF	609.495	-1.02777	0.43447	-2.34488	0.0190331	0.407385	1495	1.01476	0.179319	5.60491	2.08362e-08	1.35576e-06	1004.56	-0.0939786	0.119206	-0.779447	0.435717	0.999278	1032.36	0.304412	0.143134	2.11582	0.0343597	0.220898	1109.82	0.369014	0.136421	2.68559	0.00724018	0.0997077	588.984	-2.02035	0.242431	-8.46542	2.55228e-17	5.55921e-15	489.165	-0.113349	0.110311	-1.02076	0.307367	0.999924	446.625	-0.282603	0.213502	-1.24656	0.21256	0.391264	604.105
NUAK1	730.535	0.982121	0.438751	2.34456	0.0190495	0.407385	922.892	-0.207001	0.194264	-1.04331	0.296803	0.571642	1544.23	0.192782	0.114842	1.68361	0.0922565	0.999278	1035.95	0.128797	0.164906	0.700589	0.48356	0.787912	1065.6	0.230542	0.13666	1.69399	0.0902677	0.384038	944.622	0.204391	0.206353	1.03231	0.301928	0.530297	1505.91	0.198402	0.1087	1.8064	0.0708564	0.999924	1366.65	0.505979	0.115586	4.34623	1.38498e-05	0.000189871	1196.88
POLA2	76.3531	-1.06104	0.463536	-2.34577	0.018988	0.407385	47.2362	-0.449931	0.28389	-1.62083	0.105055	0.31779	65.8279	-0.0897133	0.08521	-1.00949	0.312742		52.0193	-0.102047	0.216486	-0.480682	0.630742	0.86608	53.9764	-0.051624	0.194625	-0.242692	0.808244	0.938201	46.593	0.176797	0.34714	0.21902	0.826635	0.918196	249.545	-0.0572403	0.106352	-0.538833	0.590002	0.999924	158.826	-0.419979	0.180874	-2.34237	0.0191618	0.0682796	223.851
ENSG00000242474.3	24.9687	0.852064	0.436368	2.34355	0.0191014	0.407385	14.2642	0.480858	0.292984	2.05352	0.0400218	0.172536	16.1111	0.0116252	0.0498527	0.243334	0.807747		10.9358	0.153936	0.171655	1.34814	0.177614	0.521185	8.56209	-0.00275089	0.12933	0.301767	0.762829		10.0992	0.559004	0.368095	2.02644	0.0427194	0.147517	21.648	-0.00271619	0.0530243	-0.0718525	0.942719	0.999924	24.8379	0.193303	0.277602	0.530498	0.595767	0.755629	23.3169
MRPS27	1267.22	0.92229	0.451092	2.34728	0.0189109	0.407385	1257.36	-0.268802	0.164531	-1.65431	0.0980654	0.3049	1555.08	-0.207861	0.116933	-1.77953	0.0751533	0.947198	1376.18	0.0497179	0.152649	0.30543	0.760039	0.922115	1338.47	-0.0727537	0.133524	-0.56208	0.574061	0.839567	1221.09	-0.0229436	0.179492	-0.151188	0.879827	0.94512	2299.26	-0.00568204	0.109301	-0.056738	0.954754	0.999924	1763.62	-0.231764	0.163596	-1.40063	0.161324	0.32626	2416.04
RAPGEF2	234.673	-1.03331	0.443278	-2.34382	0.0190872	0.407385	520.892	0.644543	0.202323	3.46736	0.000525588	0.00718693	612.136	0.0463891	0.122156	0.386389	0.699209	0.999278	414.559	0.0380305	0.197551	0.562907	0.573498	0.838298	462.107	0.263245	0.176383	1.88397	0.0595694	0.316588	625.135	0.993289	0.267631	3.99231	6.5434e-05	0.000945119	341.675	0.0182246	0.108054	0.148711	0.881781	0.999924	436.443	0.479188	0.12652	3.76177	0.000168713	0.00157852	438.297
PLS1	178.171	-1.03535	0.445901	-2.34289	0.0191352	0.407385	201.347	-0.0538989	0.220387	-0.283582	0.776731	0.910912	283.208	-0.257667	0.119605	-2.16063	0.0307243	0.728054	314.012	0.897048	0.193631	4.57023	4.87179e-06	0.000211575	215.513	0.124081	0.187813	0.659971	0.509273	0.801556	176.228	-0.0980036	0.230619	-0.51483	0.606672	0.786867	560.94	0.160258	0.110211	1.49477	0.134975	0.999924	362.497	-0.645423	0.174706	-3.66525	0.000247094	0.00218897	613.383
MRPL44	688.917	0.808718	0.455929	2.34274	0.0191427	0.407385	937.93	0.0160459	0.166834	0.0506825	0.959579	0.986166	2028.25	-0.0997933	0.114869	-0.883738	0.376838	0.999278	997.523	0.199477	0.139398	1.32823	0.184102	0.528108	1009.1	0.172087	0.140551	1.11982	0.262791	0.617007	813.478	-0.0785353	0.182301	-0.520501	0.602714	0.783637	1528.82	0.240561	0.108144	2.232	0.0256148	0.999924	1006.58	-0.181657	0.177281	-0.982488	0.325859	0.52472	1367.96
GJC2	33.7391	1.02792	0.459402	2.34376	0.0190903	0.407385	56	-0.78484	0.287665	-2.61388	0.00895209	0.058373	147.81	-0.0657089	0.10736	-0.586506	0.557535	0.999278	71.4791	-0.0175504	0.21206	-0.107913	0.914064	0.976754	71.1163	-0.0777148	0.193173	-0.414275	0.678672	0.888706	67.2744	-0.376754	0.366751	-1.11454	0.265047	0.491745	26.3726	0.0354139	0.0576816	0.618216	0.536433	0.999924	24.0051	0.254566	0.278967	0.547219	0.584229	0.747633	21.8043
IFI44	273.237	-1.02359	0.435456	-2.34597	0.0189774	0.407385	778.916	0.0766467	0.170555	0.441327	0.658976	0.849844	1023.41	0.145703	0.119315	1.21038	0.226133	0.999278	787.632	0.200986	0.145817	1.39031	0.164435	0.506979	781.537	0.117613	0.145264	0.82576	0.40894	0.744135	621.007	-0.304221	0.261791	-1.31483	0.188567	0.397489	955.837	0.0284935	0.109666	0.259489	0.795258	0.999924	639.95	-0.465974	0.224149	-2.07646	0.0378513	0.11457	1042.18
SLC7A2	58.0305	1.07201	0.465067	2.34154	0.0192043	0.408021	55.7404	0.522569	0.283187	1.83135	0.0670485	0.241633	153.405	-0.0714168	0.105273	-0.815147	0.414988	0.999278	44.6799	0.0479386	0.216382	0.0714273	0.943058	0.984361	44.1054	0.0241808	0.19419	0.117207	0.906696	0.973842	75.3894	1.5612	0.329708	4.82631	1.39083e-06	3.60072e-05	42.8738	-0.00145424	0.0677177	-0.0433496	0.965423	0.999924	35.4333	-0.269485	0.26629	-1.10785	0.267928	0.45975	51.6035
RBM8B	88.3039	-1.11189	0.464413	-2.34065	0.0192501	0.408317	6.58263	-0.0785991	0.272685	-0.440955	0.659246	0.849932	11.1347	0.0287865	0.0412997	0.774401	0.438693		5.9202	-0.0828234	0.154367	-0.541464	0.588188		6.76879	-0.0222924	0.135299	-0.176845	0.85963		7.77135	0.257568	0.376708	0.670196	0.502733	0.709761	18.3771	-0.00363587	0.0494255	-0.0768644	0.938731	0.999924	11.4223	-0.149272	0.275969	-0.39081	0.695938	0.824526	16.7068
COL7A1	1624.92	-1.05936	0.444829	-2.3392	0.0193252	0.409235	371.862	-0.972327	0.229926	-4.09631	4.19796e-05	0.000942579	353.97	-0.0670209	0.1201	-0.532094	0.594661	0.999278	464.959	-0.032238	0.167685	-0.0199788	0.98406	0.994142	513.349	0.165441	0.165355	1.17336	0.240652	0.593851	305.476	-1.92528	0.256359	-7.35682	1.88344e-13	2.36675e-11	767.276	-0.0261727	0.110348	-0.211814	0.832252	0.999924	954.514	-0.549875	0.147583	-3.84368	0.000121201	0.00119748	1159.86
PEG10	499.166	-0.994962	0.427103	-2.33809	0.0193827	0.409777	1130.24	0.428737	0.243724	1.85673	0.0633494	0.232797	945.242	-0.273812	0.120161	-2.27427	0.0229501	0.642045	1319.81	0.78109	0.181204	4.45046	8.56849e-06	0.000343369	802.92	-0.469209	0.178544	-2.53093	0.011376	0.129524	940.499	0.331325	0.286714	1.16736	0.243064	0.466153	953.848	0.00702826	0.110392	0.0596561	0.95243	0.999924	1165.18	-0.0744802	0.27425	-0.351352	0.725324	0.843093	1540.25
PWWP2B	82.003	0.875553	0.465181	2.33681	0.0194492	0.410509	438.453	-0.0314255	0.253571	-0.00947832	0.992438	0.997029	595.238	-0.0218257	0.121993	-0.171843	0.863561	0.999278	354.731	-0.655222	0.175892	-3.66285	0.000249422	0.00600722	372.208	-0.551397	0.163251	-3.33594	0.000850117	0.0233001	464.187	0.281403	0.275308	1.10843	0.267678	0.494659	165.416	-0.0484384	0.100147	-0.467219	0.640343	0.999924	225.84	0.597212	0.23707	2.5644	0.0103355	0.0425623	197.129
ZNF793-AS1	54.9967	0.99228	0.462031	2.33144	0.01973	0.413045	38.1307	-0.360562	0.306038	-0.997598	0.318474	0.592797	83.0606	0.0410442	0.0935933	0.437334	0.661869		36.4696	-0.39568	0.215351	-1.76538	0.0775004	0.347431	40.2532	-0.219815	0.190967	-1.0578	0.290145	0.643542	75.3579	1.16205	0.348394	3.56062	0.000369976	0.0040159	58.6862	0.0404738	0.0772283	0.541328	0.588282	0.999924	69.1861	0.824809	0.239656	3.36126	0.000775879	0.00550196	51.0848
KRI1	373.953	-1.05812	0.443293	-2.3315	0.0197268	0.413045	110.756	0.147368	0.239755	0.605563	0.544805	0.779755	94.9728	-0.0664162	0.0972865	-0.675409	0.499416		110.654	0.208496	0.196334	1.1307	0.25818	0.613252	103.708	0.0065896	0.190364	0.106219	0.915408	0.975916	104.188	-0.0136843	0.284587	-0.0888836	0.929174	0.970115	134.196	-0.0576986	0.0932347	-0.710576	0.477347	0.999924	210.42	0.0393679	0.181161	0.167466	0.867003	0.933141	221.314
SEM1	6056.42	-0.963036	0.436497	-2.33181	0.0197109	0.413045	5096.44	-0.352178	0.177065	-1.97465	0.0483081	0.196375	7031.6	0.118913	0.109074	1.08987	0.27577	0.999278	5157.49	-0.243733	0.137039	-1.78579	0.0741329	0.3397	5675.75	0.000543304	0.142912	0.00806188	0.993568	0.997803	4989.97	-0.109905	0.186732	-0.583109	0.55982	0.754121	7246.96	-0.287959	0.105686	-2.70638	0.00680218	0.704963	5140.08	0.211349	0.104171	2.01659	0.0437381	0.127006	5801.36
B3GNT2	2868.56	0.989413	0.433218	2.33351	0.0196215	0.413045	2246.07	0.571865	0.156468	3.64465	0.000267753	0.00424315	3267.45	0.00917006	0.107065	0.0853542	0.93198	0.999278	1874.36	0.0765994	0.145842	0.486607	0.626537	0.863579	1861.72	-0.0116544	0.145306	-0.128707	0.897589	0.971078	2253.61	0.534378	0.212633	2.51009	0.0120702	0.059391	2983.57	0.103296	0.105626	0.976687	0.328724	0.999924	2695.14	0.243193	0.118451	2.07759	0.0377474	0.114302	2894.91
LINC01133	1355.84	0.968588	0.416767	2.33211	0.0196949	0.413045	1217	-1.08654	0.179589	-6.01624	1.78511e-09	1.54916e-07	1527.1	0.0923359	0.114748	0.802595	0.422209	0.999278	1457.2	-0.249845	0.142815	-1.75515	0.0792331	0.352491	1515.78	-0.170495	0.14708	-1.14428	0.252506	0.605278	1101.92	-1.18874	0.197735	-6.03913	1.54945e-09	8.35372e-08	875.979	-0.348475	0.109911	-3.17054	0.00152158	0.270636	762.275	-0.301502	0.169875	-1.84696	0.0647526	0.17023	967.012
EEF1B2	13064.9	0.938167	0.440622	2.32608	0.0200144	0.418318	15066.4	-0.252974	0.161309	-1.56551	0.117464	0.338357	19303.6	0.104099	0.098344	1.05856	0.289799	0.999278	14745.4	-0.262713	0.142159	-1.84894	0.0644671	0.316437	16930.3	0.102505	0.131909	0.774342	0.438729	0.759485	13371.8	-0.339168	0.185976	-1.82508	0.0679883	0.203865	18348.1	-0.217542	0.102344	-2.12563	0.0335337	0.999924	14792.6	0.286267	0.0926763	3.09331	0.00197935	0.01166	17005.7
CRAT	318.264	-1.07919	0.447207	-2.32364	0.0201447	0.419635	144.847	0.114991	0.227983	0.421551	0.673353	0.85738	136.423	-0.0679572	0.106727	-0.638366	0.523236	0.999278	125.391	-0.17563	0.19445	-0.915389	0.359987	0.70129	121.404	-0.288278	0.187125	-1.53471	0.124856	0.447032	113.696	-0.601208	0.26702	-2.23802	0.0252198	0.101576	105.483	0.0803937	0.0911074	0.86238	0.388479	0.999924	82.9898	0.56634	0.260743	2.16391	0.0304713	0.0971118	69.065
MPDU1	982.903	-1.00874	0.427777	-2.32307	0.0201754	0.419635	585.265	-0.0669053	0.202728	-0.305805	0.759753	0.90426	940.861	0.174251	0.12018	1.46194	0.143757	0.999278	567.151	-0.0849973	0.180736	-0.448643	0.653689	0.876881	571.546	-0.115493	0.169527	-0.651541	0.514698	0.803421	730.892	0.380812	0.193686	1.93621	0.0528422	0.171095	668.656	-0.0760062	0.110353	-0.678012	0.497764	0.999924	752.739	0.19207	0.147647	1.38553	0.165891	0.333158	861.625
MYO1D	829.443	-0.910897	0.451238	-2.32352	0.0201513	0.419635	992.557	-0.465128	0.183963	-2.52735	0.0114928	0.0701724	1460.6	-0.121761	0.117429	-1.04689	0.295152	0.999278	1028.4	-0.250283	0.153387	-1.64057	0.100886	0.399804	1032.44	-0.293434	0.151152	-1.94166	0.0521777	0.295416	908.887	-0.364357	0.2254	-1.57014	0.116382	0.290489	1346.05	-0.0466061	0.109032	-0.411817	0.680473	0.999924	768.924	0.0322335	0.129909	0.238025	0.811862	0.89923	989.329
KIF26B	104.703	1.05462	0.456455	2.32043	0.0203175	0.421422	37.3868	-1.22648	0.303628	-3.89417	9.85345e-05	0.00192997	99.7875	0.176856	0.0943845	2.0508	0.0402867		56.889	0.106279	0.216299	0.665686	0.505612	0.800119	55.96	0.0261043	0.195127	0.293023	0.769504	0.923894	53.5053	-0.484402	0.325771	-1.50857	0.131407	0.315316	76.0871	0.0167726	0.0837925	0.211733	0.832316	0.999924	90.1986	-0.469721	0.22369	-1.99636	0.0458951	0.131387	127.39
TGFBI	770.03	0.924215	0.444356	2.3198	0.0203514	0.421422	3146.92	-1.04033	0.257591	-4.13865	3.49362e-05	0.000815589	2630.23	0.718615	0.109259	6.57893	4.73851e-11	5.6198e-08	3771.78	-0.280806	0.135932	-1.98319	0.0473467	0.264368	3704.22	-0.351899	0.152194	-2.2159	0.0266985	0.208587	2672.7	-2.40764	0.271346	-8.92723	4.36807e-19	1.32142e-16	3343.28	-0.196054	0.107772	-1.88663	0.0592104	0.999924	2173.58	-1.17718	0.156414	-7.3094	2.68336e-13	2.28665e-11	4099.81
WNT5B	1737.94	-1.0604	0.450224	-2.31965	0.0203596	0.421422	211.396	0.995557	0.23841	4.18333	2.87276e-05	0.00069471	460.634	0.0646881	0.119723	0.652706	0.513946	0.999278	116.042	-0.368691	0.200679	-1.8086	0.0705127	0.332053	141.204	0.0467007	0.188829	0.215132	0.829664	0.946796	149.649	0.418048	0.262625	1.61864	0.105524	0.27263	470.444	0.0901607	0.109982	0.794629	0.426829	0.999924	285.463	-0.343779	0.187447	-1.89159	0.0585454	0.158267	351.669
TAGLN2	16254.7	0.964341	0.432454	2.31754	0.0204745	0.422439	14370.7	0.0263259	0.17254	0.143703	0.885735	0.956308	21650.1	0.190812	0.0992341	1.9195	0.054921	0.880678	15141.7	0.253366	0.150421	1.70542	0.0881156	0.373539	14360.7	0.029425	0.131067	0.227835	0.819775	0.942843	12074.6	-0.487789	0.18661	-2.61563	0.00890621	0.0473452	24361.5	0.172239	0.109988	1.56446	0.117709	0.999924	17928.5	-0.447939	0.130771	-3.44151	0.000578475	0.00435588	25623.4
OAS1	556.715	-0.977369	0.422936	-2.3179	0.020455	0.422439	1176.04	-0.618712	0.188887	-3.40063	0.000672295	0.00859108	1982.1	0.12411	0.112803	1.09337	0.274232	0.999278	1341.95	-0.0219755	0.135756	-0.19409	0.846105	0.954459	1421.16	0.0461884	0.133359	0.3047	0.760594	0.921564	1325.95	0.0805835	0.239954	0.115547	0.908012	0.959834	1373.18	-0.101475	0.108432	-0.932262	0.351201	0.999924	786.803	-0.44375	0.235874	-1.85013	0.0642944	0.169441	1321.41
SPINK5	2403.76	0.944875	0.417507	2.31582	0.020568	0.423155	32098.9	0.0696678	0.210938	0.303719	0.761342	0.904819	58159.4	0.481654	0.100257	4.81022	1.50763e-06	0.000601833	22857.8	-1.1278	0.13823	-8.18508	2.72114e-16	6.20918e-14	25838	-0.632331	0.128839	-4.90681	9.25713e-07	8.81726e-05	60936.4	1.41508	0.248818	5.63941	1.70638e-08	7.49338e-07	449.525	-0.615551	0.110058	-5.64543	1.6477e-08	5.42177e-05	2620.79	0.704296	0.253258	3.36742	0.000758738	0.00540364	793.068
LRRFIP1P1	32.2175	-1.055	0.450577	-2.31569	0.0205751	0.423155	3.73843	0.217784	0.227009	0.94912	0.342559		5.62863	0.00905818	0.0311524	0.32943	0.741831		3.91957	0.140451	0.127343	1.11427	0.265162		2.68667	0.0274441	0.0893055	0.299862	0.764282		2.66481	-0.00455887	0.293908	-0.00559213	0.995538		9.7256	-0.0102065	0.0373374	-0.168495	0.866194		10.2441	-0.16831	0.274842	-0.522579	0.601267	0.75933	14.0282
ARTN	663.434	0.965857	0.441185	2.31359	0.02069	0.423487	493.754	-1.23056	0.180977	-6.76485	1.33446e-11	1.81345e-09	862.538	0.0704887	0.120388	0.593595	0.552783	0.999278	644.718	-0.0504286	0.146148	-0.363784	0.716019	0.90289	648.303	-0.113672	0.141757	-0.832463	0.405148	0.740492	476.526	-1.42833	0.244617	-5.85229	4.8486e-09	2.37146e-07	1060.18	0.046134	0.109834	0.409294	0.682324	0.999924	817.689	-0.491316	0.171578	-2.99854	0.00271279	0.015088	1081.82
PPP2CB	5405.75	0.924721	0.44252	2.3145	0.0206404	0.423487	7334.56	0.344135	0.149425	2.28988	0.0220282	0.112306	11427.6	-0.0123919	0.100111	-0.125298	0.900288	0.999278	6011.9	-0.21712	0.138533	-1.59549	0.110602	0.416243	6523.98	-0.0176752	0.123041	-0.164858	0.869056	0.960179	6726.23	0.271543	0.168995	1.60042	0.109505	0.27913	9096.34	0.159588	0.103339	1.54074	0.123379	0.999924	6782.02	-0.174992	0.0892139	-1.96129	0.0498449	0.139969	8356.51
CRYAB	37.4642	0.895443	0.455796	2.31371	0.0206834	0.423487	1717.63	0.106083	0.241542	0.634249	0.525918	0.766441	1840.53	0.192309	0.121282	1.63844	0.101331	0.999278	1267.62	-1.0139	0.148053	-6.7815	1.18935e-11	1.54955e-09	1466.11	-0.354262	0.167682	-2.02622	0.0427424	0.266248	1797.09	0.151269	0.289158	0.520078	0.603009	0.78364	32.9912	-0.0541853	0.062789	-0.893829	0.371413	0.999924	128.846	1.00271	0.280641	3.78641	0.000152842	0.00145637	47.1663
FOXO1	178.326	0.971464	0.456202	2.31271	0.0207385	0.423803	651.887	-0.62149	0.218474	-2.69682	0.00700042	0.0487964	712.506	0.311622	0.121019	2.57651	0.00998029	0.414277	738.804	-0.152229	0.15411	-0.884561	0.376393	0.715517	819.599	0.160489	0.150837	1.20684	0.227495	0.580674	874.922	0.557872	0.244795	2.4384	0.0147523	0.0689537	242.702	0.0761409	0.105333	0.735656	0.46194	0.999924	387	0.741079	0.165825	4.59926	4.24003e-06	6.85258e-05	352.011
RETREG3	693.148	-0.968867	0.419824	-2.31143	0.0208093	0.424576	624.601	-0.0180055	0.196426	-0.0487524	0.961117	0.986736	603.593	0.0726065	0.122059	0.595457	0.551538	0.999278	576.633	-0.177865	0.171491	-1.00168	0.316496	0.665367	600.414	-0.113592	0.164481	-0.640428	0.521894	0.8074	556.199	-0.215874	0.233025	-0.869556	0.384543	0.608475	449.589	-0.0807853	0.110071	-0.733581	0.463204	0.999924	475.628	0.233723	0.132742	1.7721	0.0763772	0.192328	554.995
RXRB	315.01	0.997645	0.434338	2.30979	0.0208996	0.425068	393.8	0.0661668	0.208897	0.255833	0.798079	0.919861	475.092	-0.0843607	0.122281	-0.691345	0.489349	0.999278	374.877	-2.48798e-05	0.180802	-0.0202909	0.983811	0.994142	375.388	-0.0372326	0.160235	-0.25151	0.80142	0.935838	382.777	0.0901801	0.219603	0.396304	0.691881	0.842783	380.117	0.157508	0.109357	1.45391	0.145972	0.999924	375.766	0.326629	0.156048	2.07561	0.0379305	0.114717	415.653
GANAB	6098.21	0.886788	0.44876	2.30984	0.0208969	0.425068	5854.49	-0.0288738	0.166753	-0.242423	0.808453	0.923381	8832.58	-0.0336289	0.104884	-0.325437	0.74485	0.999278	6289.66	0.253367	0.132554	1.88585	0.0593152	0.302097	5937.54	0.0353002	0.128864	0.240445	0.809985	0.938982	4967.45	-0.227599	0.174776	-1.35111	0.176659	0.380927	10767.7	0.117253	0.107161	1.0564	0.290785	0.999924	6228.16	-0.236703	0.193339	-1.20096	0.229766	0.414335	8684.53
TTC28-AS1	59.7029	0.903825	0.463936	2.30676	0.0210681	0.425188	55.577	-0.0894354	0.269281	-0.302719	0.762104	0.905335	68.4515	0.0210182	0.0876767	0.246128	0.805583		56.9236	0.0143765	0.213421	0.10475	0.916574	0.977875	65.8421	0.186208	0.195123	0.91603	0.359651	0.705837	46.5523	-0.174584	0.322929	-0.500896	0.616444	0.794114	53.4997	-0.0161821	0.0740386	-0.159263	0.873462	0.999924	45.5751	0.21296	0.262272	0.811349	0.417165	0.612495	55.2342
RPLP1	26018.1	0.938206	0.436814	2.30717	0.0210456	0.425188	48317.6	-0.0188047	0.159215	-0.0894618	0.928715	0.974402	61452.5	0.300082	0.0970475	3.09242	0.0019853	0.149314	45142.3	-0.179209	0.129761	-1.34827	0.177573	0.521174	49553	0.0408221	0.131013	0.34199	0.732359	0.911461	43929.9	-0.181984	0.171448	-1.03928	0.298675	0.52748	42123	-0.092871	0.102387	-0.906099	0.364883	0.999924	40023.2	0.341744	0.101974	3.37003	0.000751601	0.00536021	43800.9
ITPRIPL2	2167.53	0.957535	0.414479	2.30735	0.0210352	0.425188	1933.48	1.29252	0.221376	5.89875	3.66266e-09	2.85501e-07	1868.96	0.0622456	0.113259	0.549541	0.582634	0.999278	1443.21	0.748907	0.164335	4.64872	3.33995e-06	0.000150794	1624.57	0.790883	0.174051	4.60617	4.10161e-06	0.000320259	1463.39	0.746884	0.271309	2.80424	0.00504346	0.0308577	2336.83	0.277479	0.107214	2.60422	0.00920829	0.825387	2174.29	-0.763772	0.0945456	-8.11468	4.87049e-16	6.89128e-14	2958.89
POLR3A	2332.24	-1.02989	0.439244	-2.30657	0.0210788	0.425188	514.045	0.148745	0.171563	0.876016	0.381021	0.652425	600.49	0.0547665	0.121954	0.44614	0.655496	0.999278	508.367	0.165731	0.149179	1.12459	0.260762	0.615675	531.282	0.197435	0.147072	1.35218	0.176319	0.520563	531.468	0.39242	0.189885	2.06673	0.03876	0.138189	910.478	-0.0784715	0.110247	-0.716661	0.473583	0.999924	1007.22	0.118415	0.1235	0.975543	0.329291	0.52826	1154.8
SEMA3D	165.167	-1.02135	0.445573	-2.30806	0.0209956	0.425188	99.458	1.1733	0.266847	4.40796	1.04349e-05	0.000299057	205.261	0.00466412	0.114338	0.0114504	0.990864	0.99943	93.0758	0.920368	0.209848	4.36553	1.26815e-05	0.000490063	60.4095	0.155994	0.195187	0.800437	0.423457	0.751399	79.7808	0.903669	0.343676	2.38633	0.0170175	0.0763939	360.596	0.00937397	0.108853	0.0369623	0.970515	0.999924	122.223	-0.610364	0.222514	-2.77636	0.00549716	0.0259837	208.068
FADD	399.874	-0.982828	0.427137	-2.30612	0.0211039	0.425188	469.063	-0.441403	0.21152	-2.08695	0.0368923	0.162569	700.737	-0.148319	0.121193	-1.22648	0.220019	0.999278	529.354	-0.0210801	0.165802	-0.143266	0.88608	0.96945	540.964	-0.0379845	0.157106	-0.269984	0.787173	0.930856	406.992	-0.711531	0.225975	-3.19473	0.00139962	0.0117084	959.836	-0.0645152	0.109559	-0.587384	0.556946	0.999924	721.526	-0.332092	0.113308	-2.93888	0.00329397	0.0174692	977.466
PNKD	351.772	-1.01575	0.436061	-2.30454	0.0211923	0.4263	292.022	-0.293331	0.194013	-1.5502	0.121094	0.345572	372.241	-0.121524	0.121511	-1.00651	0.314169	0.999278	325.68	0.0668649	0.171269	0.357615	0.720631	0.904971	277.34	-0.43837	0.160976	-2.75762	0.00582244	0.0869465	362.501	0.369599	0.205892	1.757	0.0789175	0.22625	332.715	0.0972981	0.10881	0.897548	0.369427	0.999924	284.201	0.324524	0.170707	1.90323	0.0570102	0.155151	333.46
MEN1	422.003	0.689194	0.465125	2.30347	0.0212523	0.426839	442.637	-0.140853	0.192551	-0.837147	0.40251	0.670675	686.42	-0.0272521	0.121239	-0.225654	0.821471	0.999278	456.658	0.0580268	0.157293	0.339752	0.734043	0.911061	469.675	0.0726618	0.149687	0.449211	0.653279	0.877627	472.866	0.155911	0.195571	0.751006	0.452649	0.66882	829.917	-0.00853573	0.110175	-0.0945824	0.924647	0.999924	646.676	-0.079026	0.153336	-0.502266	0.61548	0.769367	774.798
GSTP1	26203	0.937583	0.40785	2.30176	0.0213488	0.428109	31860.7	-0.354102	0.189977	-1.87336	0.0610186	0.226438	33025.3	0.0912792	0.0974979	0.936544	0.348993	0.999278	34478.8	-0.0163619	0.153132	-0.0939796	0.925125	0.979458	33540.4	-0.161215	0.131567	-1.21545	0.224195	0.57789	28619.8	-0.626242	0.178908	-3.49811	0.000468576	0.00485702	23541.3	0.047869	0.106391	0.485843	0.627078	0.999924	26155.9	0.0345531	0.0955093	0.365286	0.714898	0.836679	33608
NUDT14	56.3649	-1.0622	0.465329	-2.29717	0.0216091	0.428647	143.544	-0.188842	0.230949	-0.794958	0.426638	0.690473	167.217	0.0931584	0.109553	0.809627	0.418154	0.999278	128.063	-0.417393	0.20345	-2.09915	0.0358035	0.226357	140.143	-0.229716	0.182661	-1.23076	0.218414	0.572728	138.303	-0.435427	0.287323	-1.55471	0.120016	0.296681	131.592	0.0719506	0.0943271	0.927881	0.353469	0.999924	156.749	0.366642	0.201279	1.88747	0.0590975	0.159357	143.551
PIK3C2B	45.5062	0.764067	0.453843	2.29846	0.0215359	0.428647	169.219	-0.0999253	0.252493	-0.373387	0.708861	0.877119	233.657	0.0870815	0.117055	0.74918	0.453749	0.999278	142.375	-0.496538	0.202337	-2.4444	0.0145093	0.127697	177.416	0.0343978	0.179453	0.221729	0.824525	0.944585	158.545	-0.126813	0.276128	-0.447198	0.654732	0.819276	50.9473	-0.0991433	0.0736467	-1.38626	0.165668	0.999924	47.3973	-0.08621	0.265139	-0.118917	0.905341	0.953533	59.4876
CGREF1	33.3378	-1.00791	0.460581	-2.29737	0.0215978	0.428647	28.6845	-0.720249	0.301877	-2.12923	0.033235	0.151396	66.8431	0.0801591	0.0872553	0.919095	0.358046		34.9706	-0.107201	0.216617	-0.231291	0.817089	0.944288	36.0599	-0.114107	0.191253	-0.426141	0.670005	0.885419	34.9771	-0.174757	0.355443	-0.194909	0.845464	0.927195	29.9223	-0.000187418	0.0603092	0.0303027	0.975826	0.999924	26.3985	0.767602	0.27913	2.72997	0.00633402	0.028901	16.0689
AVPI1	218.263	0.992798	0.450049	2.29852	0.0215324	0.428647	1170.52	0.198124	0.269177	1.05583	0.291045	0.565829	1181.86	-0.0887159	0.120071	-0.787219	0.431154	0.999278	921.771	-0.569378	0.140167	-4.04299	5.27734e-05	0.00168284	863.395	-0.708301	0.165121	-4.15	3.32472e-05	0.00179321	1075.81	0.0875787	0.322103	0.43523	0.663396	0.82459	243.516	-0.0645533	0.106048	-0.608094	0.543125	0.999924	414.964	0.736793	0.235512	3.29379	0.000988477	0.00668512	320.833
CEP295	332.559	-1.00868	0.43664	-2.29766	0.0215811	0.428647	210.613	0.0744688	0.239592	0.483237	0.628927	0.833145	251.321	0.0638198	0.117611	0.524726	0.599774	0.999278	230.982	0.338819	0.188247	1.98192	0.047488	0.264941	243.137	0.385609	0.175256	2.38089	0.017271	0.16323	188.743	-0.157062	0.29873	-0.398951	0.68993	0.841724	449.681	-0.11048	0.110073	-1.01134	0.311854	0.999924	504.872	-0.368375	0.124252	-2.96144	0.00306204	0.0165434	623.294
CS	779.269	0.860142	0.451283	2.29777	0.021575	0.428647	983.841	-0.0267781	0.166246	-0.168419	0.866253	0.94826	1379.78	0.125042	0.117084	1.07079	0.284262	0.999278	930.232	-0.134115	0.144741	-0.915881	0.359729	0.701191	1007.63	0.0376171	0.136193	0.280367	0.779196	0.926973	934.729	-0.0773579	0.18647	-0.427722	0.668854	0.82782	1820.17	-0.0126236	0.108036	-0.118568	0.905617	0.999924	1553.31	-0.163736	0.106478	-1.54153	0.123187	0.270784	1960.59
CEP170B	1046.47	0.941587	0.440552	2.30052	0.0214186	0.428647	1092.34	0.00436693	0.188813	0.0498179	0.960268	0.986556	1513.67	-0.0465546	0.115159	-0.409757	0.681984	0.999278	1002.36	-0.232606	0.144157	-1.63202	0.102676	0.403501	1036.46	-0.189586	0.140968	-1.35712	0.174742	0.518728	1046.35	0.0268813	0.217291	0.139395	0.889138	0.950596	1329.55	0.0496052	0.108536	0.459112	0.646154	0.999924	1187.11	0.190248	0.106526	1.75319	0.0795689	0.198466	1246.63
PIGM	1048.94	-1.02122	0.439003	-2.29327	0.0218324	0.429728	163.796	0.309757	0.250023	1.0354	0.300482	0.57566	211.956	-0.0449332	0.11477	-0.412939	0.679651	0.999278	165.985	0.424471	0.19155	2.18134	0.0291581	0.196494	156.667	0.20507	0.17989	1.09553	0.273286	0.627098	168.118	0.31899	0.326676	0.487647	0.6258	0.800804	489.385	0.00121575	0.109954	0.00832581	0.993357	0.999924	501.247	0.275858	0.141764	1.95611	0.0504528	0.141332	589.607
PRKAR2A	4663.83	-0.94871	0.412953	-2.29214	0.0218976	0.429728	4022.39	0.0198326	0.163887	0.149578	0.881098	0.954747	5172.12	-0.0317037	0.103984	-0.305582	0.759923	0.999278	3833.09	-0.0700681	0.131694	-0.498953	0.617812	0.859428	3849.97	-0.127697	0.125622	-0.982193	0.326005	0.676595	3957.91	0.139514	0.193378	0.738414	0.460263	0.674458	6027.09	0.00937749	0.103828	0.0903164	0.928036	0.999924	5698.43	-0.00851158	0.083645	-0.0759961	0.939422	0.97095	6522.79
CALU	3871.93	-0.982542	0.434409	-2.29344	0.0218225	0.429728	1675.54	-0.0635257	0.227795	-0.0937689	0.925293	0.97214	2708.87	0.118786	0.108682	1.09257	0.274584	0.999278	1867.61	0.293547	0.153717	2.08315	0.0372374	0.231206	1695.89	-0.0366466	0.161463	-0.0444224	0.964568	0.990768	1383.98	-0.333129	0.229793	-1.2798	0.200614	0.412854	4905.66	0.0582074	0.104631	0.550496	0.581979	0.999924	3248.72	-0.883934	0.139075	-6.40075	1.54614e-10	7.65316e-09	5011.62
ENSG00000277459.1	15.9034	-0.864954	0.420736	-2.29244	0.0218804	0.429728	4.86683	-0.293902	0.248552	-1.57008	0.116398		4.48348	-0.00983113	0.025288	-0.873417	0.382436		5.49891	-0.0997383	0.151752	-0.760437	0.446994		6.1402	-0.0432489	0.12745	-0.382703	0.70194		4.77418	-0.0154088	0.330002	0.450895	0.652065	0.817928	8.33086	-0.0248613	0.0316135	-1.37037	0.17057		8.79603	0.0377545	0.236692	-0.304871	0.760465	0.866412	11.5515
HSBP1L1	170.599	0.735431	0.465351	2.29313	0.0218407	0.429728	644.562	-0.286255	0.254806	-0.969056	0.332517	0.606069	973.011	0.146825	0.119228	1.23961	0.215121	0.999278	586.99	-0.610635	0.154776	-3.90364	9.4758e-05	0.00275885	601.594	-0.546797	0.156542	-3.45055	0.00055945	0.0168841	573.457	-0.47947	0.296957	-1.47094	0.141306	0.330561	369.437	-0.0491646	0.10914	-0.46159	0.644376	0.999924	290.75	-0.1108	0.226834	-0.43609	0.662771	0.803382	352.597
ENSG00000279415.1	36.1189	0.988019	0.457782	2.29017	0.0220114	0.430647	12.3682	-0.0234333	0.301566	0.196959	0.84386	0.939485	13.6145	0.021513	0.0447839	0.650047	0.515662		10.7739	-0.134656	0.173615	-0.755439	0.449986		16.2028	0.184874	0.169172	1.35142	0.176562	0.52078	19.2947	0.719094	0.379989	2.13172	0.0330302	0.123545	19.103	-0.0231825	0.0502295	-0.395667	0.692351	0.999924	31.4096	-0.0326732	0.274908	0.261914	0.793387	0.88773	33.6318
MT-ND3	31932.8	0.94345	0.424759	2.29036	0.0220004	0.430647	12975.8	-0.316154	0.149118	-2.1604	0.0307419	0.142911	27290.9	0.13657	0.098252	1.39055	0.164363	0.999278	15860.8	0.25631	0.14403	1.729	0.0838086	0.363507	14394.1	0.0283973	0.123506	0.211206	0.832726	0.947568	11202.4	-0.595562	0.196676	-3.10144	0.00192583	0.0149314	36624.7	-0.356043	0.10334	-3.44965	0.000561318	0.153918	34650.4	0.122441	0.126463	0.980646	0.326767	0.52573	40954.5
ZWINT	484.164	-0.972815	0.426041	-2.28906	0.0220759	0.431253	177.333	-0.71111	0.247701	-2.89716	0.00376552	0.030941	353.509	-0.213526	0.120809	-1.77814	0.0753816	0.947198	240.693	0.221256	0.177826	1.19034	0.233912	0.588421	208.768	-0.142585	0.181252	-0.777685	0.436755	0.758583	173.031	-0.426653	0.241106	-1.83147	0.0670309	0.201772	1410.77	-0.0217091	0.108683	-0.224427	0.822425	0.999924	617.709	-1.21025	0.137156	-8.82294	1.11498e-18	2.28651e-16	1056.78
SESN2	2292.7	0.948898	0.414352	2.28788	0.0221443	0.431932	1625.94	0.382996	0.213173	1.87009	0.0614712	0.227623	4272.63	0.163712	0.108843	1.51978	0.128567	0.999278	1402.21	-0.0312418	0.134929	-0.267427	0.78914	0.935399	1335.93	-0.218618	0.166037	-1.3611	0.173481	0.516826	1444.89	0.292924	0.248301	1.26205	0.20693	0.420031	1240.56	-0.16732	0.10901	-1.5503	0.121069	0.999924	1411.94	0.440808	0.135222	3.26928	0.00107822	0.00714369	1370.54
NT5C3B	153.175	-1.01976	0.45471	-2.28509	0.0223073	0.433794	261.715	-0.0814271	0.240274	-0.26241	0.793005	0.91794	385.196	0.0670789	0.121871	0.550422	0.58203	0.999278	250.769	-0.172336	0.190769	-0.889721	0.373616	0.712731	227.293	-0.502457	0.178855	-2.78712	0.00531781	0.0826599	273.055	0.185069	0.253757	0.740423	0.459043	0.673447	517.639	-0.128131	0.109877	-1.18698	0.235234	0.999924	352.819	-0.0454235	0.166068	-0.290359	0.771542	0.873556	463.782
FAM155B	161.144	0.962257	0.459612	2.28529	0.0222961	0.433794	160.515	-0.157396	0.229518	-0.652463	0.514103	0.75772	150.651	-0.0603272	0.108172	-0.589863	0.555283	0.999278	133.461	-0.569776	0.20302	-2.66069	0.00779801	0.0834716	200.501	0.408166	0.177618	2.40814	0.0160338	0.15704	162.599	0.261049	0.257929	1.18215	0.237148	0.459011	145.639	0.0176184	0.0979648	0.151633	0.879476	0.999924	231.383	0.436493	0.26888	2.21594	0.0266958	0.0879772	194.054
SHC1	1439.5	0.947538	0.425416	2.2839	0.0223776	0.434503	2244.45	-1.11917	0.15319	-7.2625	3.79991e-13	7.02871e-11	2751.67	0.175241	0.108458	1.61574	0.10615	0.999278	2987.46	0.125216	0.130791	0.993101	0.320661	0.669921	3272.71	0.311677	0.1289	2.45273	0.0141778	0.146305	2752.07	-0.0871413	0.199794	-0.437572	0.661697	0.823203	2196.91	0.0889892	0.106623	0.835698	0.403325	0.999924	2536.48	0.705615	0.129653	5.43044	5.62165e-08	1.53297e-06	2309.92
ENSG00000272084.1	52.7696	-1.09954	0.462089	-2.28264	0.0224517	0.435285	2.36279	-0.0692177	0.182349	-0.600153	0.548405		3.06526	0.00658439	0.0217919	0.721191	0.470792		2.6295	-0.0113369	0.104534	-0.298606	0.765241		1.63487	-0.0682528	0.0625183	-1.50427	0.132513		3.12633	0.0498156	0.280241	-0.018049	0.9856		8.34824	0.00525155	0.0350964	0.152801	0.878555		6.45318	0.225048	0.257735	0.731376	0.464549	0.654822	6.50623
CIDEA	131.92	-1.07175	0.456	-2.27986	0.0226159	0.437239	105.74	-0.576645	0.264659	-2.09188	0.0364495	0.161163	63.3065	-0.085202	0.0801253	-1.08946	0.275952		85.1877	-1.16137	0.214344	-5.53948	3.03368e-08	2.17282e-06	90.4619	-1.07657	0.190903	-5.67319	1.40165e-08	2.2146e-06	120.443	-0.108456	0.309371	-0.341531	0.732704	0.867163	42.007	-0.00866753	0.0674977	-0.0164304	0.986891	0.999924	47.1643	0.0486355	0.280427	0.100789	0.919718	0.961436	40.1328
HELZ2	372.926	-0.975106	0.428513	-2.27978	0.0226205	0.437239	285.838	-0.0846989	0.22046	-0.46449	0.642297	0.840112	471.196	0.0964369	0.122276	0.786346	0.431665	0.999278	296.774	0.115066	0.172587	0.638522	0.523134	0.809931	326.528	0.230624	0.16405	1.36563	0.172055	0.514288	274.746	-0.11573	0.28965	-0.638549	0.523116	0.725435	592.754	-0.0592279	0.11045	-0.534514	0.592986	0.999924	450.019	-0.0583276	0.223896	-0.215271	0.829556	0.909946	546.71
MED11	55.5945	-0.811383	0.46134	-2.27906	0.0226634	0.437411	93.4644	-0.664689	0.254757	-2.61177	0.00900749	0.0586346	105.904	-0.114472	0.098974	-1.15134	0.249594	0.999278	104.747	-0.171594	0.207251	-0.806134	0.420166	0.749473	97.6459	-0.388862	0.191816	-2.0072	0.0447286	0.27301	98.2242	-0.147366	0.322138	-0.573616	0.566227	0.759059	132.508	-0.122789	0.0958215	-1.27017	0.204024	0.999924	103.626	0.593174	0.237883	2.41738	0.0156325	0.0584389	103.117
ADAP2	97.1076	0.933279	0.462998	2.27839	0.0227031	0.43752	118.991	-0.0110821	0.23418	0.0728106	0.941957	0.980524	160.098	0.0447326	0.11017	0.398616	0.690176	0.999278	85.675	-0.926684	0.214938	-4.38734	1.14747e-05	0.000448496	107.124	-0.308049	0.190258	-1.51481	0.12982	0.455575	122.015	7.38139e-05	0.278855	0.0567912	0.954712	0.981787	6.42741	-0.0114923	0.0284525	-0.967602	0.333243		38.5885	0.245485	0.27703	1.94254	0.0520712	0.144972	24.7118
DTD2	460.166	0.778644	0.46009	2.27774	0.0227418	0.43761	366.202	-0.603781	0.209841	-2.90019	0.0037294	0.0307235	633.924	-0.222347	0.121691	-1.8303	0.0672046	0.93979	445.944	0.101889	0.167322	0.59186	0.553944	0.828514	430.616	-0.0438278	0.161871	-0.264206	0.791621	0.932366	520.105	0.903126	0.200825	4.44738	8.69237e-06	0.00017466	1058.85	-0.0109101	0.109294	-0.0992188	0.920965	0.999924	913.768	0.507282	0.107131	4.7172	2.39118e-06	4.20926e-05	981.114
LAMA5	268.118	0.879896	0.45672	2.27713	0.0227786	0.437663	906.504	0.315305	0.184632	1.6048	0.108537	0.324386	802.978	0.119985	0.121472	0.999396	0.317603	0.999278	790.163	0.0196547	0.152919	0.0524831	0.958144	0.988311	858.124	0.182294	0.149049	1.15403	0.248488	0.602055	526.264	-1.26453	0.286075	-4.49746	6.87697e-06	0.000140956	664.634	0.129708	0.110383	1.17463	0.240143	0.999924	570.689	-0.15806	0.159812	-1.25369	0.209954	0.388129	658.179
C5orf15	289.009	-0.664131	0.465418	-2.27608	0.022841	0.438205	581.002	-0.202123	0.198598	-1.01116	0.311939	0.586668	765.574	0.0633575	0.121156	0.526291	0.598686	0.999278	609.558	-0.0270427	0.176072	-0.204778	0.837746	0.951765	493.245	-0.77301	0.158392	-4.87893	1.06663e-06	9.94783e-05	435.941	-0.769987	0.210804	-3.74173	0.000182756	0.00227325	832.332	0.031061	0.110434	0.297234	0.766288	0.999924	612.638	0.320366	0.149964	2.07106	0.0383534	0.115646	673.958
TALDO1	813.271	0.868891	0.451436	2.27486	0.0229144	0.438324	1630.99	0.271799	0.168487	1.55392	0.120204	0.343744	2552.96	0.0669135	0.109119	0.613221	0.53973	0.999278	1323.96	-0.257948	0.151408	-1.73466	0.0828003	0.361541	1433.39	-0.122157	0.136312	-0.967011	0.333539	0.684624	1435.26	0.0225431	0.191589	0.0614161	0.951028	0.980065	1688.78	-0.054457	0.10809	-0.505529	0.613187	0.999924	1312.6	0.240143	0.159416	1.32539	0.18504	0.357742	1401.33
TM9SF2	2520.16	0.717122	0.454136	2.27428	0.0229494	0.438324	5128.7	0.267337	0.154249	1.69479	0.0901156	0.290412	7455.86	-0.0826209	0.102111	-0.809838	0.418033	0.999278	4473.88	-0.0452449	0.123482	-0.382678	0.701958	0.896115	4830.72	0.123177	0.131163	0.914592	0.360406	0.706091	4688.68	0.350086	0.171383	2.01067	0.0443598	0.15192	6812.73	0.129227	0.105427	1.23321	0.217496	0.999924	4953.65	0.138233	0.0787581	1.7535	0.0795157	0.198431	5924.77
RUVBL2	2242.05	-1.04557	0.450514	-2.27455	0.0229329	0.438324	291.293	-0.247892	0.203028	-1.23073	0.218426	0.485992	400.735	0.0255166	0.121855	0.205112	0.837484	0.999278	314.892	0.0629213	0.162075	0.406165	0.684621	0.891296	330.401	0.12063	0.155552	0.788278	0.430534	0.755629	301.368	-0.0596485	0.248848	-0.301376	0.763128	0.88515	560.492	-0.176826	0.110328	-1.60632	0.108203	0.999924	454.733	-0.211072	0.142133	-1.47439	0.140376	0.296738	599.332
VPS26B	422.078	-0.977312	0.430721	-2.2728	0.0230383	0.438718	578.868	-0.500537	0.179299	-2.80786	0.00498711	0.0380249	782.87	-0.0417352	0.120784	-0.349624	0.726621	0.999278	595.451	-0.304174	0.150659	-2.01516	0.0438881	0.253329	625.111	-0.215157	0.143841	-1.49851	0.134	0.462035	556.169	-0.406248	0.239399	-1.75914	0.0785536	0.225567	709.164	0.053964	0.110283	0.491675	0.622949	0.999924	499.184	-0.1391	0.13641	-1.02232	0.306628	0.50284	617.586
PRRC2A	293.866	0.93996	0.449317	2.27303	0.0230242	0.438718	347.874	0.382315	0.219225	1.82867	0.0674493	0.242451	563.677	-0.0203263	0.122233	-0.152272	0.878973	0.999278	332.258	0.298621	0.176036	1.81187	0.0700065	0.330694	352.861	0.32773	0.175521	1.9487	0.0513311	0.294203	318.594	0.293791	0.231887	1.32737	0.184385	0.391903	617.483	0.125176	0.109146	1.13878	0.254794	0.999924	526.246	-0.364044	0.127034	-2.85415	0.00431522	0.0214873	679.465
FAM120A	7127.19	0.653162	0.458225	2.27064	0.0231688	0.44055	9546.8	0.0115416	0.156561	0.0646212	0.948476	0.98331	13663.1	0.00118517	0.100705	0.0102296	0.991838	0.999501	9644.63	0.0914464	0.130192	0.692605	0.488558	0.79204	9880.76	0.0960986	0.130653	0.727915	0.466666	0.775852	7670.72	-0.457135	0.173404	-2.64738	0.00811175	0.0440255	16584	-0.120603	0.103224	-1.18027	0.237891	0.999924	12124.6	-0.474389	0.112326	-4.22471	2.3925e-05	0.000302967	15934.4
CRABP2	105.895	0.96372	0.464914	2.26983	0.0232181	0.440835	7946.01	-0.0469929	0.161163	-0.286323	0.77463	0.91021	11421.9	0.314943	0.105581	2.98609	0.00282566	0.198159	6805.4	-0.524165	0.130382	-4.02275	5.75232e-05	0.00181989	7895.09	-0.0692054	0.125911	-0.540362	0.588948	0.846758	6339.79	-0.899825	0.182876	-4.92039	8.63718e-07	2.38339e-05	112.434	-0.0476591	0.0928546	-0.505813	0.612988	0.999924	118.092	0.235793	0.266916	1.0095	0.312734	0.509825	95.421
FLAD1	1357.87	-1.04307	0.445768	-2.26869	0.0232874	0.440848	212.843	-0.18692	0.208758	-0.895242	0.370658	0.641823	317.332	-0.100394	0.120526	-0.838719	0.401627	0.999278	227.665	0.0300459	0.173253	0.160687	0.87234	0.964905	237.642	0.0101911	0.17434	-0.00424252	0.996615	0.998743	246.096	0.372224	0.243837	1.46942	0.141719	0.331204	389.812	-0.050176	0.10964	-0.453573	0.650136	0.999924	390.782	0.0994587	0.162756	0.590211	0.555049	0.725521	446.514
GTF2IRD1	383.378	0.884044	0.453013	2.26876	0.0232827	0.440848	1008.54	-0.16544	0.226575	-0.625965	0.531338	0.770975	1825.61	-0.0459548	0.113193	-0.413149	0.679498	0.999278	943.51	-0.370822	0.143228	-2.5927	0.00952258	0.096424	953.959	-0.38227	0.146833	-2.59803	0.00937608	0.115851	1027.01	0.121505	0.232212	0.60911	0.542451	0.740428	791.424	0.0113941	0.110075	0.103075	0.917904	0.999924	829.834	-0.00798384	0.126764	-0.0748569	0.940329	0.971425	911.41
TIMM10	616.275	-0.981061	0.435816	-2.26736	0.0233682	0.441728	198.102	-0.207493	0.220497	-0.962463	0.335817	0.60984	271.86	-0.149451	0.117949	-1.26308	0.20656	0.999278	207.64	-0.020502	0.182463	-0.136429	0.891482	0.97074	202.425	-0.139132	0.174099	-0.81924	0.41265	0.745748	184.74	-0.0699	0.270487	-0.401194	0.688277	0.840713	643.748	-0.111724	0.11045	-1.01665	0.309319	0.999924	446.668	-0.443484	0.143498	-3.07987	0.00207091	0.0120995	619.133
TMEM120B	215.844	-0.99141	0.444989	-2.26673	0.023407	0.441811	112.44	0.0875883	0.23847	0.299727	0.764385	0.906035	161.355	0.0171023	0.110152	0.160152	0.872761	0.999278	115.26	0.184765	0.194452	0.909138	0.363277	0.703216	112.793	0.0855894	0.184231	0.450183	0.652579	0.877378	125.865	0.504816	0.244731	2.03766	0.0415841	0.144813	325.451	0.0352581	0.108557	0.309039	0.757292	0.999924	246.121	0.147748	0.164508	0.9026	0.366738	0.565937	278.339
DDX10	740.299	-0.946274	0.418801	-2.26244	0.0236704	0.444798	688.118	-0.0740298	0.211748	-0.237758	0.812069	0.924848	887.565	-0.0161455	0.119542	-0.133821	0.893544	0.999278	705.456	0.0537497	0.170982	0.430017	0.667183	0.882866	695.81	-0.0656125	0.15681	-0.320254	0.748776	0.918214	758.931	0.517883	0.228977	2.34881	0.0188335	0.0826388	1311.24	-0.237365	0.108595	-2.18709	0.0287359	0.999924	1263.56	0.0682657	0.120853	0.574903	0.565357	0.73353	1509.81
EPGN	1862.57	0.934041	0.414695	2.26299	0.0236363	0.444798	989.408	-0.36569	0.222546	-1.67853	0.0932441	0.296725	1625.18	0.134739	0.116057	1.17539	0.23984	0.999278	1441.05	0.671597	0.140817	4.76318	1.90569e-06	9.37766e-05	1652.84	0.87981	0.148627	5.91056	3.4095e-09	6.22016e-07	770.45	-1.18437	0.311361	-4.2227	2.41395e-05	0.000415973	1111.62	-0.178749	0.109118	-1.6406	0.10088	0.999924	839.244	0.335613	0.203614	1.4731	0.140723	0.29718	1022.3
CHCHD2	8731.28	0.671029	0.459237	2.26246	0.0236691	0.444798	15548.8	-0.254339	0.145578	-1.78069	0.0749633	0.259557	23699.3	0.0310158	0.10379	0.298335	0.765447	0.999278	17059.4	0.0982635	0.130706	0.723019	0.469668	0.779201	16730.7	-0.00446393	0.125379	-0.0637755	0.949149	0.986228	14937.4	0.00431891	0.17615	-0.00488654	0.996101	0.998018	24032.9	0.0102929	0.102438	0.0982748	0.921714	0.999924	16405.6	-0.114966	0.116401	-0.992396	0.321004	0.519299	22114.6
RDH11	9247.41	-0.975495	0.435817	-2.2619	0.0237036	0.444798	4988.96	0.225372	0.155507	1.43647	0.15087	0.393264	6465.89	0.0887456	0.103421	0.858601	0.390561	0.999278	4411.74	-0.0898195	0.13265	-0.685246	0.493189	0.794198	4449.19	-0.12119	0.136582	-0.885721	0.375768	0.717842	4600.69	0.140597	0.16827	0.822948	0.410538	0.630528	7312.98	-0.170077	0.104376	-1.63221	0.102635	0.999924	6073.53	-0.137081	0.103195	-1.31527	0.188418	0.3622	7357.49
CCBE1	346.029	-0.970131	0.430751	-2.25879	0.0238967	0.445171	551.638	0.884604	0.193098	4.54689	5.44454e-06	0.000173457	416.055	-0.217569	0.121852	-1.7845	0.0743423	0.947198	487.463	0.604747	0.155003	3.86405	0.000111523	0.00310721	409.276	0.127428	0.161763	0.762264	0.445903	0.764373	335.03	-0.129293	0.258814	-0.526457	0.598571	0.780699	667.31	-0.0861295	0.110315	-0.793386	0.427553	0.999924	483.488	-0.454306	0.209808	-2.22054	0.0263823	0.0872121	838.982
KRT10	2196.44	0.917189	0.416673	2.26045	0.0237932	0.445171	7897.35	-1.45336	0.202866	-7.1619	7.95687e-13	1.35762e-10	22855.9	0.237141	0.111456	2.10938	0.0349117	0.777571	7829.4	-1.28873	0.176307	-7.51278	5.78866e-14	1.00239e-11	10362.1	-0.319351	0.171444	-2.09556	0.0361215	0.245378	26959.8	2.19076	0.201648	10.8131	2.98308e-27	2.70731e-24	2707.4	-0.282035	0.106211	-2.64785	0.00810066	0.767057	1824.82	0.0756329	0.141725	0.518958	0.60379	0.760845	2108.13
TMEM14C	1466.08	-0.913209	0.423926	-2.25903	0.0238815	0.445171	2527.88	-0.315473	0.166187	-1.90546	0.0567205	0.216236	3663.96	-0.0938923	0.112674	-0.835919	0.403201	0.999278	2637.8	-0.0823551	0.152982	-0.545471	0.585429	0.843056	2918.08	0.139384	0.140375	0.98545	0.324403	0.675315	1901.37	-0.768209	0.194061	-3.99454	6.48209e-05	0.000937092	4617.16	-0.0280936	0.108191	-0.238818	0.811247	0.999924	2616.3	-0.160942	0.148519	-1.09272	0.274516	0.467172	3442.31
AGO1	645.102	-0.957589	0.422274	-2.25948	0.0238535	0.445171	497.263	0.494502	0.204804	2.44051	0.0146667	0.0843764	575.423	-0.0651894	0.121978	-0.534486	0.593005	0.999278	478.523	0.456098	0.150472	3.07296	0.00211946	0.0324684	443.209	0.186811	0.154405	1.2596	0.207812	0.56037	509.636	0.682912	0.2223	3.10378	0.00191062	0.0148275	804	0.0610163	0.110038	0.555586	0.578494	0.999924	766.108	-0.235134	0.148076	-1.56872	0.116712	0.260484	942.995
HKDC1	77.7314	0.926293	0.465304	2.25965	0.0238428	0.445171	82.3016	-1.36159	0.285623	-5.52383	3.31687e-08	2.05861e-06	38.534	-0.065809	0.0691577	-1.06655	0.286174		127.393	0.0640558	0.207027	-0.146696	0.883372	0.968788	91.5285	-0.71288	0.192835	-4.12759	3.66588e-05	0.0019307	75.0601	-1.2281	0.327721	-3.82037	0.00013325	0.00174561	61.9357	-0.121496	0.0777918	-1.62949	0.10321	0.999924	93.0469	0.181388	0.23687	0.796143	0.425949	0.621339	136.762
ALOX12P2	20.0874	-0.777407	0.427507	-2.2545	0.0241647	0.446113	3.02315	0.0127103	0.2263	0.323638	0.746212		3.62294	0.00611759	0.0239477	-0.128596	0.897677		4.73776	0.161491	0.142007	1.26907	0.204418		3.23587	0.0156872	0.0967483	0.408814	0.682676		6.71066	0.125765	0.347753	0.899361	0.36846	0.594079	15.4976	-0.0141479	0.044235	-0.6509	0.515111	0.999924	30.8434	0.34715	0.275287	1.26683	0.205215	0.382076	24.7868
SNTA1	130.538	1.02016	0.452791	2.25644	0.0240431	0.446113	57.3025	-0.253613	0.273373	-1.01843	0.308475	0.583943	95.2075	0.0197623	0.0968423	0.195034	0.845367		62.9175	0.0421743	0.213247	0.146152	0.883801	0.968788	59.0618	-0.105865	0.194767	-0.57571	0.564811	0.833445	77.4303	0.30528	0.292417	0.911367	0.362102	0.588534	105.035	0.0637666	0.0915552	0.694579	0.487319	0.999924	76.5719	0.395788	0.224136	1.6964	0.0898097	0.216693	78.1769
ARHGAP32	234.937	0.980237	0.441801	2.25589	0.0240775	0.446113	750.326	0.146814	0.175137	0.889827	0.373559	0.644647	848.917	0.202823	0.119974	1.69328	0.0904019	0.999278	674.488	-0.130907	0.153797	-0.802147	0.422468	0.751347	731.248	0.0452786	0.143391	0.362896	0.716683	0.904015	826.183	0.57146	0.174982	3.2938	0.000988435	0.00891119	367.867	0.155154	0.109189	1.43634	0.150904	0.999924	628.487	0.805703	0.178159	4.65211	3.28551e-06	5.49744e-05	583.716
XRCC1	282.732	-0.993106	0.438904	-2.25409	0.0241902	0.446113	218.562	-1.03676	0.210662	-4.88693	1.02423e-06	4.25081e-05	300.522	0.00207805	0.120097	0.0189552	0.984877	0.999278	273.101	-0.0885643	0.177182	-0.488926	0.624894	0.862951	292.338	0.0336245	0.165846	0.211548	0.83246	0.94749	253.532	-0.411858	0.22673	-1.82426	0.0681133	0.204165	279.098	-0.10365	0.107068	-0.971127	0.331485	0.999924	199.225	-0.09556	0.187826	-0.500165	0.616959	0.770377	273.293
SOX13	64.4379	0.950182	0.465329	2.25615	0.0240611	0.446113	108.833	0.288976	0.233556	1.20477	0.228293	0.498318	139.98	-0.0689891	0.102418	-0.757216	0.44892	0.999278	96.423	0.00712663	0.203194	-0.0676983	0.946026	0.984829	103.166	0.121399	0.185979	0.614494	0.538889	0.818697	80.6029	-0.468044	0.29196	-1.70899	0.0874535	0.241625	81.3518	0.0288547	0.0855404	0.342557	0.731932	0.999924	76.9875	0.00348339	0.240536	-0.155577	0.876367	0.939175	82.7253
COL9A2	174.735	-1.00609	0.445157	-2.25414	0.0241873	0.446113	31.2649	0.0043882	0.305846	0.163823	0.869871	0.949684	62.3693	-0.126525	0.085459	-1.50765	0.131644		37.8875	0.252097	0.215193	1.27998	0.200552	0.549919	26.619	-0.16175	0.175283	-0.929655	0.35255	0.699785	21.7044	-0.138764	0.381946	-0.455299	0.648894	0.816227	135.325	-0.0804695	0.0966162	-0.861326	0.389059	0.999924	55.0808	-0.720211	0.274524	-2.59619	0.00942641	0.0396348	83.1275
NDST1	4858.15	0.973038	0.430643	2.25488	0.0241408	0.446113	3134.27	-0.351414	0.168409	-2.1889	0.0286041	0.135863	4420.66	0.282416	0.104635	2.69932	0.00694815	0.336985	3195.57	-0.145352	0.141489	-1.05843	0.28986	0.645774	3586.99	0.124255	0.128798	0.92506	0.354935	0.701925	3181.46	-0.102058	0.187898	-0.566075	0.571343	0.762644	2491.39	0.192543	0.106821	1.81084	0.0701659	0.999924	2227.97	0.138047	0.107056	1.2841	0.199109	0.374883	2597.2
MCM7	1171.47	-0.954543	0.42567	-2.25319	0.0242472	0.446524	381.231	-0.0912533	0.241688	-0.158884	0.873761	0.951526	682.371	-0.269144	0.121313	-2.21885	0.0264971	0.687534	452.633	0.374359	0.168887	2.35106	0.01872	0.149589	376.409	-0.157561	0.168577	-0.773974	0.438946	0.759485	361.451	0.360309	0.235485	1.63353	0.102358	0.267411	1841.46	-0.0390651	0.108717	-0.350724	0.725795	0.999924	1224.03	-1.02068	0.159875	-6.34509	2.22298e-10	1.05405e-08	1843.34
ACTR10	1957	0.862019	0.448409	2.25007	0.0244446	0.448232	2771.35	0.156634	0.158119	0.932871	0.350886	0.623708	3578.47	-0.156041	0.106987	-1.45884	0.144609	0.999278	2651.77	0.141117	0.138815	0.995847	0.319324	0.668016	2300.22	-0.367368	0.129089	-2.86244	0.00420396	0.0708007	2025.72	-0.681933	0.234181	-3.11693	0.00182745	0.0143112	3758.71	0.0332674	0.105082	0.318475	0.750124	0.999924	2452.73	-0.300401	0.132611	-2.2638	0.0235862	0.0800028	3521.94
CDC42	2725.25	0.817231	0.447682	2.25047	0.0244194	0.448232	5151.7	-0.0814525	0.164603	-0.488931	0.62489	0.831561	7003.81	0.0412855	0.102714	0.401427	0.688106	0.999278	5026.27	-0.111668	0.128752	-0.875617	0.381238	0.719111	5166.51	-0.0906274	0.125972	-0.72134	0.4707	0.77852	4467.2	-0.245597	0.167519	-1.46173	0.143814	0.334951	6574.77	0.0561212	0.103619	0.54197	0.587839	0.999924	5115.08	0.0687783	0.0857709	0.798162	0.424777	0.620051	6102.51
ANAPC16	1510.31	-0.982519	0.436402	-2.25027	0.0244315	0.448232	1336.31	0.00262187	0.166918	0.0191825	0.984695	0.995483	1341.18	-0.138429	0.115641	-1.19766	0.231047	0.999278	1260.3	-0.121063	0.139857	-0.862562	0.388378	0.725452	1218.92	-0.291437	0.141302	-2.05026	0.0403389	0.259211	1114.13	-0.449537	0.187143	-2.4005	0.0163727	0.074461	1191.29	-0.120105	0.109344	-1.09248	0.274624	0.999924	1114.16	0.265753	0.107751	2.47067	0.0134861	0.0520392	1191.46
ZNFX1	3680.96	-0.985365	0.42829	-2.24846	0.0245466	0.448286	1106.03	0.148651	0.1678	0.831185	0.405869	0.673568	1350.85	0.215908	0.117591	1.82452	0.0680735	0.93979	1033.95	0.0563949	0.163383	0.335791	0.737029	0.912246	1173.34	0.249714	0.155916	1.56099	0.118526	0.43659	1077.6	0.195334	0.202391	0.842831	0.399323	0.620927	1323.76	-0.187758	0.109585	-1.71327	0.0866634	0.999924	1293.93	0.605947	0.12442	4.85518	1.2028e-06	2.31277e-05	1311.01
JUNB	823.944	0.899062	0.432711	2.24462	0.0247923	0.448286	3343.55	0.269933	0.241512	1.13735	0.255391	0.530043	6791.48	0.275353	0.103505	2.66743	0.00764337	0.361592	2557.45	-0.50009	0.144964	-3.49775	0.000469197	0.0100291	2929.08	-0.115257	0.139205	-0.874674	0.381751	0.722608	3192.05	0.234632	0.223674	1.06384	0.287401	0.514834	1470.1	0.0666441	0.108218	0.619949	0.535291	0.999924	2102.65	0.57865	0.156158	3.75259	0.000175016	0.00162879	1887.78
CDH3	8995.37	0.875268	0.440527	2.24702	0.0246387	0.448286	11380.1	-0.221929	0.188595	-1.17723	0.239102	0.510418	14017.9	-0.0752585	0.102212	-0.737725	0.460682	0.999278	12934.6	0.241699	0.137519	1.79702	0.0723323	0.335881	12859.5	0.154874	0.134244	1.17829	0.238681	0.591746	8322.46	-1.31049	0.197957	-6.61312	3.76309e-11	2.92733e-09	18660.1	0.142751	0.102408	1.39519	0.162958	0.999924	13775.6	0.0552948	0.144745	0.381567	0.702783	0.82911	16097.9
PDIA3	2893.83	0.937158	0.436671	2.24782	0.024588	0.448286	4619.7	0.124738	0.238908	0.833598	0.404507	0.672325	4789.15	0.0350449	0.104396	0.336952	0.736153	0.999278	4891.18	0.32551	0.179755	2.1554	0.0311302	0.204672	4576.14	0.027095	0.194623	0.479445	0.631622	0.869573	3917.03	-0.178396	0.272678	-0.390118	0.696449	0.845888	5837.4	0.144598	0.107216	1.38489	0.166086	0.999924	6301.4	0.0743696	0.0810568	0.918129	0.358551	0.558452	7739.31
ENSG00000286177.1	32.5321	-0.900565	0.445957	-2.24894	0.0245166	0.448286	22.2812	0.204566	0.304948	0.742958	0.457507	0.713878	27.729	-0.0191011	0.0622071	-0.296979	0.766483		16.1325	-0.220287	0.200181	-1.03926	0.298686	0.652928	21.6219	0.0699148	0.177198	0.451338	0.651746	0.876956	12.6364	-0.99807	0.382698	-2.48155	0.0130811	0.0629807	9.65646	-0.00603274	0.0373073	-0.132269	0.894772		4.15449	-0.0804713	0.208816	-0.538092	0.590514		6.59972
ENSG00000275764.1	212.293	-0.970144	0.443495	-2.24471	0.0247868	0.448286	353.914	0.259043	0.187049	1.37489	0.169165	0.419939	466.105	0.0625528	0.122214	0.510467	0.609725	0.999278	306.052	-0.0882571	0.172402	-0.507284	0.611956	0.857039	298.91	-0.240121	0.162477	-1.48721	0.136959	0.466952	292.071	0.0387876	0.221534	0.179488	0.857554	0.934496	560.781	0.0148615	0.110299	0.15631	0.875788	0.999924	373.181	0.135393	0.135935	1.02571	0.30503	0.501077	433.036
ANAPC15	678.693	0.937652	0.420434	2.24426	0.0248159	0.448286	235.497	0.435906	0.205804	2.14396	0.0320357	0.146968	233.923	0.0349205	0.116488	0.311828	0.755171	0.999278	202.474	0.0666111	0.179371	0.402102	0.687609	0.892398	186.802	-0.205688	0.1755	-1.14919	0.250479	0.60368	211.965	0.208363	0.240924	0.883758	0.376827	0.601744	466.253	0.0864909	0.107906	0.88332	0.377063	0.999924	407.541	0.18636	0.148077	1.25878	0.208111	0.385959	482.552
ENSG00000250041.3	16.9068	-0.789707	0.418276	-2.24449	0.024801	0.448286	22.7478	-0.497519	0.304978	-1.69332	0.0903943	0.290772	34.7132	-0.0557016	0.0685774	-0.820023	0.412203		21.1001	-0.405485	0.203289	-2.31611	0.0205524	0.158131	22.2971	-0.320582	0.179482	-2.12364	0.0336999	0.237324	25.1776	0.0309011	0.377763	0.00266605	0.997873	0.999096	19.4309	0.00710471	0.0506734	0.119627	0.904779	0.999924	17.7637	0.166081	0.276984	0.425841	0.670224	0.80869	11.6594
S1PR1	130.822	-1.03691	0.455506	-2.24694	0.0246436	0.448286	96.0136	-0.0683841	0.262143	-0.257318	0.796933	0.919028	96.1563	-0.179243	0.0946409	-1.94426	0.0518644		100.718	0.0668937	0.211088	0.250843	0.801935	0.939892	99.1569	0.0195958	0.19418	0.13077	0.895957	0.971078	77.6063	-0.0997418	0.28211	-0.476691	0.633582	0.806279	530.261	-0.0261615	0.110403	-0.243444	0.807661	0.999924	283.487	-0.954893	0.191179	-5.10075	3.38305e-07	7.5843e-06	484.055
TPCN1	148.362	0.957262	0.458134	2.24545	0.0247391	0.448286	218.676	-0.0200851	0.22712	-0.0777941	0.937992	0.978644	256.938	0.106522	0.118451	0.901576	0.367282	0.999278	203.582	-0.140614	0.181104	-0.721877	0.47037	0.779581	199.514	-0.269306	0.178231	-1.5156	0.12962	0.455324	228.893	0.0823344	0.25136	0.330097	0.741327	0.872061	208.659	-0.00617365	0.104179	-0.0588213	0.953094	0.999924	199.973	0.132021	0.184336	0.709771	0.477846	0.666044	236.56
CAMK2N1	9365.32	-0.94845	0.424233	-2.2382	0.0252079	0.450031	8661.21	1.05223	0.163552	6.47911	9.22677e-11	1.05736e-08	11419.7	0.0343352	0.102122	0.333979	0.738396	0.999278	5566	-0.0242871	0.154788	-0.0698819	0.944288	0.984579	6475.82	0.29017	0.133331	2.24027	0.0250732	0.202363	7147.46	0.550335	0.197735	2.86779	0.00413345	0.0267105	11423.3	0.0271385	0.10335	0.25816	0.796283	0.999924	8747.98	0.0781807	0.172439	0.486855	0.626361	0.776947	8966.15
LCE3E	545.134	0.939169	0.424872	2.23957	0.0251186	0.450031	1262.24	0.898897	0.303747	3.28905	0.00100526	0.0117034	6776.5	-0.220095	0.114059	-2.03317	0.0420355	0.818566	332.872	-2.28957	0.202573	-11.9171	9.63621e-33	1.01403e-29	345.133	-1.89671	0.180577	-10.6105	2.66422e-26	5.25249e-23	1147.03	0.860832	0.38235	2.20258	0.0276244	0.108583	141.242	-0.200728	0.0931768	-2.17653	0.0295156	0.999924	1512.03	0.357074	0.216983	2.54578	0.0109033	0.0441967	481.003
ZBTB18	412.747	0.961133	0.438699	2.24133	0.0250045	0.450031	297.242	0.178295	0.188843	0.906133	0.364865	0.636511	554.22	-0.0645584	0.122224	-0.518802	0.603899	0.999278	303.175	0.2311	0.167066	1.31485	0.188559	0.534167	291.57	0.100076	0.159938	0.574549	0.565597	0.834158	366.784	0.892416	0.197579	4.46609	7.96607e-06	0.000161349	394.841	0.032482	0.108196	0.231556	0.816883	0.999924	352.008	0.2286	0.195507	1.18414	0.236359	0.422233	388.879
FOXL2	112.947	1.01418	0.454069	2.24084	0.0250363	0.450031	30.0916	0.61898	0.303193	2.03154	0.0422002	0.179184	74.0746	0.0640506	0.0904915	0.706543	0.479851		24.3731	0.381612	0.206752	1.94037	0.052335	0.279447	34.9354	0.624263	0.188951	3.26857	0.00108093	0.0275462	24.0572	1.04976	0.373335	2.80337	0.00505715	0.0309102	92.9151	0.131288	0.0876596	1.47132	0.141206	0.999924	86.2741	0.267207	0.233505	0.928755	0.353016	0.552954	84.4047
PSAT1	2596.72	0.809065	0.440177	2.23826	0.0252044	0.450031	666.06	-1.05485	0.195881	-5.55787	2.73086e-08	1.72572e-06	1638.9	-0.416156	0.119022	-3.5318	0.000412738	0.0450927	815.724	-0.105792	0.158721	-0.738461	0.460234	0.77364	703.9	-0.667945	0.150573	-4.48528	7.28169e-06	0.000515367	701.384	-0.17787	0.298513	-0.960851	0.336627	0.563494	3491.67	-0.401728	0.105398	-3.82865	0.00012885	0.0581961	1686.2	-0.766327	0.140775	-5.40449	6.49939e-08	1.75108e-06	2032.01
NT5C2	1166.1	0.933926	0.424602	2.23995	0.025094	0.450031	1632.16	0.258069	0.155613	1.65775	0.0973672	0.303755	2630.9	0.118575	0.108898	1.08838	0.276428	0.999278	1403.38	-0.171727	0.147845	-1.1737	0.240515	0.596403	1409.49	-0.216115	0.131165	-1.6544	0.0980453	0.399084	1686.13	0.539745	0.223015	2.41268	0.0158355	0.0727575	1461.59	0.0163376	0.108111	0.150596	0.880294	0.999924	1318.35	0.210218	0.108722	1.90596	0.0566553	0.154507	1439.71
AKIP1	789.905	0.937658	0.432418	2.2403	0.0250715	0.450031	501.048	-0.466611	0.175477	-2.69016	0.0071417	0.0495109	768.365	0.0226465	0.120552	0.188484	0.850498	0.999278	617.771	0.222436	0.162164	1.34197	0.179604	0.522541	583.245	-6.95864e-05	0.16555	-0.0289539	0.976901	0.992965	479.171	-0.497553	0.253697	-2.14476	0.0319717	0.120809	1157.46	0.0943377	0.109245	0.862469	0.388429	0.999924	725.888	-0.199873	0.151099	-1.31145	0.189706	0.363745	924.274
TP53I13	106.224	0.906743	0.465107	2.23872	0.0251744	0.450031	190.447	-0.240551	0.260787	-0.831238	0.405839	0.673568	244.384	0.138268	0.115315	1.24175	0.214328	0.999278	187.207	-0.184912	0.200866	-0.850141	0.395246	0.730178	208.198	0.0199082	0.180548	0.171982	0.863452	0.958836	180.429	-0.565562	0.252718	-2.20478	0.0274693	0.108182	242.034	0.164829	0.104974	1.59119	0.111567	0.999924	218.989	0.263345	0.200891	1.3417	0.179693	0.351375	253.265
INPP5A	1009.79	-0.963126	0.425149	-2.23703	0.0252842	0.450143	266.02	-0.00301401	0.209714	-0.0689023	0.945067	0.98223	432.215	0.0219886	0.122133	0.179034	0.857911	0.999278	270.687	0.072875	0.173479	0.388907	0.697345	0.895406	252.526	-0.140281	0.168926	-0.876566	0.380722	0.721801	326.742	0.884893	0.210532	4.16748	3.07985e-05	0.000506161	607.846	-0.0188729	0.11045	-0.165581	0.868486	0.999924	497.795	0.263456	0.152264	1.7235	0.0847978	0.208094	593.957
SRC	1198.85	0.923835	0.415879	2.23711	0.0252793	0.450143	599.281	0.00366502	0.183169	0.0631246	0.949667	0.983758	988.429	0.0207972	0.119637	0.185824	0.852583	0.999278	678.662	0.396989	0.14771	2.71725	0.00658265	0.0740548	628.018	0.112569	0.149012	0.782116	0.434146	0.757726	543.648	-0.284971	0.187689	-1.49948	0.133749	0.319271	950.95	0.203729	0.110415	1.89792	0.057706	0.999924	864.228	-0.273349	0.112262	-2.44364	0.01454	0.0551682	1157.54
POLB	302.021	0.905226	0.453033	2.2348	0.0254305	0.452122	522.081	0.330445	0.182009	1.78266	0.0746417	0.258794	674.516	-0.0302243	0.121631	-0.251115	0.801725	0.999278	446.048	-0.0419321	0.160368	-0.280207	0.779318	0.931981	446.074	-0.111379	0.154369	-0.744451	0.456604	0.770661	571.431	0.480228	0.224978	2.05946	0.0394501	0.139943	701.548	0.158777	0.110392	1.44934	0.147242	0.999924	679.617	0.301717	0.124838	2.41164	0.0158808	0.0592193	741.678
SLC35F3	119.351	0.607374	0.463054	2.23365	0.0255063	0.452843	114.694	-0.336076	0.245366	-1.4256	0.153985	0.398146	136.346	-0.0487185	0.106593	-0.454558	0.649427	0.999278	121.248	-0.142745	0.196124	-0.839341	0.401278	0.735994	113.69	-0.346572	0.190126	-2.07708	0.037794	0.250036	86.7441	-0.953325	0.308223	-3.0457	0.00232137	0.0171825	267.322	0.106467	0.105646	1.03834	0.299112	0.999924	101.735	-0.298574	0.200402	-1.58119	0.113835	0.256158	138.533
TSNAX	1281.36	-0.954872	0.432792	-2.23174	0.0256321	0.453094	750.656	-0.0431249	0.168733	-0.295419	0.767674	0.90687	946.968	-0.0488792	0.120192	-0.399178	0.689762	0.999278	784.715	0.173434	0.144083	1.18071	0.237718	0.592347	756.848	0.0124721	0.142392	0.0763293	0.939157	0.984228	726.601	0.109714	0.230831	0.355923	0.721898	0.861364	1273.61	-0.154023	0.108689	-1.41626	0.156699	0.999924	1161.56	0.434656	0.116446	3.72883	0.000192369	0.00176786	1260.6
ENSG00000289234.1	65.2795	-1.01395	0.464297	-2.23116	0.0256703	0.453094	23.5787	-0.251261	0.304742	-1.07672	0.281606	0.557294	28.8483	-0.0361202	0.0608761	-0.617153	0.537134		28.4369	0.125456	0.214248	0.498258	0.618302	0.859765	26.9177	0.0333367	0.187776	0.104149	0.917051	0.97654	26.4191	0.280882	0.370557	0.41557	0.677724	0.833554	120.4	-0.0382197	0.0935032	-0.366624	0.7139	0.999924	77.5675	-0.208843	0.225773	-0.853068	0.393622	0.591359	109.347
ZYX	432.249	0.915781	0.440943	2.23039	0.0257217	0.453094	587.277	0.188652	0.195385	1.0448	0.296117	0.571024	838.008	0.00216401	0.120604	0.0225099	0.982041	0.999278	533.28	-0.0415606	0.165286	-0.154367	0.87732	0.966246	550.133	-0.0267857	0.166628	-0.0708701	0.943501	0.985222	445.212	-0.521076	0.220867	-2.28163	0.022511	0.0935046	1025.29	0.119722	0.110256	1.09703	0.272628	0.999924	847.403	-0.387334	0.119014	-3.27502	0.00105655	0.00702906	1073.72
AGAP3	27829.9	-1.08247	0.452987	-2.23173	0.0256329	0.453094	1848.53	0.266539	0.167248	1.594	0.110936	0.328423	2852.42	-0.0127383	0.108271	-0.118781	0.905448	0.999278	1662.07	0.00290529	0.138778	0.0125879	0.989957	0.995957	1614.23	-0.163915	0.135328	-1.22587	0.220246	0.574462	1779.6	0.207881	0.188955	1.08233	0.279107	0.506236	2619.1	-0.069522	0.107337	-0.661542	0.508265	0.999924	2129.22	0.0636273	0.10528	0.581725	0.560752	0.729727	2484.03
PPFIBP2	72.517	1.02905	0.462822	2.22979	0.0257612	0.453094	171.972	-0.465635	0.211464	-2.14388	0.0320427	0.146968	226.283	0.108883	0.116817	0.932751	0.350949	0.999278	162.597	-0.539361	0.185697	-2.83674	0.00455773	0.0573452	173.076	-0.392322	0.173974	-2.18934	0.0285719	0.215825	184.71	-0.0318542	0.22681	-0.0902309	0.928104	0.969524	55.5881	0.059638	0.0750435	0.896641	0.369911	0.999924	74.0167	0.354655	0.252295	1.77304	0.0762221	0.192004	65.5065
SLC29A2	277.359	0.958688	0.435132	2.23035	0.0257243	0.453094	60.4375	0.0473488	0.299604	-0.238099	0.811805	0.924798	106.76	-0.0860771	0.100172	-0.846475	0.397288	0.999278	76.0158	0.549077	0.211578	2.61437	0.00893914	0.09157	75.0629	0.367283	0.195175	1.7605	0.0783224	0.362339	46.1913	-0.699764	0.366011	-2.2273	0.025927	0.103579	98.8715	0.160787	0.0892996	1.79754	0.0722497	0.999924	58.542	-1.4885	0.268185	-5.3049	1.12735e-07	2.86091e-06	94.4172
MCM5	1600.74	-1.02342	0.446577	-2.2297	0.0257672	0.453094	103.084	-0.196235	0.255742	-0.761614	0.44629	0.703788	140.764	-0.0814189	0.107065	-0.757367	0.44883	0.999278	122.593	0.235203	0.195121	1.16575	0.243717	0.600189	102.963	-0.17266	0.191447	-0.905754	0.365066	0.709714	90.7069	-0.366696	0.300859	-1.39558	0.162841	0.360945	548.467	-0.0118863	0.109987	-0.0936112	0.925418	0.999924	334.128	-1.14789	0.179187	-6.36287	1.98016e-10	9.51873e-09	551.616
S100A8	546.596	0.940148	0.422967	2.2277	0.0259005	0.454815	9485.19	-1.38899	0.237767	-5.89765	3.68715e-09	2.85959e-07	6117.54	0.215911	0.106229	2.04648	0.0407092	0.809428	10484.4	-0.725899	0.156986	-4.51658	6.28457e-06	0.000264532	10762.5	-0.811831	0.140832	-5.65842	1.52773e-08	2.33153e-06	14885.9	0.593374	0.271609	2.36312	0.0181219	0.0802709	388.814	-0.524756	0.109008	-4.85638	1.19549e-06	0.00157351	5672.52	0.26333	0.240247	3.32352	0.000888892	0.00614076	3071.73
LYPLA1	2996.79	0.602048	0.458779	2.2254	0.0260541	0.455645	5211.52	0.554965	0.172905	3.23868	0.00120084	0.0134501	7581.3	-0.145225	0.10895	-1.34396	0.17896	0.999278	4158.7	-0.0199964	0.154635	-0.080353	0.935957	0.983401	4514.91	0.144306	0.150294	1.00952	0.312725	0.664857	3529.66	-0.194569	0.223294	-0.843337	0.39904	0.620712	8747.63	0.145423	0.107609	1.36518	0.172195	0.999924	5519.38	-0.665597	0.136671	-4.86627	1.13723e-06	2.20079e-05	7300.38
LAMP2	2102.6	0.897214	0.426766	2.22608	0.0260091	0.455645	5427.61	0.186161	0.147277	1.26975	0.204173	0.468372	7965.67	0.0828521	0.10195	0.812112	0.416728	0.999278	5170.96	0.103749	0.124503	0.842598	0.399453	0.734211	4850.14	-0.167019	0.123642	-1.34012	0.180206	0.524838	4733.33	0.0458982	0.166152	0.286952	0.774149	0.891017	4675.6	0.049358	0.106586	0.451119	0.651904	0.999924	4473.27	0.409535	0.10946	3.81536	0.000135983	0.00132149	4764.81
GTF2E1	560.049	0.941744	0.437323	2.22567	0.0260366	0.455645	430.179	0.289826	0.192921	1.43828	0.150355	0.392834	612.022	0.0670706	0.121767	0.550729	0.58182	0.999278	392.257	0.11876	0.160136	0.711265	0.47692	0.784303	492.612	0.530455	0.156696	3.32792	0.000874981	0.0236966	426.433	0.348142	0.214541	1.55653	0.119583	0.296058	599.643	-0.2008	0.110446	-1.82612	0.0678319	0.999924	701.678	0.105665	0.174492	0.603335	0.546286	0.718798	816.032
PAQR8	264.746	-0.988114	0.441107	-2.22364	0.0261729	0.457102	61.0302	-0.185308	0.264829	-0.735216	0.462208	0.717529	171.957	0.0251143	0.111945	0.224511	0.82236	0.999278	77.9737	0.377623	0.209446	1.74461	0.081052	0.356793	76.5788	0.271055	0.192295	1.36958	0.170816	0.51264	46.8275	-1.00526	0.333345	-3.08459	0.00203833	0.0155309	193.115	-0.053347	0.103067	-0.520166	0.602948	0.999924	77.6186	-0.795773	0.237813	-3.33602	0.000849864	0.00593954	123.28
PID1	92.6254	-1.07676	0.464945	-2.22252	0.0262482	0.457795	151.019	-1.13163	0.26142	-4.31411	1.6025e-05	0.000424277	321.742	-0.0973334	0.119624	-0.829614	0.406757	0.999278	195.518	-0.126169	0.183025	-0.681187	0.495753	0.795165	203.866	-0.0900126	0.173189	-0.549676	0.582542	0.84369	168.961	-0.270472	0.266674	-1.00445	0.31516	0.542869	322.422	-0.135792	0.107722	-1.23545	0.216663	0.999924	165.421	-0.354313	0.193792	-1.76659	0.0772964	0.194186	236.861
ATP6V0E1	1658.24	0.853448	0.444393	2.22029	0.026399	0.4598	3910.37	0.104905	0.171622	0.626995	0.530662	0.770359	6040.19	0.17167	0.103086	1.66713	0.0954893	0.999278	3274.64	-0.413609	0.140745	-2.93625	0.00332211	0.0452204	3503.39	-0.252941	0.143762	-1.76108	0.0782248	0.362333	4695.9	0.610776	0.211653	2.87973	0.00398015	0.0260079	3805.78	-0.0106813	0.105502	-0.103682	0.917422	0.999924	3769.28	0.38999	0.181265	2.18098	0.0291847	0.0939902	3861.12
ILF3-DT	151.514	-1.00318	0.449526	-2.21966	0.0264422	0.459929	68.3921	-0.0824377	0.261505	-0.305193	0.760219	0.904465	100.634	0.0959007	0.0983509	0.960554	0.336776		68.8883	-0.0564131	0.2132	-0.312034	0.755014	0.919143	73.2447	0.0412915	0.193243	0.202218	0.839746	0.950093	174.12	1.77331	0.257667	6.80573	1.0054e-11	9.02433e-10	149.595	-0.117694	0.0984335	-1.21443	0.224583	0.999924	229.653	0.90091	0.168193	5.34969	8.81062e-08	2.29015e-06	191.785
ENSG00000213315.5	65.9953	0.862793	0.464252	2.21474	0.026778	0.460696	159.025	-0.0806838	0.216444	-0.317068	0.751192	0.900141	178.803	0.279823	0.112703	2.5055	0.0122277	0.46315	148.448	-0.197799	0.192494	-0.972209	0.330947	0.678763	172.063	0.146885	0.180741	0.919934	0.357607	0.704101	159.949	-0.189094	0.254079	-0.706726	0.479737	0.69097	88.5832	-0.150142	0.0860756	-1.71649	0.0860724	0.999924	126.232	0.296906	0.186158	1.56803	0.116873	0.260688	134.935
ZNF542P	158.141	-0.97796	0.447342	-2.21406	0.0268248	0.460696	451.804	0.413755	0.203395	2.03262	0.0420907	0.178944	585.897	0.207749	0.121961	1.70443	0.0883006	0.999278	357.18	-0.19564	0.160809	-1.20361	0.22874	0.58282	383.729	-0.0434213	0.155149	-0.265431	0.790678	0.932115	492.12	0.789082	0.262173	2.96213	0.00305518	0.0210828	464.459	0.265454	0.109885	2.40526	0.0161608	0.990039	518.676	-0.198099	0.117715	-1.69014	0.0910021	0.218831	617.68
CLASRP	107.913	0.992057	0.458091	2.21209	0.0269606	0.460696	73.9897	-0.237093	0.25246	-0.908995	0.363353	0.634699	135.285	-0.14829	0.106134	-1.39343	0.16349	0.999278	73.7215	-0.158291	0.208089	-0.73215	0.464077	0.775809	80.353	-0.0363708	0.191804	-0.233375	0.81547	0.941468	80.2414	0.147765	0.282819	0.520185	0.602934	0.783637	111.043	0.0349573	0.0898878	0.344474	0.73049	0.999924	151.611	-0.0499262	0.200556	-0.450016	0.652699	0.795545	154.716
NFKBIB	467.476	-0.988009	0.440902	-2.21285	0.0269082	0.460696	166.519	0.238824	0.222231	1.0824	0.279076	0.555496	310.115	0.0524681	0.119988	0.453238	0.650377	0.999278	141.007	-0.168277	0.189552	-0.881584	0.378002	0.716114	135.445	-0.329484	0.183518	-1.80774	0.0706475	0.345085	179.853	0.506177	0.246124	2.05513	0.0398663	0.140812	275.578	-0.0291897	0.104589	-0.324302	0.745709	0.999924	251.851	-0.128631	0.173226	-0.759312	0.447666	0.640999	286.839
KPNA2	2786.72	-0.904864	0.411417	-2.21215	0.0269566	0.460696	1992.06	-0.403418	0.204741	-1.93725	0.0527152	0.207274	3693.78	-0.128007	0.111055	-1.14912	0.250507	0.999278	2330.1	0.101706	0.152955	0.663116	0.507256	0.800931	1941.41	-0.512643	0.150629	-3.38262	0.000717982	0.0205597	1801.43	-0.0964459	0.214821	-0.493079	0.621957	0.797582	7596.84	-0.12824	0.103935	-1.22652	0.220002	0.999924	4042.48	-0.695947	0.152553	-4.53772	5.68668e-06	8.89596e-05	6318.59
CIAO2B	456.796	0.658098	0.462879	2.21285	0.0269078	0.460696	1644	0.142143	0.155011	0.897854	0.369263	0.64029	2168.31	0.0799766	0.111718	0.71418	0.475116	0.999278	1378.91	-0.359017	0.14048	-2.57562	0.0100062	0.0994799	1503.36	-0.149017	0.132266	-1.15112	0.249684	0.602995	1348.81	-0.351439	0.180328	-1.95003	0.0511722	0.166944	1182.76	0.000534639	0.108884	0.00250713	0.998	0.999924	966.66	-0.0474177	0.141825	-0.332474	0.739532	0.85234	1186.77
NTM	255.827	-0.956153	0.440621	-2.21517	0.0267481	0.460696	401.178	-0.731958	0.260051	-2.53834	0.0111379	0.0684406	625.704	-0.281249	0.12171	-2.32073	0.0203013	0.615025	652.234	0.613657	0.189716	3.50372	0.000458805	0.00983771	471.692	-0.157093	0.184275	-0.588677	0.556078	0.82731	330.074	-0.848388	0.248633	-3.19398	0.00140326	0.0117257	1339.76	0.191363	0.108688	1.78492	0.074274	0.999924	953.96	-0.779255	0.150079	-5.20882	1.90048e-07	4.51004e-06	1377.95
LINC01605	18.5151	-0.889823	0.43545	-2.21704	0.0266206	0.460696	21.1628	0.606262	0.306356	1.69581	0.0899223	0.289911	8.96245	0.0296483	0.0382728	0.771349	0.4405		11.1976	0.178746	0.18202	0.98405	0.325091	0.672988	13.7657	0.264064	0.162569	1.51181	0.130581	0.456021	9.91226	-0.456371	0.3792	-1.49356	0.135292	0.321566	18.0371	0.0047936	0.0473151	0.0903466	0.928012	0.999924	11.9423	-0.377217	0.265644	-1.1827	0.236929	0.422728	19.2906
SOCS2-AS1	18.4147	-0.891126	0.429396	-2.21308	0.0268919	0.460696	3.55374	-0.140159	0.228816	-0.747814	0.454572		7.46424	0.0197158	0.0344266	0.371194	0.710493		3.69812	-0.0536037	0.120261	-0.601424	0.547558		4.73666	0.0168072	0.115477	0.193941	0.846222		2.97978	-0.258943	0.301037	-0.858473	0.390632		12.9964	0.0087483	0.0416444	-0.00810042	0.993537		6.35607	0.11039	0.240303	0.382857	0.701826	0.828296	9.50871
CUTA	2227.84	-0.981285	0.441659	-2.21169	0.026988	0.460696	1389.12	-0.0929353	0.181464	-0.465938	0.64126	0.839416	2192.2	0.0121584	0.110664	0.109407	0.912879	0.999278	1433.33	0.038174	0.137747	0.313573	0.753845	0.91839	1327.25	-0.236799	0.137163	-1.67756	0.093433	0.388846	1824.5	0.797375	0.181806	4.40334	1.06595e-05	0.000207056	1812.85	0.113426	0.107402	1.06486	0.286939	0.999924	1568.14	0.394506	0.105334	3.72025	0.000199025	0.00182122	1694.2
TUBB2A	665.812	0.926887	0.432194	2.21785	0.0265648	0.460696	2271.18	-0.414428	0.17698	-2.31908	0.0203904	0.106213	4237.84	0.387261	0.105158	3.68405	0.00022956	0.0287405	1945.67	-0.967791	0.153814	-6.29771	3.02075e-10	3.16122e-08	2133.39	-0.656898	0.136372	-4.81038	1.50644e-06	0.000133102	2967.5	0.475529	0.238457	1.97855	0.047867	0.160401	995.151	0.020188	0.110072	0.177127	0.859408	0.999924	922.088	0.215423	0.170216	1.39092	0.16425	0.330617	986.098
HERC3	416.606	0.943431	0.429369	2.21423	0.0268129	0.460696	1080.58	0.283016	0.229698	1.41328	0.157575	0.40313	1114.4	0.186969	0.119994	1.58221	0.113601	0.999278	977.491	0.0490075	0.161002	0.355293	0.72237	0.905922	926.225	-0.166957	0.16291	-0.96117	0.336467	0.686323	805.045	-0.854053	0.22896	-3.68315	0.00023037	0.00276512	603.867	0.149542	0.11045	1.36398	0.172574	0.999924	425.093	0.0159121	0.1766	0.0134715	0.989252	0.994421	564.496
TXNIP	5178.5	0.910595	0.411554	2.2118	0.0269802	0.460696	3765	0.506007	0.291851	1.26314	0.206539	0.471705	5623.46	0.755969	0.105032	7.19371	6.3052e-13	1.30883e-09	2681.29	0.15299	0.208529	0.460934	0.644846	0.873011	5090.54	0.885304	0.192609	4.71468	2.42097e-06	0.00020321	4584	0.941932	0.382222	2.05908	0.0394861	0.139957	3976.44	0.0901703	0.0752567	1.53592	0.124557	0.999924	4555.77	1.2425	0.175	7.30151	2.84554e-13	2.39761e-11	3452.91
RPL7A	19367.9	0.847401	0.429984	2.20876	0.0271915	0.462897	55187.3	0.108908	0.173143	0.649161	0.516234	0.758944	60340.4	0.155529	0.098084	1.58533	0.112891	0.999278	48543.2	-0.244716	0.135595	-1.79659	0.0724001	0.335968	55184.3	0.0845053	0.128204	0.661587	0.508236	0.800764	45078.9	-0.333329	0.189227	-1.73928	0.0819847	0.232078	41334.2	-0.149694	0.102678	-1.46136	0.143916	0.999924	34483.8	0.185309	0.0777801	2.38246	0.0171973	0.0629394	40601.7
ATP5MK	3222.74	0.792374	0.448829	2.20828	0.027225	0.462897	6257.11	-0.154887	0.171865	-0.920616	0.357251	0.62869	9026.09	0.0369659	0.100904	0.366733	0.713818	0.999278	5810.4	-0.305861	0.148562	-2.06161	0.0392452	0.237682	6389.91	-0.0817487	0.134917	-0.622586	0.533556	0.814095	5428.23	-0.182043	0.198767	-0.923343	0.355829	0.583276	7598.91	-0.0315632	0.106137	-0.297326	0.766218	0.999924	5580.3	0.110416	0.0996283	1.1151	0.264807	0.455874	6625.65
ELF4	288.802	0.733609	0.463277	2.20916	0.0271636	0.462897	442.045	0.0403187	0.182307	0.244795	0.806615	0.923078	597.967	-0.146108	0.12185	-1.19922	0.230441	0.999278	459.211	0.192533	0.157721	1.24259	0.21402	0.566708	444.798	0.00179059	0.167778	-0.0267796	0.978635	0.992965	306.422	-0.978092	0.211085	-4.59648	4.29691e-06	9.47291e-05	680.228	0.0534144	0.110442	0.486066	0.626921	0.999924	478.317	-0.357139	0.157908	-2.26592	0.0234563	0.0796824	629.314
TCN1	33.826	0.960677	0.459498	2.2075	0.0272792	0.46303	445.855	-1.1637	0.229783	-5.1088	3.24216e-07	1.56071e-05	1051.74	0.545774	0.119576	4.56381	5.02335e-06	0.00157992	437.839	-1.08871	0.169392	-6.39692	1.58545e-10	1.76333e-08	681.37	0.269377	0.162953	1.71719	0.0859447	0.376787	826.051	0.729249	0.28066	2.61714	0.00886702	0.0472261	16.917	-0.0423671	0.0471056	-0.989751	0.322296	0.999924	64.7585	1.05833	0.27746	4.18721	2.82406e-05	0.000348208	18.5166
CHPF2	367.878	0.90608	0.453321	2.20713	0.0273049	0.46303	299.951	0.372348	0.193366	1.90874	0.0562952	0.21561	460.313	0.109536	0.122255	0.900857	0.367664	0.999278	262.43	0.0608885	0.173874	0.350107	0.726259	0.907585	286.067	0.199912	0.164286	1.20225	0.229266	0.582049	360.95	0.8714	0.207555	4.17706	2.95306e-05	0.000487286	597.514	0.170115	0.110451	1.53867	0.123885	0.999924	551.731	0.579899	0.162406	3.50073	0.000463981	0.00364717	530.039
TNC	199.725	0.767643	0.463694	2.20572	0.0274033	0.464087	127.198	-0.414103	0.240372	-1.59978	0.109647	0.32599	164.131	0.0705554	0.107589	0.624433	0.532343	0.999278	195.093	0.700863	0.186569	3.87259	0.000107683	0.00302486	177.671	0.40573	0.178948	2.29301	0.0218476	0.189055	87.267	-1.67735	0.295486	-5.51182	3.55138e-08	1.42544e-06	402.376	0.153215	0.10961	1.41125	0.158169	0.999924	182.299	-1.0451	0.25514	-4.16495	3.11417e-05	0.000377883	345.285
RPS12	37677.8	0.805672	0.453698	2.20349	0.0275599	0.466125	92780	0.112519	0.198406	0.612256	0.540368	0.777541	95057.9	0.155309	0.0965405	1.60876	0.107668	0.999278	80874.5	-0.256097	0.150908	-1.67506	0.0939222	0.385148	90338.5	0.0136935	0.140545	0.111132	0.911512	0.97566	72021.3	-0.447945	0.221693	-1.9596	0.050042	0.164716	67396.3	-0.205144	0.101928	-2.01174	0.0442474	0.999924	55091.8	0.288436	0.10365	2.79121	0.00525111	0.0251457	66275.6
C16orf74	352.768	0.846717	0.452456	2.2028	0.0276091	0.466343	498.129	-0.336963	0.192476	-1.72723	0.0841267	0.278287	547.553	-0.00581727	0.122197	-0.0467641	0.962701	0.999278	547.436	0.0270283	0.16501	0.174296	0.861633	0.961295	553.715	-0.0104602	0.152747	-0.0626632	0.950035	0.986391	406.57	-1.10789	0.242332	-4.58273	4.58954e-06	9.99663e-05	960.626	0.0234568	0.110252	0.222708	0.823763	0.999924	763.061	-0.157639	0.119632	-1.3419	0.179628	0.351338	974.806
HAUS8	349.83	-0.970641	0.443775	-2.20181	0.0276787	0.466905	65.5444	-0.271722	0.262713	-1.04009	0.2983	0.573376	115.96	0.0167861	0.102858	0.163284	0.870295	0.999278	80.6596	0.257128	0.207224	1.22016	0.222405	0.575395	71.5515	-0.0717259	0.193152	-0.466912	0.640563	0.87277	65.8459	-0.0144257	0.29248	-0.116635	0.907149	0.959778	279.942	-0.0148896	0.107213	-0.163465	0.870152	0.999924	190.867	-0.635323	0.18886	-3.32997	0.000868543	0.00604276	269.87
SLC38A2	8982.99	0.841269	0.438802	2.20101	0.0277351	0.467244	31416.5	0.611927	0.221168	2.72751	0.00638143	0.0454936	41620.3	-0.118156	0.0971614	-1.21633	0.223858	0.999278	21795.2	-0.304299	0.133491	-2.27687	0.0227942	0.16853	22239.9	-0.304393	0.126388	-2.40233	0.0162909	0.158197	20022.4	-0.459125	0.300744	-1.62567	0.10402	0.270154	18878.8	0.0154691	0.103952	0.154011	0.877601	0.999924	12893.4	-0.313563	0.111464	-2.82581	0.00471606	0.0230096	16848.5
GLMP	322.17	0.89691	0.446429	2.19995	0.0278107	0.467675	541.573	0.0367073	0.185133	0.163476	0.870144	0.949684	850.168	0.0430835	0.119846	0.358651	0.719856	0.999278	517.58	-0.00704681	0.151505	-0.0645572	0.948527	0.985137	535.853	0.0199284	0.148085	0.11684	0.906987	0.973921	685.357	0.798053	0.216127	3.64139	0.000271174	0.00312405	671.116	0.0926827	0.11045	0.837588	0.402262	0.999924	778.62	0.779109	0.191778	4.11315	3.90294e-05	0.00045983	692.008
RPS24	28045.7	0.88325	0.435879	2.19912	0.0278694	0.467675	63768.6	-0.189486	0.205389	-0.834945	0.403749	0.671719	64407.7	0.202229	0.0972759	2.07886	0.0376298	0.793672	58793.5	-0.388649	0.161318	-2.36245	0.0181544	0.147203	65766.2	-0.0981785	0.15154	-0.603277	0.546325	0.82301	56290.1	-0.481599	0.218438	-2.14217	0.03218	0.121267	49742.4	-0.190985	0.103075	-1.85305	0.0638758	0.999924	44552.5	0.147089	0.084062	1.75303	0.0795972	0.198503	52563
SBNO2	553.725	0.947644	0.43459	2.19911	0.0278699	0.467675	540.472	0.157309	0.210623	0.8164	0.414271	0.680925	877.235	-0.0384559	0.120761	-0.30001	0.76417	0.999278	483.035	-0.122568	0.166189	-0.707093	0.479509	0.785685	471.776	-0.256823	0.16272	-1.55247	0.12055	0.439943	484.585	-0.181369	0.233875	-0.750627	0.452877	0.669036	534.596	0.166901	0.109818	1.51188	0.130564	0.999924	476.01	-0.153681	0.138299	-1.14735	0.251236	0.439523	574.106
RPL7L1	5519.54	-0.946437	0.426984	-2.19847	0.0279158	0.467834	1435.49	-0.223992	0.169959	-1.31922	0.187095	0.444399	1974.77	0.0100381	0.111756	0.0894588	0.928717	0.999278	1524.48	0.0169407	0.136723	0.107661	0.914265	0.976815	1512.77	-0.0837777	0.131604	-0.649362	0.516105	0.804253	1580.49	0.307213	0.172736	1.7527	0.0796533	0.227446	3299.3	-0.158575	0.105558	-1.50901	0.131297	0.999924	3465.08	0.0555761	0.0894977	0.608336	0.542965	0.716721	3876.55
SFTA1P	63.0151	-1.00575	0.465089	-2.19576	0.0281091	0.46985	53.7014	0.166103	0.29901	0.43315	0.664906	0.852809	39.2682	0.0200091	0.0713563	0.336923	0.736175		67.8003	0.550202	0.214649	2.44424	0.0145157	0.127697	51.1142	0.0649455	0.194895	0.252589	0.800586	0.935515	40.9784	-0.369136	0.358416	-1.32135	0.186385	0.394812	64.4459	-0.0164262	0.0775263	-0.349288	0.726873	0.999924	75.7621	-0.0720323	0.272269	-0.0270542	0.978416	0.988834	107.23
PTGES2	4190.28	-1.06146	0.454998	-2.19577	0.0281085	0.46985	251.175	0.210982	0.210003	0.84526	0.397966	0.667376	336.241	-0.130851	0.121118	-1.08005	0.280119	0.999278	225.51	0.0602751	0.177504	0.306194	0.759457	0.921875	248.208	0.227497	0.167116	1.31882	0.187228	0.534766	227.794	0.00156014	0.232881	-0.0994633	0.92077	0.966075	488.999	-0.0527306	0.11008	-0.48758	0.625847	0.999924	392.181	-0.16522	0.175257	-0.970579	0.331758	0.5312	506.291
DIMT1	431.661	0.718588	0.46181	2.19505	0.02816	0.47009	525.836	-0.100386	0.195506	-0.508294	0.611247	0.82289	807.589	-0.23515	0.12016	-1.95781	0.0502518	0.875241	532.285	-0.0140404	0.160528	-0.0915424	0.927062	0.97974	548.9	0.00547153	0.152562	0.0345153	0.972466	0.99181	462.213	-0.205271	0.205774	-0.997498	0.318523	0.545944	1041.67	0.0533603	0.109321	0.488313	0.625328	0.999924	751.907	-0.410667	0.127605	-3.24406	0.0011784	0.00769422	965.131
CASZ1	216.841	0.959984	0.438802	2.19268	0.0283304	0.472114	832.399	0.567757	0.199409	2.93339	0.00335282	0.0286032	1257.53	0.171065	0.117378	1.46835	0.14201	0.999278	566.29	-0.538581	0.173351	-3.05548	0.00224699	0.0339281	646.739	-0.162574	0.158963	-0.966438	0.333825	0.684938	1005.87	0.976617	0.225493	4.32647	1.51517e-05	0.000280952	131.095	0.00730086	0.0952297	0.0360219	0.971265	0.999924	347.377	0.51225	0.279801	2.25905	0.0238803	0.0806478	202.072
LRRC34	35.1327	-0.982885	0.46186	-2.19183	0.0283915	0.472114	29.1563	-0.300751	0.303949	-1.12105	0.262268	0.537415	34.2475	0.0148059	0.0674686	0.155517	0.876414		38.0536	0.22834	0.216582	1.02459	0.305554	0.657669	38.0678	0.166802	0.192291	0.837448	0.402341	0.738133	35.9497	-0.0526904	0.373601	-0.572489	0.566991	0.759521	90.1477	0.0448723	0.0874948	0.476061	0.634031	0.999924	77.0143	-0.338333	0.232774	-1.44618	0.148126	0.30753	101.6
IMMP2L	285.865	0.900225	0.448179	2.19215	0.0283686	0.472114	373.222	-0.210869	0.183315	-1.13899	0.254707	0.529697	595.707	0.0239916	0.121983	0.201643	0.840196	0.999278	461.095	0.421875	0.153224	2.7374	0.00619276	0.0710117	393.369	-0.0854193	0.156913	-0.593909	0.552573	0.826217	362.758	-0.0574733	0.212869	-0.312319	0.754798	0.879834	413.364	0.134521	0.109137	1.28358	0.19929	0.999924	301.876	0.11053	0.165754	0.688878	0.4909	0.676516	384.408
IGSF8	59.9017	0.796904	0.46267	2.18929	0.0285758	0.473953	185.33	-0.87731	0.238051	-3.68458	0.000229084	0.00377854	265.435	0.0614165	0.117368	0.52548	0.59925	0.999278	240.52	0.0926239	0.179192	0.547202	0.58424	0.842959	218.175	-0.224961	0.179886	-1.22822	0.219365	0.573502	191.989	-0.993992	0.31574	-3.16062	0.00157435	0.0128017	193.739	0.249746	0.101335	2.54215	0.0110174	0.836746	159.317	0.154002	0.223578	0.698636	0.48478	0.671661	201.335
COX8A	1233.2	0.79738	0.450267	2.18979	0.0285395	0.473953	2733.85	-0.22916	0.163124	-1.38542	0.165923	0.415172	4149.74	0.0750186	0.10776	0.696437	0.486155	0.999278	2867.62	-0.0120214	0.133987	-0.0657914	0.947544	0.985137	2958.04	0.0199222	0.126205	0.18423	0.853833	0.955614	2793.72	-0.0224312	0.17942	-0.107902	0.914074	0.962915	3457.18	0.0640437	0.106161	0.605835	0.544625	0.999924	2692.6	0.107756	0.0911234	1.19177	0.233353	0.418548	3142.14
XKRX	21.3006	0.71398	0.421069	2.18692	0.028748	0.474176	72.4847	1.28138	0.291467	4.55864	5.14869e-06	0.000166449	145.009	0.0766015	0.102139	0.934527	0.350032	0.999278	21.9213	-0.674326	0.20718	-3.24877	0.00115904	0.0206185	26.5074	-0.339989	0.184267	-1.84511	0.0650219	0.330939	68.4084	1.4096	0.331208	4.21703	2.4754e-05	0.00042477	4.97003	-0.0135206	0.0268371	-0.164087	0.869663		31.6255	0.390095	0.271968	2.88133	0.00396005	0.0201264	16.5173
SNX33	252.334	0.937344	0.446102	2.18657	0.0287737	0.474176	915.088	-0.165772	0.203014	-0.720274	0.471356	0.723944	1068.73	0.0169847	0.118976	0.130692	0.896019	0.999278	914.368	-0.125935	0.154181	-0.77005	0.44127	0.762588	949.914	-0.0542377	0.15346	-0.286775	0.774284	0.92531	806.13	-0.525213	0.205161	-2.50497	0.012246	0.0599494	362.024	0.0948416	0.109298	0.867977	0.385407	0.999924	417.785	0.625149	0.148682	4.19592	2.71767e-05	0.000337414	357.949
ENSG00000231409.3	69.1829	0.952702	0.465344	2.18729	0.0287217	0.474176	67.602	0.128667	0.26443	0.544983	0.585765	0.805932	96.0307	0.0435284	0.0973515	0.439516	0.660288		59.7057	-0.120768	0.213216	-0.520291	0.602861	0.852153	67.479	0.0779432	0.19374	0.419642	0.674747	0.886592	59.3327	-0.553288	0.344944	-1.66562	0.0957885	0.255956	49.0719	0.00309581	0.072545	-0.0172872	0.986208	0.999924	47.7616	-0.0129484	0.254829	-0.00770634	0.993851	0.997092	52.7349
OAS3	2385.62	-0.899107	0.411797	-2.18736	0.0287164	0.474176	2088.96	-0.449529	0.150571	-3.00677	0.0026404	0.023992	3072.8	-0.0186262	0.107689	-0.174038	0.861835	0.999278	2605.81	0.302169	0.127031	2.34618	0.0189669	0.150611	2347.56	-0.0491911	0.129452	-0.396422	0.691794	0.895445	2187.85	0.00379971	0.199783	-0.0563593	0.955056	0.981819	5011.63	-0.0789624	0.104154	-0.758137	0.448369	0.999924	2865.1	-0.373187	0.272273	-1.33238	0.182736	0.355106	4534.75
ENSG00000272293.1	33.1581	-0.584547	0.437298	-2.1871	0.0287349	0.474176	37.3858	-0.536672	0.294645	-1.80747	0.0706894	0.249771	43.3315	-0.0612093	0.0741904	-0.816067	0.414462		50.6487	0.178715	0.215076	0.775018	0.438329	0.760949	38.5697	-0.317581	0.19355	-1.66431	0.0960514	0.39413	35.6311	-0.463485	0.352822	-1.35403	0.175725	0.379665	67.8819	-0.0474324	0.0807276	-0.629656	0.52892	0.999924	50.9111	0.000469651	0.248422	0.0614865	0.950972	0.977018	62.4824
ZNF174	78.5146	0.893076	0.465409	2.18573	0.0288356	0.474588	79.0458	0.109513	0.269801	0.374329	0.70816	0.876552	139.844	0.0494931	0.107144	0.464743	0.642115	0.999278	73.5061	-0.0192958	0.212905	-0.129759	0.896757	0.972265	86.0558	0.212657	0.193724	1.02385	0.305905	0.658804	102.987	0.674117	0.29649	2.16765	0.0301855	0.115972	118.068	0.0460224	0.0927668	0.500149	0.616971	0.999924	100.836	0.329438	0.202024	1.60323	0.108883	0.248634	105.215
CROCC	55.8685	0.705035	0.454548	2.18256	0.0290684	0.474958	80.2921	-0.793191	0.260252	-3.10259	0.00191837	0.0189566	94.09	-0.0890431	0.0948109	-0.973594	0.330258		98.165	-0.0610184	0.202153	-0.340164	0.733733	0.910924	97.8601	-0.102847	0.189476	-0.550221	0.582168	0.843489	66.2074	-1.58708	0.304881	-5.28602	1.25009e-07	4.36555e-06	90.1687	0.00371581	0.0870481	-0.0138136	0.988979	0.999924	78.4138	0.117806	0.252559	0.613405	0.539609	0.713851	82.9029
MAGOH	2755.49	0.820713	0.439048	2.1824	0.0290798	0.474958	2037.71	0.395797	0.154556	2.53331	0.0112993	0.0691844	3826.16	-0.0933438	0.106844	-0.878484	0.379681	0.999278	2019.92	0.376133	0.130951	2.83047	0.00464802	0.0580154	1873.42	0.101177	0.129372	0.72959	0.465641	0.775559	2060.22	0.587862	0.185146	3.09034	0.00199926	0.0153073	6558.66	0.131138	0.108845	1.16001	0.246044	0.999924	4753.22	-0.314623	0.191283	-1.60301	0.108932	0.248671	6692.65
ELP6	1311.21	-0.950351	0.424984	-2.18491	0.0288957	0.474958	247.044	-0.28786	0.203298	-1.50666	0.131898	0.363599	318.226	-0.108323	0.120406	-0.910793	0.362405	0.999278	274.618	0.105195	0.177281	0.556533	0.577847	0.839918	280.826	0.0989135	0.165775	0.551696	0.581157	0.842871	271.934	0.148326	0.258666	0.385225	0.700071	0.84768	603.902	-0.00270166	0.110444	-0.0235128	0.981241	0.999924	473.169	0.111521	0.162246	0.684888	0.493415	0.678547	616.893
AP5Z1	518.672	0.920653	0.441098	2.18354	0.0289961	0.474958	326.698	-0.144751	0.223446	-0.548743	0.583182	0.803818	589.606	0.00138855	0.122222	-0.0364643	0.970912	0.999278	323.944	-0.143734	0.170236	-0.841135	0.400272	0.73497	305.136	-0.391174	0.163221	-2.39637	0.0165585	0.160101	361.842	0.352498	0.250635	1.49457	0.135026	0.321215	533.937	-0.0566023	0.110389	-0.50594	0.612898	0.999924	489.545	0.507162	0.145875	3.31617	0.000912589	0.00626982	456.32
RNF26	615.125	-0.958589	0.436006	-2.18345	0.0290029	0.474958	183.175	-0.673013	0.206963	-3.23238	0.00122762	0.0137001	347.631	-0.0751695	0.119328	-0.633268	0.526558	0.999278	227.701	0.102752	0.17448	0.596258	0.551003	0.826529	240.717	0.179364	0.163309	1.10521	0.26907	0.623176	268.685	0.551668	0.211996	2.5921	0.00953914	0.04983	521.446	-0.00571905	0.110266	-0.0470926	0.962439	0.999924	428.702	0.161274	0.126385	1.28084	0.200251	0.376197	489.498
INAFM1	647.848	-1.06066	0.454346	-2.18331	0.0290131	0.474958	67.6293	0.0244965	0.26473	0.196591	0.844148	0.939601	103.591	-0.00152865	0.0980828	0.0338226	0.973019	0.999278	62.0852	-0.142986	0.211992	-0.570218	0.56853	0.836431	57.3091	-0.375508	0.195038	-1.87065	0.061394	0.320202	106.344	0.913521	0.287562	3.17841	0.00148084	0.0121992	70.1586	-0.0174601	0.0816227	-0.246643	0.805184	0.999924	69.0803	0.654482	0.245814	2.58419	0.00976085	0.0406761	57.5186
ETHE1	782.63	0.91462	0.437871	2.18061	0.029212	0.476512	1567.31	0.229519	0.173665	1.36269	0.172979	0.424935	2179.1	0.0512178	0.11126	0.459873	0.645607	0.999278	1552.17	0.2367	0.145595	1.67077	0.0947662	0.387326	1548.5	0.164101	0.14251	1.19634	0.231564	0.584234	1165.14	-0.777285	0.18844	-4.08373	4.4319e-05	0.000686903	1513.42	-0.0437864	0.108847	-0.391205	0.695646	0.999924	1160.02	0.0367355	0.10813	0.368723	0.712335	0.834817	1559.48
TMEM159	274.288	0.943133	0.436391	2.17777	0.0294229	0.476769	1629.76	0.130914	0.231675	1.07922	0.280488	0.556625	1801.24	0.198013	0.113079	1.74866	0.08035	0.976526	1636.58	0.183672	0.18638	1.55364	0.12027	0.435104	1813.68	0.174205	0.193819	1.47011	0.141532	0.472479	1410.2	-0.277482	0.244172	-0.702004	0.482676	0.693838	549.302	0.126358	0.110414	1.13487	0.256429	0.999924	498.363	0.073989	0.136217	0.577709	0.563461	0.73233	570.268
LNCOG	15.9866	-0.794166	0.421144	-2.17697	0.0294825	0.476769	4.26713	0.0407433	0.235582	0.146759	0.883322		9.93291	0.0178579	0.0394182	0.337429	0.735794		6.19778	0.155125	0.146529	0.90163	0.367253		5.03175	0.0613425	0.112454	0.527459	0.597875		2.58952	0.00991869	0.27865	-0.183632	0.854302		42.4759	-0.0231606	0.0684095	-0.336867	0.736217	0.999924	20.9048	-0.646851	0.280647	-2.40203	0.0163043	0.0603932	34.4121
AURKA	1049.89	-0.903261	0.415863	-2.17542	0.0295987	0.476769	426.037	-0.768763	0.207942	-3.71188	0.000205728	0.0034678	660.789	-0.079829	0.122206	-0.642628	0.520465	0.999278	580.383	0.271435	0.156387	1.71769	0.0858526	0.368401	473.558	-0.340271	0.157668	-2.14486	0.0319637	0.230173	491.585	0.111794	0.221604	0.425404	0.670542	0.828848	1972.12	-0.164945	0.107792	-1.54012	0.123531	0.999924	1290.41	-0.445427	0.161227	-2.75997	0.00578064	0.0268914	1855.3
MARCHF9	359.982	-0.941358	0.43077	-2.17575	0.029574	0.476769	309.715	-0.00687188	0.191845	-0.0453208	0.963852	0.987675	419.467	-0.0462956	0.122135	-0.379413	0.704381	0.999278	306.169	0.0120136	0.164888	0.0749504	0.940254	0.983897	318.889	0.0373599	0.16244	0.207944	0.835273	0.948381	298.224	-0.0210052	0.203647	-0.0995863	0.920673	0.966075	378.529	-0.0253356	0.109003	-0.237381	0.812361	0.999924	311.77	0.226658	0.144742	1.57366	0.115566	0.258812	371.646
PRMT2	6878.91	-0.948458	0.42313	-2.17638	0.029527	0.476769	2305.96	-0.200373	0.162432	-1.22552	0.220381	0.488618	3079.2	-0.0756958	0.10768	-0.703148	0.481964	0.999278	2552.85	0.176423	0.130919	1.3604	0.173702	0.51628	2424.95	-0.052084	0.134471	-0.382991	0.701726	0.898625	2074.15	-0.462083	0.176856	-2.59713	0.00940057	0.0493469	3280.08	0.139233	0.109307	1.29488	0.195362	0.999924	2366.67	-0.275305	0.107542	-2.58063	0.00986199	0.0409723	3108.52
ENSG00000288761.1	30.393	-0.979487	0.455311	-2.17888	0.0293406	0.476769	6.09734	-0.0810418	0.263122	-0.576528	0.564259	0.791013	13.0052	0.00764956	0.0444685	0.315952	0.752039		8.44957	0.113603	0.16708	0.310499	0.756181		4.6817	-0.136633	0.114906	-1.26245	0.206789		6.42724	0.562853	0.368128	1.30688	0.191255	0.401095	23.5854	-0.041919	0.0544896	-0.673013	0.500939	0.999924	31.11	0.0331512	0.273984	0.00967373	0.992282	0.996065	33.2016
VGF	26.9014	0.795019	0.439661	2.17969	0.0292801	0.476769	4.30021	0.482919	0.233449	2.31903	0.0203932		9.6902	0.0183927	0.0394351	0.56494	0.572115		3.95594	0.233448	0.12427	1.87643	0.060596		5.18111	0.218593	0.105939	2.4671	0.0136213		1.46054	0.0887049	0.227629	0.379114	0.704603		30.7446	0.0510001	0.0601484	0.709189	0.478207	0.999924	41.4447	0.242681	0.206938	0.523094	0.600909	0.75916	20.5194
FIP1L1	1054.55	-0.909602	0.421116	-2.17874	0.0293506	0.476769	1319.29	0.120686	0.173659	0.684104	0.49391	0.742601	1512.91	-0.036782	0.115752	-0.315314	0.752523	0.999278	1170.38	-0.194846	0.142245	-1.37876	0.167968	0.509437	1215.72	-0.153283	0.146066	-1.0603	0.289008	0.642638	1113.77	-0.207837	0.179968	-1.16556	0.243792	0.467056	1948.93	-0.131685	0.107102	-1.23113	0.218273	0.999924	1543.87	-0.134804	0.11344	-1.19198	0.23327	0.418542	1917.66
CDC7	91.6978	-1.00674	0.460288	-2.17623	0.0295382	0.476769	79.7725	-0.166136	0.275741	-0.582466	0.560253	0.789361	161.563	0.0193806	0.110635	0.174983	0.861093	0.999278	91.6822	0.164873	0.208766	0.795488	0.426329	0.754243	82.6134	-0.062767	0.194932	-0.297505	0.766081	0.922825	71.8671	-0.108637	0.306194	-0.358748	0.719784	0.86016	375.744	0.0917849	0.109485	0.837801	0.402143	0.999924	250.426	-0.462808	0.168536	-2.70545	0.00682125	0.0306119	337.96
PHB2	1662.05	0.735217	0.457156	2.17817	0.0293933	0.476769	2494.46	-0.294878	0.153672	-1.92021	0.0548313	0.21234	3497.71	-0.128503	0.106489	-1.20662	0.227578	0.999278	2471.48	-0.267194	0.133916	-2.00599	0.0448577	0.256866	2781.22	0.0426745	0.127104	0.322186	0.747312	0.917784	2415.98	-0.0371427	0.174689	-0.217182	0.828067	0.918981	3817.25	-0.0461754	0.10527	-0.443815	0.657177	0.999924	2968.5	0.0313599	0.114894	0.267666	0.788957	0.885223	3619.48
DCTN6-DT	53.1645	-0.996809	0.465406	-2.17467	0.0296551	0.477079	22.1134	-0.159627	0.305518	-0.420917	0.673816	0.857716	30.5589	0.0691858	0.0643082	1.17831	0.238673		21.9427	-0.0707181	0.208841	-0.195412	0.84507	0.954235	20.1918	-0.188011	0.178915	-0.899707	0.368276	0.712223	37.2697	0.575064	0.341786	1.63928	0.101156	0.265415	21.729	-0.0568476	0.0528438	-1.13214	0.257575	0.999924	27.6995	0.968914	0.272355	3.5276	0.000419351	0.00337415	17.8506
RAB6A	2293.75	0.890753	0.436833	2.17344	0.0297469	0.477959	4593.18	-0.0651795	0.16871	-0.370478	0.711026	0.8784	5423.63	-0.00565236	0.104745	-0.0556712	0.955604	0.999278	4358.49	-0.178981	0.137811	-1.29892	0.193971	0.541316	4439.71	-0.190847	0.13068	-1.46082	0.144065	0.47655	4466.65	-0.00618292	0.182328	-0.028969	0.976889	0.990207	3763.93	0.0808034	0.105243	0.766577	0.443333	0.999924	3460.5	0.0708409	0.0918966	0.7715	0.44041	0.6348	4019.39
RPS3AP47	166.379	0.843053	0.464289	2.171	0.0299315	0.478532	249.92	-0.179865	0.233274	-0.682406	0.494982	0.743369	260.076	0.029153	0.116406	0.227139	0.820316	0.999278	219.424	-0.505438	0.190653	-2.61495	0.00892403	0.0915148	249.938	-0.169313	0.176332	-0.916978	0.359154	0.705388	210.966	-0.556661	0.260186	-2.06114	0.0392895	0.139641	170.643	-0.112344	0.101081	-1.11431	0.265147	0.999924	149.816	0.243668	0.191166	1.26695	0.205173	0.382069	174.456
SIAH2	1016.26	0.878675	0.430558	2.17206	0.029851	0.478532	3510.89	0.385358	0.210962	1.91389	0.0556347	0.213908	4640.94	0.123794	0.105504	1.17869	0.23852	0.999278	2858.32	-0.140291	0.141123	-0.974703	0.329708	0.677339	2750.33	-0.319304	0.142282	-2.19546	0.0281307	0.214606	2796.97	-0.209705	0.264111	-0.764048	0.444839	0.661974	1838.26	0.0532772	0.107455	0.499024	0.617762	0.999924	1545.98	0.193194	0.111728	1.73569	0.0826185	0.204204	1745.38
LURAP1L	192.141	0.92442	0.45099	2.17196	0.0298589	0.478532	623.447	-0.0724441	0.240978	-0.223949	0.822797	0.930813	963.056	0.216221	0.119459	1.8184	0.0690024	0.93979	576.063	-0.331348	0.165253	-2.07367	0.0381103	0.234558	608.176	-0.15692	0.160758	-0.961806	0.336147	0.68608	705.381	0.33774	0.216258	1.54948	0.121267	0.298842	242.277	0.04582	0.105345	0.463071	0.643314	0.999924	175.241	0.574984	0.26029	2.13832	0.0324908	0.10218	153.539
ALDH18A1	368.059	0.595241	0.464728	2.1687	0.0301051	0.480113	343.065	0.00849746	0.208794	0.0117307	0.99064	0.996966	510.344	0.0429578	0.122269	0.352756	0.724271	0.999278	329.819	-0.0377997	0.176989	-0.228939	0.818916	0.945311	370.523	0.194284	0.167163	1.14305	0.253016	0.606246	338.783	0.447513	0.255474	1.61839	0.105579	0.272721	869.458	0.0198678	0.109895	0.18271	0.855025	0.999924	690.038	0.124608	0.108527	1.14451	0.252414	0.440865	778.751
TGIF1	270.073	0.878647	0.450083	2.16905	0.0300788	0.480113	696.427	0.292651	0.234774	1.34907	0.177313	0.432082	1147.17	0.0281185	0.119026	0.256733	0.797385	0.999278	628.145	0.0473914	0.149486	0.321922	0.747512	0.916111	626.822	0.00895063	0.168294	0.112054	0.910781	0.975361	587.971	-0.15936	0.218122	-0.687164	0.491979	0.700756	585.824	0.136071	0.11045	1.23141	0.218168	0.999924	624.081	0.621446	0.181917	3.49638	0.00047161	0.00369374	605.391
MT-TM	904.482	0.815577	0.444153	2.1674	0.0302045	0.481102	313.173	0.0657568	0.228006	0.499025	0.617762	0.826648	655.571	0.27976	0.121983	2.31948	0.0203693	0.615025	291.611	-0.0954576	0.183446	-0.313585	0.753837	0.91839	298.704	-0.0856122	0.189508	-0.200015	0.841469	0.950856	366.911	0.0680032	0.240418	0.401235	0.688247	0.840713	233.821	0.00147755	0.0955331	0.362024	0.717334	0.999924	285.893	0.0858261	0.206675	0.682098	0.495177	0.679589	361.499
PGM1	398.996	0.833339	0.455522	2.16486	0.0303986	0.483594	971.803	0.178757	0.171182	1.0418	0.297505	0.572488	1203.01	-0.0547844	0.116857	-0.469707	0.638565	0.999278	906.414	0.0235767	0.145814	0.160077	0.872821	0.965097	892.854	-0.0909279	0.138989	-0.658189	0.510417	0.802378	675.134	-0.935116	0.242767	-3.8448	0.000120649	0.00160892	854.738	-0.0119662	0.10993	-0.110136	0.912301	0.999924	516.774	-0.0649421	0.14285	-0.477833	0.632769	0.781542	717.855
BCL7B	210.358	-0.9179	0.451181	-2.16218	0.0306045	0.485425	408.786	0.340532	0.221951	1.53152	0.12564	0.353876	601.996	0.0112633	0.122123	0.0802301	0.936054	0.999278	307.251	-0.431356	0.170057	-2.53194	0.0113433	0.107687	348.055	-0.109325	0.159454	-0.688758	0.490976	0.792144	389.947	0.340796	0.260024	1.30295	0.19259	0.402486	618.622	0.0611921	0.110399	0.567524	0.570358	0.999924	475.611	0.00950927	0.123018	0.0555778	0.955678	0.978647	565.127
SLC16A9	403.353	0.887163	0.44241	2.16203	0.0306162	0.485425	163.816	-1.20689	0.269308	-5.2783	1.30386e-07	7.05001e-06	118.441	-0.189201	0.103191	-1.85583	0.0634782	0.920084	285.671	0.419545	0.186157	1.89234	0.0584451	0.299225	304.994	0.510422	0.179457	2.56112	0.0104336	0.122593	181.249	-0.484073	0.332925	-2.50649	0.0121936	0.0597466	603.935	0.241053	0.11045	2.17405	0.0297014	0.999924	631.246	-0.28415	0.181862	-1.40744	0.159297	0.323686	905.653
DIXDC1	189.124	-0.963587	0.446995	-2.16189	0.030627	0.485425	516.01	0.205868	0.209746	0.997765	0.318393	0.59278	498.713	0.114412	0.121944	0.920592	0.357264	0.999278	515.391	0.249052	0.167792	1.49868	0.133956	0.460729	576.471	0.441925	0.160341	2.78042	0.00542892	0.0837089	359.388	-0.966739	0.227994	-4.19983	2.6712e-05	0.000450224	354.989	0.08299	0.107841	0.708461	0.478659	0.999924	416.242	0.406527	0.146627	2.81227	0.00491925	0.0238381	450.171
CIT	234.229	-0.945933	0.438704	-2.16085	0.0307068	0.48609	124.268	-1.20697	0.254841	-4.67011	3.01043e-06	0.000106763	190.884	-0.0184917	0.109986	-0.113522	0.909616	0.999278	178.55	0.140588	0.186956	0.838606	0.40169	0.736316	159.198	-0.210807	0.178474	-1.08598	0.277489	0.632176	130.096	-0.594722	0.302286	-1.96329	0.0496127	0.163864	368.172	-0.0530114	0.108852	-0.492685	0.622235	0.999924	324.16	-0.525763	0.161747	-3.27779	0.00104625	0.00697716	397.607
STAG3L2	70.3732	-1.00377	0.464166	-2.16026	0.0307522	0.48621	4.29833	-0.0993458	0.249801	-0.540294	0.588995		10.8728	0.0272278	0.0412251	0.634076	0.526031		5.17204	0.0297542	0.143921	-0.0271668	0.978327		7.27265	0.151	0.136085	1.05441	0.291693		6.00223	0.110175	0.354236	0.35781	0.720485	0.860684	26.0043	-0.0190792	0.0567024	-0.413626	0.679148	0.999924	36.1419	0.411658	0.264563	1.40873	0.158915	0.323452	28.8111
RND3	2973.11	0.8869	0.410795	2.15901	0.0308493	0.486549	8752.19	0.68879	0.198017	3.73218	0.00018983	0.0032764	10373.7	0.117181	0.110713	1.07146	0.283962	0.999278	7207.58	0.158171	0.178645	1.14509	0.252174	0.607851	7393.19	0.183715	0.167768	1.38874	0.164911	0.503812	7689.71	0.382924	0.178247	2.29014	0.022013	0.0923246	3611.78	0.247692	0.105241	2.363	0.0181278	0.99832	4853.69	0.339012	0.121157	2.80947	0.00496233	0.0240236	4844.64
COX5A	2036.72	0.761888	0.453241	2.15948	0.0308129	0.486549	3640.27	0.00723889	0.165558	0.0300667	0.976014	0.992824	5021.02	0.0232151	0.10463	0.222013	0.824304	0.999278	3232.04	-0.318992	0.137415	-2.33154	0.0197249	0.154105	3566.68	-0.069998	0.133498	-0.538793	0.59003	0.847407	3426.07	0.218114	0.203324	1.07287	0.283328	0.510527	4317.05	-0.0911681	0.106698	-0.849212	0.395763	0.999924	3451.24	0.143146	0.0947447	1.5179	0.129039	0.279593	4042.88
STC2	2158.36	0.879721	0.414054	2.15801	0.0309272	0.487014	2947.79	-0.838676	0.254063	-2.9126	0.00358437	0.0299465	9482.14	-0.382763	0.105431	-3.66634	0.000246044	0.0296941	2693.93	-1.24281	0.139427	-8.86334	7.76491e-19	2.36053e-16	2478.27	-2.19516	0.132585	-16.5531	1.52129e-61	2.04309e-57	3552.6	-0.0362783	0.304408	0.160526	0.872467	0.941264	2249.87	-0.0998146	0.108308	-1.00047	0.317085	0.999924	917.654	-0.547948	0.143448	-4.05306	5.05527e-05	0.000572651	976.787
RHOBTB2	311.05	0.929394	0.432234	2.15766	0.0309546	0.487014	209.301	0.364484	0.217584	1.63902	0.101208	0.311142	257.298	-0.0361521	0.11842	-0.305038	0.760337	0.999278	203.729	0.321051	0.181376	1.74905	0.0802821	0.354964	206.215	0.273259	0.169746	1.5804	0.114015	0.428314	169.171	0.0698417	0.279161	0.220073	0.825814	0.91779	383.629	0.0824481	0.109215	0.757606	0.448687	0.999924	322.397	-0.243583	0.142741	-1.70071	0.0889978	0.215671	419.028
HIGD2A	662.479	0.89562	0.433502	2.15592	0.0310899	0.488545	1447.23	-0.285373	0.16321	-1.73172	0.083324	0.27706	2171.86	-0.0621045	0.11093	-0.561815	0.574242	0.999278	1471.17	-0.15506	0.136773	-1.11471	0.264973	0.621512	1508.96	-0.143846	0.134618	-1.05168	0.292947	0.645414	1308.07	-0.441233	0.17911	-2.43987	0.0146925	0.0687905	1284.91	0.132924	0.109707	1.21398	0.224754	0.999924	1151.57	0.33453	0.101897	3.29048	0.00100017	0.00674604	1191.32
ENSG00000268798.1	139.826	-1.04251	0.4594	-2.15515	0.0311501	0.488893	24.6838	-0.135723	0.305253	-0.318991	0.749733	0.898908	22.3861	-0.0370079	0.0535152	-0.572511	0.566976		25.4774	-0.0434731	0.212054	-0.148896	0.881636	0.968189	21.9366	-0.221786	0.178161	-1.13381	0.256875	0.610622	23.0446	0.320376	0.380711	0.931478	0.351606	0.578958	38.103	0.0362191	0.0661292	0.507581	0.611748	0.999924	57.369	0.296068	0.258258	1.14883	0.250627	0.438868	54.3316
SLC6A14	94.0267	0.774293	0.465346	2.14997	0.0315576	0.489314	2000.58	-0.854559	0.253259	-3.37053	0.000750244	0.00936646	4210.59	-0.0621666	0.102014	-0.736248	0.46158	0.999278	1799.09	-1.43903	0.146419	-9.79941	1.13249e-22	5.34223e-20	1937.7	-1.01639	0.152734	-6.62707	3.42416e-11	1.02192e-08	2674.93	0.197782	0.257175	0.832099	0.405353	0.626002	100.909	-0.0554335	0.0834278	-0.378371	0.705155	0.999924	100.883	1.34645	0.275753	4.80444	1.55185e-06	2.89127e-05	29.3034
TYMS	3394.05	-0.886259	0.411414	-2.1513	0.0314525	0.489314	751.766	-0.170237	0.200237	-0.839053	0.40144	0.669764	1531.86	-0.27255	0.119933	-2.30269	0.0212964	0.625164	814.674	0.108228	0.160541	0.669113	0.503424	0.799401	847.95	0.157159	0.161451	0.972176	0.330963	0.682141	612.932	-0.282621	0.216728	-1.35803	0.174455	0.378122	3883.05	-0.0951187	0.10665	-0.917076	0.359103	0.999924	1699.21	-0.74648	0.133797	-5.56168	2.67185e-08	7.84195e-07	2467.87
CBFB	996.548	-0.905365	0.428032	-2.15289	0.0313277	0.489314	769.348	-0.318703	0.183286	-1.73332	0.0830389	0.27665	1356.19	-0.138207	0.11855	-1.17802	0.23879	0.999278	799.974	-0.133277	0.14437	-0.930014	0.352364	0.696215	840.986	-0.0668738	0.137864	-0.508673	0.610981	0.860203	736.208	-0.112854	0.181884	-0.625416	0.531698	0.732118	1585.61	0.111097	0.108538	1.03593	0.300234	0.999924	1069.27	-0.252888	0.133709	-1.88019	0.0600825	0.161404	1388.48
MFAP1	4749.61	-0.979093	0.444913	-2.15045	0.0315197	0.489314	1141.82	0.259945	0.162823	1.59889	0.109844	0.326451	1245.06	0.10457	0.116617	0.899131	0.368583	0.999278	1047.94	0.0648623	0.137248	0.483793	0.628533	0.864675	1148.37	0.191809	0.143975	1.32959	0.183654	0.530068	1067.75	0.174531	0.188793	0.918196	0.358516	0.585672	1539.8	-0.245939	0.107902	-2.27846	0.0226991	0.999924	1591.21	0.301346	0.0982767	3.06165	0.00220118	0.0126912	1738.07
PML	1088.95	-0.93729	0.432023	-2.15196	0.0314005	0.489314	583.919	-0.0928363	0.187324	-0.474498	0.635145	0.836258	723.392	-0.0326303	0.120991	-0.271497	0.786009	0.999278	656.662	0.314161	0.145115	2.19679	0.0280357	0.191956	673.301	0.305168	0.141302	2.19144	0.0284197	0.215271	543.778	0.0323064	0.207709	0.175188	0.860932	0.935813	923.439	0.056234	0.109768	0.515149	0.606449	0.999924	727.105	-0.146571	0.155294	-0.943124	0.345617	0.54462	990.903
KRT80	259.625	0.931368	0.43744	2.15049	0.0315167	0.489314	3547.93	1.04457	0.194491	5.43079	5.61063e-08	3.26352e-06	7704.56	-0.0671349	0.102017	-0.658786	0.510033	0.999278	1725.89	-1.1085	0.17316	-6.47253	9.63733e-11	1.08064e-08	1777.6	-1.08854	0.148534	-7.31302	2.61209e-13	1.16935e-10	3740.93	0.976789	0.286157	3.29479	0.000984964	0.0088848	161.317	-0.0871214	0.0935916	-0.692055	0.488903	0.999924	885.444	0.234812	0.234487	2.54812	0.0108306	0.0440519	483.139
ACTR1A	2509.69	-0.97253	0.437907	-2.15167	0.0314232	0.489314	746.015	0.382927	0.170762	2.24272	0.024915	0.12306	986.21	0.00626869	0.120659	0.045581	0.963644	0.999278	690.325	0.212906	0.148345	1.43749	0.150579	0.485112	649.046	-0.035953	0.141839	-0.246638	0.805188	0.936968	749.115	0.496771	0.180076	2.76364	0.00571604	0.0337739	1098.6	-0.0134178	0.109337	-0.110317	0.912158	0.999924	978.559	0.241636	0.102872	2.35069	0.0187388	0.0671119	1176.74
CPQ	88.1959	0.886604	0.464791	2.15401	0.0312391	0.489314	124.389	0.130702	0.239435	0.45983	0.645639	0.841346	332.648	-0.0354791	0.120945	-0.296408	0.766918	0.999278	136.378	0.394641	0.197858	1.948	0.0514146	0.276366	122.787	0.0459205	0.190734	0.155095	0.876746	0.964302	97.7696	-0.264792	0.306838	-0.898669	0.368829	0.594205	167.061	0.116526	0.100538	1.16302	0.244821	0.999924	75.4161	0.384491	0.231095	1.58299	0.113424	0.25577	97.9624
CYCS	4324.84	-0.888368	0.423447	-2.15226	0.0313766	0.489314	2241.73	0.00103429	0.198897	0.00127955	0.998979	0.999565	3840.68	-0.0595649	0.105988	-0.562115	0.574038	0.999278	2186.44	-0.0306356	0.157172	-0.205022	0.837555	0.951765	2151.48	-0.160568	0.149131	-1.09259	0.274572	0.628568	1991.61	0.0722334	0.206798	0.330309	0.741166	0.871998	7469.18	-0.0819567	0.104051	-0.782054	0.434183	0.999924	4929.17	-0.746101	0.0871243	-8.56159	1.1132e-17	1.98759e-15	7109.15
POC1B	385.608	-0.975089	0.437814	-2.15084	0.0314886	0.489314	960.482	0.226564	0.184506	1.21038	0.226132	0.495225	1498.4	-0.107533	0.114965	-0.93848	0.347998	0.999278	885.481	0.0395432	0.147243	0.228138	0.819539	0.945542	699.478	-0.831047	0.145584	-5.72174	1.05438e-08	1.72686e-06	679.192	-0.299246	0.20413	-1.44928	0.147259	0.340104	1211.13	-0.0393667	0.110163	-0.3119	0.755117	0.999924	642.451	-0.328267	0.133725	-2.45407	0.0141251	0.0540104	885.727
YIPF5	1586.57	-0.922707	0.434566	-2.14919	0.0316192	0.489678	1666.17	-0.0114801	0.174267	-0.0451274	0.964006	0.987675	1696.82	0.086613	0.113432	0.763264	0.445306	0.999278	1583.57	-0.140016	0.134179	-1.05491	0.291465	0.647024	1687.69	0.00930568	0.129739	0.0754377	0.939866	0.984655	1621.07	0.178007	0.169561	1.05977	0.289248	0.516862	1720.8	-0.0692978	0.107981	-0.645712	0.518466	0.999924	1724.14	0.30122	0.125225	2.38634	0.0170169	0.0623855	1903.11
LTB4R2	589.624	0.915297	0.424376	2.14761	0.0317444	0.491026	187.79	-1.15604	0.229704	-5.07262	3.92385e-07	1.8483e-05	322.3	-0.0766886	0.120573	-0.634261	0.52591	0.999278	243.827	-0.10357	0.174926	-0.606095	0.544452	0.82254	227.848	-0.290394	0.174728	-1.64453	0.100068	0.402109	143.286	-1.49116	0.300176	-5.13115	2.87977e-07	9.06434e-06	323.541	0.0082289	0.108615	0.0751779	0.940073	0.999924	221.938	-0.383785	0.197651	-1.81211	0.0699695	0.180745	325.187
LINC01521	58.7553	-1.02846	0.465391	-2.14706	0.0317884	0.491116	3.50184	-0.116041	0.200998	-1.74979	0.0801547		4.54442	-0.0116489	0.025855	-0.888088	0.374493		4.0602	-0.0209913	0.12427	-0.229773	0.818268		4.73694	0.00869366	0.105478	-0.0685619	0.945338		4.75687	0.204627	0.339764	0.761836	0.446158	0.663067	19.8591	-0.0031776	0.0503213	-0.17031	0.864766	0.999924	14.1366	0.0982406	0.278222	0.553474	0.579939	0.744685	19.953
CBX7	18.0578	-0.80556	0.430244	-2.14213	0.0321833	0.491311	32.1319	0.533427	0.301441	1.70482	0.0882284	0.286495	48.235	0.0534984	0.0780293	0.6921	0.488875		20.5687	-0.131732	0.205407	-0.670423	0.502588	0.798908	27.0858	0.127261	0.185051	0.485991	0.626973	0.867352	52.6132	1.1174	0.341891	3.09515	0.00196713	0.0151366	44.3886	-0.0835627	0.0702871	-1.22116	0.222024	0.999924	52.8485	1.31669	0.255449	5.10942	3.23143e-07	7.29895e-06	31.2921
FKBP1A	4397.19	0.879649	0.43825	2.14444	0.0319973	0.491311	5116.49	0.0115865	0.201181	0.0441382	0.964794	0.98789	8196.63	0.226779	0.101276	2.23983	0.025102	0.669276	5273.59	0.181238	0.131211	1.40852	0.158977	0.497636	5809.73	0.37393	0.142694	2.64595	0.00814607	0.107573	5076.07	0.243175	0.197261	1.24803	0.21202	0.427372	8529.78	0.172786	0.10336	1.66903	0.0951106	0.999924	7511.22	0.201586	0.0826287	2.41875	0.0155741	0.0582638	8696.77
ANKLE1	21.2992	-0.741911	0.431918	-2.14237	0.0321639	0.491311	4.44428	0.0217833	0.223801	0.640769	0.521672		12.8193	0.0136698	0.035532	1.26456	0.206031		3.94537	-0.0208078	0.116582	0.0420843	0.966432		4.20244	-0.00332314	0.0986749	0.459334	0.645994		7.47499	0.334546	0.362563	0.918002	0.358618	0.58578	35.5	-0.0162739	0.0642728	-0.331395	0.740346	0.999924	24.1759	-0.123675	0.280717	-0.234918	0.814272	0.900424	27.6517
CCNB2	299.379	-0.924508	0.432243	-2.14314	0.032102	0.491311	239.287	-0.920252	0.249058	-3.64879	0.000263475	0.00418613	436.166	-0.0367297	0.122038	-0.290632	0.771333	0.999278	316.311	0.0721755	0.18101	0.445567	0.65591	0.877884	277.943	-0.314276	0.178722	-1.68329	0.0923189	0.386605	237.431	-0.246758	0.286639	-0.950308	0.341956	0.569081	811.606	-0.116223	0.110153	-1.05789	0.290107	0.999924	514.29	-0.487282	0.154334	-3.15374	0.00161192	0.00983146	740.306
SDR9C7	102.938	0.970213	0.457002	2.14277	0.0321313	0.491311	430.479	0.245153	0.270035	1.21254	0.225308	0.49419	1032.27	0.236669	0.120029	1.9944	0.0461078	0.848499	270.383	-1.26085	0.203216	-6.2991	2.99378e-10	3.16122e-08	301.355	-1.0729	0.164675	-6.48306	8.98801e-11	2.46345e-08	523.404	0.700295	0.293879	2.49039	0.0127604	0.0618334	30.2694	-0.0440438	0.0574268	-0.427952	0.668686	0.999924	333.9	0.0214792	0.220839	2.10028	0.0357039	0.109574	240.352
MVB12B	71.4094	0.889651	0.46538	2.14352	0.0320713	0.491311	17.7507	0.100548	0.304805	0.357962	0.720372	0.884113	44.646	0.0198829	0.0730618	0.29541	0.767681		17.0311	0.0323233	0.198442	0.126025	0.899712	0.972912	18.1113	0.0516119	0.170968	0.245528	0.806048	0.937087	24.6126	0.492004	0.37597	0.797655	0.425071	0.644712	105.475	0.0673636	0.0908331	0.741884	0.458158	0.999924	81.2978	0.518333	0.224239	2.31589	0.0205641	0.0719263	73.8101
TACC1	3048.54	-0.939649	0.43791	-2.14601	0.0318722	0.491311	1964.29	1.25595	0.198099	6.3015	2.94786e-10	3.07941e-08	1910.08	0.014044	0.111995	0.125865	0.899839	0.999278	1185.87	0.157108	0.143986	1.08833	0.276451	0.633286	1316.13	0.363117	0.130274	2.78376	0.00537335	0.0833303	1242.91	0.449516	0.208651	2.15085	0.0314879	0.11943	2019.7	-0.0234065	0.107231	-0.218547	0.827003	0.999924	1819.19	-0.0559218	0.116736	-0.522238	0.601505	0.759502	2149.12
ZCWPW1	269.153	0.891982	0.443268	2.14566	0.0319	0.491311	50.3295	0.276262	0.291423	0.894341	0.37114	0.642376	55.9438	-0.0148587	0.0807702	-0.141002	0.887868		44.653	0.078345	0.216863	0.37426	0.708211	0.899816	60.9359	0.474008	0.195197	2.41334	0.0158071	0.155524	32.4175	-0.312394	0.36032	-0.957803	0.338162	0.564906	49.5337	-0.0251324	0.0732552	-0.341957	0.732383	0.999924	42.5846	0.11801	0.255322	0.547954	0.583724	0.747323	56.7923
THRB	127.302	0.939988	0.455454	2.14266	0.0321401	0.491311	720.39	0.593589	0.216198	2.80849	0.00497737	0.0379695	836.982	0.137381	0.120903	1.15129	0.249613	0.999278	534.656	-0.209699	0.15157	-1.40829	0.159046	0.497655	678.172	0.417141	0.152265	2.76642	0.00566748	0.0858807	744.011	0.766891	0.207398	3.67798	0.000235089	0.00280938	227.986	0.218285	0.104737	2.09392	0.036267	0.999924	215.853	0.0435759	0.215184	0.308652	0.757586	0.864305	242.056
CDKN2B	92.7885	0.775793	0.4652	2.1438	0.032049	0.491311	917.254	-0.922362	0.226812	-4.15045	3.31815e-05	0.000779106	1153.88	0.429472	0.117892	3.6376	0.000275193	0.0324571	971.125	-0.605559	0.141949	-4.31635	1.5863e-05	0.000592913	1181.52	0.00716267	0.147206	0.0388302	0.969026	0.991335	1167.39	-0.069552	0.204158	-0.461124	0.644709	0.813029	210.537	-0.0595545	0.102681	-0.622873	0.533368	0.999924	316.867	0.838104	0.1975	4.16545	3.10739e-05	0.000377671	295.473
PACC1	108.15	0.609704	0.463288	2.13982	0.0323692	0.492979	144.738	0.0683807	0.277015	0.163757	0.869922	0.949684	266.489	0.131473	0.118201	1.12807	0.259291	0.999278	139.232	0.0139079	0.207013	0.04535	0.963828	0.990267	121.906	-0.334355	0.191912	-1.77726	0.0755248	0.355769	143.245	-0.125127	0.289426	-0.450405	0.652419	0.817928	273.145	0.0734868	0.104141	0.695131	0.486973	0.999924	211.935	0.326899	0.155836	2.09406	0.0362544	0.11072	227.393
SDR16C5	280.985	0.854684	0.454928	2.14021	0.0323378	0.492979	498.999	-0.199505	0.193373	-1.03125	0.302423	0.577422	1056.57	-0.0899309	0.120483	-0.784649	0.432659	0.999278	482.721	-0.235243	0.165999	-1.46214	0.143704	0.475766	375.509	-1.39165	0.15653	-8.91196	5.01398e-19	3.5441e-16	724.349	0.961671	0.239937	4.03492	5.46219e-05	0.000817127	559.986	0.0906362	0.110445	0.820754	0.411786	0.999924	472.233	-0.0574466	0.121535	-0.531898	0.594796	0.755105	610.068
AKR7A2	778.722	-0.91512	0.426177	-2.13864	0.0324648	0.493849	705.288	-0.41051	0.212439	-1.90059	0.0573561	0.217915	959.457	0.148898	0.11895	1.25401	0.209837	0.999278	763.289	-0.0645131	0.15097	-0.362009	0.717345	0.903284	776.274	-0.0696166	0.143894	-0.417413	0.676376	0.887604	627.367	-0.61168	0.231798	-2.60466	0.00919657	0.0484943	747.856	-0.0982841	0.110265	-0.897661	0.369366	0.999924	552.165	0.0103876	0.132328	0.104452	0.916811	0.959683	710.933
RBIS	965.555	0.855054	0.441656	2.13784	0.0325296	0.49425	1143.61	-0.15615	0.171622	-0.906014	0.364928	0.636511	1568.67	0.0983163	0.115145	0.856068	0.39196	0.999278	1153.34	-0.0654404	0.147007	-0.448761	0.653604	0.876881	1254.58	0.102032	0.136363	0.728944	0.466036	0.7758	1291.91	0.33755	0.179031	1.86792	0.0617727	0.191049	1999.98	-0.0851756	0.108986	-0.783037	0.433605	0.999924	1812.02	0.032661	0.0906083	0.348203	0.727688	0.844726	2192.13
POU2F3	24.5586	0.69182	0.430549	2.13593	0.0326851	0.495441	56.5885	-0.343428	0.294771	-1.30191	0.192946	0.453207	86.2539	0.113297	0.0948511	1.2027	0.229093		49.4973	-0.519228	0.216302	-2.44366	0.0145391	0.127742	60.2112	-0.104981	0.195192	-0.518467	0.604132	0.855809	84.8002	0.604494	0.285048	2.09384	0.0362746	0.131861	17.233	-0.0167456	0.0453563	-0.531539	0.595046	0.999924	19.2601	-0.0818644	0.279517	0.115695	0.907894	0.955215	22.6812
SLC1A5	3207.01	0.797814	0.447494	2.136	0.0326792	0.495441	1899.12	-0.568567	0.163685	-3.45735	0.000545521	0.0073591	3322.04	-0.138443	0.113046	-1.23559	0.21661	0.999278	2224.5	0.0368587	0.13692	0.263418	0.792228	0.936861	2002.91	-0.376891	0.13628	-2.78123	0.00541529	0.0836262	1680.22	-0.662327	0.197624	-3.35275	0.000800139	0.0074955	4895.43	-0.289679	0.104308	-2.77525	0.0055159	0.605002	2348.89	-0.450354	0.12998	-3.44835	0.000564021	0.00427598	3212.63
IDH3A	400.756	-0.913414	0.428003	-2.13534	0.0327332	0.495587	623.218	0.383057	0.187904	2.04628	0.0407292	0.174899	880.331	-0.0404595	0.119952	-0.336191	0.736726	0.999278	544.845	0.0435285	0.154514	0.295742	0.767427	0.926275	522.469	-0.136216	0.150429	-0.888618	0.374209	0.717024	673.587	0.686961	0.200312	3.43915	0.000583533	0.00583034	1208.66	0.0189118	0.109262	0.174175	0.861728	0.999924	918.886	-0.230687	0.124508	-1.85453	0.0636634	0.16831	1210.56
CTNNBL1	2040.85	-0.943447	0.429398	-2.13356	0.0328788	0.496418	446.531	-0.110683	0.18173	-0.616847	0.537335	0.775427	495.148	-0.0461756	0.122275	-0.375561	0.707243	0.999278	415.966	-0.269082	0.154253	-1.74144	0.0816062	0.358271	449.775	-0.108079	0.158265	-0.689873	0.490274	0.791537	396.145	-0.187774	0.211833	-0.912257	0.361633	0.588232	715.877	-0.261076	0.110369	-2.36825	0.0178726	0.99832	628.519	-0.0354602	0.136821	-0.251841	0.801164	0.892377	758.212
PABIR3	15.6754	-0.804272	0.419215	-2.13325	0.032904	0.496418	21.9916	0.259978	0.30547	0.868894	0.384905	0.655578	32.9061	0.0281298	0.066268	0.429177	0.667794		18.8282	0.016697	0.205577	0.0892521	0.928882	0.980296	17.2987	-0.0882897	0.170573	-0.561757	0.574281	0.83962	23.3014	0.344271	0.372171	0.967754	0.333167	0.560459	14.0898	-0.0308956	0.0439441	-0.681359	0.495644		18.4379	-0.0707812	0.276845	-0.210564	0.833227	0.912904	21.7369
LINC00520	161.417	0.96176	0.448836	2.13339	0.0328927	0.496418	480.621	-1.59288	0.212716	-7.4312	1.07617e-13	2.29524e-11	1439.27	0.0197289	0.115492	0.175753	0.860488	0.999278	489.697	-1.33362	0.156302	-8.50826	1.76563e-17	4.47292e-15	533.051	-0.955453	0.150538	-6.33717	2.34018e-10	5.7143e-08	703.045	0.0995882	0.219861	0.45888	0.64632	0.814369	154.328	-0.218672	0.098403	-2.27638	0.0228232	0.999924	391.36	0.398496	0.272709	1.96405	0.0495246	0.13933	266.493
ID2	49.2106	0.6578	0.453969	2.13189	0.033016	0.496941	588.643	-0.356854	0.305116	-1.00163	0.316524	0.591163	503.868	-0.0668674	0.122279	-0.560747	0.57497	0.999278	646.344	-0.329793	0.17246	-1.96416	0.0495118	0.270604	589.244	-0.524325	0.170871	-2.95978	0.00307862	0.0569502	947.57	0.796178	0.26813	3.07461	0.00210776	0.0159585	60.594	-0.0693894	0.0776876	-0.867852	0.385475	0.999924	104.05	0.74778	0.279787	2.59875	0.00935626	0.039384	56.3754
HLA-DPB1	15.151	-0.739391	0.413652	-2.13105	0.0330847	0.497036	3.71725	0.102651	0.226523	0.517964	0.604484		14.4799	-0.00724417	0.0476633	-0.154815	0.876967		3.10062	0.0134201	0.109946	0.0569429	0.954591		3.11204	0.00800015	0.0871079	0.0585534	0.953308		2.29166	0.0532023	0.265772	0.112549	0.910388		28.8549	-0.0398616	0.0560384	-0.72061	0.471149	0.999924	4.95748	-0.10678	0.180032	-0.70835	0.478728		11.3524
MRGBP	471.913	-0.902715	0.424355	-2.13087	0.0330996	0.497036	601.338	-0.168012	0.230765	-0.696624	0.486038	0.735527	833.512	-0.161069	0.120196	-1.3457	0.178399	0.999278	569.793	-0.278701	0.156881	-1.76844	0.0769879	0.34656	556.572	-0.405205	0.157729	-2.54298	0.0109911	0.126379	584.856	-0.00375821	0.260947	0.0201792	0.9839	0.99279	793.588	-0.183518	0.110083	-1.67144	0.0946352	0.999924	616.955	0.105957	0.12628	0.833045	0.404819	0.601077	683.065
CAPZA1	3408.07	0.789469	0.448868	2.13022	0.0331532	0.497259	6154.68	0.109627	0.164802	0.706709	0.479747	0.730708	8214.1	0.00462991	0.101151	0.045897	0.963392	0.999278	5996.4	0.0789859	0.132339	0.640066	0.52213	0.80946	6183.55	0.107999	0.131104	0.867421	0.385711	0.72642	5807.96	0.125366	0.197968	0.662922	0.50738	0.713214	8767.28	0.0521932	0.103407	0.505698	0.613068	0.999924	7427.35	-0.0150779	0.103357	-0.139651	0.888935	0.946137	9246.8
PCAT6	16.1679	0.712993	0.411843	2.12955	0.0332086	0.497422	143.831	-0.479225	0.259506	-1.6631	0.0962924	0.302138	278.556	-0.0877801	0.118634	-0.762059	0.446025	0.999278	136.275	-0.606182	0.192989	-3.13545	0.0017159	0.0278115	129.009	-0.765608	0.187771	-4.05651	4.98114e-05	0.00249615	203.536	0.581314	0.3046	2.03803	0.0415472	0.144746	16.3301	0.0360076	0.0471202	0.789504	0.429818	0.999924	25.3195	0.638769	0.27911	1.94751	0.0514737	0.143602	13.6384
ALYREF	1829.32	0.89247	0.425382	2.12915	0.0332415	0.497422	825.539	0.286322	0.168429	1.65486	0.0979528	0.304898	1225.36	-0.0310599	0.11736	-0.263498	0.792166	0.999278	745.426	0.036861	0.149864	0.216513	0.828588	0.949071	772.708	0.100624	0.139438	0.690172	0.490086	0.791537	853.278	0.562303	0.189256	2.91572	0.00354866	0.0238171	2272.47	0.133028	0.108634	1.22287	0.221379	0.999924	1784.94	-0.465314	0.152684	-3.02292	0.00250346	0.01411	2466.28
SLC35B4	593.993	-0.912403	0.427806	-2.11829	0.0341501	0.497956	187.99	0.0613505	0.234832	0.254636	0.799004	0.920336	273.935	-0.00286308	0.118038	-0.0530289	0.957709	0.999278	219.495	0.440087	0.185719	2.34196	0.0191826	0.1515	204.482	0.181434	0.177669	1.00495	0.31492	0.666756	179.983	0.0146291	0.272479	0.0411177	0.967202	0.986773	645.641	-0.150569	0.110404	-1.35857	0.174284	0.999924	597.189	0.138278	0.127823	1.06939	0.284895	0.478967	756.508
PTS	500.033	-0.879798	0.429656	-2.11172	0.0347105	0.497956	739.736	0.119076	0.223311	0.530833	0.595534	0.812964	1184.04	-0.130182	0.116911	-1.11531	0.264717	0.999278	643.528	-0.230975	0.173744	-1.33695	0.18124	0.524954	671.316	-0.152624	0.168991	-0.895075	0.370747	0.714551	704.259	0.261813	0.216463	1.18156	0.23738	0.459236	1499.53	0.0117813	0.108438	0.116495	0.90726	0.999924	1099.63	-0.0947386	0.0994781	-0.958546	0.337788	0.537065	1344.75
EP400P1	110.622	-0.984898	0.460362	-2.11301	0.0345996	0.497956	27.1207	0.220474	0.306176	1.01745	0.30894	0.584174	46.4154	-0.00411153	0.0740452	-0.0706646	0.943665		24.22	0.0452533	0.204904	0.481226	0.630356	0.86602	27.1568	0.143134	0.178696	1.15275	0.249013	0.602593	22.1815	0.719038	0.38015	2.19657	0.0280509	0.109851	62.9807	-0.0447754	0.0792404	-0.564128	0.572667	0.999924	107.021	0.340183	0.198202	1.61768	0.105731	0.24355	95.4882
DHRS1	862.493	0.686802	0.456324	2.12252	0.0337945	0.497956	3113.95	-0.574798	0.17476	-3.36036	0.000778397	0.00963957	4773.39	0.00160327	0.112458	0.0132819	0.989403	0.999278	3632.74	0.00108346	0.141269	-0.0287096	0.977096	0.993285	3420.42	-0.204148	0.14343	-1.46476	0.142986	0.474384	4336.37	0.778494	0.167708	4.62384	3.76709e-06	8.47647e-05	2271.07	0.119146	0.108531	1.10935	0.267278	0.999924	1847.02	0.638244	0.143024	4.37019	1.24139e-05	0.000173332	1952.44
AHSA1	2332.02	0.860742	0.438493	2.12192	0.0338442	0.497956	1566.45	0.207948	0.181781	1.0495	0.293947	0.568711	2831.6	-0.137356	0.109774	-1.25558	0.209269	0.999278	1592.74	0.289638	0.135217	2.08675	0.0369108	0.230251	1440.84	-0.0467988	0.133102	-0.40908	0.682481	0.890395	1522.88	0.415267	0.179731	2.23403	0.025481	0.102249	3754.82	-0.0331394	0.106556	-0.32165	0.747718	0.999924	3167.97	-0.368979	0.142158	-2.57534	0.0100141	0.0414991	4397.04
EML1	83.7979	0.970122	0.46087	2.11334	0.0345716	0.497956	282.62	-0.0479567	0.234273	-0.120466	0.904114	0.963376	282.552	-0.0225855	0.119564	-0.193201	0.846802	0.999278	229.962	-0.690436	0.17528	-3.93396	8.35569e-05	0.00249576	228.689	-0.716211	0.173936	-4.06371	4.82996e-05	0.00243859	271.085	0.120058	0.278119	0.56938	0.569099	0.761297	103.919	0.143453	0.0912091	1.57876	0.114391	0.999924	132.547	0.014467	0.218261	0.123357	0.901824	0.951958	137.065
PCLAF	1753.48	-0.831209	0.441044	-2.11544	0.0343928	0.497956	1284.1	-0.76772	0.173804	-4.40736	1.04637e-05	0.000299057	2189.07	-0.102179	0.113294	-0.900325	0.367947	0.999278	1584.01	0.0146969	0.133221	0.0964632	0.923153	0.979174	1404.16	-0.384106	0.148194	-2.59234	0.0095326	0.11649	1159.73	-0.477096	0.185306	-2.61694	0.00887225	0.0472261	3823.11	-0.0726486	0.105406	-0.698329	0.484971	0.999924	2160.31	-0.500237	0.192628	-2.57977	0.00988665	0.0410293	3179.47
RTN4RL1	63.4835	0.973079	0.464182	2.11479	0.0344477	0.497956	66.7377	-1.64344	0.289341	-5.5015	3.76581e-08	2.28568e-06	55.3957	0.0320897	0.0811936	0.402394	0.687394		86.1889	-0.334132	0.2066	-1.44315	0.148978	0.483514	91.6079	-0.166353	0.191382	-0.65744	0.510898	0.802592	67.4119	-1.42589	0.345582	-4.17723	2.9508e-05	0.000487286	33.3199	0.0331362	0.0622913	0.407873	0.683367	0.999924	28.7378	-0.428826	0.277123	-1.02195	0.306804	0.50296	32.3558
MYL9	163.288	0.763577	0.462294	2.11178	0.0347052	0.497956	40.1331	0.150805	0.291131	0.323954	0.745973	0.896923	114.067	0.149563	0.0940212	1.66987	0.0949454	0.999278	31.7638	-0.192843	0.214845	-1.10536	0.269004	0.624572	32.4874	-0.190823	0.187702	-1.33607	0.181527	0.526552	31.0019	-0.844607	0.366043	-2.42832	0.0151688	0.0702573	86.6958	0.326505	0.0859246	3.97945	6.90763e-05	0.0413265	9.92121	-0.597583	0.261591	-2.44111	0.014642	0.0554688	23.8214
DNMT1	2300.72	-0.879033	0.416301	-2.12288	0.0337637	0.497956	1055.88	0.104237	0.212533	0.48784	0.625663	0.831618	1435.67	-0.157156	0.115061	-1.36556	0.172077	0.999278	1083.57	0.209366	0.149927	1.37762	0.168322	0.509865	1038.42	0.0383331	0.149521	0.25679	0.797341	0.934619	782.28	-0.33722	0.180542	-1.88695	0.0591668	0.185768	3586.11	-0.203294	0.106324	-1.92507	0.0542202	0.999924	2562.36	-0.896545	0.112269	-7.98984	1.3511e-15	1.80927e-13	3710.78
RAB3A	31.9055	-0.973917	0.455715	-2.11999	0.0340072	0.497956	7.22542	0.0994549	0.279274	0.341479	0.732743	0.890081	13.4395	-0.0181736	0.0454158	-0.390826	0.695926		4.89514	-0.132451	0.142819	-1.13176	0.257733		4.78478	-0.114754	0.113598	-1.2161	0.223948		10.6915	0.732524	0.382505	1.83341	0.066741	0.201196	6.81197	-0.0090143	0.0320271	-0.290925	0.771109		6.53581	0.29839	0.223797	1.40523	0.159952	0.324667	5.01659
FANK1	43.6476	0.800316	0.458884	2.12557	0.0335388	0.497956	261.197	0.229053	0.24918	1.02069	0.307402	0.582629	339.61	0.125806	0.121027	1.04816	0.294563	0.999278	214.573	-0.244027	0.187174	-1.32099	0.186503	0.531818	225.83	-0.142533	0.177743	-0.780865	0.434882	0.75799	221.494	-0.0594181	0.257947	-0.165003	0.868942	0.940317	83.8968	0.146439	0.0862639	1.71386	0.0865542	0.999924	81.3155	0.811512	0.225131	3.48904	0.000484759	0.00376901	65.3243
OSBPL2	457.267	0.905461	0.428427	2.11242	0.0346505	0.497956	927.231	0.378244	0.174052	2.19412	0.0282264	0.134527	987.494	-0.0588265	0.119373	-0.490105	0.62406	0.999278	731.58	-0.293759	0.157002	-1.86917	0.0615994	0.307857	736.656	-0.333813	0.145072	-2.28643	0.0222292	0.191218	1064	0.702918	0.196631	3.57432	0.000351136	0.00385236	520.499	0.0657278	0.11016	0.63298	0.526747	0.999924	760.03	0.623594	0.147582	4.21837	2.46078e-05	0.000309183	698.195
RPS21	7727.87	0.80936	0.44292	2.12002	0.0340046	0.497956	25156.9	0.101314	0.179909	0.566616	0.570975	0.79596	26259.3	0.131362	0.0979121	1.34124	0.179842	0.999278	21546.2	-0.336204	0.138649	-2.40805	0.016038	0.137242	24664.2	0.0303054	0.12917	0.248488	0.803757	0.936609	20522.8	-0.265485	0.194499	-1.34878	0.177408	0.381988	18040.5	-0.235943	0.10299	-2.28844	0.0221121	0.999924	16390.7	0.408207	0.0916307	4.47644	7.58997e-06	0.000113948	17731.3
HSPA13	699.847	0.80386	0.450911	2.12671	0.033444	0.497956	934.792	-0.0846573	0.191648	-0.392478	0.694705	0.869645	1399.9	-0.151495	0.117815	-1.30759	0.191011	0.999278	979.397	0.098477	0.140594	0.71088	0.477158	0.78437	863.237	-0.350394	0.147067	-2.35247	0.0186493	0.170962	1077.29	0.527407	0.20516	2.59927	0.00934223	0.0491038	1460.66	0.0781848	0.10811	0.7231	0.469618	0.999924	1098.36	0.348539	0.104732	3.33651	0.000848377	0.00593468	1216.26
CASTOR1	21.1596	0.682386	0.417955	2.1148	0.034447	0.497956	58.9159	-0.313033	0.276257	-1.28171	0.199945	0.46282	121.286	0.22779	0.102793	2.2575	0.0239766	0.658341	58.8412	-0.174164	0.215399	-0.997932	0.318312	0.667673	79.4438	0.365185	0.193082	1.87004	0.0614783	0.320393	67.3661	-0.125173	0.318222	-0.526316	0.598669	0.780739	13.8784	0.0303971	0.0437637	0.701713	0.482858		19.3277	0.484873	0.279694	1.70968	0.0873249	0.212683	15.1737
PNMA6A	56.7708	-0.983441	0.465328	-2.12739	0.0333876	0.497956	18.4691	0.00609822	0.298751	-0.519585	0.603353	0.817892	47.2594	-0.00731268	0.074859	-0.118053	0.906025		16.9807	-0.0430462	0.202632	-0.204749	0.837769	0.951765	23.709	0.240919	0.184546	1.21536	0.224228	0.57789	28.2568	0.399181	0.360609	0.952661	0.340762	0.567753	33.9584	0.0239855	0.0636861	0.394354	0.69332	0.999924	22.3525	0.450675	0.28035	1.35581	0.175161	0.345211	24.1747
CCT6B	24.1346	0.839178	0.443895	2.12377	0.0336898	0.497956	33.9913	-0.441699	0.305673	-1.23081	0.218394	0.485992	34.7998	-0.0321738	0.0683077	-0.504867	0.613652		48.1513	0.198981	0.214941	1.37696	0.168524	0.509978	72.1808	0.688234	0.194894	3.97532	7.02837e-05	0.00330039	31.796	-0.559459	0.371692	-1.10378	0.269688	0.49647	20.8835	0.0192785	0.0523095	0.358015	0.720332	0.999924	20.6493	0.491289	0.280657	1.8152	0.0694927	0.179896	19.615
POMK	5230.07	-0.888416	0.416301	-2.11194	0.0346919	0.497956	1736.55	-0.593537	0.164407	-3.62464	0.000289367	0.00450204	2130.81	-0.0869022	0.114694	-0.75786	0.448535	0.999278	2091.12	0.108152	0.136165	0.773626	0.439152	0.761226	1884.56	-0.288503	0.13067	-2.22852	0.025846	0.205217	2273.05	0.436376	0.19884	2.15247	0.0313604	0.119029	3581.76	-0.105865	0.105146	-1.0104	0.312303	0.999924	3522.42	0.486118	0.150686	3.21091	0.00132317	0.00839669	3517.18
ZBTB24	1131.85	-0.958785	0.438299	-2.116	0.0343449	0.497956	125.05	-0.234431	0.250993	-0.886408	0.375398	0.646329	220.138	-0.151673	0.115872	-1.31812	0.187464	0.999278	154.676	0.338389	0.191677	1.80185	0.0715684	0.334152	147.33	0.151044	0.180923	0.865846	0.386575	0.72651	109.027	-0.32219	0.283623	-1.12953	0.258673	0.484148	374.372	-0.1026	0.108171	-0.968416	0.332836	0.999924	333.814	-0.517882	0.140148	-3.6694	0.000243118	0.00216012	450.143
DENND2A	48.9852	-0.915261	0.459664	-2.11705	0.0342553	0.497956	18.7002	0.502551	0.30616	1.7114	0.0870073	0.284092	47.003	0.106733	0.0738767	1.68179	0.0926094		14.2267	0.0668128	0.190693	0.384985	0.700248	0.895956	11.2396	-0.134247	0.157552	-0.786493	0.431579		10.0553	-0.149737	0.339146	-1.40396	0.160331	0.357907	16.1163	0.0190885	0.0466289	0.439137	0.660562	0.999924	2.3744	0.00531035	0.177502	-0.168954	0.865833		3.53627
CTNNBIP1	3556.34	0.858157	0.436183	2.11691	0.0342679	0.497956	8771.51	-0.079104	0.196446	-0.317284	0.751028	0.900014	11959.1	-0.0202346	0.106855	-0.206646	0.836286	0.999278	7477.64	-0.56335	0.156272	-3.59193	0.000328244	0.0074591	8162.94	-0.343383	0.137809	-2.46183	0.0138229	0.144626	7637.47	-0.306552	0.228999	-1.22463	0.220713	0.439114	5939.23	0.161722	0.103797	1.55777	0.119287	0.999924	4100.6	0.440837	0.11436	3.82575	0.000130372	0.00127715	4360.06
SLC6A9	123.018	0.952967	0.453996	2.12449	0.0336296	0.497956	61.804	0.393564	0.291632	1.34508	0.178599	0.433749	121.14	-0.0962802	0.102104	-1.00504	0.314877	0.999278	44.4248	-0.235989	0.216877	-1.15469	0.248216	0.604629	42.3245	-0.309476	0.192812	-1.60899	0.107618	0.416636	58.2246	0.670433	0.340309	1.97663	0.048083	0.160758	101.634	-0.0899662	0.0811154	-1.4314	0.152316	0.999924	94.4815	0.199701	0.213553	0.970087	0.332003	0.531304	90.5545
EPS8L3	73.2476	-1.04104	0.464851	-2.11944	0.0340534	0.497956	3.93809	0.138084	0.225292	1.12824	0.259217		6.95501	0.00740287	0.0308741	0.918732	0.358236		2.23875	-0.0625416	0.101474	-0.387661	0.698267		3.07183	0.00788506	0.0920468	0.579136	0.562498		2.99818	0.0368279	0.327065	0.392419	0.694748		5.50656	-0.021556	0.0287344	-0.879185	0.379301		2.54649	0.16779	0.187003	1.1896	0.234203		3.24087
PRR9	2301.51	0.873434	0.411419	2.12523	0.0335676	0.497956	2013.6	0.577402	0.181792	3.22748	0.00124887	0.0138467	4505.21	-0.0345172	0.108323	-0.338621	0.734895	0.999278	1122.03	-0.42589	0.184161	-3.36549	0.000764072	0.0148684	1263.9	-1.04022	0.143229	-7.17722	7.1141e-13	2.89522e-10	1525.28	-0.0902878	0.275758	-0.41643	0.677096	0.832972	854.703	-0.313284	0.109087	-2.96097	0.0030667	0.43402	3226.84	0.230234	0.259362	1.64722	0.0995124	0.233553	2004.17
ATRAID	462.29	0.633762	0.46501	2.11175	0.0347077	0.497956	864.908	-0.64905	0.170853	-3.78122	0.000156062	0.0028194	1429	-0.0181208	0.114915	-0.157741	0.874661	0.999278	1028.58	0.0454382	0.151777	0.32358	0.746256	0.915558	1101.45	0.171655	0.139468	1.25151	0.21075	0.56303	801.736	-0.588288	0.200646	-2.92945	0.0033956	0.0229692	1133.42	-0.0288232	0.109198	-0.27065	0.78666	0.999924	786.694	0.18876	0.114327	1.69966	0.0891951	0.215975	947.458
FAHD2A	281.854	-0.988839	0.45245	-2.11507	0.0344236	0.497956	62.4375	-0.0728788	0.269389	-0.272785	0.785019	0.914971	87.1076	0.0304248	0.0945866	0.310608	0.756099		66.7875	0.107954	0.21191	0.491024	0.62341	0.862223	58.6985	-0.202312	0.195014	-1.08386	0.278425	0.632484	53.0899	-0.737392	0.314688	-2.35441	0.0185523	0.0817283	93.8298	-0.0902545	0.0890397	-1.00658	0.314136	0.999924	68.3148	-0.216072	0.229416	-0.953679	0.340246	0.539088	90.236
RPL31	14240.1	0.850043	0.430648	2.1188	0.0341072	0.497956	40872.5	-0.144953	0.208902	-0.638378	0.523228	0.764189	44442.3	0.191127	0.098269	1.94529	0.0517402	0.880678	38158.7	-0.310205	0.15165	-2.01996	0.0433873	0.251926	42030.1	-0.0738176	0.145028	-0.487352	0.626009	0.86691	35367.1	-0.409374	0.228379	-1.73571	0.0826154	0.233254	28568.4	-0.19052	0.102365	-1.85932	0.0629811	0.999924	26285.4	0.332197	0.09708	3.43564	0.000591145	0.00442741	30080.6
GSTK1	411.329	-0.902961	0.427572	-2.11251	0.034643	0.497956	817.273	0.080344	0.165977	0.482627	0.62936	0.833167	1084.53	-0.0423342	0.119482	-0.363271	0.716403	0.999278	832.32	0.183964	0.140101	1.3136	0.18898	0.534804	792.64	-0.0226215	0.137877	-0.160458	0.87252	0.961856	710.118	-0.0960056	0.19573	-0.507533	0.611781	0.790544	768.52	-0.110811	0.110167	-0.999251	0.317673	0.999924	748.684	0.173045	0.112854	1.51793	0.129033	0.279593	907.325
SS18L2	401.418	0.607496	0.463762	2.11627	0.0343223	0.497956	519.297	0.0298994	0.174995	0.14615	0.883803	0.955389	777.122	0.0123223	0.120415	0.102099	0.918678	0.999278	498.129	-0.0633228	0.155565	-0.450848	0.652099	0.876729	535.916	0.0852056	0.145569	0.544329	0.586215	0.845817	381.805	-0.869533	0.200772	-4.34179	1.41326e-05	0.000263364	1090.52	-0.0540631	0.109213	-0.497574	0.618784	0.999924	661.131	-1.16323	0.122535	-9.49963	2.10644e-21	6.39316e-19	1073.4
IFT122	152.283	0.907082	0.45207	2.1135	0.0345579	0.497956	49.8261	-0.620028	0.276536	-2.2541	0.02419	0.12037	52.6617	0.00343226	0.073194	0.296417	0.766911		61.9655	0.0470673	0.211799	0.223668	0.823016	0.946928	52.7915	-0.299889	0.195208	-1.51861	0.12886	0.454462	47.7287	-0.346549	0.31684	-1.1231	0.261394	0.487348	69.2268	0.00104754	0.0779033	0.164083	0.869666	0.999924	60.0736	-0.22902	0.24951	-0.901783	0.367172	0.566246	88.8633
MUC20-OT1	46.6669	-0.955609	0.465102	-2.1187	0.0341156	0.497956	93.0151	0.358754	0.253055	1.46751	0.142236	0.380086	117.376	0.0223056	0.103106	0.216053	0.828946	0.999278	80.9917	0.0864685	0.207865	0.547747	0.583866	0.842718	93.8516	0.302513	0.190964	1.73655	0.0824662	0.370305	70.371	0.172891	0.293635	0.67593	0.499085	0.706137	109.69	-0.0305008	0.0925271	-0.317016	0.751232	0.999924	125.968	-0.0301826	0.202448	-0.319402	0.749422	0.858789	138.223
HDAC3	833.639	0.815453	0.448606	2.12118	0.0339066	0.497956	1264.34	0.065724	0.163178	0.411492	0.680712	0.861145	1957.13	0.0641557	0.111852	0.574741	0.565467	0.999278	1192.36	-0.0822584	0.153208	-0.547154	0.584273	0.842959	1282.95	0.083055	0.131032	0.629086	0.529293	0.811739	1295.42	0.267032	0.176874	1.50693	0.131829	0.315911	1644.34	0.0383532	0.108043	0.344533	0.730445	0.999924	1252.2	0.166266	0.0953151	1.73253	0.0831793	0.205151	1458.51
GNPDA1	2600.24	0.838287	0.437028	2.12009	0.0339983	0.497956	2543.95	0.0611386	0.161861	0.343084	0.731535	0.889879	5394.66	-0.122478	0.104764	-1.17335	0.240654	0.999278	2557.28	0.122039	0.129394	0.910231	0.362701	0.702732	2448	-0.0762798	0.129831	-0.624086	0.532571	0.813566	1980.82	-0.257457	0.185988	-1.39928	0.161729	0.359554	4580.78	0.0707437	0.105612	0.682016	0.495229	0.999924	3296.33	-0.425372	0.0895335	-4.71587	2.40685e-06	4.2286e-05	4600.96
TCOF1	692.777	-0.904822	0.431215	-2.11879	0.034108	0.497956	214.915	-0.46022	0.248968	-1.791	0.0732936	0.255678	267.823	-0.167334	0.118873	-1.41608	0.156753	0.999278	243.84	-0.0163772	0.183675	-0.0696981	0.944434	0.984579	216.434	-0.34638	0.186353	-1.77787	0.0754251	0.355424	227.938	-0.168941	0.251176	-0.68889	0.490893	0.699762	788.659	-0.265304	0.109773	-2.51923	0.0117612	0.845908	884.023	-0.400125	0.143032	-2.80628	0.00501178	0.0242083	1071.89
ARL8B	1519.99	0.861679	0.432722	2.116	0.0343448	0.497956	4553.69	0.00151211	0.160036	0.039829	0.968229	0.989296	6029.72	0.0789287	0.102789	0.767319	0.442892	0.999278	4078.95	-0.306259	0.129751	-2.32413	0.0201187	0.155934	4441.65	-0.0890928	0.13409	-0.625611	0.53157	0.812819	4643.04	0.240802	0.198983	1.21262	0.225277	0.444943	3084.58	-0.0721734	0.105947	-0.687373	0.491848	0.999924	3436.27	0.205174	0.153186	1.40568	0.15982	0.324443	3693.96
BBOX1	16.5839	0.713011	0.412734	2.11074	0.0347949	0.498055	273.85	-1.68425	0.232882	-7.19547	6.22458e-13	1.07398e-10	262.403	0.00769763	0.117173	0.0647248	0.948393	0.999278	347.804	-0.360371	0.163173	-2.14563	0.0319026	0.208717	378.052	-0.211493	0.163464	-1.27952	0.200714	0.551019	363.703	-0.140086	0.224518	-0.624997	0.531973	0.732247	4.70203	-0.0114357	0.0257087	-0.579199	0.562455		7.6776	0.379882	0.220564	2.89905	0.00374298	0.0192449	2.83012
MYLK	167.453	0.934195	0.44615	2.11075	0.0347939	0.498055	359.282	0.0303033	0.183027	0.106824	0.914928	0.968002	798.442	0.464082	0.121897	3.81876	0.000134123	0.0196065	308.528	-0.271617	0.179193	-1.51288	0.130311	0.453717	398.072	0.252134	0.154463	1.57882	0.114377	0.428572	253.039	-1.03907	0.254178	-4.22372	2.40307e-05	0.000414537	276.716	0.308476	0.104192	3.00324	0.00267126	0.404128	110.175	-0.910754	0.203728	-4.3725	1.22832e-05	0.000172011	181.618
SIDT2	180.859	0.936577	0.449443	2.10981	0.0348749	0.498646	286.842	-0.335635	0.237182	-1.59638	0.110403	0.327414	412.907	0.0878704	0.121953	0.724088	0.469012	0.999278	269.908	-0.393201	0.167711	-2.39792	0.0164883	0.139493	316.965	0.0206215	0.156201	0.0819515	0.934685	0.982805	289.866	-0.0135656	0.232839	-0.107516	0.914379	0.962951	180.795	0.168277	0.100979	1.67183	0.0945575	0.999924	164.973	0.409049	0.190407	2.161	0.0306957	0.0976403	162.551
GPR176	461.705	-0.890524	0.426099	-2.10618	0.035189	0.500353	417.051	0.80388	0.218434	3.63242	0.000280775	0.00440407	534.814	-0.105072	0.122273	-0.886961	0.3751	0.999278	396.695	0.73964	0.15692	4.68288	2.82866e-06	0.000131718	319.156	0.170932	0.157711	1.06686	0.286034	0.640773	215.23	-0.709675	0.237949	-2.95253	0.00315186	0.0216521	1172.94	-0.0108136	0.108933	-0.0985984	0.921457	0.999924	543.908	-1.85759	0.196987	-9.42466	4.31483e-21	1.22102e-18	1110.89
TATDN1	787.806	0.835952	0.44172	2.10634	0.0351751	0.500353	878.761	0.011088	0.183369	0.138993	0.889456	0.957697	1241.21	-0.125858	0.116356	-1.08183	0.279329	0.999278	899.785	0.128397	0.159817	0.879383	0.379194	0.716939	939.894	0.163638	0.158493	1.10151	0.270674	0.625088	740.548	-0.19597	0.229566	-0.812287	0.416627	0.636791	1561.51	-0.0164743	0.107847	-0.154022	0.877592	0.999924	1374.04	-0.439655	0.117883	-3.70851	0.00020848	0.00189388	1783.6
GCH1	155.82	0.764602	0.463708	2.10637	0.0351723	0.500353	105.816	0.380962	0.237995	1.54027	0.123494	0.350223	344.825	0.0759898	0.121108	0.616431	0.53761	0.999278	82.8596	-0.203532	0.207625	-1.09867	0.271912	0.627806	83.6833	-0.157737	0.19132	-0.870024	0.384287	0.725137	100.882	0.67455	0.292172	2.27004	0.0232054	0.0956314	271.532	0.00619319	0.10707	0.0542006	0.956775	0.999924	135.084	-0.424875	0.190235	-2.20829	0.0272241	0.089306	200.084
HMGN4	424.344	0.742735	0.457334	2.10782	0.0350466	0.500353	573.917	-0.26558	0.183228	-1.44336	0.14892	0.390708	895.804	-0.0585281	0.12099	-0.488559	0.625154	0.999278	654.302	0.183294	0.152257	1.20024	0.230045	0.584621	644.293	0.0718047	0.149122	0.473636	0.635759	0.870806	460.552	-0.565769	0.217707	-2.61247	0.00898908	0.0476772	1014.98	0.0552767	0.109394	0.504739	0.613742	0.999924	707.611	-0.22024	0.121462	-1.83924	0.0658802	0.172529	910.014
RPL24	4321.22	0.78754	0.448875	2.10728	0.0350934	0.500353	12364.2	-0.254271	0.179956	-1.39513	0.162976	0.411149	12277.7	0.106484	0.0997713	1.06642	0.286236	0.999278	11845.3	-0.334803	0.137776	-2.41747	0.0156288	0.134996	13604.7	0.0374077	0.134197	0.287302	0.773881	0.925154	11226.5	-0.370226	0.195621	-1.87378	0.0609604	0.189505	10536.7	-0.158512	0.102899	-1.53952	0.123678	0.999924	9521.39	0.156596	0.0792152	1.98113	0.0475763	0.135167	11126.5
FLJ20021	44.2832	0.878952	0.462259	2.10372	0.035403	0.502324	74.355	-0.393033	0.262433	-1.41545	0.156936	0.402189	105.202	-0.0185021	0.0985093	-0.193675	0.846431	0.999278	78.5569	-0.1672	0.210688	-0.754826	0.450353	0.768184	75.2102	-0.278474	0.193622	-1.33622	0.181476	0.526552	67.5568	-0.257336	0.31087	-0.747786	0.45459	0.66999	85.7368	0.0598347	0.084512	0.836081	0.403109	0.999924	73.3288	0.712121	0.251666	2.79675	0.00516197	0.0247742	64.9774
ECH1	351.77	0.805754	0.45603	2.10369	0.0354058	0.502324	1135.32	-0.828659	0.17402	-4.79334	1.64027e-06	6.47508e-05	1527.58	0.0853863	0.115429	0.744378	0.456648	0.999278	1251.73	-0.318229	0.147171	-2.16186	0.0306287	0.202416	1398.22	-0.0564128	0.138144	-0.425006	0.670832	0.885433	1044.72	-0.881904	0.203836	-4.36289	1.28353e-05	0.000243811	858.849	0.0213232	0.109901	0.192828	0.847093	0.999924	834.438	0.0869454	0.195862	0.596138	0.551083	0.722162	1015.56
UBA3	531.305	-0.866956	0.442802	-2.10063	0.0356735	0.505001	890.594	0.0538392	0.172178	0.296438	0.766896	0.906835	1108.93	-0.116226	0.117798	-0.984545	0.324848	0.999278	865.127	0.03182	0.146854	0.203272	0.838923	0.951963	884.577	0.0393893	0.149701	0.256356	0.797676	0.934619	820.64	0.225443	0.178193	1.2461	0.212729	0.427921	1142.8	-0.0419913	0.10932	-0.384572	0.700555	0.999924	1099.89	0.113795	0.106621	1.055	0.291425	0.486129	1281.11
ENSG00000276851.1	539.594	-0.944668	0.437373	-2.10019	0.0357123	0.505001	54.8379	0.923655	0.288721	2.81446	0.00488594	0.037533	51.9069	0.0414935	0.0797899	0.49625	0.619718		75.3069	1.24353	0.214357	5.7567	8.57757e-09	6.74374e-07	27.0634	-0.16355	0.187601	-0.933218	0.350707	0.698571	25.0279	-0.535526	0.37131	-1.47666	0.139768	0.328431	186.555	-0.150088	0.0985571	-1.62688	0.103762	0.999924	145.92	-1.61487	0.263398	-6.26924	3.62811e-10	1.62431e-08	340.359
GCDH	780.459	-0.950333	0.44199	-2.10077	0.0356615	0.505001	85.0389	0.181682	0.248309	0.651502	0.514723	0.758185	113.921	-0.0448829	0.102033	-0.448661	0.653676	0.999278	83.6658	0.187058	0.209109	0.885098	0.376104	0.715333	82.3372	0.0802714	0.191124	0.37393	0.708456	0.901078	70.5941	-0.299936	0.294986	-1.13683	0.255609	0.480952	245.449	-0.165569	0.105874	-1.58844	0.112187	0.999924	154	-0.507989	0.198131	-2.53096	0.0113751	0.0456578	225.214
LCE1C	363.225	0.860263	0.439408	2.09857	0.0358548	0.506115	489.02	2.54378	0.243699	10.5125	7.56231e-26	5.52985e-23	3236.93	0.343531	0.119368	2.99669	0.00272927	0.196069	99.6226	-0.203484	0.2135	-0.915188	0.360093	0.70129	146.928	0.528629	0.189564	2.93141	0.00337426	0.060181	257.422	1.48275	0.299008	4.69035	2.72737e-06	6.41215e-05	65.8022	-0.0434133	0.0800325	-0.566076	0.571342	0.999924	194.754	0.545764	0.236682	2.03342	0.0420103	0.123664	62.6512
[truncated: 14,036 more rows]
[truncated: 35 more columns]
