# Supplementary material for: Disease-linked regulatory DNA variants and homeostatic transcription factors in epidermis
Source: Nat Commun. 2025 Sep 25;16:8387. doi: 10.1038/s41467-025-63070-5 (PMC12462481; doi:10.1038/s41467-025-63070-5)
Supplement: Supplementary file 7 — Supplementary Data 6 [file 41467_2025_63070_MOESM7_ESM.xlsx]

## Sheet: Column desc.
Column	Description
Sample	Name of CUT&RUN sample.
PCA distinct from IgG?	Whether the sample replicates correlate separately from IgG replicates. -: not distinct. +: distinct. ++: very distinct.
Basis for inclusion	Basis for inclusion by quality control metric. "Distinct", PCA is distinct. "motif enriched", motif enriched by AME or DREME in FDR<0.05 MACS2 peaks.
Condition	Replicate group; e.g., progenitor cells with RUNX1 antibody.
Cells	Progenitor or differentiated cells.
Antibody	Antibody used for CUT&RUN.
Control	The control sample corresponding to the given sample, which was used as the MACS2 control for peak calling.
Batch	Batch of sample preparation.
n_peaks	Number of FDR<0.05 MACS2 peaks.
Questionable quality?	Whether the sample is of questionable quality - denotes the few instances where PCA, motif and peak analysis had weak QC metrics but sample was included by manual judgement.
Pair	The paired sample across differentiation (same antibody and batch).
lib_num	Library ID number.
High stringency buffer	Whether the high-detergent buffer was used.
Green columns	The AME motif enrichment in -log10 P-value for the indicated motif in FDR<0.05 MACS2 peaks.

## Sheet: CUT&RUN this work
Sample	PCA distinct from IgG?	Basis for inclusion	Condition	Cells	Antibody	Control	Batch	n_peaks	Questionable quality?	Pair	lib_num	High stringency buffer	ATF4	JUN::JUNB	JUNB	CREB1	CREB3	GRHL1	NRF1	OVOL1	TP63	RUNX1	SNAI2	SOX9	TEAD1	TFAP2A	YY1	KLF4	SP1
IgG_Prog_1_CnR_27	-	Control	Prog_IgG	Prog	IgG		230302_merged				27	Yes
IgG_Prog_2_CnR_28	-	Control	Prog_IgG	Prog	IgG		230302_merged				28	Yes
IgG_Day4_1_CnR_29	-	Control	Day4_IgG	Day4	IgG		230302_merged				29	Yes
IgG_Day4_2_CnR_30	-	Control	Day4_IgG	Day4	IgG		230302_merged				30	Yes
HA-ZNF217_Prog_1_CnR_31	++	Distinct	Prog_HA-ZNF217	Prog	HA-ZNF217	IgG_Prog_1_CnR_27	230302_merged	5667			31	Yes	1.08831	1	5.88273	2.01682	1	1	2.93181	1	1	1	10.1871	3.92812	15.279	43.7747	1	157.188	109.754
HA-ZNF217_Prog_2_CnR_32	++	Distinct	Prog_HA-ZNF217	Prog	HA-ZNF217	IgG_Prog_2_CnR_28	230302_merged	11072			32	Yes	1	1	6.04964	1	1	1	15.9706	1	1	1	21.032	6.13371	17.7959	131.666	1	200	200
HA-ZNF217_Day4_1_CnR_33	++	Distinct	Day4_HA-ZNF217	Day4	HA-ZNF217	IgG_Day4_1_CnR_29	230302_merged	1386		HA-ZNF217_Prog_1_CnR_31 HA-ZNF217_Prog_2_CnR_32	33	Yes	1	1	1	1	1	1	1	1	1	1	1	1	11.9172	1	54.8153	39.8416	27.9066
HA-ZNF217_Day4_2_CnR_34	++	Distinct	Day4_HA-ZNF217	Day4	HA-ZNF217	IgG_Day4_2_CnR_30	230302_merged	1332		HA-ZNF217_Prog_1_CnR_31 HA-ZNF217_Prog_2_CnR_32	34	Yes	1	1	1	1	1	1	1	1	1	1	1	1	8.72125	1	41.3497	28.556	14.058
IgG_Prog_1_CnR_60	-	Control	Prog_IgG	Prog	IgG		230302_merged				60	Yes
IgG_Prog_2_CnR_61	-	Control	Prog_IgG	Prog	IgG		230302_merged				61	Yes
IgG_Prog_3_CnR_62	-	Control	Prog_IgG	Prog	IgG		230302_merged				62	Yes
IgG_Day4_1_CnR_63	-	Control	Day4_IgG	Day4	IgG		230302_merged				63	Yes
IgG_Day4_2_CnR_64	-	Control	Day4_IgG	Day4	IgG		230302_merged				64	Yes
IgG_Day4_3_CnR_65	-	Control	Day4_IgG	Day4	IgG		230302_merged				65	Yes
IgG_Prog_4_CnR_66	-	Control	Prog_IgG	Prog	IgG		230302_merged				66	Yes
IgG_Prog_5_CnR_67	-	Control	Prog_IgG	Prog	IgG		230302_merged				67	Yes
IgG_Prog_6_CnR_68	-	Control	Prog_IgG	Prog	IgG		230302_merged				68	Yes
IgG_Day4_4_CnR_69	-	Control	Day4_IgG	Day4	IgG		230302_merged				69	Yes
IgG_Day4_5_CnR_70	-	Control	Day4_IgG	Day4	IgG		230302_merged				70	Yes
IgG_Day4_6_CnR_71	-	Control	Day4_IgG	Day4	IgG		230302_merged				71	Yes
HA-ZNF217_Day4_1_CnR_75	++	Distinct	Day4_HA-ZNF217	Day4	HA-ZNF217	IgG_Day4_1_CnR_63	230302_merged	2916		HA-ZNF217_Prog_1_CnR_31 HA-ZNF217_Prog_2_CnR_32	75	Yes	1	1	1.94692	1	1	1	3.01682	1	1	1	1	1.78781	12.8153	17.7595	26.9245	89.556	39.2733
HA-ZNF217_Day4_2_CnR_76	++	Distinct	Day4_HA-ZNF217	Day4	HA-ZNF217	IgG_Day4_2_CnR_64	230302_merged	2370		HA-ZNF217_Prog_1_CnR_31 HA-ZNF217_Prog_2_CnR_32	76	Yes	1	1	3.37263	1	1	1	1	1	1	1	1	0.653647	10.9547	2.35556	10.5406	33.9431	13.3449
HA-ZNF217_Day4_3_CnR_77	++	Distinct	Day4_HA-ZNF217	Day4	HA-ZNF217	IgG_Day4_3_CnR_65	230302_merged	2350			77	Yes	1	1	1	1	1	1	2.26922	1	1	1	1	0.49485	9.01011	6.58336	33.8665	42.8665	23.3497
HA-NRF1_Prog_4_CnR_78	++	Motif enriched, distinct	Prog_HA-NRF1	Prog	HA-NRF1	IgG_Prog_4_CnR_66	230302_merged	1055			78	Yes	1	1	1	1	1	1	200	1	1	1	1	1	1	33.2933	23.8665	200	200
HA-NRF1_Prog_5_CnR_79	++	Motif enriched, distinct	Prog_HA-NRF1	Prog	HA-NRF1	IgG_Prog_5_CnR_67	230302_merged	2035			79	Yes	1	1	1	1	1	1	200	1	1	1	1	1.89279	1	60.4989	9.41908	200	200
HA-NRF1_Prog_6_CnR_80	++	Motif enriched, distinct	Prog_HA-NRF1	Prog	HA-NRF1	IgG_Prog_6_CnR_68	230302_merged	1733			80	Yes	1	1	1	1	1	1	200	1	1	1	1	2.23882	1	49.2449	21.0048	200	200
HA-NRF1_Day4_4_CnR_81	++	Motif enriched, distinct	Day4_HA-NRF1	Day4	HA-NRF1	IgG_Day4_4_CnR_69	230302_merged	5725		HA-NRF1_Prog_4_CnR_78 HA-NRF1_Prog_5_CnR_79 HA-NRF1_Prog_6_CnR_80	81	Yes	1	1	1	1	1	1	200	1	1	1	1	1.88606	1	126.903	11.5436	200	200
HA-NRF1_Day4_5_CnR_82	++	Motif enriched, distinct	Day4_HA-NRF1	Day4	HA-NRF1	IgG_Day4_5_CnR_70	230302_merged	8187		HA-NRF1_Prog_4_CnR_78 HA-NRF1_Prog_5_CnR_79 HA-NRF1_Prog_6_CnR_80	82	Yes	1	1	1	1	1	1	200	1	1	1	0.549751	1	1	184.812	2.31158	200	200
HA-NRF1_Day4_6_CnR_83	++	Motif enriched, distinct	Day4_HA-NRF1	Day4	HA-NRF1	IgG_Day4_6_CnR_71	230302_merged	7400		HA-NRF1_Prog_4_CnR_78 HA-NRF1_Prog_5_CnR_79 HA-NRF1_Prog_6_CnR_80	83	Yes	1	1	1	1	1	1	200	1	1	1	1	1	1	148.839	8.01368	200	200
H3K27me3_Prog_1_CnR_84	++	Distinct	Prog_H3K27me3	Prog	H3K27me3	IgG_Prog_1_CnR_60	230302_merged	48074			84	Yes	1	1	1	1	1	1	1	1	1	1	99.1391	30.4789	63.3036	200	1	200	200
H3K27me3_Day4_1_CnR_85	++	Distinct	Day4_H3K27me3	Day4	H3K27me3	IgG_Day4_1_CnR_63	230302_merged	79924		H3K27me3_Prog_1_CnR_84	85	Yes	1	1	1	1	1	1	1	1	1	1	171.959	77.4572	76.1209	200	1	200	200
H3K27me3_Day4_1_CnR_86	++	Distinct	Day4_H3K27me3	Day4	H3K27me3	IgG_Day4_4_CnR_69	230302_merged	4266		H3K27me3_Prog_1_CnR_84	86	Yes	1	1	1	1	1	1	12.2882	1	1	1	22.52	1.64589	1.36251	145.087	8.05601	200	200
ATF4_Prog_1_CnR_90	++	Motif enriched, distinct	Prog_ATF4	Prog	ATF4	IgG_Prog_3_CnR_107	230403_cnr3	12610			90	Yes	200	1	121.636	13.3036	1	1	19.0625	1	2.70997	1	38.1409	1.22185	26.9957	200	11.0214	200	200
ATF4_Prog_2_CnR_91	++	Motif enriched, distinct	Prog_ATF4	Prog	ATF4	IgG_Prog_2_CnR_106	230403_cnr3	12278			91	Yes	200	1	61.6498	5.66756	1	1	1.39903	1	1	1	42.1858	6.48413	9.26201	200	8.20204	200	200
SP1_Prog_1_CnR_96	++	Motif enriched, distinct	Prog_SP1	Prog	SP1	IgG_Prog_3_CnR_107	230403_cnr3	27621			96	Yes	1	1	1	1	1	1	151.664	1	1	1	56.7423	1	1	200	0.669586	200	200
SP1_Prog_2_CnR_97	++	Motif enriched, distinct	Prog_SP1	Prog	SP1	IgG_Prog_2_CnR_106	230403_cnr3	52943			97	Yes	1	1	1	1	1	1	130.839	1	1	1	146.367	1	1	200	2.83268	200	200
CXXC1_Prog_1_CnR_100	++	Distinct	Prog_CXXC1	Prog	CXXC1	IgG_Prog_3_CnR_107	230403_cnr3	17322			100	Yes	1	1	1	1	1	1	200	1	1	1	1.0942	1	1	200	1	200	200
CXXC1_Prog_2_CnR_101	++	Distinct	Prog_CXXC1	Prog	CXXC1	IgG_Prog_2_CnR_106	230403_cnr3	11057			101	Yes	1	1	1	1	1	1	200	1	1	1	1	1	1	172.857	1	200	200
SP3_Prog_1_CnR_103	++	Motif enriched, distinct	Prog_SP3	Prog	SP3	IgG_Prog_3_CnR_107	230403_cnr3	22045			103	Yes	1	1	1	1	1	1	200	1	1	1	26.6459	1	1	200	1.5544	200	200
SP3_Prog_2_CnR_104	++	Motif enriched, distinct	Prog_SP3	Prog	SP3	IgG_Prog_2_CnR_106	230403_cnr3	40469			104	Yes	1	1	1	1	1	1	153.311	1	1	1	68.384	1	1	200	3.22257	200	200
IgG_Prog_1_CnR_105	-	Control	Prog_IgG	Prog	IgG		230403_cnr3				105	Yes
IgG_Prog_2_CnR_106	-	Control	Prog_IgG	Prog	IgG		230403_cnr3				106	Yes
IgG_Prog_3_CnR_107	-	Control	Prog_IgG	Prog	IgG		230403_cnr3				107	Yes
ATF4_Day4_1_CnR_109	++	Motif enriched, distinct	Day4_ATF4	Day4	ATF4	IgG_Day4_1_CnR_127	230403_cnr3	1233		ATF4_Prog_1_CnR_90 ATF4_Prog_2_CnR_91	109	Yes	161.914	1	3.85078	0.581699	1	1	0.679854	1	1	1	1.19111	2.35458	1	9.76195	2.30539	31.9031	17.1688
ATF4_Day4_2_CnR_110	++	Motif enriched, distinct	Day4_ATF4	Day4	ATF4	IgG_Day4_2_CnR_128	230403_cnr3	1268		ATF4_Prog_1_CnR_90 ATF4_Prog_2_CnR_91	110	Yes	159.893	1	7.37882	0.570248	1	1	1	1	1	1	1	1.23284	1	6.54668	6.5867	30.9788	9.32698
SP1_Day4_1_CnR_115	++	Motif enriched, distinct	Day4_SP1	Day4	SP1	IgG_Day4_1_CnR_127	230403_cnr3	10657		SP1_Prog_2_CnR_97 SP1_Prog_1_CnR_335	115	Yes	1	1	1	1	1	1	200	1	1	1	10.5834	1	1	200	1	200	200
SP1_Day4_2_CnR_116	++	Motif enriched, distinct	Day4_SP1	Day4	SP1	IgG_Day4_2_CnR_128	230403_cnr3	11623		SP1_Prog_1_CnR_96	116	Yes	1	1	1	1	1	1	200	1	1	1	16.4295	1.55752	1	200	1	200	200
CXXC1_Day4_1_CnR_119	++	Distinct	Day4_CXXC1	Day4	CXXC1	IgG_Day4_1_CnR_127	230403_cnr3	8211		CXXC1_Prog_1_CnR_100 CXXC1_Prog_2_CnR_101	119	Yes	1	1	1	1	1	1	200	1	1	1	1	1	1	124.883	10.3116	200	200
CXXC1_Day4_2_CnR_120	++	Distinct	Day4_CXXC1	Day4	CXXC1	IgG_Day4_2_CnR_128	230403_cnr3	10015		CXXC1_Prog_1_CnR_100 CXXC1_Prog_2_CnR_101	120	Yes	1	1	1	1	1	1	200	1	1	1	1	1	1	165.932	10.1232	200	200
SP3_Day4_1_CnR_121	++	Motif enriched, distinct	Day4_SP3	Day4	SP3	IgG_Day4_1_CnR_127	230403_cnr3	19172		SP3_Prog_1_CnR_103 SP3_Prog_2_CnR_104 SP3_Prog_1_CnR_457	121	Yes	1	1	1	1	1	1	200	1	1	1	36.699	4.64589	1	200	5.24185	200	200
SP3_Day4_2_CnR_122	++	Motif enriched, distinct	Day4_SP3	Day4	SP3	IgG_Day4_2_CnR_128	230403_cnr3	16079		SP3_Prog_1_CnR_103 SP3_Prog_2_CnR_104 SP3_Prog_1_CnR_457	122	Yes	1	1	1	1	1	1	200	1	1	1	22.8928	5.64016	1	200	5.77728	200	200
IgG_Day4_1_CnR_127	-	Control	Day4_IgG	Day4	IgG		230403_cnr3				127	Yes
IgG_Day4_2_CnR_128	-	Control	Day4_IgG	Day4	IgG		230403_cnr3				128	Yes
IgG_Day4_3_CnR_129	-	Control	Day4_IgG	Day4	IgG		230403_cnr3				129	Yes
IgG_Day4_4_CnR_130	-	Control	Day4_IgG	Day4	IgG		230403_cnr3				130	Yes
IgG_Prog_1_CnR_133	-	Control	Prog_IgG	Prog	IgG		230407_cnr4				133	Yes
KLF4_Prog_1_CnR_134	++	Motif enriched, distinct	Prog_KLF4	Prog	KLF4	IgG_Prog_1_CnR_133	230407_cnr4	2337			134	Yes	1	1	1	1	1	1	38.0996	1	1	1	11.4473	1	1	83.9172	4.78252	200	200
KLF4_Prog_1_CnR_137	++	Motif enriched, distinct	Prog_KLF4	Prog	KLF4	IgG_Prog_1_CnR_133	230407_cnr4	2434			137	Yes	1	1	1	1	1	1	37.1637	1	1	1	5.42366	1	1	70.2366	7.26761	200	200
CJUN_Prog_1_CnR_138	++	Motif enriched, distinct	Prog_CJUN	Prog	CJUN	IgG_Prog_1_CnR_133	230407_cnr4	63650			138	Yes	9.33536	1	200	91.1391	1	1	1	1	17.2388	1	3.73755	45.7423	156.863	91.7447	2.53313	200	92.5157
IgG_Day4_1_CnR_141	-	Control	Day4_IgG	Day4	IgG		230407_cnr4				141	Yes
KLF4_Day4_1_CnR_142	++	Motif enriched, distinct	Day4_KLF4	Day4	KLF4	IgG_Day4_1_CnR_141	230407_cnr4	29624			142	Yes	1	1	1	1	1	1	102.476	1	1	1	66.433	1.29243	1	200	2.82681	200	200
KLF4_Day4_1_CnR_145	++	Motif enriched, distinct	Day4_KLF4	Day4	KLF4	IgG_Day4_1_CnR_141	230407_cnr4	10562		KLF4_Prog_1_CnR_337 KLF4_Prog_2_CnR_338	145	Yes	1	1	1	1	1	1	109.109	1	1	1	26.2168	1	1	200	7.7986	200	200
CJUN_Day4_1_CnR_146	++	Motif enriched, distinct	Day4_CJUN	Day4	CJUN	IgG_Day4_1_CnR_141	230407_cnr4	42852		CJUN_Prog_1_CnR_138	146	Yes	29.51	1	200	102.02	1	1	1.01055	1	12.9706	1	1	32.0991	85.5817	56.4461	3.30539	200	48.7352
IgG_Day4_2_CnR_150	-	Control	Day4_IgG	Day4	IgG		230407_cnr4				150	Yes
CREB_Day4_1_CnR_151	++	Motif enriched, distinct	Day4_CREB	Day4	CREB	IgG_Day4_2_CnR_150	230407_cnr4	1112		CREB_Prog_1_CnR_139	151	Yes	1	112.614	1	106.071	15.0155	1	26.983	1	1	1	1	1	1	8.7122	31.1778	103.553	92.3439
YY1_Day4_1_CnR_153	++	Motif enriched, distinct	Day4_YY1	Day4	YY1	IgG_Day4_2_CnR_150	230407_cnr4	18070		YY1_Prog_321	153	Yes	3.91721	1	200	8.88606	1	2.31515	64.295	1	8.46597	1	16.3655	10.9508	83.4622	200	2.19586	200	200
SNAI2_Day4_1_CnR_157	++	Motif enriched, distinct	Day4_SNAI2	Day4	SNAI2	IgG_Day4_1_CnR_159	230418_cnr5	1429		SNAI2_Prog_1_CnR_165	157	Yes	1	1	1	1	1	1	4.58004	1	1	1	200	3.25964	1	12.5867	11.8416	82.9066	8.87615
IgG_Day4_1_CnR_159	-	Control	Day4_IgG	Day4	IgG		230418_cnr5				159	Yes
TFAP2A_Day4_1_CnR_160	++	Motif enriched, distinct	Day4_TFAP2A	Day4	TFAP2A	IgG_Day4_1_CnR_159	230418_cnr5	25866		TFAP2A_Prog_1_CnR_168 TFAP2A_Prog_1_CnR_178 TFAP2A_Prog_1_CnR_329 TFAP2A_Prog_2_CnR_330	160	Yes	1	1	78.6108	1	1	1	200	1	0.665546	1	41.6696	1.29073	7.40561	200	1	200	200
AHR_Day4_1_CnR_161	++	Distinct	Day4_AHR	Day4	AHR	IgG_Day4_1_CnR_159	230418_cnr5	66365	Y	AHR_Prog_1_CnR_169	161	Yes	1	1	1	1	1	1	1	1	1.87615	1	4.14813	60.4962	4.36251	23.1314	1	119.211	1
SNAI2_Prog_1_CnR_165	++	Motif enriched, distinct	Prog_SNAI2	Prog	SNAI2	IgG_Day4_1_CnR_159	230418_cnr5	2746			165	Yes	1	1	1	1	1	1	2.95861	1	1	1	200	0.767004	1	58.9872	11.7986	199.998	30.1169
IgG_Prog_1_CnR_167	-	Control	Prog_IgG	Prog	IgG		230418_cnr5				167	Yes
TFAP2A_Prog_1_CnR_168	++	Motif enriched, distinct	Prog_TFAP2A	Prog	TFAP2A	IgG_Prog_1_CnR_167	230418_cnr5	10228			168	Yes	1	1	36.9172	1	1	1	194.648	1	1	1	13.5591	1	6.16622	200	1.99568	200	200
AHR_Prog_1_CnR_169	++	Distinct	Prog_AHR	Prog	AHR	IgG_Prog_1_CnR_167	230418_cnr5	25180	Y		169	Yes	1	1	1	1	1	1	1	1	1	1	1.55596	20.1013	1.66555	16.5086	1	50.0888	1
IgG_Prog_2_CnR_176	-	Control	Prog_IgG	Prog	IgG		230418_cnr5				176	Yes
IgG_Prog_1_CnR_177	-	Control	Prog_IgG	Prog	IgG		230517_cnr6				177	Yes
TFAP2A_Prog_1_CnR_178	++	Motif enriched, distinct	Prog_TFAP2A	Prog	TFAP2A	IgG_Prog_1_CnR_177	230517_cnr6	14376			178	Yes	1	1	85.3063	1	1	1	91.1844	1	1.29585	1	32.2495	1.29414	9.73049	200	12.9281	200	200
SNAI2_Prog_1_CnR_179	++	Motif enriched, distinct	Prog_SNAI2	Prog	SNAI2	IgG_Prog_1_CnR_177	230517_cnr6	5900			179	Yes	1	1	1	1	1	1	1	1	1	1	200	1.90658	1	65.2993	11.9066	184.772	48.1618
CJUN_Prog_1_CnR_180	++	Motif enriched, distinct	Prog_CJUN	Prog	CJUN	IgG_Prog_1_CnR_177	230517_cnr6	55646			180	Yes	30.9208	12.8861	200	200	1	1	1.91364	1	14.1278	1	0.478862	30.1713	107.05	73.224	6.99568	200	98.1439
YY1_Prog_1_CnR_181	++	Motif enriched, distinct	Prog_YY1	Prog	YY1	IgG_Prog_1_CnR_177	230517_cnr6	4314			181	Yes	1	1	117.917	2.46471	1	1	20.3872	1	2.96257	0.524329	1	2.80134	21.1688	25.4724	56.1844	174.019	96.0482
IgG_Prog_2_CnR_185	-	Control	Prog_IgG	Prog	IgG		230517_cnr6				185	Yes
TEAD1_Prog_1_CnR_186	++	Motif enriched, distinct	Prog_TEAD1	Prog	TEAD1	IgG_Prog_1_CnR_177	230517_cnr6	3022			186	Yes	1	1	1	1	1	1	1	1	1	1	1	1	33.0013	1	49.6882	3.79317	4.82681
JUNB_Prog_1_CnR_187	++	Motif enriched, distinct	Prog_JUNB	Prog	JUNB	IgG_Prog_1_CnR_177	230517_cnr6	20646			187	Yes	1.82391	1	200	39.0696	1	1	1	1	2.71444	1	0.68403	8.10791	23.5901	37	8.2321	110.346	12.7825
IgG_Day4_1_CnR_193	-	Control	Day4_IgG	Day4	IgG		230517_cnr6				193	Yes
TFAP2A_Day4_1_CnR_194	++	Motif enriched, distinct	Day4_TFAP2A	Day4	TFAP2A	IgG_Day4_1_CnR_193	230517_cnr6	16465		TFAP2A_Prog_1_CnR_168 TFAP2A_Prog_1_CnR_178 TFAP2A_Prog_1_CnR_329 TFAP2A_Prog_2_CnR_330	194	Yes	1	1	20.2628	1	1	1	78.7167	1	1	1	61.9666	1	3.06048	200	1.7167	200	200
SNAI2_Day4_1_CnR_195	++	Motif enriched, distinct	Day4_SNAI2	Day4	SNAI2	IgG_Day4_1_CnR_193	230517_cnr6	659		SNAI2_Prog_1_CnR_179	195	Yes	1	1	1	1	1	1	2.4828	1	1	1	200	1	1	2.98716	46.5436	46.3279	7.55909
CJUN_Day4_1_CnR_196	++	Motif enriched, distinct	Day4_CJUN	Day4	CJUN	IgG_Day4_1_CnR_193	230517_cnr6	29522		CJUN_Prog_1_CnR_180	196	Yes	20.51	23.0773	200	138.788	1	1	1.93181	1	2.34199	1	50.7852	6.1349	32.3063	199.99	10.0665	200	125.951
YY1_Day4_1_CnR_197	++	Motif enriched, distinct	Day4_YY1	Day4	YY1	IgG_Day4_1_CnR_193	230517_cnr6	1276		YY1_Prog_1_CnR_181	197	Yes	1	1	9.76195	2.08991	1	1	34.2403	1	1	1	1	1	1.85699	17.6968	43.0835	147.418	134.79
IgG_Day4_2_CnR_201	-	Control	Day4_IgG	Day4	IgG		230517_cnr6				201	Yes
TEAD1_Day4_1_CnR_202	+	Paired	Day4_TEAD1	Day4	TEAD1	IgG_Day4_1_CnR_193	230517_cnr6	219		TEAD1_Prog_1_CnR_186	202	Yes	1	1	1	1	1	1	1	1	1	1	1	1	1	1	2.01055	1	0.920819
JUNB_Day4_1_CnR_203	++	Motif enriched, distinct	Day4_JUNB	Day4	JUNB	IgG_Day4_1_CnR_193	230517_cnr6	7943		JUNB_Prog_1_CnR_187	203	Yes	1.93181	1	200	27.7905	1	1	1	1	3.36754	1	7.93181	4.55596	17.2604	43.2503	5.44249	129.383	23.4045
SNAI2_Day4_2_CnR_208	++	Paired	Day4_SNAI2	Day4	SNAI2	IgG_Day4_2_CnR_201	230517_cnr6	912		SNAI2_Prog_1_CnR_179	208	Yes	1	1	1	1	1	1	1	1	1	1	1	1	1	1	1	3.66354	2.30364
OVOL1_Prog_2_CnR_212	++	Motif enriched, distinct	Prog_OVOL1	Prog	OVOL1	IgG_Prog_1_CnR_242	230608_cnr7	5532			212	Yes	1	1	34.7055	1	1	1	29.7122	1	1.266	1	1	2.18709	2.16749	38.2757	14.1898	200	200
OVOL1_Day4_1_CnR_213	+	Motif enriched, distinct	Day4_OVOL1	Day4	OVOL1	IgG_Day4_1_CnR_220	230608_cnr7	1044			213	Yes	1	1	4.79588	1	1	1	23.7825	39.6799	3.49485	1	1	1	1	17.9469	1	113.896	117.413
KLF5_Day4_1_CnR_214	++	Motif enriched, distinct	Day4_KLF5	Day4	KLF5	IgG_Day4_1_CnR_220	230608_cnr7	8516			214	Yes	1	1	1	1	1	1	48.9706	1	1	1	33.5391	1	1	200	8.2652	200	200
TADA2B_Day4__CnR_215	++	Distinct	Day4_TADA2B	Day4	TADA2B	IgG_Day4_1_CnR_220	230608_cnr7	253	Y	TADA2B_Prog_1_CnR_235	215	Yes	1	1	1	1	1	1	1	1	1	1	1	1	1.64782	1	4.85699	2.32698	0.896196
SOX9_Day4_1_CnR_217	-	Paired	Day4_SOX9	Day4	SOX9	IgG_Day4_1_CnR_220	230608_cnr7	115	Y	SOX9_Prog_1_CnR_236	217	Yes	1	1	1	1	1	1	1	1	1	1	1	1	1	1	5.23807	1.07469	1.52871
GRHL1_Day4_1_CnR_218	++	Motif enriched, distinct	Day4_GRHL1	Day4	GRHL1	IgG_Day4_1_CnR_220	230608_cnr7	353	Y	GRHL1_Prog_1_CnR_237	218	Yes	1	1	1	1	1	3.69037	1	1	1	1	1	1	1	1	1	1	0.627088
IgG_Day4_1_CnR_220	-	Control	Day4_IgG	Day4	IgG		230608_cnr7				220	Yes
P63_Day4_1_CnR_222	++	Motif enriched, distinct	Day4_P63	Day4	P63	IgG_Day4_1_CnR_220	230608_cnr7	7577			222	Yes	1	1	90.1232	1	1	9.51286	1	1	200	1	25.451	3.9393	30.4895	60.8416	1	112.527	30.2248
IgG_Day4_2_CnR_223	-	Control	Day4_IgG	Day4	IgG		230608_cnr7				223	Yes
OVOL1_Day4_2_CnR_232	+	Motif enriched, distinct	Day4_OVOL1	Day4	OVOL1	IgG_Day4_1_CnR_220	230608_cnr7	486			232	Yes	1	1	1	1	1	1	12.8447	28.2557	1	1	1	1	1	7.39686	1	51.7375	59.1945
OVOL1_Prog_1_CnR_233	++	Motif enriched, distinct	Prog_OVOL1	Prog	OVOL1	IgG_Prog_1_CnR_239	230608_cnr7	1527			233	Yes	1	1	18.2175	1	1	1	39.3979	1	1.89963	1	1	1	3.2652	40.1107	18.8665	200	181.616
KLF5_Prog_1_CnR_234	++	Motif enriched, distinct	Prog_KLF5	Prog	KLF5	IgG_Prog_1_CnR_239	230608_cnr7	16443			234	Yes	1	1	1	1	1	1	21.5513	1	1	1	104.069	1	1	200	4.5986	200	200
TADA2B_Prog_1_CnR_235	++	Distinct	Prog_TADA2B	Prog	TADA2B	IgG_Prog_1_CnR_239	230608_cnr7	207	Y		235	Yes	1	1	1	1	1	1	1	1	1	1	1	1	1	1	7.00789	5.30892	1
SOX9_Prog_1_CnR_236	-	Motif enriched by DREME	Prog_SOX9	Prog	SOX9	IgG_Prog_1_CnR_239	230608_cnr7	143	Y		236	Yes	1	1	1	1	1	1	1	1	1	1	1	1	1	1	5.05552	1	1
GRHL1_Prog_1_CnR_237	-	Paired	Prog_GRHL1	Prog	GRHL1	IgG_Prog_1_CnR_239	230608_cnr7	40	Y		237	Yes	1	1	1	1	1	1	1	1	1	1	1	1	1	1	1.03292	1	1
RUNX1_Prog_1_CnR_238	++	Motif enriched, distinct	Prog_RUNX1	Prog	RUNX1	IgG_Prog_1_CnR_239	230608_cnr7	795			238	Yes	1	1	1	1	1	1	1	1	1	18.1073	1	1	1	1	29.1079	43.8761	1.25337
IgG_Prog_1_CnR_239	-	Control	Prog_IgG	Prog	IgG		230608_cnr7				239	Yes
P63_Prog_1_CnR_241	++	Motif enriched, distinct	Prog_P63	Prog	P63	IgG_Prog_1_CnR_239	230608_cnr7	14464			241	Yes	1	1	70.5045	0.555955	1	1.59688	0.607303	1	200	1	42.3325	8.21538	28.3468	62.3116	0.643974	163.114	50.4597
IgG_Prog_1_CnR_242	-	Control	Prog_IgG	Prog	IgG		230608_cnr7				242	Yes
TEAD3_Prog_1_CnR_255	++	Paired	Prog_TEAD3	Prog	TEAD3	IgG_Prog_1_CnR_239	230608_cnr7	650	Y		255	Yes	1	1	1	1	1	1	1	1	1	1	1	1	5.04335	1	27.3546	1	3.12901
OVOL1_Day4_1_CnR_257	++	Motif enriched, distinct	Day4_OVOL1	Day4	OVOL1	IgG_Day4_1_CnR_263	230608_cnr7	8212			257	Yes	1.9431	1.46344	145.963	4.79048	1	8.81531	107.07	22.2916	2.96257	1	6.88273	5.8041	18.5751	174.013	1.08513	200	200
KLF5_Day4_1_CnR_258	++	Motif enriched, distinct	Day4_KLF5	Day4	KLF5	IgG_Day4_1_CnR_263	230608_cnr7	22688			258	Yes	1	1	1	1	1	1	54.1518	1	1	1	86.8601	1	1	200	1	200	200
TADA2B_Day4_1_CnR_259	++	Distinct	Day4_TADA2B	Day4	TADA2B	IgG_Day4_1_CnR_263	230608_cnr7	462	Y	TADA2B_Prog_1_CnR_235	259	Yes	1	1	1	1	1	1	1	1	1	1	1	1.49349	2.37469	1	16.9469	19.5513	2.03198
SOX9_Day4_1_CnR_260	-	Paired	Day4_SOX9	Day4	SOX9	IgG_Day4_1_CnR_263	230608_cnr7	151	Y	SOX9_Prog_1_CnR_236	260	Yes	1	1	1	1	1	1	1	1	1	1	1	1	1	1	9.71444	1	1
GRHL1_Day4_1_CnR_261	++	Motif enriched, distinct	Day4_GRHL1	Day4	GRHL1	IgG_Day4_1_CnR_263	230608_cnr7	452		GRHL1_Prog_1_CnR_237	261	Yes	1	1	1	1	1	78.1512	1	1	1	1	1	1	1	4.65365	1	10.3958	4.31515
RUNX1_Day4_1_CnR_262	++	Motif enriched, distinct	Day4_RUNX1	Day4	RUNX1	IgG_Day4_1_CnR_263	230608_cnr7	319		RUNX1_Prog_1_CnR_238	262	Yes	1	1	1	1	1	1	1	1	1	9.58503	1	1	1	1	27	15.5391	1
IgG_Day4_1_CnR_263	-	Control	Day4_IgG	Day4	IgG		230608_cnr7				263	Yes
P63_Day4_1_CnR_265	++	Motif enriched, distinct	Day4_P63	Day4	P63	IgG_Day4_1_CnR_263	230608_cnr7	4057			265	Yes	1	1	22.757	1	1	6.20343	1	1	200	1	13.3536	6.69037	24.4698	12.0218	2.23062	52.3449	8.21824
IgG_Day4_1_CnR_266	-	Control	Day4_IgG	Day4	IgG		230608_cnr7				266	Yes
TEAD3_Day4_1_CnR_279	++	Motif enriched, distinct	Day4_TEAD3	Day4	TEAD3	IgG_Day4_1_CnR_263	230608_cnr7	2334		TEAD3_Prog_1_CnR_255	279	Yes	1	1	9.97469	1	1	1	12.064	1	0.490797	1	1	1	54.2	59.214	94.4306	130.921	118.812
AHR_Day4_282	+	Distinct	Day4_AHR	Day4	AHR	IgG_Day4_284	230803_cnr8	45	Y	AHR_Prog_302	282	Yes	1	1	1	1	1	1	1	1	1	1	1	0.581699	1	1	1	1	1
JUNB_Day4_283	++	Motif enriched, distinct	Day4_JUNB	Day4	JUNB	IgG_Day4_284	230803_cnr8	5604		JUNB_Prog_1_CnR_425 JUNB_Prog_2_CnR_426	283	Yes	1.75449	1	200	19.7595	1	1	1	1	1	1	3.98297	2.32239	11.5513	29.8539	13.4112	88.6216	16.5622
IgG_Day4_284	-	Control	Day4_IgG	Day4	IgG		230803_cnr8				284	Yes
DLX3_Day4_287	++	Distinct	Day4_DLX3	Day4	DLX3	IgG_Day4_284	230803_cnr8	386	Y	DLX3_Prog_308	287	Yes	1	1	1	1	1	1	2.29328	1	1	1	1	1	1	1	11.0752	25.4425	19.8297
DLX3_Day4_288	++	Distinct	Day4_DLX3	Day4	DLX3	IgG_Day4_284	230803_cnr8	174	Y	DLX3_Prog_308	288	Yes	1	1	1	1	1	1	1	1	1	1	1	1	1	1	5.33255	1.95078	1
TADA2B_Day4_297	++	Distinct	Day4_TADA2B	Day4	TADA2B	IgG_Day4_284	230803_cnr8	311	Y		297	Yes	1	1	1	1	1	1	1	1	1	1	1	1	1	0.692504	9.32239	18.4225	9.73518
AHR_Day4_299	+	Distinct	Day4_AHR	Day4	AHR	IgG_Day4_284	230803_cnr8	75	Y	AHR_Prog_302	299	Yes	1	1	1	1	1	1	1	1	1	1	1	1	1	1	0.679854	1	1
AHR_Prog_302	+	Distinct	Prog_AHR	Prog	AHR	IgG_Prog_304	230803_cnr8	45	Y		302	Yes
JUNB_Prog_303	++	Motif enriched, distinct	Prog_JUNB	Prog	JUNB	IgG_Prog_304	230803_cnr8	13646			303	Yes	16.2774	1	200	27.3116	1	1	1	1	6.77989	1	7.35853	5.81816	57.1029	62.4157	6.27984	155.081	36.2765
IgG_Prog_304	-	Control	Prog_IgG	Prog	IgG		230803_cnr8				304	Yes
DLX3_Prog_307	++	Distinct	Prog_DLX3	Prog	DLX3	IgG_Prog_304	230803_cnr8	436	Y		307	Yes	1	1	2.67572	1	1	1	13.8794	1	1	1	1	1	1	3.86646	1	61.7932	40.9706
DLX3_Prog_308	++	Distinct	Prog_DLX3	Prog	DLX3	IgG_Prog_322	230803_cnr8	1324	Y		308	Yes	1	1	28.2541	1	1	1	40.7496	1	1	1	1	0.866461	0.488117	23.3036	2.0846	183.231	154.573
TADA2B_Prog_315	++	Distinct	Prog_TADA2B	Prog	TADA2B	IgG_Prog_304	230803_cnr8	817	Y		315	Yes	1	1	23.8928	1	1	1	0.640165	1	1	1	1	1	4.57187	9.21183	1	66.8794	37.2464
CREB_Prog_316	++	Motif enriched, distinct	Prog_CREB	Prog	CREB	IgG_Prog_304	230803_cnr8	2371			316	Yes	4.13018	200	39.399	200	38.8416	1	86.0555	1	1.01055	1	1	0.946922	0.667562	53.2798	16.5391	200	200
KLF5_Prog_318	++	Motif enriched, distinct	Prog_KLF5	Prog	KLF5	IgG_Prog_304	230803_cnr8	8314			318	Yes	1	1	1.55596	1	1	1	73.2832	1	1	1	35.9914	1	1	200	2.88606	200	200
P63_Prog_319	++	Motif enriched, distinct	Prog_P63	Prog	P63	IgG_Prog_304	230803_cnr8	9436			319	Yes	0.9914	1	173.947	0.527244	1	3.63827	1	1	200	1	26.8794	11.8601	35.0141	48.8794	1	140.011	33.7077
RUNX1_Prog_320	++	Motif enriched, distinct	Prog_RUNX1	Prog	RUNX1	IgG_Prog_304	230803_cnr8	1818			320	Yes	1	1	23.7825	1	1	1	13.0585	1	7.20482	60.2749	1.56703	1	5.66354	43.4023	16.4191	171.688	89.7328
YY1_Prog_321	++	Motif enriched, distinct	Prog_YY1	Prog	YY1	IgG_Prog_304	230803_cnr8	1986			321	Yes	1	1	94.384	1.8041	1	1	26.4225	1	0.899629	1	1	1.41567	18.2118	32.3063	14.055	189.676	125.699
IgG_Prog_322	-	Control	Prog_IgG	Prog	IgG		230803_cnr8				322	Yes
IgG_Prog_1_CnR_325	-	Control	Prog_IgG	Prog	IgG		230814_cnr9				325	No
IgG_Prog_2_CnR_326	-	Control	Prog_IgG	Prog	IgG		230814_cnr9				326	No
P63_Prog_1_CnR_327	++	Motif enriched, distinct	Prog_P63	Prog	P63	IgG_Prog_1_CnR_325	230814_cnr9	1033			327	No	1	1	15.0039	1	1	1	1	1	78.8069	1	5.06753	1.85078	3.07624	1.44855	3.36957	11.9666	1
P63_Prog_2_CnR_328	++	Motif enriched, distinct	Prog_P63	Prog	P63	IgG_Prog_2_CnR_326	230814_cnr9	809			328	No	1	1	10.9586	1	1	1	1	1	71.9706	1	4.57025	0.605548	7.20551	1.31876	3.05306	8.10403	1
TFAP2A_Prog_1_CnR_329	++	Motif enriched, distinct	Prog_TFAP2A	Prog	TFAP2A	IgG_Prog_1_CnR_325	230814_cnr9	14376			329	No	1	1	119.059	1	1	1	114.848	1	1.08566	1	34.2449	1	18.2226	200	7.97881	200	200
TFAP2A_Prog_2_CnR_330	++	Motif enriched, distinct	Prog_TFAP2A	Prog	TFAP2A	IgG_Prog_2_CnR_326	230814_cnr9	12082			330	No	1	1	120.943	0.701147	1	1	101.081	1	2.47108	1	31.9281	1	8.99568	200	20.3757	200	200
YY1_Prog_1_CnR_331	++	Motif enriched, distinct	Prog_YY1	Prog	YY1	IgG_Prog_1_CnR_325	230814_cnr9	5569			331	No	1	1	200	12.4045	1	1	23.3072	1	10.3125	7.27084	1	1.44612	47.9318	30.5031	38.9626	160.824	93.5331
YY1_Prog_2_CnR_332	++	Motif enriched, distinct	Prog_YY1	Prog	YY1	IgG_Prog_2_CnR_326	230814_cnr9	5237			332	No	1	1	200	9.23433	1	1	17.4559	1	5.36251	3.66354	1	1.81531	46.0414	41.8356	29.9706	200	105.759
ATF4_Prog_1_CnR_333	++	Motif enriched, distinct	Prog_ATF4	Prog	ATF4	IgG_Prog_1_CnR_325	230814_cnr9	2412			333	No	200	1	131.251	14.4559	1	1	4.34199	1	2.39041	1	1	1	6.6968	21.1568	6.97062	128.203	74.1707
ATF4_Prog_2_CnR_334	++	Motif enriched, distinct	Prog_ATF4	Prog	ATF4	IgG_Prog_2_CnR_326	230814_cnr9	2058			334	No	200	1	119.616	19.71	1	1	2.51004	1	2.36452	1	1	1	4.82391	26.1938	8.1107	112.179	58.4622
SP1_Prog_1_CnR_335	++	Motif enriched, distinct	Prog_SP1	Prog	SP1	IgG_Prog_1_CnR_325	230814_cnr9	8271			335	No	1	1	1	1	1	1	112.131	1	1	1	6.41567	1	1	200	10.5751	200	200
SP1_Prog_2_CnR_336	++	Motif enriched, distinct	Prog_SP1	Prog	SP1	IgG_Prog_2_CnR_326	230814_cnr9	31181			336	No	1	1	1	1	1	1	103.463	1	1	1	38.0773	1	1	200	1.97469	200	200
KLF4_Prog_1_CnR_337	+	Motif enriched, distinct	Prog_KLF4	Prog	KLF4	IgG_Prog_1_CnR_325	230814_cnr9	2406			337	No	1	1	36.8041	3.45346	1	1	9.78781	1	1.54975	1	2.7122	1	1	52.7747	30.4401	200	200
KLF4_Prog_2_CnR_338	++	Motif enriched, distinct	Prog_KLF4	Prog	KLF4	IgG_Prog_2_CnR_326	230814_cnr9	2594			338	No	1	1	36.6216	1	1	1	20.5719	1	1	1	3.33255	1	1	76.6778	19.5482	200	200
OVOL1_Prog_1_CnR_339	++	Motif enriched, distinct	Prog_OVOL1	Prog	OVOL1	IgG_Prog_1_CnR_325	230814_cnr9	921			339	No	1	1	2.44612	1	1	1	9.80134	1	1	1	1	1	2.15366	18.2441	8.18509	157.883	140.073
OVOL1_Prog_2_CnR_340	++	Motif enriched, distinct	Prog_OVOL1	Prog	OVOL1	IgG_Prog_2_CnR_326	230814_cnr9	1177			340	No	1	1	11.3215	1	1	1	17.9957	1	1.00043	1	1	1	1	34.9031	20.2798	188.102	169.788
TEAD1_Prog_1_CnR_341	++	Distinct	Prog_TEAD1	Prog	TEAD1	IgG_Prog_1_CnR_325	230814_cnr9	683	Y		341	No	1	1	1	1	1	1	1	1	1	1	1	1	1	1	3.02641	1	1
TEAD1_Prog_2_CnR_342	++	Distinct	Prog_TEAD1	Prog	TEAD1	IgG_Prog_2_CnR_326	230814_cnr9	777	Y		342	No	1	1	1	1	1	1	1	1	1	1	1	1	1.52724	1	3.36151	1	1
ETV3_Prog_1_CnR_345	++	Distinct	Prog_ETV3	Prog	ETV3	IgG_Prog_1_CnR_325	230814_cnr9	509	Y		345	No	1	1	1	1	1	1	0.89279	1	7.50169	1	1	1	1	1.77728	8.77211	8.41005	2.7986
SNAI2_Prog_1_CnR_347	++	Motif enriched, distinct	Prog_SNAI2	Prog	SNAI2	IgG_Prog_1_CnR_325	230814_cnr9	872			347	No	1	1	1	1	1	1	7.3851	1	1	1	200	1	1	7.46597	23.1226	73.8239	12.2269
SNAI2_Prog_2_CnR_348	++	Motif enriched, distinct	Prog_SNAI2	Prog	SNAI2	IgG_Prog_2_CnR_326	230814_cnr9	784			348	No	1	1	1	1	1	1	7.70553	1	1	1	200	1	1	3.72125	37.7167	66.6289	6.09151
CJUN_Prog_1_CnR_349	++	Motif enriched, distinct	Prog_CJUN	Prog	CJUN	IgG_Prog_1_CnR_325	230814_cnr9	35882			349	No	30.6421	7.49214	200	127.137	1	1	1.05948	1	12.433	1	10.2676	19.6819	128.072	85.7773	0.737549	200	92.9666
CJUN_Prog_2_CnR_350	++	Motif enriched, distinct	Prog_CJUN	Prog	CJUN	IgG_Prog_2_CnR_326	230814_cnr9	16713			350	No	12.9469	1.02503	200	69.6198	1	1	1	1	6.76955	0.89279	12.011	4.96658	48.2782	71.3335	6.08355	176.851	52.7595
IgG_Day4_1_CnR_357	-	Control	Day4_IgG	Day4	IgG		230814_cnr9				357	No
IgG_Day4_2_CnR_358	-	Control	Day4_IgG	Day4	IgG		230814_cnr9				358	No
P63_Day4_1_CnR_359	++	Motif enriched, distinct	Day4_P63	Day4	P63	IgG_Day4_1_CnR_357	230814_cnr9	5128			359	No	1	1	98.5482	1	1	8.77211	1	1	200	1	11.2204	3.67162	38.4413	32.9393	1.80688	71.1319	28.5243
P63_Day4_2_CnR_360	++	Motif enriched, distinct	Day4_P63	Day4	P63	IgG_Day4_2_CnR_358	230814_cnr9	4856			360	No	1	1	88.2774	5.34199	1	4.21467	2.06148	1	200	1	14.9508	5.27246	46.5361	56.8996	6.75449	138.917	43.7122
TFAP2A_Day4_1_CnR_361	++	Motif enriched, distinct	Day4_TFAP2A	Day4	TFAP2A	IgG_Day4_1_CnR_357	230814_cnr9	35691		TFAP2A_Prog_1_CnR_168 TFAP2A_Prog_1_CnR_178 TFAP2A_Prog_1_CnR_329 TFAP2A_Prog_2_CnR_330	361	No	1	1	93.821	1	1	1	163.033	1	0.850781	1	79.2628	1	11.7212	200	2.12033	200	200
TFAP2A_Day4_2_CnR_362	++	Motif enriched, distinct	Day4_TFAP2A	Day4	TFAP2A	IgG_Day4_2_CnR_358	230814_cnr9	51065		TFAP2A_Prog_1_CnR_168 TFAP2A_Prog_1_CnR_178 TFAP2A_Prog_1_CnR_329 TFAP2A_Prog_2_CnR_330	362	No	1	1	76.4989	1	1	1	162.883	1	2.64397	1	148.728	1	13.1215	200	2.33255	200	200
YY1_Day4_1_CnR_363	++	Motif enriched, distinct	Day4_YY1	Day4	YY1	IgG_Day4_1_CnR_357	230814_cnr9	3938		YY1_Prog_321	363	No	1	1	113.983	11.6253	1	1	28.2118	1	2.9914	1	1	1	28.6055	54.0434	16.5391	200	155.183
YY1_Day4_2_CnR_364	++	Motif enriched, distinct	Day4_YY1	Day4	YY1	IgG_Day4_2_CnR_358	230814_cnr9	4235		YY1_Prog_1_CnR_331 YY1_Prog_2_CnR_332	364	No	1	1	135.055	8.34008	1	1	27.4001	1	3.8041	1	1	0.488117	22.3036	65.1688	10.1993	200	173.742
ATF4_Day4_1_CnR_365	++	Motif enriched, distinct	Day4_ATF4	Day4	ATF4	IgG_Day4_1_CnR_357	230814_cnr9	1745		ATF4_Prog_1_CnR_333	365	No	127.429	1	1	1.96658	1	1	1	1	1	1	1	1	1	10.757	53.8508	165.056	54.6778
ATF4_Day4_2_CnR_366	++	Motif enriched, distinct	Day4_ATF4	Day4	ATF4	IgG_Day4_2_CnR_358	230814_cnr9	1896		ATF4_Prog_1_CnR_333	366	No	78.4935	1	1.31069	1	1	1	1	1	1	1	1	1	1	21.6234	37.5361	181.987	56.9208
SP1_Day4_1_CnR_367	++	Motif enriched, distinct	Day4_SP1	Day4	SP1	IgG_Day4_1_CnR_357	230814_cnr9	14474		SP1_Prog_2_CnR_336	367	No	1	1	1	1	1	1	161.427	1	1	1	8.33255	1	1	200	16.1811	200	200
SP1_Day4_2_CnR_368	++	Motif enriched, distinct	Day4_SP1	Day4	SP1	IgG_Day4_2_CnR_358	230814_cnr9	27832		SP1_Prog_2_CnR_97 SP1_Prog_1_CnR_335	368	No	1	1	1	1	1	1	124.599	1	1	1	16.7932	1	1	200	2.31158	200	200
KLF4_Day4_1_CnR_369	++	Motif enriched, distinct	Day4_KLF4	Day4	KLF4	IgG_Day4_1_CnR_357	230814_cnr9	27370		KLF4_Prog_1_CnR_337 KLF4_Prog_2_CnR_338	369	No	1	1	3.58838	1	1	1	121.222	1	0.785156	1	18.6696	1	1	200	6.61261	200	200
KLF4_Day4_2_CnR_370	++	Motif enriched, distinct	Day4_KLF4	Day4	KLF4	IgG_Day4_2_CnR_358	230814_cnr9	51786			370	No	1	1	1	1	1	1	121.263	1	1	1	79.3979	1	1	200	4.80134	200	200
OVOL1_Day4_1_CnR_371	++	Distinct	Day4_OVOL1	Day4	OVOL1	IgG_Day4_1_CnR_357	230814_cnr9	11186			371	No	2.77989	1	174.622	5.58004	1	1.26841	107.393	1.24949	2.46471	1	12.327	3.60033	17.5638	196.186	1.31785	200	200
OVOL1_Day4_2_CnR_372	++	Motif enriched by DREME, distinct	Day4_OVOL1	Day4	OVOL1	IgG_Day4_2_CnR_358	230814_cnr9	11439			372	No	1.51286	1	163.833	5.1512	1	2.90658	124.498	0.906578	2.42251	1	18.5544	3.75696	22.5391	200	3.14935	200	200
TEAD1_Day4_1_CnR_373	++	Distinct	Day4_TEAD1	Day4	TEAD1	IgG_Day4_1_CnR_357	230814_cnr9	1371		TEAD1_Prog_1_CnR_341 TEAD1_Prog_2_CnR_342	373	No	1	1	1	1	1	1	1	1	1	1	1	1	2.39794	1	14.8013	0.793174	0.623423
TEAD1_Day4_2_CnR_374	++	Motif enriched, distinct	Day4_TEAD1	Day4	TEAD1	IgG_Day4_2_CnR_358	230814_cnr9	1301		TEAD1_Prog_1_CnR_341 TEAD1_Prog_2_CnR_342	374	No	1	1	1	1	1	1	1	1	1	1	1	1	8.10347	1	24.6655	1	3.07935
SNAI2_Day4_1_CnR_379	-	Paired	Day4_SNAI2	Day4	SNAI2	IgG_Day4_1_CnR_357	230814_cnr9	370		SNAI2_Prog_1_CnR_347	379	No	1	1	1	1	1	1	1	1	1	1	10.5638	1	1	1	18.5751	1	1
SNAI2_Day4_2_CnR_380	-	Paired	Day4_SNAI2	Day4	SNAI2	IgG_Day4_2_CnR_358	230814_cnr9	549		SNAI2_Prog_1_CnR_347 SNAI2_Prog_2_CnR_348	380	No	1	1	1	1	1	1	1	1	1	1	4.98297	1	1	1	17.6596	0.935542	1.83863
CJUN_Day4_1_CnR_381	++	Motif enriched, distinct	Day4_CJUN	Day4	CJUN	IgG_Day4_1_CnR_357	230814_cnr9	29513		CJUN_Prog_1_CnR_349 CJUN_Prog_2_CnR_350	381	No	12.8508	15.4584	200	129.47	1	1	1.24795	1	11.4522	1	39.1198	7.39147	65.1051	199.558	8.34775	200	100.524
CJUN_Day4_2_CnR_382	++	Motif enriched, distinct	Day4_CJUN	Day4	CJUN	IgG_Day4_2_CnR_358	230814_cnr9	21075		CJUN_Prog_1_CnR_349 CJUN_Prog_2_CnR_350	382	No	12.7212	11.2314	200	83.2418	1	1	1.00043	1	7.31158	1	38.399	3.14509	56.9208	199.994	4.6517	200	94.7696
KHDRBS1_Day4_1_CnR_385	++	Distinct	Day4_KHDRBS1	Day4	KHDRBS1	IgG_Day4_1_CnR_357	230814_cnr9	2362	Y		385	No	1	1	1	1	1	1	8.2815	1	1	1	1	1	1	15.6716	52.4342	112.402	91.0841
P63_Day4_3_CnR_386	++	Motif enriched, distinct	Day4_P63	Day4	P63	IgG_Day4_1_CnR_357	230814_cnr9	15088			386	No	1	1	1	1	1	1	3.44855	1	81.6904	1	62.7328	0.966576	1	200	16.8069	200	200
SNAI2_Day4_3_CnR_387	-	Paired	Day4_SNAI2	Day4	SNAI2	IgG_Day4_1_CnR_357	230814_cnr9	582		SNAI2_Prog_1_CnR_347 SNAI2_Prog_2_CnR_348	387	No	1	1	1	1	1	1	1	1	1	1	6.91721	1	1	1	15.0114	1.67162	1
TFAP2A_Day4_3_CnR_388	++	Motif enriched, distinct	Day4_TFAP2A	Day4	TFAP2A	IgG_Day4_1_CnR_357	230814_cnr9	58996		TFAP2A_Prog_1_CnR_168 TFAP2A_Prog_1_CnR_178 TFAP2A_Prog_1_CnR_329 TFAP2A_Prog_2_CnR_330	388	No	1	1	10.8665	1	1	1	118.68	1	1	1	180.187	1	6.59688	200	9.5986	200	200
IgG_Day4_1_CnR_389	-	Control	Day4_IgG	Day4	IgG		230818_cnr10				389	No
IgG_Day4_2_CnR_390	-	Control	Day4_IgG	Day4	IgG		230818_cnr10				390	No
KLF5_Day4_1_CnR_391	++	Motif enriched, distinct	Day4_KLF5	Day4	KLF5	IgG_Day4_1_CnR_389	230818_cnr10	5964			391	No	1	1	5.0655	1	1	1	88.8153	1	1	1	17.2055	1	1.9393	200	11.2807	200	200
KLF5_Day4_2_CnR_392	++	Motif enriched, distinct	Day4_KLF5	Day4	KLF5	IgG_Day4_2_CnR_390	230818_cnr10	11593			392	No	1	1	7.58838	1	1	1	122.963	1	0.815309	1	40.1379	1.36251	1.29585	200	16.3645	200	200
JUNB_Day4_1_CnR_393	++	Motif enriched, distinct	Day4_JUNB	Day4	JUNB	IgG_Day4_1_CnR_389	230818_cnr10	4998		JUNB_Prog_1_CnR_425 JUNB_Prog_2_CnR_426	393	No	2.02457	1	200	8.58336	1	1	1	1	1.82102	1	4.63827	1	10.7055	44.8268	14.9469	118.412	22.4976
JUNB_Day4_2_CnR_394	++	Motif enriched, distinct	Day4_JUNB	Day4	JUNB	IgG_Day4_2_CnR_390	230818_cnr10	8695		JUNB_Prog_1_CnR_425 JUNB_Prog_2_CnR_426	394	No	1	1	200	15.1818	1	1	1	1	1	1	27.383	2.05061	17.1427	139.223	33.158	200	69.9208
RUNX1_Day4_1_CnR_395	+	Paired	Day4_RUNX1	Day4	RUNX1	IgG_Day4_1_CnR_389	230818_cnr10	499		RUNX1_Prog_1_CnR_427 RUNX1_Prog_2_CnR_428	395	No	1	1	1	1	1	1	3.81531	1	1	1	1	1	1	0.68403	15.618	53.5751	36.5186
RUNX1_Day4_2_CnR_396	+	Paired	Day4_RUNX1	Day4	RUNX1	IgG_Day4_2_CnR_390	230818_cnr10	299		RUNX1_Prog_1_CnR_427 RUNX1_Prog_2_CnR_428	396	No	1	1	1	1	1	1	1	1	1	1	1	1	1	1	21.2197	37.068	19.1637
CXXC1_Day4_1_CnR_397	++	Distinct	Day4_CXXC1	Day4	CXXC1	IgG_Day4_1_CnR_389	230818_cnr10	5091		CXXC1_Prog_1_CnR_413 CXXC1_Prog_2_CnR_414	397	No	1	1	1	1	1	1	200	1	1	1	1	1	1	65.7595	23.6253	200	200
CXXC1_Day4_2_CnR_398	++	Distinct	Day4_CXXC1	Day4	CXXC1	IgG_Day4_2_CnR_390	230818_cnr10	4748		CXXC1_Prog_1_CnR_421 CXXC1_Prog_2_CnR_422	398	No	1	1	1	1	1	1	200	1	1	1	1	1	1	60.8041	21.7328	200	200
CJUN_Day4_1_CnR_399	++	Motif enriched, distinct	Day4_CJUN	Day4	CJUN	IgG_Day4_1_CnR_389	230818_cnr10	14902		CJUN_Prog_1_CnR_415 CJUN_Prog_2_CnR_416	399	No	28.7033	3.68613	200	67.8069	1	1	1	1	10.3936	1	14.5287	9.37469	56.1733	83.3298	2.53165	199.998	60.8827
CJUN_Day4_2_CnR_400	++	Motif enriched, distinct	Day4_CJUN	Day4	CJUN	IgG_Day4_2_CnR_390	230818_cnr10	38518		CJUN_Prog_1_CnR_415 CJUN_Prog_2_CnR_416	400	No	24.9872	18.7696	200	159.218	1	1	12.8477	1	11.4157	1	53.9747	19.9281	87.3382	200	5.23882	200	200
SNAI2_Day4_1_CnR_401	-	Paired	Day4_SNAI2	Day4	SNAI2	IgG_Day4_1_CnR_389	230818_cnr10	762		SNAI2_Prog_1_CnR_417 SNAI2_Prog_2_CnR_418	401	No	1	1	1	1	1	1	1	1	1	1	9.25885	1	1	1	35.8962	13.8665	7.17914
SNAI2_Day4_2_CnR_402	+	Paired	Day4_SNAI2	Day4	SNAI2	IgG_Day4_2_CnR_390	230818_cnr10	1315		SNAI2_Prog_1_CnR_417 SNAI2_Prog_2_CnR_418	402	No	1	1	1	1	1	1	1	1	1	1	16.3556	1	1	6.51004	61.9666	51.7799	5.87943
P63_Day4_1_CnR_403	++	Motif enriched, distinct	Day4_P63	Day4	P63	IgG_Day4_1_CnR_389	230818_cnr10	4553			403	No	0.962574	1	74.5186	4.15989	1	4.28819	1	1	200	1	12.3179	4.72816	36.3696	42.1302	3.07727	135.149	39.4881
P63_Day4_2_CnR_404	++	Motif enriched, distinct	Day4_P63	Day4	P63	IgG_Day4_2_CnR_390	230818_cnr10	3699			404	No	1	1	70.2403	1	1	3.04001	1	1	200	1	13.4522	4.51286	39.5719	32.4962	1.57187	109.886	35.2034
OVOL1_Day4_1_CnR_405	++	Motif enriched by DREME, distinct	Day4_OVOL1	Day4	OVOL1	IgG_Day4_1_CnR_389	230818_cnr10	11982			405	No	22.0496	1	200	11.9355	1	4.10679	62.8861	1	2.20343	1	4.24565	10.0477	39.0809	58.3936	1	200	200
OVOL1_Day4_2_CnR_406	++	Motif enriched by DREME, distinct	Day4_OVOL1	Day4	OVOL1	IgG_Day4_2_CnR_390	230818_cnr10	17325			406	No	17.3045	1	200	6.21968	1	4.04239	75.6946	1	3.34969	1	4.96257	12.2588	49.8239	87.7122	1	200	200
TFAP2A_Day4_1_CnR_407	++	Motif enriched, distinct	Day4_TFAP2A	Day4	TFAP2A	IgG_Day4_1_CnR_389	230818_cnr10	20657		TFAP2A_Prog_1_CnR_431 TFAP2A_Prog_2_CnR_432	407	No	1	1	190.593	2.79317	1	1	81.7258	1	0.575118	1	31.7645	6.27165	32.5287	200	1	200	200
TFAP2A_Day4_2_CnR_408	++	Motif enriched, distinct	Day4_TFAP2A	Day4	TFAP2A	IgG_Day4_2_CnR_390	230818_cnr10	21590		TFAP2A_Prog_1_CnR_431 TFAP2A_Prog_2_CnR_432	408	No	1	1	148.851	1.81248	1	1	105.272	1	0.89279	1	41.5045	2.31785	22.0545	200	1	200	200
ATF4_Day4_1_CnR_409	++	Motif enriched, distinct	Day4_ATF4	Day4	ATF4	IgG_Day4_1_CnR_389	230818_cnr10	3859		ATF4_Prog_1_CnR_433 ATF4_Prog_2_CnR_434	409	No	200	1	103.407	25.4473	1	1	1	1	0.943095	1	1	3.49757	11.5031	4.86012	4.26122	59.1221	24.585
ATF4_Day4_2_CnR_410	++	Motif enriched, distinct	Day4_ATF4	Day4	ATF4	IgG_Day4_2_CnR_390	230818_cnr10	3492		ATF4_Prog_1_CnR_433 ATF4_Prog_2_CnR_434	410	No	200	1	64.7696	19.3615	1	1	1	1	1	1	1	1.61083	8.4045	19.1046	14.224	83.1605	30.8327
AHR_Day4_1_CnR_411	+	Distinct	Day4_AHR	Day4	AHR	IgG_Day4_1_CnR_389	230818_cnr10	510	Y	AHR_Prog_1_CnR_435	411	No	1	1	1	1	1	1	1	1	1	1	1	1.09205	1	1	1	1	1
DLX3_Day4_1_CnR_412	++	Distinct	Day4_DLX3	Day4	DLX3	IgG_Day4_1_CnR_389	230818_cnr10	2941	Y	DLX3_Prog_1_CnR_436	412	No	3.14691	1	140.353	3.47108	1	1	17.3516	1	0.694649	1	1	1	7.70115	6.87615	1	89.9788	64.0255
CXXC1_Prog_1_CnR_413	++	Distinct	Prog_CXXC1	Prog	CXXC1	IgG_Prog_1_CnR_421	230818_cnr10	3762			413	No	1	1	1	1	1	1	172.777	1	1	1	1	1	1	65.1296	23.2733	200	200
CXXC1_Prog_2_CnR_414	++	Distinct	Prog_CXXC1	Prog	CXXC1	IgG_Prog_2_CnR_422	230818_cnr10	5023			414	No	1	1	1	1	1	1	200	1	1	1	1	1	1	80.1805	21.0287	200	200
CJUN_Prog_1_CnR_415	++	Motif enriched, distinct	Prog_CJUN	Prog	KLF5	IgG_Prog_1_CnR_421	230818_cnr10	17262			415	No	33.1965	1	200	62.2104	1	1	1	1	7.15989	1	1	6.9431	71.0424	17.3737	1	80.8928	18.2147
CJUN_Prog_2_CnR_416	++	Motif enriched, distinct	Prog_CJUN	Prog	KLF5	IgG_Prog_2_CnR_422	230818_cnr10	16349			416	No	51.567	5.23582	200	86.1415	1	1	1	1	5.27491	1.95468	5.23359	9.1296	99.5391	53.5513	0.812479	113.658	29.9245
SNAI2_Prog_1_CnR_417	++	Motif enriched, distinct	Prog_SNAI2	Prog	JUNB	IgG_Prog_1_CnR_421	230818_cnr10	889			417	No	1	1	1	1	1	1	1	1	1	1	200	1	1	12.6234	30.0339	76.0788	8.76195
SNAI2_Prog_2_CnR_418	++	Motif enriched, distinct	Prog_SNAI2	Prog	JUNB	IgG_Prog_2_CnR_422	230818_cnr10	5437			418	No	1	1	1	1	1	1	1.48017	1	1	1	200	1	1	104.947	44.7328	200	97.9872
P63_Prog_1_CnR_419	++	Motif enriched, distinct	Prog_P63	Prog	P63	IgG_Prog_1_CnR_421	230818_cnr10	2593			419	No	1	1	70.4248	1	1	2.31966	1	1	200	1	4.31515	4.80688	39.9957	12.4881	1	46.1993	8.098
P63_Prog_2_CnR_420	++	Motif enriched, distinct	Prog_P63	Prog	P63	IgG_Prog_2_CnR_422	230818_cnr10	3963			420	No	1	1	49.1805	1	1	1	1	1	200	1	5.82391	5.05601	24.4318	12.9208	12.4895	51.2306	15.5719
IgG_Prog_1_CnR_421	-	Control	Prog_IgG	Prog	IgG		230818_cnr10				421	No
IgG_Prog_2_CnR_422	-	Control	Prog_IgG	Prog	IgG		230818_cnr10				422	No
KLF5_Prog_1_CnR_423	++	Motif enriched, distinct	Prog_KLF5	Prog	CJUN	IgG_Prog_1_CnR_421	230818_cnr10	6986			423	No	1	1	1	1	1	1	71.0329	1	1	1	50.8861	1	0.970616	200	5.23807	200	200
KLF5_Prog_2_CnR_424	++	Motif enriched, distinct	Prog_KLF5	Prog	CJUN	IgG_Prog_2_CnR_422	230818_cnr10	10518			424	No	1	1	1	1	1	1	48.3665	1	1	1	82.7545	1	1	200	4.32057	200	200
JUNB_Prog_1_CnR_425	++	Motif enriched, distinct	Prog_JUNB	Prog	SNAI2	IgG_Prog_1_CnR_421	230818_cnr10	4777			425	No	1.74473	1	200	13.0186	1	1	1	1	0.769551	1	18.8069	2.12148	43.3143	82.5638	2.4698	166.243	47.2534
JUNB_Prog_2_CnR_426	++	Motif enriched, distinct	Prog_JUNB	Prog	SNAI2	IgG_Prog_2_CnR_422	230818_cnr10	6402			426	No	1.81248	1	200	7.56703	1	1	1	1	0.5867	1	36.983	1.51713	30.9788	143.485	12.063	200	60.0969
RUNX1_Prog_1_CnR_427	++	Motif enriched, distinct	Prog_RUNX1	Prog	RUNX1	IgG_Prog_1_CnR_421	230818_cnr10	901			427	No	1	1	3.82391	1	1	1	1.59007	1	1.08302	29.7696	1	1	1	9.23062	24.7212	107.014	51.9281
RUNX1_Prog_2_CnR_428	++	Motif enriched, distinct	Prog_RUNX1	Prog	RUNX1	IgG_Prog_2_CnR_422	230818_cnr10	1689			428	No	1	1	11.1278	1	1	1	14.9957	1	1	33.585	1	1.3363	11.8697	39.2182	23.5935	200	119.289
OVOL1_Prog_1_CnR_429	++	Motif enriched, distinct	Prog_OVOL1	Prog	OVOL1	IgG_Prog_1_CnR_421	230818_cnr10	1274			429	No	1	1	7.76195	1	1	1	34.3595	1	1	1	1	0.728158	2.23807	44.762	15.3344	200	200
OVOL1_Prog_2_CnR_430	++	Motif enriched, distinct	Prog_OVOL1	Prog	OVOL1	IgG_Prog_2_CnR_422	230818_cnr10	1342			430	No	1	1	4.97881	1	1	1	38.6162	1	1	1	1	0.90309	2.36856	44	37.7545	200	200
TFAP2A_Prog_1_CnR_431	++	Motif enriched, distinct	Prog_TFAP2A	Prog	TFAP2A	IgG_Prog_1_CnR_421	230818_cnr10	19169			431	No	1	1	113.287	1	1	1	181.569	1	1	1	44.1637	1	17.2218	200	1	200	200
TFAP2A_Prog_2_CnR_432	++	Motif enriched, distinct	Prog_TFAP2A	Prog	TFAP2A	IgG_Prog_2_CnR_422	230818_cnr10	28316			432	No	1	1	70.6615	1	1	1	197.21	1	3.88273	1	58.644	1	9.2652	200	1	200	200
ATF4_Prog_1_CnR_433	++	Motif enriched, distinct	Prog_ATF4	Prog	ATF4	IgG_Prog_1_CnR_421	230818_cnr10	8210			433	No	200	1	200	43.8297	1	1	8.8962	1	8.73518	1	6.08145	5.10018	60.8697	111.337	6.77728	200	140.565
ATF4_Prog_2_CnR_434	++	Motif enriched, distinct	Prog_ATF4	Prog	ATF4	IgG_Prog_2_CnR_422	230818_cnr10	17634			434	No	200	1	200	47.1649	1	1	21.4023	1	8.61439	1	51.06	4.34679	39.3089	200	13.214	200	200
AHR_Prog_1_CnR_435	+	Distinct	Prog_AHR	Prog	AHR	IgG_Prog_1_CnR_421	230818_cnr10	46	Y		435	No	1	1	1	1	1	1	1	1	1	1	1	0.806875	1	1	1	1	1
DLX3_Prog_1_CnR_436	++	Distinct	Prog_DLX3	Prog	DLX3	IgG_Prog_1_CnR_421	230818_cnr10	3657	Y		436	No	1	1.78252	71.1824	4.01773	1	1	85.1778	1	1	1	0.90309	0.488117	3.73049	94.6421	1	200	200
IgG_Prog_1_CnR_437	-	Control	Prog_IgG	Prog	IgG		230911_cnr11				437	No
IgG_Prog_2_CnR_438	-	Control	Prog_IgG	Prog	IgG		230911_cnr11				438	No
CREB_Prog_1_CnR_439	++	Motif enriched, distinct	Prog_CREB	Prog	CREB	IgG_Prog_1_CnR_437	230911_cnr11	4452			439	No	5.03621	200	116.532	200	33.2774	1	129.326	1	1.98297	1	2.34199	1.33819	8.10347	103.405	47.6676	200	200
TFAP2A_Prog_1_CnR_440	++	Motif enriched, distinct	Prog_TFAP2A	Prog	TFAP2A	IgG_Prog_1_CnR_437	230911_cnr11	22603			440	No	1	1	86.0731	1	1	1	166.44	1	0.732828	1	44.0218	4.27654	12.8416	200	1	200	200
TFAP2A_Prog_2_CnR_441	++	Motif enriched, distinct	Prog_TFAP2A	Prog	TFAP2A	IgG_Prog_2_CnR_438	230911_cnr11	16053			441	No	1	1	110.975	1	1	1	154.759	1	3.41454	1	47.0405	2.33068	27.2388	200	1	200	200
CJUN_Prog_1_CnR_442	++	Motif enriched, distinct	Prog_CJUN	Prog	CJUN	IgG_Prog_1_CnR_437	230911_cnr11	22864			442	No	26.6696	0.542118	200	84.0278	1	1	0.707744	1	8.45223	1	1.85699	17.6517	91.1198	40.8729	1	200	69.6757
CJUN_Prog_2_CnR_443	++	Motif enriched, distinct	Prog_CJUN	Prog	CJUN	IgG_Prog_2_CnR_438	230911_cnr11	28249			443	No	23.2132	5.20204	200	87.5686	1	1	2.10902	1	10.1337	2.43652	1	13.064	109.65	59.4101	1	200	79.7932
KHDRBS1_Prog_1_CnR_444	++	Distinct	Prog_KHDRBS1	Prog	KHDRBS1	IgG_Prog_1_CnR_437	230911_cnr11	940	Y		444	No	1	1	4.5817	1	1	1	31.0227	1	1	1	1	1	1	20.0357	6.82681	160.959	155.207
RUNX1_Prog_1_CnR_445	++	Motif enriched, distinct	Prog_RUNX1	Prog	RUNX1	IgG_Prog_1_CnR_437	230911_cnr11	2391			445	No	1	1	47.6038	1.53313	1	1	38.1475	1	2.92082	30.0501	3.71897	1	11.6757	88.6968	9.32148	200	200
RUNX1_Prog_2_CnR_446	++	Motif enriched, distinct	Prog_RUNX1	Prog	RUNX1	IgG_Prog_2_CnR_438	230911_cnr11	1972			446	No	1	1	37.4522	1	1	1	24.9547	1	5.42251	33.3179	1.82681	1	5.98716	67.8928	9.5867	200	190.321
ETV3_Prog_1_CnR_447	++	Distinct	Prog_ETV3	Prog	ETV3	IgG_Prog_1_CnR_437	230911_cnr11	1665	Y		447	No	1	1	71.1791	1.12205	1	1	4.75203	1	36.1192	0.58838	3.81531	1.53611	16.9393	23.1232	1.56543	86.7212	47.2668
ETV3_Prog_2_CnR_448	++	Distinct	Prog_ETV3	Prog	ETV3	IgG_Prog_2_CnR_438	230911_cnr11	831	Y		448	No	1	1	16.3737	1	1	1	2.7167	1	21.6108	1	1	1	1.20273	3.45842	8.70553	33.2306	13.8697
HOPX_Prog_1_CnR_451	+	Distinct	Prog_HOPX	Prog	HOPX	IgG_Prog_1_CnR_437	230911_cnr11	208	Y		451	No	1	1	1	1	1	1	3.88941	1	1	1	1	1	1	1	10.2798	12.9431	13.9914
SOX9_Prog_1_CnR_452	++	Distinct, manual judgement	Prog_SOX9	Prog	SOX9	IgG_Prog_1_CnR_437	230911_cnr11	544	Y		452	No	1	1	1	1	1	10.2366	1	1	1	1	1	1	1	1	34.8268	4.83268	1.59007
SP3_Prog_1_CnR_457	++	Motif enriched, distinct	Prog_SP3	Prog	SP3	IgG_Prog_1_CnR_437	230911_cnr11	18730			457	No	1	1	1	1	1	1	200	1	1	1	44.7212	1	1	200	5.52724	200	200
ATF4_Prog_1_CnR_458	++	Motif enriched, distinct	Prog_ATF4	Prog	ATF4	IgG_Prog_1_CnR_437	230911_cnr11	4264			458	No	200	1	200	32.5017	1	1	5.17134	1	2.50446	1	1	5.13549	22.0227	23.9547	3.73518	161.45	82.382
H3K27me3_Prog_1_CnR_465	++	Distinct	Prog_H3K27me3	Prog	H3K27me3	IgG_Prog_1_CnR_437	230911_cnr11	81806			465	No	1	1	1	1	1	1	1	1	2.21325	1	18.2933	75.3072	41.0357	94.4089	1	200	200
IgG_Prog_3_CnR_468	-	Control	Prog_IgG	Prog	IgG		230911_cnr11				468	No
IgG_Day4_1_CnR_469	-	Control	Day4_IgG	Day4	IgG		230911_cnr11				469	No
IgG_Day4_2_CnR_470	-	Control	Day4_IgG	Day4	IgG		230911_cnr11				470	No
CREB_Day4_1_CnR_471	++	Motif enriched, distinct	Day4_CREB	Day4	CREB	IgG_Day4_1_CnR_469	230911_cnr11	3385		CREB_Prog_1_CnR_439	471	No	3.43771	200	52.6576	200	48.8327	1	101.775	1	1	1	6.25104	1.28988	3.97062	86.8697	18.6635	200	200
TFAP2A_Day4_2_CnR_473	++	Motif enriched, distinct	Day4_TFAP2A	Day4	TFAP2A	IgG_Day4_2_CnR_470	230911_cnr11	29565		TFAP2A_Prog_1_CnR_168 TFAP2A_Prog_1_CnR_178 TFAP2A_Prog_1_CnR_329 TFAP2A_Prog_2_CnR_330	473	No	1	1	153.889	1	1	1	193.165	1	1	1	70.209	7.99568	21.5114	200	1	200	200
CJUN_Day4_1_CnR_474	++	Motif enriched, distinct	Day4_CJUN	Day4	CJUN	IgG_Day4_1_CnR_469	230911_cnr11	38923		CJUN_Prog_1_CnR_442 CJUN_Prog_2_CnR_443	474	No	46.7878	2.98297	200	127.979	1	1	3.4318	1	7.96658	1	1.46218	21	114.411	74.7986	1	200	91.9393
CREB_Day4_1_CnR_475	++	Motif enriched, distinct	Day4_CREB	Day4	CREB	IgG_Day4_1_CnR_469	230911_cnr11	3304		CREB_Prog_1_CnR_439	475	No	5.31515	200	67.8125	200	43.0506	1	88.5436	1	2.90658	1	6.44009	2.53313	4.82681	78.752	21.0177	200	200
KHDRBS1_Day4_1_CnR_476	++	Distinct	Day4_KHDRBS1	Day4	KHDRBS1	IgG_Day4_1_CnR_469	230911_cnr11	722	Y	KHDRBS1_Prog_1_CnR_444	476	No	1	1	1	1	1	1	16.3686	1	1	1	1	1	1	5.79317	4.12205	134.876	128.067
P63_Day4_1_CnR_477	++	Motif enriched, distinct	Day4_P63	Day4	P63	IgG_Day4_1_CnR_469	230911_cnr11	1435			477	No	1	1	21.0329	1	1	3.64975	1	1	187.003	1	1	3.767	9.3279	4.61439	1	21.2441	5.06449
P63_Day4_2_CnR_478	++	Motif enriched, distinct	Day4_P63	Day4	P63	IgG_Day4_2_CnR_470	230911_cnr11	2633			478	No	1	1	53.1186	0.581699	1	3.5391	1	1	200	1	2.8962	3.8729	26.7282	10.3778	1	55.4248	13.7375
ETV3_Day4_1_CnR_479	-	Paired	Day4_ETV3	Day4	ETV3	IgG_Day4_1_CnR_469	230911_cnr11	102	Y	ETV3_Prog_1_CnR_447 ETV3_Prog_2_CnR_448	479	No	1	1	1	1	1	1	1	1	1	1	1	1	1	1	1.60555	1	1
ETV3_Day4_2_CnR_480	-	Paired	Day4_ETV3	Day4	ETV3	IgG_Day4_2_CnR_470	230911_cnr11	148	Y	ETV3_Prog_1_CnR_447 ETV3_Prog_2_CnR_448	480	No
HOPX_Day4_1_CnR_483	-	Paired	Day4_HOPX	Day4	HOPX	IgG_Day4_1_CnR_469	230911_cnr11	78	Y	HOPX_Prog_1_CnR_451	483	No	1	1	1	1	1	1	1	1	1	1	1	1	1	1	0.739929	1	1
SOX9_Day4_1_CnR_484	++	Paired	Day4_SOX9	Day4	SOX9	IgG_Day4_1_CnR_469	230911_cnr11	362	Y	SOX9_Prog_1_CnR_452	484	No
SP3_Day4_1_CnR_489	++	Motif enriched, distinct	Day4_SP3	Day4	SP3	IgG_Day4_1_CnR_469	230911_cnr11	10907		SP3_Prog_1_CnR_103 SP3_Prog_2_CnR_104 SP3_Prog_1_CnR_457	489	No	1	1	1	1	1	1	200	1	1	1	14.3002	1	1	200	7.9393	200	200
H3K27me3_Day4_1_CnR_496	++	Distinct	Day4_H3K27me3	Day4	H3K27me3	IgG_Day4_1_CnR_469	230911_cnr11	51926		H3K27me3_Prog_1_CnR_465	496	No	1	1	1	1	1	1	1	1	1	1	74.4908	42.0975	34.5003	200	1	200	200
JUNB_Day4_1_CnR_498	++	Motif enriched, distinct	Day4_JUNB	Day4	JUNB	IgG_Day4_1_CnR_469	230911_cnr11	16286		JUNB_Prog_303	498	No	19.0022	1	200	31.1925	1	1	1	1	2.9431	1	5.1296	6.7986	31.7212	26.5421	0.779892	111.262	16.1124
JUNB_Day4_2_CnR_499	++	Motif enriched, distinct	Day4_JUNB	Day4	JUNB	IgG_Day4_2_CnR_470	230911_cnr11	24716		JUNB_Prog_303	499	No	14.6676	1	200	33.8928	1	1	1	1	1.87615	1	1	9.52433	39.0119	25.5436	1	145.116	25.5391
ATF4_Day4_3_CnR_500	++	Motif enriched, distinct	Day4_ATF4	Day4	ATF4	IgG_Day4_2_CnR_470	230911_cnr11	1587		ATF4_Prog_1_CnR_458	500	No	200	1	12.7986	4.51145	1	1	1	1	1	1	1	1	1	11.3645	9.9914	111.447	36.6536
IgG_Day4_1_CnR_501	-	Control	Day4_IgG	Day4	IgG		231204_cnr14				501	No
IgG_Day4_2_CnR_502	-	Control	Day4_IgG	Day4	IgG		231204_cnr14				502	No
KLF4_Day4_1_CnR_503	++	Motif enriched, distinct	Day4_KLF4	Day4	KLF4	IgG_Day4_1_CnR_501	231204_cnr14	20404		KLF4_Prog_1_CnR_535	503	No	1	1	3.30892	1	1	1	75.5986	1	0.643974	1	84.7235	3.06048	1.55752	200	1	200	200
KLF4_Day4_2_CnR_504	++	Motif enriched, distinct	Day4_KLF4	Day4	KLF4	IgG_Day4_2_CnR_502	231204_cnr14	33896		KLF4_Prog_2_CnR_536	504	No	1	1	1	1	1	1	104.182	1	1	1	118.676	1	1	200	1	200	200
SP1_Day4_1_CnR_505	++	Motif enriched, distinct	Day4_SP1	Day4	SP1	IgG_Day4_1_CnR_501	231204_cnr14	56045		SP1_Prog_1_CnR_537	505	No	1	1	1	1	1	1	110.206	1	1	1	200	1	1	200	0.623423	200	200
SP1_Day4_2_CnR_506	++	Motif enriched, distinct	Day4_SP1	Day4	SP1	IgG_Day4_2_CnR_502	231204_cnr14	58821		SP1_Prog_2_CnR_538	506	No	1	1	1	1	1	1	109.745	1	1	1	200	2.44733	1	200	3.85387	200	200
SP3_Day4_1_CnR_507	++	Motif enriched, distinct	Day4_SP3	Day4	SP3	IgG_Day4_1_CnR_501	231204_cnr14	32743		SP3_Prog_1_CnR_539	507	No	1	1	1	1	1	1	149.355	1	1	1	114.928	3.06148	1	200	3.57187	200	200
KLF5_Day4_1_CnR_509	++	Motif enriched, distinct	Day4_KLF5	Day4	KLF5	IgG_Day4_1_CnR_501	231204_cnr14	63402		KLF5_Prog_1_CnR_541	509	No	1	1	1	1	1	1	90.9431	1	1	1	200	16.9666	1	200	1	200	200
KLF5_Day4_2_CnR_510	++	Motif enriched, distinct	Day4_KLF5	Day4	KLF5	IgG_Day4_2_CnR_502	231204_cnr14	61552		KLF5_Prog_2_CnR_542	510	No	1	1	1	1	1	1	82	1	1.25806	1	200	11.719	1	200	0.609065	200	200
TFAP2C_Day4_1_CnR_513	-	Paired	Day4_TFAP2C	Day4	TFAP2C	IgG_Day4_1_CnR_501	231204_cnr14	405	Y	TFAP2C_Prog_1_CnR_545	513	No	1	1	1	1	1	1	7.01011	1	1	1	1	1	1	14.7447	42.1343	39.9469	42.7496
TFAP2C_Day4_2_CnR_514	-	Paired	Day4_TFAP2C	Day4	TFAP2C	IgG_Day4_2_CnR_502	231204_cnr14	493	Y	TFAP2C_Prog_2_CnR_546	514	No	1	1	1	1	1	1	3.47625	1	1	1	1	1	1	34.3645	24.1884	66.8729	64.8633
OVOL1_Day4_1_CnR_515	++	Motif enriched, distinct	Day4_OVOL1	Day4	OVOL1	IgG_Day4_1_CnR_501	231204_cnr14	554			515	No	1	1	1	1	1	1	2.08092	4.97469	1	1	1	1	1	2.89279	27.2411	31.5513	45.0246
OVOL1_Day4_2_CnR_516	++	Motif enriched, distinct	Day4_OVOL1	Day4	OVOL1	IgG_Day4_2_CnR_502	231204_cnr14	972			516	No	1	1	1.50724	1	1	1	16.5045	10.4776	1	1	1	0.712198	1	6.92082	17.58	63.6073	70.1273
IgG_Day4_2_CnR_524	-	Control	Day4_IgG	Day4	IgG		231204_cnr14				524	No
TEAD1_Day4_3_CnR_525	+	Paired	Day4_TEAD1	Day4	TEAD1	IgG_Day4_1_CnR_501	231204_cnr14	720		TEAD1_Prog_2_CnR_548	525	No	1	1	1	1	1	1	1	1	1	1	1	1	1	1	4.56703	1	1
TEAD1_Day4_1_CnR_526	++	Paired	Day4_TEAD1	Day4	TEAD1	IgG_Day4_2_CnR_502	231204_cnr14	890		TEAD1_Prog_1_CnR_547	526	No	1	1	1	1	1	1	1	1	1	1	1	1	17.8861	1	30.1397	1	1
TEAD3_Day4_2_CnR_527	++	Paired	Day4_TEAD3	Day4	TEAD3	IgG_Day4_1_CnR_501	231204_cnr14	403	Y	TEAD3_Prog_1_CnR_549	527	No	1	1	1	1	1	1	1	1	1	1	1	1	1	1	1.16622	1	1
YY1_Day4_2_CnR_531	++	Motif enriched, distinct	Day4_YY1	Day4	YY1	IgG_Day4_1_CnR_501	231204_cnr14	1265		YY1_Prog_1_CnR_552	531	No	1	1	9.75203	1	1	1	11.6655	1	1	1	1	1	1	4.5157	42.4815	91.3872	74.757
YY1_Day4_4_CnR_532	++	Motif enriched, distinct	Day4_YY1	Day4	YY1	IgG_Day4_2_CnR_502	231204_cnr14	1399		YY1_Prog_1_CnR_552	532	No	1	1	12.1249	1	1	1	19.821	1	0.79588	1	1	0.939302	0.879426	10.289	36.9066	103.101	98.1186
IgG_Prog_1_CnR_533	-	Control	Prog_IgG	Prog	IgG		231204_cnr14				533	No
IgG_Prog_2_CnR_534	-	Control	Prog_IgG	Prog	IgG		231204_cnr14				534	No
KLF4_Prog_1_CnR_535	++	Motif enriched, distinct	Prog_KLF4	Prog	KLF4	IgG_Prog_1_CnR_533	231204_cnr14	11743			535	No	13.5867	1	200	20.4672	1	1	58.1475	1	11.5702	1.59688	16.1013	7.1209	66.3809	200	0.718967	200	200
KLF4_Prog_2_CnR_536	++	Motif enriched, distinct	Prog_KLF4	Prog	KLF4	IgG_Prog_2_CnR_534	231204_cnr14	11507			536	No	1	1	5.86328	1	1	1	138.991	1	1	1	48.6757	1	1	200	4.1707	200	200
SP1_Prog_1_CnR_537	++	Motif enriched, distinct	Prog_SP1	Prog	SP1	IgG_Prog_1_CnR_533	231204_cnr14	31022			537	No	1	1	1	1	1	1	154.44	1	1	1	68.6716	1	1	200	1.84771	200	200
SP1_Prog_2_CnR_538	++	Motif enriched, distinct	Prog_SP1	Prog	SP1	IgG_Prog_2_CnR_534	231204_cnr14	29220			538	No	1	1	1	1	1	1	147.333	1	1	1	49.2464	1	1	200	3.72584	200	200
SP3_Prog_1_CnR_539	++	Motif enriched, distinct	Prog_SP3	Prog	SP3	IgG_Prog_1_CnR_533	231204_cnr14	18848			539	No	1	1	1	1	1	1	200	1	1	1	30.1325	1	1	200	9.61439	200	200
SP3_Prog_2_CnR_540	++	Motif enriched, distinct	Prog_SP3	Prog	SP3	IgG_Prog_2_CnR_534	231204_cnr14	17173			540	No	1	1	1	1	1	1	200	1	1	1	26.3487	1	1	200	7.21112	200	200
KLF5_Prog_1_CnR_541	++	Motif enriched, distinct	Prog_KLF5	Prog	KLF5	IgG_Prog_1_CnR_533	231204_cnr14	17196			541	No	1	1	18.5544	1	1	1	116.221	1	1.84771	1	79.4023	1	4.73518	200	2.50864	200	200
KLF5_Prog_2_CnR_542	++	Motif enriched, distinct	Prog_KLF5	Prog	KLF5	IgG_Prog_2_CnR_534	231204_cnr14	22226			542	No	1	1	21.2882	1	1	1	106.959	1	1	1	75.8297	0.609065	2.52871	200	1	200	200
TFAP2C_Prog_1_CnR_545	++	Motif enriched, distinct	Prog_TFAP2C	Prog	TFAP2C	IgG_Prog_1_CnR_533	231204_cnr14	13457			545	No	1	1	200	1	1	1	118.361	1	2.10018	1	32.4962	1	24.3655	200	0.675718	200	200
TFAP2C_Prog_2_CnR_546	++	Motif enriched, distinct	Prog_TFAP2C	Prog	TFAP2C	IgG_Prog_2_CnR_534	231204_cnr14	19492			546	No	1	1	200	3.92445	1	1	111.777	1	4.95078	1	55.0022	5.76955	37.4486	200	1	200	200
TEAD1_Prog_1_CnR_547	++	Motif enriched, distinct	Prog_TEAD1	Prog	TEAD1	IgG_Prog_1_CnR_533	231204_cnr14	2210			547	No	1	1	31.7905	1	1	1	1	1	1	1	1	1	152.896	1	22.7986	1	2.7986
TEAD1_Prog_2_CnR_548	++	Motif enriched, distinct	Prog_TEAD1	Prog	TEAD1	IgG_Prog_2_CnR_534	231204_cnr14	2975			548	No	1	1	66.4698	1	1	1	1	1	1	0.847712	1	1	193.372	1	28.1891	1.098	1.02549
TEAD3_Prog_1_CnR_549	++	Motif enriched, distinct	Prog_TEAD3	Prog	TEAD3	IgG_Prog_1_CnR_533	231204_cnr14	1275	Y		549	No	1	1	36.4776	1	1	1	1	1	1	1	1	1	16.8729	13.1129	17.3595	11.6091	16.4895
YY1_Prog_1_CnR_552	++	Motif enriched, distinct	Prog_YY1	Prog	YY1	IgG_Prog_1_CnR_533	231204_cnr14	11100			552		0.651695	1	200	21.2741	1	1	35.1931	1	14.1891	7.01144	1	6.04383	79.4295	90.9508	39.6234	200	200
CXXC1_Prog_1_CnR_553	++	Distinct	Prog_CXXC1	Prog	CXXC1	IgG_Prog_1_CnR_533	231204_cnr14	5960			553		1	1	1	1	1	1	200	1	1	1	1	1	1	109.936	0.74958	200	200

## Sheet: Previous ChIP in human KC
Protein	Previous ChIP-seq (human cells)	Accession	Publication
TFAP2A	Not in keratinocytes
SP1	Not in keratinocytes
SP3	Not in keratinocytes
AHR	Not in keratinocytes
KLF5	Not in keratinocytes
OVOL1	Not in keratinocytes
ZNF217	Not in keratinocytes
NRF1	Not in keratinocytes
CXXC1	Not in keratinocytes
YY1	Not in keratinocytes
ATF4	Not in keratinocytes
CREB	Not in keratinocytes
DLX3	Not in keratinocytes
ETV3	Not in keratinocytes
GRHL1	Not in keratinocytes
KHDRBS1	No previous ChIP-seq
TADA2B	No previous ChIP-seq
P63	Previous, across differentiation	GSE33571	https://www.ncbi.nlm.nih.gov/pubmed/22922031
SNAI2	Previous, across differentiation	GSE55421	https://www.ncbi.nlm.nih.gov/pubmed/25100569
CJUN	shRNA treated primary	GSE139685	https://www.ncbi.nlm.nih.gov/pubmed/31834931
TEAD1	Progenitor only	GSE138727	https://www.ncbi.nlm.nih.gov/pubmed/32142794
KLF4	Primary, differentiated	GSE57702	https://www.ncbi.nlm.nih.gov/pubmed/25228645
JUNB	Progenitor only	GSE63080	https://www.ncbi.nlm.nih.gov/pubmed/25501661
RUNX1	Progenitor only	GSE98483	https://www.ncbi.nlm.nih.gov/pubmed/30566872
