# Supplementary material for: Disease-linked regulatory DNA variants and homeostatic transcription factors in epidermis
Source: Nat Commun. 2025 Sep 25;16:8387. doi: 10.1038/s41467-025-63070-5 (PMC12462481; doi:10.1038/s41467-025-63070-5)
Supplement: Supplementary file 8 — Supplementary Data 7 [file 41467_2025_63070_MOESM8_ESM.xlsx]

## Sheet: description of columns
chrom	SNV chromosome
start	SNV chromosomal position, 1-based
end	SNV chromosomal position end, 1-based
fc	Alternative/reference CUT&RUN read ratio
p	P value from binomial test for the null hypothesis that the ASB_protein binds equally well to both alleles
fdr	BH corrected P value
ASB_protein	Protein assayed by CUT&RUN at the SNV
overlappingGenes	Genes overlapping SNV
nearbyGenes	Genes nearby SNV
nearestGene	Nearest gene to SNV
distanceToNearestGene	Distance to nearest gene from SNV
nearbyTss	Nearby Transcription Start Site
nearestTss	Nearest Transcription Start Site
distanceToNearestTss	Distance to nearest Transcription Start Site from SNV
feature	Genomic feature containing SNV
ref	Number of CUT&RUN reads mapping to reference allele for ASB_protein
alt	Number of CUT&RUN reads mapping to alternate allele for ASB_protein
motif_id	JASPAR2022_CORE_vertebrates motif ID
motif	JASPAR2022_CORE_vertebrates motif
max_ref	Log P value of maximum JASPAR2022 motif match in reference sequence
max_alt	Log P value of maximum JASPAR2022 motif match in alternate sequence
diff_in_max	Log P value of maximum JASPAR2022 motif match in alternate sequence, minus reference
ref_seq	JASPAR motif matches in reference sequence
alt_seq	JASPAR motif matches in alternate sequence
same_direction	Whether binding is lower in an allele with a weaker motif match
egene	GTEx defined eGene for SNV
rs_id	RSID
INFO	INFO column from NCBI's dbSNP (build 151)

## Sheet: putative
	chrom	start	end	fc	p	fdr	ASB_protein	overlappingGenes	nearbyGenes	nearestGene	distanceToNearestGene	nearbyTss	nearestTss	distanceToNearestTss	feature	ref	alt	motif_id	motif	max_ref	max_alt	diff_in_max	ref_seq	alt_seq	egene	rs_id	INFO
chr22:41218016:.:C:G	chr22	41218016	41218017	0.151899	2.9899e-13	6.28876e-10	ATF4	L3MBTL2,L3MBTL2-AS1	L3MBTL2,LRRC37A14P,L3MBTL2-AS1,RANGAP1,ZC3H7B,MIR6889,CHADL,EP300-AS1,ENSG00000232754,RNU6-375P,EP300	L3MBTL2	10425	L3MBTL2,ZC3H7B,CHADL,RANGAP1	L3MBTL2	12704	intron	79	12								CCDC134,CYP2D6,L3MBTL2,CHADL,RANGAP1,ZC3H7B,ACO2,PMM1,DESI1,TEF,MEI1,RP5-821D11.7,NDUFA6,LINC00634,LRRC37A14P,CYP2D8P,RP4-669P10.19,EP300-AS1,RP4-756G23.5,RP1-257I20.14,CTA-223H9.9	rs139464	RS=139464;RSPOS=41218016;dbSNPBuildID=78;SSR=0;SAO=0;VP=0x0501000a0a0517013e000100;GENEINFO=LOC100506544:100506544|CHADL:150356|L3MBTL2:83746;WGT=1;VC=SNV;SLO;NSM;REF;INT;R5;ASP;VLD;G5A;G5;GNO;KGPhase1;KGPhase3;CAF=0.6677,0.3323;COMMON=1;TOPMED=0.61413735983690112,0.38586264016309887
chr1:7117753:.:T:C	chr1	7117753	7117754	0.309524	6.87516e-12	1.08456e-08	ATF4	CAMTA1	CAMTA1	CAMTA1	101605		CAMTA1	332299	intron	126	39									rs9434845	RS=9434845;RSPOS=7117753;dbSNPBuildID=119;SSR=0;SAO=0;VP=0x05010008000517053e000100;GENEINFO=CAMTA1:23261;WGT=1;VC=SNV;SLO;INT;ASP;VLD;G5A;G5;HD;GNO;KGPhase1;KGPhase3;CAF=0.7388,0.2612;COMMON=1;TOPMED=0.70024209989806320,0.29975790010193679
chr20:401983:.:A:G	chr20	401983	401984	0.478673	4.5207e-10	4.75427e-07	ATF4		TBC1D20,SOX12,Y_RNA,CSNK2A1,NRSN2-AS1,TRIB3,NRSN2,ENSG00000286158,RBCK1	TRIB3	4425	RBCK1,SOX12,TBC1D20,TRIB3,NRSN2	RBCK1	6314	intergenic	211	101								RBCK1
chr11:12176079:.:G:A	chr11	12176079	12176080	0.234375	2.30344e-08	1.61497e-05	ATF4	MICAL2	ENSG00000254680,ENSG00000255400,MIR6124,MICAL2	MIR6124,MICAL2	12313	MICAL2	MICAL2	65489	intron	64	15								MICAL2	rs6485542	RS=6485542;RSPOS=12176079;dbSNPBuildID=116;SSR=0;SAO=0;VP=0x05010008000517053e000100;GENEINFO=MICAL2:9645;WGT=1;VC=SNV;SLO;INT;ASP;VLD;G5A;G5;HD;GNO;KGPhase1;KGPhase3;CAF=0.4369,0.5631;COMMON=1;TOPMED=0.43100949286442405,0.56899050713557594
chr15:57571267:.:C:T	chr15	57571267	57571268	5.1	9.62443e-08	5.52092e-05	ATF4		ENSG00000276772,ENSG00000261265,CGNL1,MYZAP,ENSG00000240874,ENSG00000261489,GCOM1	ENSG00000240874	14889	MYZAP	MYZAP	20635	intergenic	10	51	MA0833.2	ATF4	4.85078	5.24949	0.398711	GCGTGATGAAATCT	GCATGATGAAATCT	MYZAP	rs8031321	RS=8031321;RSPOS=57571267;dbSNPBuildID=116;SSR=0;SAO=0;VP=0x05010000000517013e000100;WGT=1;VC=SNV;SLO;ASP;VLD;G5A;G5;GNO;KGPhase1;KGPhase3;CAF=0.7067,0.2933;COMMON=1;TOPMED=0.77930682976554536,0.22069317023445463
chr6:87946083:.:A:C	chr6	87946083	87946084	0.2	1.61638e-07	8.49947e-05	ATF4		ENSG00000271114	ENSG00000271114	54215		SPACA1	101756	intergenic	50	10	MA0833.2	ATF4	5.73049	4.18575	-1.54473	GGATGATGTAATAT	GGATGAGGTAATAT
chr10:74224248:.:C:G	chr10	74224248	74224249	8.75	3.35316e-07	0.000141056	ATF4	ADK	AP3M1,ADK	ADK	73047	AP3M1,ADK	ADK	73027	intron	4	35	MA0833.2	ATF4	3.73993	5.4908	1.75087	AACTGATGGAACAA	AACTGATGCAACAA	VCL,ADK,AP3M1,BMS1P4
chr12:15526186:.:C:A	chr12	15526186	15526187	0.298507	4.30537e-07	0.000169793	ATF4	PTPRO	EPS8,PTPRO,ENSG00000243916	PTPRO	75987		PTPRO	203678	exon	67	20								PTPRO
chr2:207311763:.:G:A	chr2	207311763	207311764	2.96154	4.94548e-07	0.000183565	ATF4	ENSG00000223725	ENSG00000286568,MYOSLID,MIR1302-4,ENSG00000240440,ENSG00000224342,ENSG00000234902,ENSG00000223725,ENSG00000225916,LINC01802	ENSG00000223725,LINC01802	41074		KLF7	145815	intron	26	77	MA0833.2	ATF4	4.83863	6.2204	1.38177	AGATGACGCAACAA	AGATGATGCAACAA	METTL21A	rs2194374	RS=2194374;RSPOS=207311763;dbSNPBuildID=96;SSR=0;SAO=0;VP=0x05010000000517053e000100;WGT=1;VC=SNV;SLO;ASP;VLD;G5A;G5;HD;GNO;KGPhase1;KGPhase3;CAF=0.3349,0.6651;COMMON=1;TOPMED=0.37187818552497451,0.62812181447502548
chr12:15526274:.:G:A	chr12	15526274	15526275	0.254545	6.92192e-07	0.000228333	ATF4	PTPRO	EPS8,PTPRO,ENSG00000243916	PTPRO	75899		PTPRO	203766	intron	55	14								PTPRO
chr1:7117684:.:C:T	chr1	7117684	7117685	0.245283	7.23718e-07	0.000228333	ATF4	CAMTA1	CAMTA1	CAMTA1	101674		CAMTA1	332230	intron	53	13
chr6:161583699:.:G:A	chr6	161583699	161583700	0.39759	3.86543e-06	0.000938109	ATF4	PRKN	PRKN	PRKN,ENSG00000286805	137684		AGPAT4	309638	intron	83	33									rs994465	RS=994465;RSPOS=161583699;dbSNPBuildID=86;SSR=0;SAO=0;VP=0x05010008000517053e000100;GENEINFO=PRKN:5071|PARK2:5071;WGT=1;VC=SNV;SLO;INT;ASP;VLD;G5A;G5;HD;GNO;KGPhase1;KGPhase3;CAF=0.3127,0.6873;COMMON=1;TOPMED=0.33334926095820591,0.66665073904179408
chr12:51118854:.:CTTT:CTT	chr12	51118854	51118855	2.69231	8.04955e-06	0.00168707	ATF4	TFCP2	RNU6-199P,LETMD1,RPL35AP29,PHBP19,RNU6-1273P,POU6F1,SLC11A2,Y_RNA,CSRNP2,TFCP2,ENSG00000278126	TFCP2	5243	SLC11A2,CSRNP2,TFCP2,LETMD1,POU6F1	CSRNP2	35258	intron	26	70
chr10:91609032:.:T:A	chr10	91609032	91609033	2.30769	8.28829e-06	0.00168707	ATF4		PPP1R3C,ENSG00000289228,RPS27P1,HECTD2,GAPDHP28	PPP1R3C	19408	PPP1R3C	PPP1R3C	24037	intergenic	39	90								TNKS2,PPP1R3C,HECTD2,MARCH5,TNKS2-AS1	rs11186626	RS=11186626;RSPOS=91609032;dbSNPBuildID=120;SSR=0;SAO=0;VP=0x05010008000515013e000100;GENEINFO=HECTD2-AS1:100188947;WGT=1;VC=SNV;SLO;INT;ASP;VLD;G5;GNO;KGPhase1;KGPhase3;CAF=0.8514,0.1486;COMMON=1;TOPMED=0.75362353465851172,0.24637646534148827
chr9:127965634:.:C:G	chr9	127965634	127965635	0.433735	1.96118e-05	0.00353573	ATF4	FAM102A	ST6GALNAC6,ENSG00000257524,AK1,DPM2,FAM102A,PIP5KL1,ENSG00000230848,ST6GALNAC4,MIR4672,NAIF1,ENSG00000227218	FAM102A	15353	DPM2,ST6GALNAC6,FAM102A,PIP5KL1,AK1,ST6GALNAC4	FAM102A	15353	intron	83	36									rs138440327	RS=138440327;RSPOS=127965634;dbSNPBuildID=134;SSR=0;SAO=0;VP=0x050100080005040036000100;GENEINFO=FAM102A:399665;WGT=1;VC=SNV;SLO;INT;ASP;VLD;KGPhase1;KGPhase3;CAF=0.992,0.007987;COMMON=1;TOPMED=0.99274496687054026,0.00725503312945973
chr5:53031977:.:C:G	chr5	53031977	53031978	0.421053	2.76079e-05	0.00470826	ATF4	ENSG00000286048,ITGA2	ENSG00000286048,ITGA1,ITGA2-AS1,ENSG00000272123,MOCS2,ITGA2,MOCS2-DT	ENSG00000286048,ITGA2	3905	MOCS2,ITGA2	ITGA2	42625	intron	76	32	MA0833.2	ATF4	3.57349	0	-3.57349	GCCTGTTGCAAGAA		ITGA2,MOCS2	rs16880669	RS=16880669;RSPOS=53031977;dbSNPBuildID=123;SSR=0;SAO=0;VP=0x05010008000507011e000100;GENEINFO=ITGA2:3673;WGT=1;VC=SNV;SLO;INT;ASP;VLD;G5A;G5;GNO;KGPhase1;TOPMED=0.73238404689092762,0.26761595310907237
chr16:46383368:.:G:T	chr16	46383368	46383369	5.8	3.85582e-05	0.00623851	ATF4		ANKRD26P1	ANKRD26P1	85971		SHCBP1	238009	intergenic	5	29	MA0833.2	ATF4	0	3.77211	3.77211		TGATGATTCAATTC		rs6598697	RS=6598697;RSPOS=46383368;dbSNPBuildID=116;SSR=0;SAO=0;VP=0x050000000005040102000100;WGT=1;VC=SNV;ASP;VLD;GNO;TOPMED=0.05465564475025484,0.94534435524974515
chr20:29886042:.:G:A	chr20	29886042	29886043	5.8	3.85582e-05	0.00623851	ATF4		RNA5SP532,DUX4L37	DUX4L37	6680		DEFB115	1371620	intergenic	5	29									rs1278875222	RS=1278875222;RSPOS=29886042;dbSNPBuildID=151;SSR=0;SAO=0;VP=0x050000000005000002000100;WGT=1;VC=SNV;ASP;TOPMED=0.01467730632008154,0.98532269367991845
chr15:21261752:.:A:G	chr15	21261752	21261753	4.375	4.19342e-05	0.00661511	ATF4		BMS1P16,LONRF2P4,RNU6-1235P,ENSG00000247765,ENSG00000280881,ENSG00000280703,NBEAP4,ENSG00000237161	NBEAP4	1606		POTEB3	178745	intergenic	8	35									rs4453434	RS=4453434;RSPOS=21261752;RV;dbSNPBuildID=111;SSR=1;SAO=0;VP=0x0501000a000517012e000140;GENEINFO=LOC105370715:105370715|LOC105370714:105370714;WGT=1;VC=SNV;SLO;INT;R5;ASP;VLD;G5A;G5;GNO;KGPhase3;CAF=0.5451,0.4549;COMMON=1;TOPMED=0.54307626146788990,0.45692373853211009
chr9:104506778:.:G:A	chr9	104506778	104506779	0.396825	6.27038e-05	0.00920142	ATF4		OR13C5,OR13C2,OR13D2P,OR13F1,ENSG00000283001,OR13C8,OR13C3,OR13C4	OR13F1	1557	OR13C8,OR13C2,OR13F1,OR13C5,OR13C4	OR13F1	2515	intergenic	63	25								NIPSNAP3A	rs59851317	RS=59851317;RSPOS=104506778;dbSNPBuildID=129;SSR=0;SAO=0;VP=0x05010000000517053e000100;WGT=1;VC=SNV;SLO;ASP;VLD;G5A;G5;HD;GNO;KGPhase1;KGPhase3;CAF=0.8345,0.1655;COMMON=1;TOPMED=0.86436831039755351,0.13563168960244648
chr12:121277132:.:C:T	chr12	121277132	121277133	5	6.96017e-05	0.00998152	ATF4	CAMKK2	P2RX7,ANAPC5,CAMKK2,ENSG00000286248,P2RX4,ENSG00000274029	CAMKK2	21174	ANAPC5,CAMKK2,P2RX4	CAMKK2	19575	intron	6	30								CAMKK2,P2RX4
chr12:127285228:.:A:G	chr12	127285228	127285229	0.333333	0.000134514	0.0173221	ATF4		ENSG00000286016,ENSG00000256496,RNU1-104P,LINC02376,ENSG00000256502,ENSG00000280024,LINC02375	LINC02376	901		TMEM132C	981940	intergenic	45	15									rs10847313	RS=10847313;RSPOS=127285228;dbSNPBuildID=120;SSR=0;SAO=0;VP=0x05010002000515013e000100;GENEINFO=LINC02376:105370065|LOC105370065:105370065;WGT=1;VC=SNV;SLO;R5;ASP;VLD;G5;GNO;KGPhase1;KGPhase3;CAF=0.5703,0.4297;COMMON=1;TOPMED=0.58718781855249745,0.41281218144750254
chr1:16623250:.:A:G	chr1	16623250	16623251	3.45455	0.000141971	0.0179167	ATF4	CROCCP2	ENSG00000279151,RNU1-6P,ENSG00000283773,EIF1AXP1,MST1P2,NBPF1,RNU1-3,PDE4DIPP8,ENSG00000282143,ENSG00000280114,CROCCP2,ENSG00000271732,LINC01783,ESPNP	CROCCP2	4998		NECAP2	182526	intron	11	38									rs374429	RS=374429;RSPOS=16623250;RV;dbSNPBuildID=80;SSR=0;SAO=0;VP=0x050100080005040102000100;GENEINFO=CROCCP2:84809;WGT=1;VC=SNV;SLO;INT;ASP;VLD;GNO;TOPMED=0.49599420234454638,0.50400579765545361
chr15:23041961:.:C:T	chr15	23041961	23041962	3.6	0.000156417	0.0193528	ATF4		GOLGA6L1,CYFIP1,ENSG00000277505,TUBGCP5,ELMO2P1	TUBGCP5	2390	GOLGA6L1,CYFIP1,TUBGCP5	TUBGCP5	2392	intergenic	10	36
chr11:12175925:.:C:T	chr11	12175925	12175926	0.222222	0.000324063	0.0329813	ATF4	MICAL2	ENSG00000254680,ENSG00000255400,MIR6124,MICAL2	MIR6124,MICAL2	12159	MICAL2	MICAL2	65335	intron	27	6								MICAL2	rs7122994	RS=7122994;RSPOS=12175925;dbSNPBuildID=116;SSR=0;SAO=0;VP=0x05010008000517053e000100;GENEINFO=MICAL2:9645;WGT=1;VC=SNV;SLO;INT;ASP;VLD;G5A;G5;HD;GNO;KGPhase1;KGPhase3;CAF=0.359,0.641;COMMON=1;TOPMED=0.33264844546381243,0.66735155453618756
chr7:32506506:.:T:G	chr7	32506506	32506507	2.5	0.000440285	0.0433382	ATF4	AVL9	AVL9,ENSG00000284839,PDE1C,ENSG00000226468,LSM5,DPY19L1P1,SLC25A5P5	AVL9	11081	LSM5,AVL9	AVL9	11017	intron	20	50	MA0833.2	ATF4	5.24949	6.29671	1.04722	GCATGATGAAATCT	GCATGATGCAATCT	AVL9,LSM5,NT5C3A,RP9P,SLC25A5P5,AC018641.7,DPY19L1P1,DPY19L1P2,RP11-265E18.1,RP11-225B17.2,LINC00997	rs1597555	RS=1597555;RSPOS=32506506;RV;dbSNPBuildID=88;SSR=0;SAO=0;VP=0x05010008000517053e000100;GENEINFO=AVL9:23080;WGT=1;VC=SNV;SLO;INT;ASP;VLD;G5A;G5;HD;GNO;KGPhase1;KGPhase3;CAF=0.63,0.37;COMMON=1;TOPMED=0.65042048929663608,0.34957951070336391
chr9:107750270:.:T:C	chr9	107750270	107750271	0.208333	0.000546113	0.0492282	ATF4		RNU6-996P,RN7SL659P,RNU6-1064P,RPL36AP6	RNU6-1064P	47472		KLF4	260501	intergenic	24	5								RN7SL659P
chr9:19511098:.:C:T	chr9	19511098	19511099	3.85714	0.000821395	0.0642603	ATF4	SLC24A2	ENSG00000260912,MAP1LC3BP1,SLC24A2,ACER2	SLC24A2	3647		ACER2	102089	exon	7	27									rs7867513	RS=7867513;RSPOS=19511098;dbSNPBuildID=116;SSR=0;SAO=0;VP=0x05012888000517053e000100;GENEINFO=SLC24A2:25769|LOC105375988:105375988;WGT=1;VC=SNV;PM;PMC;SLO;U3;INT;ASP;VLD;G5A;G5;HD;GNO;KGPhase1;KGPhase3;CAF=0.7344,0.2656;COMMON=1;TOPMED=0.73228051732925586,0.26771948267074413
chr11:75554629:.:C:G	chr11	75554629	75554630	0.157895	0.000855446	0.0642603	ATF4		ENSG00000255326,MAP6,ENSG00000255280,GDPD5,ENSG00000255434,SERPINH1,ENSG00000254630,ENSG00000254460	SERPINH1	7425	GDPD5,SERPINH1	SERPINH1	7622	intergenic	19	3								SERPINH1,GDPD5	rs34699546	RS=34699546;RSPOS=75554629;dbSNPBuildID=126;SSR=0;SAO=0;VP=0x050100000005170136000100;WGT=1;VC=SNV;SLO;ASP;VLD;G5A;G5;GNO;KGPhase1;KGPhase3;CAF=0.7987,0.2013;COMMON=1;TOPMED=0.83550745412844036,0.16449254587155963
chr4:41575399:.:A:T	chr4	41575399	41575400	0.24	0.00087791	0.0651719	ATF4	LIMCH1	LIMCH1,ENSG00000287762	LIMCH1	32911	LIMCH1	LIMCH1	37242	intron	25	6								LIMCH1	rs4508928	RS=4508928;RSPOS=41575399;dbSNPBuildID=111;SSR=0;SAO=0;VP=0x05010008000517013e000100;GENEINFO=LIMCH1:22998;WGT=1;VC=SNV;SLO;INT;ASP;VLD;G5A;G5;GNO;KGPhase1;KGPhase3;CAF=0.7242,0.2758;COMMON=1;TOPMED=0.75111493374108053,0.24888506625891946
chr13:73421740:.:G:C	chr13	73421740	73421741	2.10714	0.00116864	0.0818409	ATF4	LINC00393	ENSG00000279754,MARK2P12,LINC00393	LINC00393	8268		KLF5	362735	intron	28	59								KLF5	rs7336001	RS=7336001;RSPOS=73421740;dbSNPBuildID=116;SSR=0;SAO=0;VP=0x050100000005150536000100;WGT=1;VC=SNV;SLO;ASP;VLD;G5;HD;GNO;KGPhase1;KGPhase3;CAF=0.97,0.02995;COMMON=1;TOPMED=0.94192787971457696,0.05807212028542303
chr6:31029182:.:G:A	chr6	31029182	31029183	0.285714	0.00119324	0.0818409	ATF4	MUC22	MUC21,CDSN,SFTA2,MUCL3,NAPGP2,C6orf15,RNU6-1133P,Y_RNA,HCG22,MUC22,HCG21,PSORS1C1	MUC22	6218	PSORS1C1,MUCL3,CDSN,MUC21,C6orf15,SFTA2	MUC21	45464	exon	28	8									rs200777418	RS=200777418;RSPOS=31029182;dbSNPBuildID=137;SSR=0;SAO=0;VP=0x050100000a05040402000100;GENEINFO=MUC22:100507679;WGT=1;VC=SNV;SLO;NSM;REF;ASP;VLD;HD;TOPMED=0.93425076452599388,0.06574923547400611
chr6:89036055:.:G:T	chr6	89036055	89036056	0.59	0.00143446	0.0973276	ATF4		SRSF12,RNU2-61P,ENSG00000288009,PNRC1-DT,ENSG00000220130,RNGTT,ENSG00000220960,ENSG00000280277,PNRC1,RN7SL336P	ENSG00000220960	23571	SRSF12,PNRC1,RNGTT	PNRC1	44694	intergenic	100	59									rs145383320	RS=145383320;RSPOS=89036055;dbSNPBuildID=134;SSR=0;SAO=0;VP=0x050100000005040036000100;WGT=1;VC=SNV;SLO;ASP;VLD;KGPhase1;KGPhase3;CAF=0.999,0.0009984;COMMON=0;TOPMED=0.99730026758409785,0.00269973241590214
chr7:17696840:.:GTTTTTTTT:GTTT	chr7	17696840	17696841	0.227273	0.00151372	0.0994955	ATF4		SNX13,ENSG00000228675	ENSG00000228675	16182		SNX13	243652	intergenic	22	5
chr5:66849940:.:G:A	chr5	66849940	66849941	0.5	0.00171276	0.111418	ATF4	MAST4	MAST4	MAST4	151441		MAST4	253547	intron	62	31									rs13169350	RS=13169350;RSPOS=66849940;dbSNPBuildID=121;SSR=0;SAO=0;VP=0x050100080005040136000100;GENEINFO=MAST4:375449;WGT=1;VC=SNV;SLO;INT;ASP;VLD;GNO;KGPhase1;KGPhase3;CAF=0.9926,0.007388;COMMON=1;TOPMED=0.98918514271151885,0.01081485728848114
chr9:21096758:.:G:C	chr9	21096758	21096759	0.585106	0.00175656	0.113101	ATF4		IFNW1,IFNB1,Y_RNA,IFNWP15,IFNWP4,IFNA4,IFNA21,HACD4,IFNNP1,ENSG00000275980,IFNWP9	IFNWP4	9783	IFNW1,HACD4,IFNB1,IFNA21	IFNB1	18816	intergenic	94	55									rs72687827	RS=72687827;RSPOS=21096758;dbSNPBuildID=130;SSR=0;SAO=0;VP=0x05010000000515013e000100;WGT=1;VC=SNV;SLO;ASP;VLD;G5;GNO;KGPhase1;KGPhase3;CAF=0.8644,0.1356;COMMON=1;TOPMED=0.80607320336391437,0.19392679663608562
chr6:161583792:.:A:G	chr6	161583792	161583793	0.28	0.0021024	0.131658	ATF4	PRKN	PRKN	PRKN,ENSG00000286805	137777		AGPAT4	309731	intron	25	7									rs59999601	RS=59999601;RSPOS=161583792;dbSNPBuildID=129;SSR=0;SAO=0;VP=0x05010008000515013e000100;GENEINFO=PRKN:5071|PARK2:5071;WGT=1;VC=SNV;SLO;INT;ASP;VLD;G5;GNO;KGPhase1;KGPhase3;CAF=0.8894,0.1106;COMMON=1;TOPMED=0.89146916411824668,0.10853083588175331
chr5:54651618:.:G:C	chr5	54651618	54651619	0.431818	0.00222753	0.131658	ATF4		ENSG00000280159,ENSG00000287367	ENSG00000280159	5632		SNX18	133859	intergenic	44	19								SNX18,CTD-2591A1.1
chr4:83570154:.:C:T	chr4	83570154	83570155	2.41176	0.00223255	0.131658	ATF4	GPAT3	Y_RNA,RPL30P5,ABRAXAS1,ENSG00000249171,GPAT3,SLC25A14P1	GPAT3	34241	GPAT3,ABRAXAS1	GPAT3	34046	intron	17	41								GPAT3,MRPS18C	rs56208893	RS=56208893;RSPOS=83570154;dbSNPBuildID=129;SSR=0;SAO=0;VP=0x05010008000515013e000100;GENEINFO=GPAT3:84803;WGT=1;VC=SNV;SLO;INT;ASP;VLD;G5;GNO;KGPhase1;KGPhase3;CAF=0.7903,0.2097;COMMON=1;TOPMED=0.82224770642201834,0.17775229357798165
chr5:169165144:.:T:C	chr5	169165144	169165145	2.41176	0.00223255	0.131658	ATF4	SLIT3	MIR585,SLIT3	SLIT3	98455		SLIT3	135993	intron	17	41									rs7704526	RS=7704526;RSPOS=169165144;dbSNPBuildID=116;SSR=0;SAO=0;VP=0x05012808000517053e000100;GENEINFO=SLIT3:6586;WGT=1;VC=SNV;PM;PMC;SLO;INT;ASP;VLD;G5A;G5;HD;GNO;KGPhase1;KGPhase3;CAF=0.6062,0.3938;COMMON=1;TOPMED=0.63536091997961264,0.36463908002038735
chr11:62753936:.:A:T	chr11	62753936	62753937	0.238095	0.00249392	0.136831	ATF4	ZBTB3	MIR6514,NXF1,STX5,SNORD22,SNORA57,WDR74,SNORD30,HNRNPUL2,ZBTB3,STX5-DT,UBXN1,TEX54,SNHG1,ENSG00000269176,C11orf98,BSCL2,POLR2G,TAF6L,ENSG00000255432,UQCC3,LRRN4CL,LBHD1,TTC9C,TMEM179B,MIR6748,CSKMT,TMEM223,ENSG00000267811,GNG3,RNU6-118P,RNU2-2P,ENSG00000269463,HNRNPUL2-BSCL2	ZBTB3	246	HNRNPUL2,TMEM223,TMEM179B,BSCL2,UBXN1,WDR74,GNG3,CSKMT,LRRN4CL,C11orf98,LBHD1,NXF1,TTC9C,STX5,UQCC3,POLR2G,TAF6L,ZBTB3	ZBTB3	222	intron	21	5								MTA2,ROM1,EML3,B3GAT3,UBXN1,LBHD1,TTC9C,BSCL2,INTS5,UQCC3,HNRNPUL2,EEF1G
chr19:44588876:.:C:T	chr19	44588876	44588877	4.2	0.00249392	0.136831	ATF4	CEACAM22P	CEACAM19,ZNF180,CEACAM22P,ENSG00000267614,ENSG00000279095,IGSF23,CEACAM16-AS1,MIR4531,PVR,ENSG00000224366,CEACAM20	CEACAM22P,ENSG00000224366	18313	CEACAM20,ZNF180,CEACAM19,IGSF23,PVR	IGSF23	24685	intron	5	21	MA0833.2	ATF4	3.57025	5.41908	1.84883	CTCTGATGCGATCA	CTCTGATGCAATCA	PVR,CLPTM1,CEACAM19,AC092066.1
chr8:128428345:.:TGG:TGGG	chr8	128428345	128428346	1.50538	0.00250785	0.136831	ATF4	LINC00824	ENSG00000286034,LINC00824	LINC00824	23077		MYC	692114	exon	93	140
chr4:25020345:.:C:T	chr4	25020345	25020346	3.11111	0.00256321	0.136831	ATF4	LGI2	CCDC149,SEPSECS,LGI2	LGI2	10599	LGI2	LGI2	10599	intron	9	28									rs2024340	RS=2024340;RSPOS=25020345;RV;dbSNPBuildID=94;SSR=0;SAO=0;VP=0x05010008000515053e000100;GENEINFO=LGI2:55203|LOC102723675:102723675;WGT=1;VC=SNV;SLO;INT;ASP;VLD;G5;HD;GNO;KGPhase1;KGPhase3;CAF=0.6985,0.3015;COMMON=1;TOPMED=0.75423674821610601,0.24576325178389398
chr8:143940481:.:C:G	chr8	143940481	143940482	3.11111	0.00256321	0.136831	ATF4	PLEC	NRBP2,MIR661,SPATC1,PARP10,EPPK1,PLEC,GRINA,ENSG00000288096	PLEC	4708	SPATC1,EPPK1,PARP10,GRINA,NRBP2,PLEC	PLEC	884	intron	9	28								GPAA1	rs115927903	RS=115927903;RSPOS=143940481;dbSNPBuildID=132;SSR=0;SAO=0;VP=0x0501000a000515003e000100;GENEINFO=PLEC:5339;WGT=1;VC=SNV;SLO;INT;R5;ASP;VLD;G5;KGPhase1;KGPhase3;CAF=0.9541,0.04593;COMMON=1;TOPMED=0.94786091997961264,0.05213908002038735
chr15:63019880:.:G:C	chr15	63019880	63019881	5.66667	0.00257683	0.136831	ATF4		ENSG00000259672,TPM1-AS,TPM1,ENSG00000259394,ENSG00000259627	TPM1	22750	TPM1	TPM1	22865	intergenic	3	17								TPM1	rs56218146	RS=56218146;RSPOS=63019880;dbSNPBuildID=129;SSR=0;SAO=0;VP=0x05010000000515013e000100;WGT=1;VC=SNV;SLO;ASP;VLD;G5;GNO;KGPhase1;KGPhase3;CAF=0.902,0.09804;COMMON=1;TOPMED=0.87114551478083588,0.12885448521916411
chr6:160950768:.:G:A	chr6	160950768	160950769	5.66667	0.00257683	0.136831	ATF4	ENSG00000231863	ENSG00000233342,MAP3K4-AS1,ENSG00000231863,MAP3K4,ENSG00000224371,ENSG00000220913	ENSG00000233342,ENSG00000231863	7659	MAP3K4	MAP3K4	40999	intron	3	17								MAP3K4,RP3-428L16.2	rs681382	RS=681382;RSPOS=160950768;RV;dbSNPBuildID=83;SSR=0;SAO=0;VP=0x05010008000517013e000100;GENEINFO=LOC102724087:102724087;WGT=1;VC=SNV;SLO;INT;ASP;VLD;G5A;G5;GNO;KGPhase1;KGPhase3;CAF=0.4285,0.5715;COMMON=1;TOPMED=0.49785773445463812,0.50214226554536187
chr14:95524274:.:T:C	chr14	95524274	95524275	2.57143	0.00260217	0.136831	ATF4	SNHG10	LINC02318,ENSG00000258927,SNHG10,GLRX5,ENSG00000258572,SCARNA13,SYNE3	SNHG10	2332	GLRX5,SYNE3	SYNE3	7624	intron	14	36								SYNE3,GLRX5,RP11-1070N10.3	rs179139	RS=179139;RSPOS=95524274;RV;dbSNPBuildID=79;SSR=0;SAO=0;VP=0x05010000000517053e000100;WGT=1;VC=SNV;SLO;ASP;VLD;G5A;G5;HD;GNO;KGPhase1;KGPhase3;CAF=0.7256,0.2744;COMMON=1;TOPMED=0.68935556829765545,0.31064443170234454
chr9:21747312:.:G:A	chr9	21747312	21747313	2.4375	0.00266726	0.136833	ATF4		ENSG00000264545,KHSRPP1,RN7SL151P,MTAP,TUBB8P1	RN7SL151P	47717	MTAP	MTAP	55322	intergenic	16	39								MTAP,TUBB8P1,ERVFRD-3,RP11-70L8.5	rs1372058	RS=1372058;RSPOS=21747312;dbSNPBuildID=88;SSR=0;SAO=0;VP=0x05010008000517013e000100;GENEINFO=LOC107987026:107987026;WGT=1;VC=SNV;SLO;INT;ASP;VLD;G5A;G5;GNO;KGPhase1;KGPhase3;CAF=0.383,0.617;COMMON=1;TOPMED=0.36947311416921508,0.63052688583078491
chr18:63470717:.:TAAAA:TAAAAA	chr18	63470717	63470718	2.08	0.00279905	0.142436	ATF4		SERPINB12,ENSG00000267430,ATP5MC1P6,SERPINB5,ENSG00000269989,VPS4B,KDSR-DT	SERPINB5	6239	SERPINB5,SERPINB12,VPS4B	SERPINB5	6239	intergenic	25	52
chr3:13714537:.:G:C	chr3	13714537	13714538	0.382353	0.00308768	0.155866	ATF4	LINC00620	LINC00620,FBLN2	LINC00620	32099		FBLN2	165412	intron	34	13
chr7:1619775:.:ACGCG:ACG	chr7	1619775	1619776	3.42857	0.00332689	0.164005	ATF4		PSMG3,ENSG00000231476,MAFK,ELFN1,ENSG00000205971,ENSG00000234977,TFAMP1,TMEM184A,PSMG3-AS1	ENSG00000231476	877	MAFK,TMEM184A,PSMG3,ELFN1	PSMG3	49743	intergenic	7	24
chr17:74569658:.:TCC:TCCC	chr17	74569658	74569659	2.9	0.00337785	0.165227	ATF4		CD300H,CD300A,CD300C,ENSG00000236770,ENSG00000261222,ENSG00000289070,CD300LD,CD300LD-AS1,CD300LB,CD300E	CD300H	2316	CD300LB,CD300C,CD300LD,CD300E	CD300LD	22623	intergenic	10	29
chr1:86780863:.:G:A	chr1	86780863	86780864	4	0.00407732	0.189946	ATF4		ENSG00000284846,SELENOF,SH3GLB1,CLCA4-AS1,CLCA4-AS1,ENSG00000230721	ENSG00000230721	4048	SH3GLB1	SH3GLB1	76287	intergenic	5	20								RP4-651E10.4,RP4-612B15.3	rs76343273	RS=76343273;RSPOS=86780863;dbSNPBuildID=131;SSR=0;SAO=0;VP=0x050100000005150436000100;WGT=1;VC=SNV;SLO;ASP;VLD;G5;HD;KGPhase1;KGPhase3;CAF=0.9287,0.07129;COMMON=1;TOPMED=0.94890417940876656,0.05109582059123343
chr10:67791284:.:C:T	chr10	67791284	67791285	0.525424	0.00416511	0.189946	ATF4		AKR1B10P1,RNU6-1250P,DNAJC19P1,ENSG00000272892,RPL12P8,CTNNA3,RPL21P92,RN7SL394P,SIRT1,DNAJC12,RNU6-523P	RPL21P92	2484	CTNNA3,SIRT1,DNAJC12	DNAJC12	46902	intergenic	59	31								SIRT1,DNAJC12,HERC4	rs7897391	RS=7897391;RSPOS=67791284;dbSNPBuildID=116;SSR=0;SAO=0;VP=0x05010000000517013e000100;WGT=1;VC=SNV;SLO;ASP;VLD;G5A;G5;GNO;KGPhase1;KGPhase3;CAF=0.53,0.47;COMMON=1;TOPMED=0.43472062945973496,0.56527937054026503
chr19:38683692:.:G:A	chr19	38683692	38683693	0.466667	0.00427241	0.189946	ATF4	ACTN4	EIF3K,LGALS7,MAP4K1-AS1,ENSG00000267892,ACTN4,ENSG00000267375,MAP4K1,CAPN12,RYR1	ACTN4	179	MAP4K1,CAPN12,EIF3K,ACTN4,LGALS7	ACTN4	36043	intron	45	21								CATSPERG,ACTN4,EIF3K,CAPN12,CTD-2540F13.2	rs973009	RS=973009;RSPOS=38683692;dbSNPBuildID=86;SSR=0;SAO=0;VP=0x05012008000515053e020100;GENEINFO=ACTN4:81;WGT=1;VC=SNV;PM;SLO;INT;ASP;VLD;G5;HD;GNO;KGPhase1;KGPhase3;MTP;CAF=0.1186,0.8814;COMMON=1;TOPMED=0.12168705402650356,0.87831294597349643
chrY:56685565:.:G:T	chrY	56685565	56685566	0.466667	0.00427241	0.189946	ATF4			CTBP2P1	169677		VAMP7	382298	intergenic	45	21									rs142215606	RS=142215606;RSPOS=56685565;RV;dbSNPBuildID=134;SSR=0;SAO=0;VP=0x050000000005000002000100;WGT=1;VC=SNV;ASP
chr9:21747421:.:C:T	chr9	21747421	21747422	2.72727	0.004324	0.189946	ATF4		ENSG00000264545,KHSRPP1,RN7SL151P,MTAP,TUBB8P1	RN7SL151P	47826	MTAP	MTAP	55213	intergenic	11	30								MTAP,TUBB8P1,ERVFRD-3,RP11-70L8.5	rs1372059	RS=1372059;RSPOS=21747421;dbSNPBuildID=88;SSR=0;SAO=0;VP=0x05010008000517013e000100;GENEINFO=LOC107987026:107987026;WGT=1;VC=SNV;SLO;INT;ASP;VLD;G5A;G5;GNO;KGPhase1;KGPhase3;CAF=0.383,0.617;COMMON=1;TOPMED=0.36940940366972477,0.63059059633027522
chr13:63381433:.:A:G	chr13	63381433	63381434	0.222222	0.00434351	0.189946	ATF4		LINC00376,ENSG00000287996	ENSG00000287996	15576		TDRD3	2984213	intergenic	18	4									rs17088279	RS=17088279;RSPOS=63381433;dbSNPBuildID=123;SSR=0;SAO=0;VP=0x050100000005150536000100;WGT=1;VC=SNV;SLO;ASP;VLD;G5;HD;GNO;KGPhase1;KGPhase3;CAF=0.974,0.02596;COMMON=1;TOPMED=0.97486620795107033,0.02513379204892966
chr3:184006168:.:C:T	chr3	184006168	184006169	0.222222	0.00434351	0.189946	ATF4	ABCC5	EEF1A1P8,ABCC5-AS1,HTR3C,ABCC5,Y_RNA,HTR3E-AS1,HTR3C2P,HTR3E,HTR3D,CYP2AB1P	ABCC5	168	HTR3C,HTR3E,HTR3D,ABCC5	ABCC5	11714	intron	18	4	MA0833.2	ATF4	3.55284	0	-3.55284	GGCTGAGGTAACAA		ABCC5,DVL3,MAP6D1,HTR3D,ABCC5-AS1,CYP2AB1P
chr19:17508286:.:T:C	chr19	17508286	17508287	0.1875	0.00442505	0.189946	ATF4	PGLS-DT	NIBAN3,ENSG00000269736,ENSG00000269053,NXNL1,TMEM221,ENSG00000269481,ENSG00000269035,MVB12A,PGLS,ENSG00000243771,PGLS-DT,UNC13A,COLGALT1,SLC27A1,ENSG00000269161,BISPR,ENSG00000254503	PGLS-DT,SLC27A1	2119	TMEM221,PGLS,NXNL1,NIBAN3,SLC27A1,MVB12A,COLGALT1	PGLS	3361	intron	16	3								IL12RB1,SLC27A1,PGLS,FAM129C,CTD-3131K8.2	rs1896781	RS=1896781;RSPOS=17508286;dbSNPBuildID=92;SSR=0;SAO=0;VP=0x05010008000517053e000100;GENEINFO=LOC100507551:100507551;WGT=1;VC=SNV;SLO;INT;ASP;VLD;G5A;G5;HD;GNO;KGPhase1;KGPhase3;CAF=0.4203,0.5797;COMMON=1;TOPMED=0.41819571865443425,0.58180428134556574
chr6:142737555:.:G:C	chr6	142737555	142737556	5.33333	0.00442505	0.189946	ATF4		ENSG00000237851,HIVEP2,ENSG00000287084,ENSG00000233138,ENSG00000236366	ENSG00000233138	10886		HIVEP2	207619	intergenic	3	16								HIVEP2	rs6570526	RS=6570526;RSPOS=142737555;dbSNPBuildID=116;SSR=0;SAO=0;VP=0x05010000000517053e000100;WGT=1;VC=SNV;SLO;ASP;VLD;G5A;G5;HD;GNO;KGPhase1;KGPhase3;CAF=0.5777,0.4223;COMMON=1;TOPMED=0.53656982670744138,0.46343017329255861
chr20:4585361:.:G:GC	chr20	4585361	4585362	0.416667	0.00460131	0.193562	ATF4		ENSG00000228210,ENSG00000238282,RPS4XP2	ENSG00000228210	5630		PRNP	101093	intergenic	36	15									rs11087647	RS=11087647;RSPOS=4585361;dbSNPBuildID=126;SSR=0;SAO=0;VP=0x05010000000517013e000200;WGT=1;VC=DIV;SLO;ASP;VLD;G5A;G5;GNO;KGPhase1;KGPhase3;CAF=0.3474,0.6526;COMMON=1;TOPMED=0.27659913353720693,0.72340086646279306
chr17:5584828:.:C:T	chr17	5584828	5584829	0.45	0.00535486	0.216597	ATF4	NLRP1	ENSG00000286190,DERL2,NLRP1,MIS12,ENSG00000282980	NLRP1	34594	DERL2,MIS12,ENSG00000286190,NLRP1	NLRP1	319	intron	40	18								RABEP1,NLRP1,NUP88,RPAIN,CTC-524C5.2	rs925597	RS=925597;RSPOS=5584828;dbSNPBuildID=86;SSR=0;SAO=0;VP=0x05012802000517013e000100;GENEINFO=NLRP1:22861;WGT=1;VC=SNV;PM;PMC;SLO;R5;ASP;VLD;G5A;G5;GNO;KGPhase1;KGPhase3;CAF=0.618,0.382;COMMON=1;TOPMED=0.55831899847094801,0.44168100152905198
chr6:106497026:.:G:T	chr6	106497026	106497027	0.594937	0.00553603	0.221091	ATF4	CRYBG1	Y_RNA,ENSG00000282408,RNA5SP211,RTN4IP1,CRYBG1,Y_RNA	CRYBG1,ENSG00000282408	39779		RTN4IP1	132470	intron	79	47								AIM1,RTN4IP1,QRSL1
chr1:246428718:.:G:A	chr1	246428718	246428719	0.346154	0.00598812	0.230397	ATF4	SMYD3	SMYD3,ENSG00000227728,LINC01743,ENSG00000230813,ENSG00000229112,Y_RNA	SMYD3,Y_RNA	2600	SMYD3	SMYD3	78559	intron	26	9									rs12747673	RS=12747673;RSPOS=246428718;dbSNPBuildID=121;SSR=0;SAO=0;VP=0x050100080005170136000100;GENEINFO=SMYD3:64754;WGT=1;VC=SNV;SLO;INT;ASP;VLD;G5A;G5;GNO;KGPhase1;KGPhase3;CAF=0.5489,0.4511;COMMON=1;TOPMED=0.58702057849133537,0.41297942150866462
chr9:104506904:.:C:T	chr9	104506904	104506905	2.88889	0.00598812	0.230397	ATF4		OR13C5,OR13C2,OR13D2P,OR13F1,ENSG00000283001,OR13C8,OR13C3,OR13C4	OR13F1	1683	OR13C8,OR13C2,OR13F1,OR13C5,OR13C4	OR13F1	2641	intergenic	9	26									rs76013174	RS=76013174;RSPOS=104506904;dbSNPBuildID=132;SSR=0;SAO=0;VP=0x050100000005150036000100;WGT=1;VC=SNV;SLO;ASP;VLD;G5;KGPhase1;KGPhase3;CAF=0.973,0.02696;COMMON=1;TOPMED=0.97798005861365953,0.02201994138634046
chr2:12456426:.:C:T	chr2	12456426	12456427	0.5	0.00630983	0.241303	ATF4	MIR3681HG	MIR3681HG,RNU6-843P	MIR3681HG,RNU6-843P	44926		TRIB2	260508	intron	48	24									rs57700074	RS=57700074;RSPOS=12456426;dbSNPBuildID=129;SSR=0;SAO=0;VP=0x05010008000517053e000100;GENEINFO=LOC105373431:105373431|MIR3681HG:100506457;WGT=1;VC=SNV;SLO;INT;ASP;VLD;G5A;G5;HD;GNO;KGPhase1;KGPhase3;CAF=0.4742,0.5258;COMMON=1;TOPMED=0.54585563200815494,0.45414436799184505
chr7:149172185:.:G:A	chr7	149172185	149172186	0.666667	0.00635681	0.241635	ATF4	ZNF398	ENSG00000239719,ZNF783,RN7SL521P,ZNF786,ZNF398,ZNF212,ZNF425,ZNF282	ZNF398	10855	ZNF783,ZNF282,ZNF398,ZNF786,ZNF212,ZNF425	ZNF282	23359	intron	117	78								PDIA4,ZNF212,ZNF282,ZNF398,ZNF786,ZNF783,ZNF425,RP4-800G7.2
chr22:41218109:.:C:T	chr22	41218109	41218110	0.40625	0.00660882	0.243941	ATF4	L3MBTL2,L3MBTL2-AS1	L3MBTL2,LRRC37A14P,L3MBTL2-AS1,RANGAP1,ZC3H7B,MIR6889,CHADL,EP300-AS1,ENSG00000232754,RNU6-375P,EP300	L3MBTL2,L3MBTL2-AS1	10389	L3MBTL2,ZC3H7B,CHADL,RANGAP1	L3MBTL2	12797	intron	32	13								CCDC134,CYP2D6,L3MBTL2,CHADL,RANGAP1,ZC3H7B,ACO2,PMM1,DESI1,TEF,MEI1,RP5-821D11.7,NDUFA6,SREBF2,LINC00634,LRRC37A14P,CYP2D8P,RP4-669P10.19,EP300-AS1,RP4-756G23.5,RP1-257I20.14,CTA-223H9.9	rs139465	RS=139465;RSPOS=41218109;dbSNPBuildID=78;SSR=0;SAO=0;VP=0x0501000a0a0517053e000100;GENEINFO=LOC100506544:100506544|CHADL:150356|L3MBTL2:83746;WGT=1;VC=SNV;SLO;NSM;REF;INT;R5;ASP;VLD;G5A;G5;HD;GNO;KGPhase1;KGPhase3;CAF=0.752,0.248;COMMON=1;TOPMED=0.69215086646279306,0.30784913353720693
chr3:59422661:.:G:A	chr3	59422661	59422662	0.263158	0.00661075	0.243941	ATF4	ENSG00000243295	ENSG00000243903,ENSG00000242545,ENSG00000243295	ENSG00000243903,ENSG00000243295	33958		CFAP20DC	372636	intron	19	5								PDHB	rs9822992	RS=9822992;RSPOS=59422661;dbSNPBuildID=119;SSR=0;SAO=0;VP=0x05010008000515053e000100;GENEINFO=LOC105377110:105377110;WGT=1;VC=SNV;SLO;INT;ASP;VLD;G5;HD;GNO;KGPhase1;KGPhase3;CAF=0.9551,0.04493;COMMON=1;TOPMED=0.97093208460754332,0.02906791539245667
chr9:18393598:.:A:G	chr9	18393598	18393599	1.61111	0.00682955	0.250549	ATF4	ADAMTSL1	ENSG00000227167,ADAMTSL1	ENSG00000227167,ADAMTSL1	31379	ADAMTSL1	ADAMTSL1	80553	intron	54	87
chr12:31119926:.:T:C	chr12	31119926	31119927	4.25	0.00719738	0.256585	ATF4	ENSG00000177359	ENSG00000270926,DDX11-AS1,DDX11,SNORA75,ENSG00000177359	ENSG00000177359	8276	DDX11	DDX11	46066	intron	4	17
chr9:114349312:.:T:C	chr9	114349312	114349313	0.235294	0.00719738	0.256585	ATF4	AKNA	ORM2,AKNA,ENSG00000235119,COL27A1,ORM1,WHRN	AKNA	15157	ORM1,AKNA,ORM2	ORM2	19443	intron	17	4								AKNA	rs1490744	RS=1490744;RSPOS=114349312;dbSNPBuildID=88;SSR=0;SAO=0;VP=0x05010008000517053e000100;GENEINFO=AKNA:80709;WGT=1;VC=SNV;SLO;INT;ASP;VLD;G5A;G5;HD;GNO;KGPhase1;KGPhase3;CAF=0.3972,0.6028;COMMON=1;TOPMED=0.41716838685015290,0.58283161314984709
chr7:41006834:.:C:A	chr7	41006834	41006835	0.2	0.00753784	0.258499	ATF4		LINC01449,LINC01450	LINC01450	26896		INHBA	696254	intergenic	15	3	MA0833.2	ATF4	7.14509	4.67162	-2.47347	AAATGATGCAATCT	AAATTATGCAATCT	LINC01449
chr9:27152104:.:A:C	chr9	27152104	27152105	5	0.00753784	0.258499	ATF4	TEK	ENSG00000254396,IFT74,LINC00032,RNA5SP280,ENSG00000232867,TEK	TEK	42964	TEK	TEK	42879	intron	3	15	MA0833.2	ATF4	3.82681	3.6038	-0.223013	CAAAGATGAAATTA	CCAAGATGAAATTA	IFT74,TEK,LRRC19
chr6:137765002:.:C:G	chr6	137765002	137765003	0.4	0.0079159	0.265736	ATF4	LINC02539	Y_RNA,ENSG00000230533,ENSG00000283265,WAKMAR2,LINC02539,ENSG00000220412	LINC02539,ENSG00000230533	1019		TNFAIP3	102255	intron	30	12									rs1111800	RS=1111800;RSPOS=137765002;RV;dbSNPBuildID=86;SSR=0;SAO=0;VP=0x05010000000517013e000100;WGT=1;VC=SNV;SLO;ASP;VLD;G5A;G5;GNO;KGPhase1;KGPhase3;CAF=0.4541,0.5459;COMMON=1;TOPMED=0.47919852191641182,0.52080147808358817
chr1:222455375:.:T:C	chr1	222455375	222455376	1.475	0.00838649	0.277061	ATF4		CICP13,ENSG00000226643,RNU6-791P,ENSG00000276997,ENSG00000236230,ENSG00000267305,HHIPL2	ENSG00000226643	671	HHIPL2	HHIPL2	92727	intergenic	80	118									rs4468169	RS=4468169;RSPOS=222455375;dbSNPBuildID=111;SSR=0;SAO=0;VP=0x05010000000515053e000100;WGT=1;VC=SNV;SLO;ASP;VLD;G5;HD;GNO;KGPhase1;KGPhase3;CAF=0.9535,0.04653;COMMON=1;TOPMED=0.94779720948012232,0.05220279051987767
chr1:24382250:.:C:T	chr1	24382250	24382251	2.10526	0.0086415	0.282528	ATF4	STPG1	NIPAL3,GRHL3,STPG1,GRHL3-AS1,ENSG00000288982	GRHL3,STPG1	17769	NIPAL3,GRHL3,STPG1	STPG1	31530	intron	19	40								STPG1,NIPAL3,RCAN3
chr2:54575559:.:T:G	chr2	54575559	54575560	0.641304	0.00898662	0.288131	ATF4	SPTBN1	SPTBN1-AS1,RPL23AP32,ENSG00000289627,SPTBN1,ENSG00000234943,ENSG00000238018	SPTBN1	6016		SPTBN1	119232	intron	92	59								PSME4,SPTBN1,TSPYL6,EML6,AC104781.1,RPL23AP32,AC093110.3	rs13399656	RS=13399656;RSPOS=54575559;dbSNPBuildID=121;SSR=0;SAO=0;VP=0x05010008000517013e000100;GENEINFO=SPTBN1:6711;WGT=1;VC=SNV;SLO;INT;ASP;VLD;G5A;G5;GNO;KGPhase1;KGPhase3;CAF=0.6605,0.3395;COMMON=1;TOPMED=0.64874808868501529,0.35125191131498470
chr1:15524297:.:GCCCCC:GCCCC	chr1	15524297	15524298	2.77778	0.00904119	0.288131	ATF4	CASP9	CD24P1,CASP9,DDI2,CELA2B,EFHD2,SCARNA21B,ENSG00000237301,RNU7-179P,CHCHD2P6,DNAJC16,CELA2A,CTRC,ENSG00000272510,AGMAT	CASP9	2235	AGMAT,DDI2,DNAJC16,CASP9,CELA2B,CELA2A,CTRC	CASP9	82	tss	9	25
chr1:214415302:.:A:C	chr1	214415302	214415303	0.36	0.00904119	0.288131	ATF4	PTPN14	SMYD2,PTPN14,ENSG00000228470,ENSG00000213036	ENSG00000228470,PTPN14	57688		SMYD2	134143	intron	25	9									rs12078874	RS=12078874;RSPOS=214415302;dbSNPBuildID=120;SSR=0;SAO=0;VP=0x05010008000515053e000100;GENEINFO=PTPN14:5784;WGT=1;VC=SNV;SLO;INT;ASP;VLD;G5;HD;GNO;KGPhase1;KGPhase3;CAF=0.9165,0.08347;COMMON=1;TOPMED=0.90784276248725790,0.09215723751274209
chr8:57559949:.:C:A	chr8	57559949	57559950	0.36	0.00904119	0.288131	ATF4	ENSG00000253821	ENSG00000253821,ENSG00000253322	ENSG00000253821	32500		FAM110B	434572	intron	25	9									rs986872	RS=986872;RSPOS=57559949;RV;dbSNPBuildID=86;SSR=0;SAO=0;VP=0x05010000000517053e000100;WGT=1;VC=SNV;SLO;ASP;VLD;G5A;G5;HD;GNO;KGPhase1;KGPhase3;CAF=0.385,0.615;COMMON=1;TOPMED=0.44261276758409785,0.55738723241590214
chr7:84412751:.:T:C	chr7	84412751	84412752	0.392857	0.0094753	0.297459	ATF4	SEMA3A	SEMA3A	SEMA3A	79971		SEMA3A	217962	intron	28	11									rs150083587	RS=150083587;RSPOS=84412751;dbSNPBuildID=134;SSR=0;SAO=0;VP=0x050100080005150036000100;GENEINFO=SEMA3A:10371;WGT=1;VC=SNV;SLO;INT;ASP;VLD;G5;KGPhase1;KGPhase3;CAF=0.9846,0.01538;COMMON=1;TOPMED=0.98301318807339449,0.01698681192660550
chr9:118652314:.:ATT:AT	chr9	118652314	118652315	1.88462	0.0105821	0.326951	ATF4		LINC02578,ENSG00000225050	ENSG00000225050	35436		BRINP1	717119	intergenic	26	49
chr2:1527306:.:C:T	chr2	1527306	1527307	2.28571	0.0113516	0.33896	ATF4	ENSG00000231482,TPO	ENSG00000231482,ENSG00000283766,ENSG00000228613,ENSG00000203635,TPO	ENSG00000231482,TPO	16403		TPO	113843	intron	14	32
chr22:30196853:.:C:T	chr22	30196853	30196854	0.568966	0.0114563	0.33896	ATF4	ENSG00000225676	ENSG00000248751,LIF,LIF-AS1,RPS3AP51,CASTOR1,ENSG00000279699,HORMAD2,LIF-AS2,ENSG00000226573,ENSG00000225676,TBC1D10A,OSM	ENSG00000225676	10340	LIF,CASTOR1,OSM	LIF	49904	intron	58	33								THOC5,MTMR3,LIF,RP3-394A18.1	rs16988383	RS=16988383;RSPOS=30196853;dbSNPBuildID=123;SSR=0;SAO=0;VP=0x05010008000515053e000100;GENEINFO=LOC105372988:105372988|HORMAD2:150280;WGT=1;VC=SNV;SLO;INT;ASP;VLD;G5;HD;GNO;KGPhase1;KGPhase3;CAF=0.8816,0.1184;COMMON=1;TOPMED=0.88954192150866462,0.11045807849133537
chr12:94099813:.:G:A	chr12	94099813	94099814	10	0.0117188	0.33896	ATF4		RN7SKP263,ENSG00000258035,PLXNC1,ENSG00000257360	ENSG00000257360	40262	PLXNC1	PLXNC1	48762	intergenic	1	10									rs17231706	RS=17231706;RSPOS=94099813;dbSNPBuildID=123;SSR=0;SAO=0;VP=0x05010000000517013e000100;WGT=1;VC=SNV;SLO;ASP;VLD;G5A;G5;GNO;KGPhase1;KGPhase3;CAF=0.6212,0.3788;COMMON=1;TOPMED=0.60337824923547400,0.39662175076452599
chr1:61993486:.:A:G	chr1	61993486	61993487	0.333333	0.012541	0.345966	ATF4	PATJ	RN7SL180P,LAMTOR5P1,MIR3116-2,MIR3116-1,PATJ	PATJ	45354		L1TD1	201361	intron	21	7								PATJ	rs12756068	RS=12756068;RSPOS=61993486;dbSNPBuildID=121;SSR=0;SAO=0;VP=0x05010008000515053e000100;GENEINFO=PATJ:10207|LOC107984965:107984965;WGT=1;VC=SNV;SLO;INT;ASP;VLD;G5;HD;GNO;KGPhase1;KGPhase3;CAF=0.8824,0.1176;COMMON=1;TOPMED=0.85919183231396534,0.14080816768603465
chr6:47170321:.:C:G	chr6	47170321	47170322	3	0.012541	0.345966	ATF4		TNFRSF21	TNFRSF21	61209		ADGRF1	127989	intergenic	7	21								TNFRSF21
chr2:238720461:.:TCC:TCCC	chr2	238720461	238720462	2.11765	0.0126603	0.345966	ATF4	LINC01937,ENSG00000286160	LINC01937,ENSG00000286160,ENSG00000224252,ENSG00000226992,ENSG00000286748	LINC01937,ENSG00000286160	2080		TWIST2	127622	intron	17	36
chr10:11369698:.:C:T	chr10	11369698	11369699	0.214286	0.0127258	0.345966	ATF4		CELF2-AS1,CELF2,USP6NL,ENSG00000280086	ENSG00000280086	26108		USP6NL	241950	intergenic	14	3									rs78324660	RS=78324660;RSPOS=11369698;dbSNPBuildID=131;SSR=0;SAO=0;VP=0x050000000005000102000100;WGT=1;VC=SNV;ASP;GNO;TOPMED=0.70020228083588175,0.29979771916411824
chr18:59715664:.:T:C	chr18	59715664	59715665	6	0.0129395	0.345966	ATF4		RPS26P54,ENSG00000273664,ENSG00000267269,CCBE1,ENSG00000267774,GLUD1P4	ENSG00000273664	14719	CCBE1	CCBE1	18241	intergenic	2	12
chr5:177426550:.:GAAAAAA:GAAAA	chr5	177426550	177426551	6	0.0129395	0.345966	ATF4	GRK6	RGS14,DOK3,DBN1,F12,PDLIM7,DDX41,PRR7,FAM193B,PDLIM7-AS1,PRR7-AS1,LMAN2,ENSG00000279821,GRK6,PFN3,SLC34A1,ENSG00000239393	GRK6	11951	LMAN2,PFN3,DBN1,SLC34A1,F12,PRR7,PDLIM7,GRK6,DDX41,RGS14,DOK3	GRK6	124	intron	2	12
chr7:116798457:.:G:T	chr7	116798457	116798458	0.166667	0.0129395	0.345966	ATF4		CAPZA2,ENSG00000235945,MET	MET	81	CAPZA2	CAPZA2	64128	intergenic	12	2								MET,CAPZA2	rs41741	RS=41741;RSPOS=116798457;dbSNPBuildID=76;SSR=0;SAO=0;VP=0x05012804000515053e000100;GENEINFO=MET:4233;WGT=1;VC=SNV;PM;PMC;SLO;R3;ASP;VLD;G5;HD;GNO;KGPhase1;KGPhase3;CAF=0.2935,0.7065;COMMON=1;TOPMED=0.35262965086646279,0.64737034913353720
chr8:95087947:.:C:A	chr8	95087947	95087948	0.5	0.0134893	0.357241	ATF4	NDUFAF6	MIR3150B,ENSG00000254248,NDUFAF6,MIR3150BHG,PLEKHF2,ENSG00000287322,MIR3150A,RNU6-1209P	ENSG00000254248,NDUFAF6	24	PLEKHF2,NDUFAF6	PLEKHF2	45836	intron	40	20								NDUFAF6,TP53INP1,INTS8,CCNE2,PLEKHF2,MIR3150B,RP11-320N21.2	rs6471513	RS=6471513;RSPOS=95087947;dbSNPBuildID=116;SSR=0;SAO=0;VP=0x05010008000517053e000100;GENEINFO=NDUFAF6:137682;WGT=1;VC=SNV;SLO;INT;ASP;VLD;G5A;G5;HD;GNO;KGPhase1;KGPhase3;CAF=0.2993,0.7007;COMMON=1;TOPMED=0.35939889143730886,0.64060110856269113
chr19:3762700:.:C:T	chr19	3762700	3762701	2.66667	0.013531	0.357241	ATF4	MRPL54	ENSG00000267148,PIP5K1C,MATK,ZFR2,MRPL54,TJP3,APBA3,RAX2,ENSG00000267205,ENSG00000267138,ENSG00000267304	MRPL54	19	MRPL54,RAX2,MATK,APBA3,TJP3,PIP5K1C	MRPL54	18	tss	9	24								APBA3,MRPL54,AC005954.4
chr6:10452230:.:A:G	chr6	10452230	10452231	2.30769	0.0137182	0.360674	ATF4	MIR5689HG	MRPL48P1,GCNT2,TFAP2A-AS1,LINC00518,ENSG00000216781,TFAP2A-AS2,ENSG00000228478,ENSG00000216359,MIR5689,MIR5689HG,LINC02522,TFAP2A,ENSG00000285759,ENSG00000237685	MIR5689HG	4549	TFAP2A,GCNT2	TFAP2A	37156	intron	13	30									rs303073	RS=303073;RSPOS=10452230;RV;dbSNPBuildID=79;SSR=0;SAO=0;VP=0x05010008000517013e000100;GENEINFO=MIR5689HG:106660610;WGT=1;VC=SNV;SLO;INT;ASP;VLD;G5A;G5;GNO;KGPhase1;KGPhase3;CAF=0.3327,0.6673;COMMON=1;TOPMED=0.40346266564729867,0.59653733435270132
chr17:26885628:.:G:A	chr17	26885628	26885629	1.84615	0.01408	0.36865	ATF4		ENSG00000263433	ENSG00000263433	96064		WSB1	408484	intergenic	26	48									rs1452512251	RS=1452512251;RSPOS=26885628;dbSNPBuildID=151;SSR=0;SAO=0;VP=0x050000000005000002000100;WGT=1;VC=SNV;ASP;TOPMED=0.52717252803261977,0.47282747196738022
chr4:110088891:.:GT:G	chr4	110088891	110088892	1.81481	0.0154403	0.394446	ATF4	ELOVL6	RNU6-35P,ELOVL6,ENSG00000248200,EGF,RN7SL275P	ELOVL6	28843		ELOVL6	109722	intron	27	49								GAR1,RRH,LRIT3	rs34413938	RS=34413938;RSPOS=110088892;dbSNPBuildID=126;SSR=0;SAO=0;VP=0x05000008000517003e000200;GENEINFO=ELOVL6:79071;WGT=1;VC=DIV;INT;ASP;VLD;G5A;G5;KGPhase1;KGPhase3;CAF=0.7624,0.2376;COMMON=1;TOPMED=0.75476235983690112,0.24523764016309887
chr1:172859273:.:C:T	chr1	172859273	172859274	0.451613	0.0160944	0.40376	ATF4	ENSG00000224228	AIMP1P2,ENSG00000224000,ENSG00000224228	ENSG00000224228	26672		TNFSF18	191666	intron	31	14								RP1-15D23.2
chr6:31028538:.:T:C	chr6	31028538	31028539	2.21429	0.0160944	0.40376	ATF4	MUC22	MUC21,CDSN,SFTA2,MUCL3,NAPGP2,C6orf15,RNU6-1133P,Y_RNA,HCG22,MUC22,HCG21,PSORS1C1	MUC22	6862	PSORS1C1,MUCL3,CDSN,MUC21,C6orf15,SFTA2	MUC21	44820	exon	14	31									rs145516093	RS=145516093;RSPOS=31028538;dbSNPBuildID=134;SSR=0;SAO=0;VP=0x050000000a05040036000100;GENEINFO=MUC22:100507679;WGT=1;VC=SNV;NSM;REF;ASP;VLD;KGPhase1;KGPhase3;CAF=0.9974,0.002596;COMMON=1;TOPMED=0.99860633282364933,0.00139366717635066
chr13:63838903:.:A:G	chr13	63838903	63838904	0.363636	0.0161248	0.40376	ATF4	OR7E104P	RNU6-81P,LINC00355,OR7E156P,ENSG00000285764,PPP1R2P10,OR7E104P,ENSG00000237378,ENSG00000287128,ENSG00000285566	OR7E104P	5220		PCDH9	3391431	intron	22	8								RP11-394A14.2,RP11-394A14.4,OR7E156P
chr2:149411284:.:T:C	chr2	149411284	149411285	2.75	0.0161248	0.40376	ATF4	LYPD6	RPL17P13,LYPD6,FAM8A3P	LYPD6	28611	LYPD6	LYPD6	80697	intron	8	22	MA0833.2	ATF4	3.82391	3.53313	-0.290776	AGATGATGAATTCT	AGGTGATGAATTCT	LYPD6	rs17432929	RS=17432929;RSPOS=149411284;dbSNPBuildID=123;SSR=0;SAO=0;VP=0x05010008000517053e000100;GENEINFO=LYPD6:130574;WGT=1;VC=SNV;SLO;INT;ASP;VLD;G5A;G5;HD;GNO;KGPhase1;KGPhase3;CAF=0.8027,0.1973;COMMON=1;TOPMED=0.80201962283384301,0.19798037716615698
chr13:47945873:.:T:C	chr13	47945873	47945874	0.5	0.0163481	0.407733	ATF4	SUCLA2	SUCLA2,SUCLA2-AS1,ENSG00000287456,ENSG00000276968,NUDT15,LINC00562	SUCLA2	178	SUCLA2,NUDT15	SUCLA2	55398	intron	38	19								SUCLA2,MED4,NUDT15,SUCLA2-AS1,RP11-90M2.5	rs9534876	RS=9534876;RSPOS=47945873;dbSNPBuildID=119;SSR=0;SAO=0;VP=0x05010008000517013e000100;GENEINFO=SUCLA2:8803;WGT=1;VC=SNV;SLO;INT;ASP;VLD;G5A;G5;GNO;KGPhase1;KGPhase3;CAF=0.4207,0.5793;COMMON=1;TOPMED=0.37242768858307849,0.62757231141692150
chr13:20419918:.:T:C	chr13	20419918	20419919	0.641026	0.0166707	0.409385	ATF4	CRYL1	CRYL1,MIR4499	CRYL1	13858		CRYL1	105937	intron	78	50								CRYL1	rs7320760	RS=7320760;RSPOS=20419918;dbSNPBuildID=116;SSR=0;SAO=0;VP=0x05010008000517013e000100;GENEINFO=CRYL1:51084;WGT=1;VC=SNV;SLO;INT;ASP;VLD;G5A;G5;GNO;KGPhase1;KGPhase3;CAF=0.2965,0.7035;COMMON=1;TOPMED=0.27700528797145769,0.72299471202854230
chr21:8992725:.:TCCC:TCCCC	chr21	8992725	8992726	3.4	0.0169005	0.413343	ATF4		ENSG00000279501,SOWAHCP2,ENSG00000264063,MIR3648-2,TEKT4P2,ENSG00000279381,ENSG00000280436,CDRT15P9	ENSG00000279501	3769		KCNE1B	1163093	intergenic	5	17
chr20:401915:.:T:C	chr20	401915	401916	0.581818	0.0178276	0.434332	ATF4		TBC1D20,SOX12,Y_RNA,CSNK2A1,NRSN2-AS1,TRIB3,NRSN2,ENSG00000286158,RBCK1	TRIB3	4357	RBCK1,SOX12,TBC1D20,TRIB3,NRSN2	RBCK1	6382	intergenic	55	32								RBCK1,TBC1D20
chr6:31027755:.:T:C	chr6	31027755	31027756	0.6	0.0184334	0.438523	ATF4	MUC22	MUC21,CDSN,SFTA2,MUCL3,NAPGP2,C6orf15,RNU6-1133P,Y_RNA,HCG22,MUC22,HCG21,PSORS1C1	MUC22	7645	PSORS1C1,MUCL3,CDSN,MUC21,C6orf15,SFTA2	MUC21	44037	exon	60	36								TCF19,VARS2,DXO,MICA,HLA-C,PSORS1C3,POU5F1,PSORS1C1,HCG22,XXbac-BPG248L24.10,HLA-B,XXbac-BPG27H4.8,HLA-L,MUC22,XXbac-BPG181B23.7,XXbac-BPG299F13.17,MIR6891	rs62401665	RS=62401665;RSPOS=31027755;dbSNPBuildID=129;SSR=0;SAO=0;VP=0x050100000a05150536000100;GENEINFO=MUC22:100507679;WGT=1;VC=SNV;SLO;NSM;REF;ASP;VLD;G5;HD;GNO;KGPhase1;KGPhase3;CAF=0.9079,0.09205;COMMON=1;TOPMED=0.89449541284403669,0.10550458715596330
chr1:41110027:.:C:T	chr1	41110027	41110028	2.85714	0.0191573	0.438523	ATF4	SCMH1	RPL23AP17,SLFNL1,SCMH1,CTPS1,SLFNL1-AS1	SCMH1,RPL23AP17	10892	SLFNL1	SLFNL1	88302	intron	7	20								SCMH1,EXO5,CTPS1,FOXO6,RP11-399E6.1,SLFNL1-AS1	rs213734	RS=213734;RSPOS=41110027;RV;dbSNPBuildID=79;SSR=0;SAO=0;VP=0x05010008000515013e000100;GENEINFO=SCMH1:22955;WGT=1;VC=SNV;SLO;INT;ASP;VLD;G5;GNO;KGPhase1;KGPhase3;CAF=0.3339,0.6661;COMMON=1;TOPMED=0.34444285168195718,0.65555714831804281
chr3:189494827:.:GATAT:GAT	chr3	189494827	189494828	0.35	0.0191573	0.438523	ATF4			TP63	136560		TP63	136560	intergenic	20	7	MA0833.2	ATF4	0	3.6038	3.6038		GACTGATGACATCT
chr15:71295034:.:G:A	chr15	71295034	71295035	0.448276	0.0195205	0.438523	ATF4	THSD4	ENSG00000212664,THSD4,ENSG00000260586	THSD4	37084		THSD4	179563	intron	29	13	MA0833.2	ATF4	3.69897	3.51856	-0.180413	CCCTGACGCAAGCG	CCCTGACGCAAGTG	THSD4
chr6:105484685:.:T:C	chr6	105484685	105484686	0.448276	0.0195205	0.438523	ATF4	ENSG00000286084	ENSG00000286084,PREP	ENSG00000286084,PREP	30624	PREP	PREP	81603	intron	29	13									rs1269289	RS=1269289;RSPOS=105484685;RV;dbSNPBuildID=87;SSR=0;SAO=0;VP=0x05010000000515053e000100;WGT=1;VC=SNV;SLO;ASP;VLD;G5;HD;GNO;KGPhase1;KGPhase3;CAF=0.5268,0.4732;COMMON=1;TOPMED=0.46948267074413863,0.53051732925586136
chr6:150256736:.:A:G	chr6	150256736	150256737	0.621212	0.0199004	0.438523	ATF4		ENSG00000238594,PPP1R14C,RNU4-7P	PPP1R14C	6345		IYD	112274	intergenic	66	41	MA0833.2	ATF4	3.17653	0	-3.17653	GAATGACTCAACCA		PPP1R14C	rs10484499	RS=10484499;RSPOS=150256736;RV;dbSNPBuildID=119;SSR=0;SAO=0;VP=0x05010000000515053e000100;WGT=1;VC=SNV;SLO;ASP;VLD;G5;HD;GNO;KGPhase1;KGPhase3;CAF=0.8778,0.1222;COMMON=1;TOPMED=0.89026662844036697,0.10973337155963302
chr18:26481250:.:G:A	chr18	26481250	26481251	0.391304	0.0200616	0.438523	ATF4	KCTD1	ENSG00000275805,LINC01543,KCTD1,TAF4B,ENSG00000277534	KCTD1	26341	KCTD1	KCTD1	67301	intron	23	9
chr5:79561501:.:AGTCTGT:AGT	chr5	79561501	79561502	2.36364	0.0200739	0.438523	ATF4		HOMER1,ENSG00000288846,ENSG00000243160,Y_RNA,ENSG00000213755,TENT2,Y_RNA	Y_RNA	1242	TENT2,HOMER1	HOMER1	47367	intergenic	11	26
chr2:1527551:.:C:T	chr2	1527551	1527552	0.230769	0.0212708	0.438523	ATF4	ENSG00000231482,TPO	ENSG00000231482,ENSG00000283766,ENSG00000228613,ENSG00000203635,TPO	ENSG00000231482,TPO	16158		TPO	114088	intron	13	3								TPO,ENSG00000283766	rs11904640	RS=11904640;RSPOS=1527551;dbSNPBuildID=120;SSR=0;SAO=0;VP=0x05010008000517053e000100;GENEINFO=TPO:7173;WGT=1;VC=SNV;SLO;INT;ASP;VLD;G5A;G5;HD;GNO;KGPhase1;KGPhase3;CAF=0.4848,0.5152;COMMON=1;TOPMED=0.49253790774719673,0.50746209225280326
chr8:57210191:.:A:G	chr8	57210191	57210192	0.230769	0.0212708	0.438523	ATF4	LINC01606	ENSG00000253614,LINC00588,ENSG00000251142,RNU6-596P,RNA5SP266,LINC01606	LINC01606	29864		BPNT2	216324	intron	13	3									rs6996550	RS=6996550;RSPOS=57210191;dbSNPBuildID=116;SSR=0;SAO=0;VP=0x050100000005170126000100;WGT=1;VC=SNV;SLO;ASP;VLD;G5A;G5;GNO;KGPhase3;CAF=0.8403,0.1597;COMMON=1;TOPMED=0.86635926350662589,0.13364073649337410
chr14:54192047:.:C:G	chr14	54192047	54192048	9	0.0214844	0.438523	ATF4			ATP5F1CP1	200053		CDKN3	204958	intergenic	1	9
chr16:3021963:.:T:C	chr16	3021963	3021964	9	0.0214844	0.438523	ATF4	TNFRSF12A	MMP25-AS1,ENSG00000289281,PAQR4,MMP25,IL32,BICDL2,ENSG00000274367,CLDN9,RNU1-125P,TNFRSF12A,RNU1-22P,ZNF213-AS1,PKMYT1,ENSG00000205890,FLYWCH1,HCFC1R1,THOC6,CLDN6,ZNF205,GREP1,ENSG00000262362,ENSG00000263011,RPL23AP86,KREMEN2,ZSCAN10,ENSG00000272079,ENSG00000262370,ENSG00000262482	TNFRSF12A	418	ZSCAN10,MMP25,THOC6,PKMYT1,IL32,CLDN9,ZNF205,HCFC1R1,BICDL2,KREMEN2,CLDN6,PAQR4,TNFRSF12A	TNFRSF12A	1595	exon	1	9								IL32,HCFC1R1,BICDL2,RP11-473M20.5,MMP25-AS1,RP11-473M20.9,LA16c-380H5.5	rs13209	RS=13209;RSPOS=3021963;RV;dbSNPBuildID=52;SSR=0;SAO=0;VP=0x05012880000517053e000100;GENEINFO=TNFRSF12A:51330;WGT=1;VC=SNV;PM;PMC;SLO;U3;ASP;VLD;G5A;G5;HD;GNO;KGPhase1;KGPhase3;CAF=0.8057,0.1943;COMMON=1;TOPMED=0.80170903414882772,0.19829096585117227
chr16:54929221:.:G:T	chr16	54929221	54929222	9	0.0214844	0.438523	ATF4		ENSG00000259711,ENSG00000289307,MTND5P34,CRNDE,IRX5,ENSG00000286357,ENSG00000259725	CRNDE	33	IRX5	IRX5	1642	intergenic	1	9
chr17:31509306:.:G:A	chr17	31509306	31509307	9	0.0214844	0.438523	ATF4	RAB11FIP4	ENSG00000228768,RN7SL79P,RAB11FIP4,MIR193A,RN7SL45P,ENSG00000278977,MIR4725,RNU6ATAC7P,MIR4724,MIR365B,ENSG00000278546,ENSG00000266877	RAB11FIP4	9124		RAB11FIP4	117631	intron	1	9								RAB11FIP4,RP1-41C23.4	rs999723	RS=999723;RSPOS=31509306;RV;dbSNPBuildID=86;SSR=0;SAO=0;VP=0x05010008000517013e000100;GENEINFO=RAB11FIP4:84440;WGT=1;VC=SNV;SLO;INT;ASP;VLD;G5A;G5;GNO;KGPhase1;KGPhase3;CAF=0.362,0.638;COMMON=1;TOPMED=0.35640449796126401,0.64359550203873598
chr19:1255219:.:G:T	chr19	1255219	1255220	9	0.0214844	0.438523	ATF4	MIDN	FAM174C,ATP5F1D,EFNA2,STK11,CBARP,MIDN,SBNO2,HMGB2P1,CIRBP-AS1,PWWP3A,CBARP-DT,CIRBP,ENSG00000288704,RPS15P9,ENSG00000267372	MIDN	3922	ATP5F1D,CIRBP,CBARP,STK11,SBNO2,MIDN,EFNA2,PWWP3A,FAM174C	MIDN	6636	intron	1	9
chr20:29885964:.:C:T	chr20	29885964	29885965	9	0.0214844	0.438523	ATF4		RNA5SP532,DUX4L37	DUX4L37	6602		DEFB115	1371698	intergenic	1	9									rs1484330521	RS=1484330521;RSPOS=29885964;dbSNPBuildID=151;SSR=0;SAO=0;VP=0x050000000005000002000100;WGT=1;VC=SNV;ASP;TOPMED=0.02013251783893985,0.97986748216106014
chr7:46220288:.:C:T	chr7	46220288	46220289	9	0.0214844	0.438523	ATF4		ZNF619P1,ENSG00000229459,ENSG00000237760	ENSG00000229459	40774		IGFBP3	299016	intergenic	1	9
chr8:14750721:.:C:T	chr8	14750721	14750722	9	0.0214844	0.438523	ATF4	SGCZ	ENSG00000255365,SGCZ	ENSG00000255365,SGCZ	60103		SGCZ	487708	intron	1	9	MA0833.2	ATF4	0	3.70115	3.70115		GAATGATGACATGT		rs28735053	RS=28735053;RSPOS=14750721;dbSNPBuildID=125;SSR=0;SAO=0;VP=0x050100080005150136000100;GENEINFO=SGCZ:137868;WGT=1;VC=SNV;SLO;INT;ASP;VLD;G5;GNO;KGPhase1;KGPhase3;CAF=0.9762,0.02376;COMMON=1;TOPMED=0.97250095565749235,0.02749904434250764
chr9:63817163:.:T:C	chr9	63817163	63817164	9	0.0214844	0.438523	ATF4		MYO5BP3,DUX4L50,MIR4477B,ENSG00000225411,ENSG00000224267,CDK2AP2P3,RNA5SP284,CDRT15P7,PTGER4P3,ENSG00000225360,FRG1JP	DUX4L50	583		FOXD4L5	1468044	intergenic	1	9									rs62545684	RS=62545684;RSPOS=63817163;dbSNPBuildID=129;SSR=0;SAO=0;VP=0x050100080005040102000100;GENEINFO=LINC00537:203274;WGT=1;VC=SNV;SLO;INT;ASP;VLD;GNO;TOPMED=0.42195463812436289,0.57804536187563710
chr1:214477166:.:G:A	chr1	214477166	214477167	0.684211	0.0215738	0.438523	ATF4	PTPN14	ENSG00000213036,KRT18P12,PTPN14	PTPN14	5645	PTPN14	PTPN14	74434	intron	95	65	MA0833.2	ATF4	3.4828	0	-3.4828	GTATAACGCAATCA
chr11:102224158:.:C:T	chr11	102224158	102224159	5.5	0.0224609	0.438523	ATF4	YAP1	ENSG00000270868,ENSG00000243777,YAP1,RNU6-952P,ENSG00000271600,ENSG00000288528,ENSG00000254422,BIRC3	YAP1	5691	BIRC3	BIRC3	93324	intron	2	11								C11orf70,YAP1,RP11-732A21.3
chr20:11297107:.:T:C	chr20	11297107	11297108	0.181818	0.0224609	0.438523	ATF4	ENSG00000230990	ENSG00000230990,RPS11P1	ENSG00000230990	4416		BTBD3	620784	intron	11	2									rs6078121	RS=6078121;RSPOS=11297107;dbSNPBuildID=114;SSR=0;SAO=0;VP=0x05010000000517053e000100;WGT=1;VC=SNV;SLO;ASP;VLD;G5A;G5;HD;GNO;KGPhase1;KGPhase3;CAF=0.5308,0.4692;COMMON=1;TOPMED=0.59217316513761467,0.40782683486238532
chr20:400747:.:GCTTCT:G	chr20	400747	400748	0.181818	0.0224609	0.438523	ATF4		TBC1D20,SOX12,Y_RNA,CSNK2A1,NRSN2-AS1,TRIB3,NRSN2,ENSG00000286158,RBCK1	TRIB3	3189	RBCK1,SOX12,TBC1D20,TRIB3,NRSN2	RBCK1	7550	intergenic	11	2
chr2:130373851:.:G:C	chr2	130373851	130373852	5.5	0.0224609	0.438523	ATF4	PTPN18	MTCO1P7,MTND6P8,RPL19P4,POTEI,IMP4,MTND3P15,ENSG00000284171,TEKT4P3,CCDC115,MTND4P27,FAR2P2,MTND5P29,PTPN18,MTCO2P7,KLF2P2,MTCYBP8,ENSG00000224352,CYP4F62P,MTATP6P7,MTCO3P7	PTPN18	1552	IMP4,CCDC115,PTPN18	PTPN18	17795	exon	2	11								PTPN18,CCDC115,IMP4,TUBA3E,FAR2P2,AC013269.5,RAB6C,MED15P9,RAB6C-AS1,AC018804.6,FAR2P3	rs3739123	RS=3739123;RSPOS=130373851;RV;dbSNPBuildID=107;SSR=0;SAO=0;VP=0x05010088000517053e000100;GENEINFO=PTPN18:26469;WGT=1;VC=SNV;SLO;U3;INT;ASP;VLD;G5A;G5;HD;GNO;KGPhase1;KGPhase3;CAF=0.8285,0.1715;COMMON=1;TOPMED=0.82023286187563710,0.17976713812436289
chr2:9251562:.:C:T	chr2	9251562	9251563	5.5	0.0224609	0.438523	ATF4	ASAP2	ASAP2,EIF1P7	ASAP2	19728	ASAP2	ASAP2	44750	intron	2	11	MA0833.2	ATF4	3.8729	4.11182	0.238925	AGATGAGGTAATGC	AGATGAGGTAATAC	CPSF3,ASAP2	rs2356779	RS=2356779;RSPOS=9251562;RV;dbSNPBuildID=100;SSR=0;SAO=0;VP=0x05010008000515053e000100;GENEINFO=ASAP2:8853;WGT=1;VC=SNV;SLO;INT;ASP;VLD;G5;HD;GNO;KGPhase1;KGPhase3;CAF=0.8444,0.1556;COMMON=1;TOPMED=0.78448330784913353,0.21551669215086646
chr4:124943442:.:C:T	chr4	124943442	124943443	5.5	0.0224609	0.438523	ATF4			ANKRD50	230711		ANKRD50	230710	intergenic	2	11									rs11733185	RS=11733185;RSPOS=124943442;dbSNPBuildID=120;SSR=0;SAO=0;VP=0x05010000000517053e000100;WGT=1;VC=SNV;SLO;ASP;VLD;G5A;G5;HD;GNO;KGPhase1;KGPhase3;CAF=0.6691,0.3309;COMMON=1;TOPMED=0.71824827981651376,0.28175172018348623
chr6:370739:.:T:G	chr6	370739	370740	0.181818	0.0224609	0.438523	ATF4		DUSP22,ENSG00000286364,ENSG00000287265,IRF4	DUSP22	19385	DUSP22,IRF4	IRF4	21011	intergenic	11	2									rs28653755	RS=28653755;RSPOS=370739;dbSNPBuildID=125;SSR=0;SAO=0;VP=0x050100000005040102000100;WGT=1;VC=SNV;SLO;ASP;VLD;GNO;TOPMED=0.50172814729867482,0.49827185270132517
chr6:45845687:.:A:G	chr6	45845687	45845688	5.5	0.0224609	0.438523	ATF4		CLIC5	CLIC5	35138		CLIC5	170171	intergenic	2	11									rs7762006	RS=7762006;RSPOS=45845687;dbSNPBuildID=116;SSR=0;SAO=0;VP=0x05010000000515053e000100;WGT=1;VC=SNV;SLO;ASP;VLD;G5;HD;GNO;KGPhase1;KGPhase3;CAF=0.7718,0.2282;COMMON=1;TOPMED=0.77862990570846075,0.22137009429153924
chr1:157198788:.:T:C	chr1	157198788	157198789	2.14286	0.0226288	0.438523	ATF4		ENSG00000284592,ENSG00000229961,ETV3L,ETV3,ENSG00000286073,LINC02772,ENSG00000228239,CYCSP52	ENSG00000284592	5989	ETV3,ETV3L	ETV3	60393	intergenic	14	30									rs2027292	RS=2027292;RSPOS=157198788;dbSNPBuildID=94;SSR=0;SAO=0;VP=0x05010000000515053e000100;WGT=1;VC=SNV;SLO;ASP;VLD;G5;HD;GNO;KGPhase1;KGPhase3;CAF=0.8564,0.1436;COMMON=1;TOPMED=0.88399910805300713,0.11600089194699286
chr1:194298271:.:A:G	chr1	194298271	194298272	3	0.0226558	0.438523	ATF4		ENSG00000231714,ENSG00000227240	ENSG00000231714	52670		B3GALT2	1111658	intergenic	6	18									rs12092153	RS=12092153;RSPOS=194298271;dbSNPBuildID=120;SSR=0;SAO=0;VP=0x050100080005150536000100;GENEINFO=LOC105371670:105371670|LOC107985242:107985242;WGT=1;VC=SNV;SLO;INT;ASP;VLD;G5;HD;GNO;KGPhase1;KGPhase3;CAF=0.9259,0.07408;COMMON=1;TOPMED=0.93668769113149847,0.06331230886850152
chr11:123978087:.:T:G	chr11	123978087	123978088	0.658228	0.0227433	0.438869	ATF4		OR10G9,TMEM225,OR10G4,OR8D4,OR10G5P,OR10S1,OR10G7,OR4D5,OR10D5P,OR10G6,OR10G8,OR6T1	OR10S1	307	OR10G8,OR6T1,OR10G7,OR4D5,OR10G4,TMEM225,OR10G6,OR10G9,OR8D4	OR10G6	17072	intergenic	79	52								OR6M1	rs17686304	RS=17686304;RSPOS=123978087;dbSNPBuildID=123;SSR=0;SAO=0;VP=0x05010002000517053e000100;GENEINFO=OR10S1:219873;WGT=1;VC=SNV;SLO;R5;ASP;VLD;G5A;G5;HD;GNO;KGPhase1;KGPhase3;CAF=0.507,0.493;COMMON=1;TOPMED=0.47926223241590214,0.52073776758409785
chr3:189585060:.:A:C	chr3	189585060	189585061	2.25	0.0237027	0.453224	ATF4		ENSG00000227971,TP63	TP63	46327	TP63	TP63	46327	intergenic	12	27									rs76817507	RS=76817507;RSPOS=189585060;dbSNPBuildID=132;SSR=0;SAO=0;VP=0x050100000005140036000100;WGT=1;VC=SNV;SLO;ASP;VLD;KGPhase1;KGPhase3;CAF=0.9804,0.01957;COMMON=1;TOPMED=0.98534658511722731,0.01465341488277268
chr7:79495972:.:C:T	chr7	79495972	79495973	0.444444	0.0237027	0.453224	ATF4		MAGI2,MAGI2-AS3,NUP35P2	MAGI2-AS3	24765	MAGI2	MAGI2	42305	intergenic	27	12									rs78779389	RS=78779389;RSPOS=79495972;dbSNPBuildID=131;SSR=0;SAO=0;VP=0x050100000005150136000100;WGT=1;VC=SNV;SLO;ASP;VLD;G5;GNO;KGPhase1;KGPhase3;CAF=0.9794,0.02057;COMMON=1;TOPMED=0.98322821100917431,0.01677178899082568
chr12:94589848:.:T:C	chr12	94589848	94589849	2.625	0.0241195	0.455672	ATF4	TMCC3	MIR5700,SUCLG2P2,RN7SL483P,LSM3P2,NSA2P2,MIR7844,TMCC3,ENSG00000257400	TMCC3	971	TMCC3	TMCC3	60707	intron	8	21								TMCC3	rs7133845	RS=7133845;RSPOS=94589848;dbSNPBuildID=116;SSR=0;SAO=0;VP=0x05010008000517053e000100;GENEINFO=TMCC3:57458;WGT=1;VC=SNV;SLO;INT;ASP;VLD;G5A;G5;HD;GNO;KGPhase1;KGPhase3;CAF=0.383,0.617;COMMON=1;TOPMED=0.36730695718654434,0.63269304281345565
chr8:133320930:.:C:T	chr8	133320930	133320931	0.380952	0.0241195	0.455672	ATF4		CCN4,ENSG00000289316,RPL32P20,NDRG1,ST13P6,ENSG00000253638	RPL32P20	5065	NDRG1	NDRG1	23678	intergenic	21	8									rs62518094	RS=62518094;RSPOS=133320930;dbSNPBuildID=129;SSR=0;SAO=0;VP=0x050100000005150536000100;WGT=1;VC=SNV;SLO;ASP;VLD;G5;HD;GNO;KGPhase1;KGPhase3;CAF=0.9561,0.04393;COMMON=1;TOPMED=0.94523286187563710,0.05476713812436289
chr14:68951456:.:C:G	chr14	68951456	68951457	0.416667	0.0243065	0.45647	ATF4	ACTN1	DCAF5,MAGOH3P,BANF1P1,BLZF2P,HMGN1P3,ACTN1,ACTN1-DT,RPS29P1	ACTN1,BANF1P1	14593	ACTN1	ACTN1	27844	intron	24	10								ACTN1,ERH,HMGN1P3,ACTN1-AS1
chr3:128061239:.:G:A	chr3	128061239	128061240	2.4	0.0243065	0.45647	ATF4	SEC61A1	RNU6-823P,EEFSEC,MGLL,RNA5SP139,SEC61A1,KBTBD12,RUVBL1-AS1,RUVBL1,RNU2-37P	SEC61A1	3537	RUVBL1,SEC61A1,EEFSEC	SEC61A1	8802	intron	10	24	MA0833.2	ATF4	0	3.99568	3.99568		CCAGGATGCAATGA	SEC61A1,EEFSEC,RUVBL1	rs759945	RS=759945;RSPOS=128061239;RV;dbSNPBuildID=86;SSR=0;SAO=0;VP=0x05010008000515053e000100;GENEINFO=SEC61A1:29927;WGT=1;VC=SNV;SLO;INT;ASP;VLD;G5;HD;GNO;KGPhase1;KGPhase3;CAF=0.1304,0.8696;COMMON=1;TOPMED=0.12393284913353720,0.87606715086646279
chr2:216792676:.:GAA:GAAA	chr2	216792676	216792677	1.82609	0.024812	0.46458	ATF4	ENSG00000236886	ENSG00000227021,ENSG00000286601,FABP5P14,ENSG00000231597,ENSG00000236886,RNA5SP120,IGFBP5,TNP1,LINC01921,ENSG00000236295,ENSG00000237479,RPL31P14,ENSG00000229352	ENSG00000236886	811	TNP1,IGFBP5	TNP1	67386	intron	23	42
chr21:10418584:.:T:A	chr21	10418584	10418585	3.2	0.0266037	0.489415	ATF4	BAGE2	ENSG00000273840,VN1R7P,ENSG00000277693,BAGE2,ENSG00000278106,EIF3FP1	BAGE2	5108		TPTE	102997	intron	5	16									rs410999	RS=410999;RSPOS=10418584;RV;dbSNPBuildID=80;SSR=0;SAO=0;VP=0x050100080005040102000100;GENEINFO=BAGE2:85319;WGT=1;VC=SNV;SLO;INT;ASP;VLD;GNO;TOPMED=0.46519813965341488,0.53480186034658511
chr3:73029574:.:AAG:AAGAG	chr3	73029574	73029575	3.2	0.0266037	0.489415	ATF4	PPP4R2	RNU7-19P,FTH1P23,EBLN2,RNU6-557P,PPP4R2,RNU2-64P,GXYLT2	RNU7-19P,PPP4R2	1702	PPP4R2,EBLN2	EBLN2	32083	intron	5	16
chr4:185039659:.:G:C	chr4	185039659	185039660	0.3125	0.0266037	0.489415	ATF4		LINC02437,LINC02436,ENSG00000249520,ENSG00000279460,HELT,ENSG00000289197,ENSG00000287183	LINC02436	11420	HELT	HELT	21169	intergenic	16	5									rs78405057	RS=78405057;RSPOS=185039659;dbSNPBuildID=132;SSR=0;SAO=0;VP=0x05010000000515013e000100;WGT=1;VC=SNV;SLO;ASP;VLD;G5;GNO;KGPhase1;KGPhase3;CAF=0.9303,0.06969;COMMON=1;TOPMED=0.93857511467889908,0.06142488532110091
chr4:142274394:.:A:T	chr4	142274394	142274395	0.514286	0.0270083	0.49374	ATF4	INPP4B	INPP4B,RPL5P13,LSM3P4	INPP4B	12521		INPP4B	571905	intron	35	18								INPP4B	rs2247659	RS=2247659;RSPOS=142274394;RV;dbSNPBuildID=100;SSR=0;SAO=0;VP=0x05010008000517013e000100;GENEINFO=INPP4B:8821;WGT=1;VC=SNV;SLO;INT;ASP;VLD;G5A;G5;GNO;KGPhase1;KGPhase3;CAF=0.491,0.509;COMMON=1;TOPMED=0.46903669724770642,0.53096330275229357
chr6:160950589:.:T:C	chr6	160950589	160950590	2.15385	0.0275332	0.497824	ATF4	ENSG00000231863	ENSG00000233342,MAP3K4-AS1,ENSG00000231863,MAP3K4,ENSG00000224371,ENSG00000220913	ENSG00000233342,ENSG00000231863	7480	MAP3K4	MAP3K4	41178	intron	13	28								MAP3K4	rs1247343	RS=1247343;RSPOS=160950589;RV;dbSNPBuildID=87;SSR=0;SAO=0;VP=0x05010008000515053e000100;GENEINFO=LOC102724087:102724087;WGT=1;VC=SNV;SLO;INT;ASP;VLD;G5;HD;GNO;KGPhase1;KGPhase3;CAF=0.7867,0.2133;COMMON=1;TOPMED=0.76439857288481141,0.23560142711518858
chr10:106435329:.:G:A	chr10	106435329	106435330	2.44444	0.0294494	0.523452	ATF4			RPL23AP59	114775		SORCS1	729375	intergenic	9	22									rs7075885	RS=7075885;RSPOS=106435329;dbSNPBuildID=116;SSR=0;SAO=0;VP=0x05010000000515053e000100;WGT=1;VC=SNV;SLO;ASP;VLD;G5;HD;GNO;KGPhase1;KGPhase3;CAF=0.9237,0.07628;COMMON=1;TOPMED=0.91432530581039755,0.08567469418960244
chr10:72273462:.:TCCCCCCC:TCCC	chr10	72273462	72273463	1.81818	0.0300159	0.530764	ATF4	ENSG00000289506	ENSG00000200294,RPL15P14,Y_RNA,DDIT4,ENSG00000289506,ASCC1,ANAPC16,DNAJB12,MICU1	ENSG00000289506	230	DNAJB12,ANAPC16,ASCC1,DDIT4	DDIT4	460	tss	22	40
chr13:27809402:.:A:G	chr13	27809402	27809403	1.89474	0.0300289	0.530764	ATF4		PLUT,RNU6-73P,POLR1D,GSX1	PLUT	9972	GSX1	GSX1	16919	intergenic	19	36								RASL11A	rs944494	RS=944494;RSPOS=27809402;RV;dbSNPBuildID=86;SSR=0;SAO=0;VP=0x05010000000515053e000100;WGT=1;VC=SNV;SLO;ASP;VLD;G5;HD;GNO;KGPhase1;KGPhase3;CAF=0.8956,0.1044;COMMON=1;TOPMED=0.92553835372069317,0.07446164627930682
chr1:209042263:.:CA:CAA	chr1	209042263	209042264	3.5	0.0308838	0.539825	ATF4		ENSG00000287046,ENSG00000278684,LINC01774	ENSG00000278684	40788		CAMK1G	541449	intergenic	4	14
chr2:43158552:.:T:C	chr2	43158552	43158553	0.482759	0.0315395	0.546742	ATF4		ENSG00000286796,ENSG00000234936,RNU6-242P,LINC01126,LINC02580,THADA,ENSG00000287387,ZFP36L2	LINC02580	26071	ZFP36L2	ZFP36L2	68052	intergenic	29	14
chr4:176194169:.:GT:G	chr4	176194169	176194170	2.07143	0.0315395	0.546742	ATF4	SPATA4	WDR17,SPATA4,ASB5,ENSG00000201516	SPATA4	1414	ASB5,SPATA4	SPATA4	1414	tss	14	29								SPATA4,ASB5	rs36026655	RS=36026655;RSPOS=176194170;dbSNPBuildID=126;SSR=0;SAO=0;VP=0x05010008000517013e000200;GENEINFO=SPATA4:132851;WGT=1;VC=DIV;SLO;INT;ASP;VLD;G5A;G5;GNO;KGPhase1;KGPhase3;CAF=0.3217,0.6783;COMMON=1;TOPMED=0.33142998216106014,0.66857001783893985
chr8:10698798:.:G:T	chr8	10698798	10698799	0.679012	0.0316737	0.547564	ATF4	C8orf74,RP1L1	C8orf74,SOX7,PINX1,ENSG00000248896,MIR4286,RP1L1,PINX1,RNA5SP252	C8orf74,RP1L1	1790	C8orf74,RP1L1,SOX7	C8orf74	26170	intron	81	55
chr16:68798847:.:A:G	chr16	68798847	68798848	1.94118	0.0328391	0.554449	ATF4	CDH1	FTLP14,TANGO6,Y_RNA,ENSG00000260798,CDH1,CDH3,RNA5SP429	CDH1	15481	TANGO6,CDH1	TANGO6	44682	intron	17	33								CDH1,CDH3,TANGO6,PLA2G15,ZFP90	rs1075959	RS=1075959;RSPOS=68798847;RV;dbSNPBuildID=86;SSR=0;SAO=0;VP=0x05010008000515053e000100;GENEINFO=CDH1:999;WGT=1;VC=SNV;SLO;INT;ASP;VLD;G5;HD;GNO;KGPhase1;KGPhase3;CAF=0.7929,0.2071;COMMON=1;TOPMED=0.76436671763506625,0.23563328236493374
chr12:105987544:.:C:T	chr12	105987544	105987545	2.16667	0.0335524	0.554449	ATF4		ENSG00000257890,NUAK1,ST13P3	ST13P3	28351		NUAK1	151408	intergenic	12	26									rs2436608	RS=2436608;RSPOS=105987544;dbSNPBuildID=100;SSR=0;SAO=0;VP=0x05010000000517053e000100;WGT=1;VC=SNV;SLO;ASP;VLD;G5A;G5;HD;GNO;KGPhase1;KGPhase3;CAF=0.5609,0.4391;COMMON=1;TOPMED=0.61966424566768603,0.38033575433231396
chr12:22275973:.:G:A	chr12	22275973	22275974	1.31532	0.0337304	0.554449	ATF4	ST8SIA1	ST8SIA1,RNU1-149P	ST8SIA1,RNU1-149P	80345	ST8SIA1	ST8SIA1	58732	intron	111	146								ST8SIA1	rs56121046	RS=56121046;RSPOS=22275973;dbSNPBuildID=129;SSR=0;SAO=0;VP=0x050100080005170136000100;GENEINFO=ST8SIA1:6489;WGT=1;VC=SNV;SLO;INT;ASP;VLD;G5A;G5;GNO;KGPhase1;KGPhase3;CAF=0.8822,0.1178;COMMON=1;TOPMED=0.90139207441386340,0.09860792558613659
chr6:127366429:.:G:A	chr6	127366429	127366430	1.7037	0.0344159	0.554449	ATF4		KIAA0408,ENSG00000220522,RPL5P18,ENSG00000220694,ECHDC1,RNF146,YWHAZP4,RNA5SP217,ENSG00000255330	RPL5P18	3027	RNF146,ECHDC1,KIAA0408	ECHDC1	22820	intergenic	27	46								ECHDC1,RNF146,KIAA0408
chr15:98689452:.:TC:TCC	chr15	98689452	98689453	2.83333	0.0346897	0.554449	ATF4	IGF1R	MIR4714,ENSG00000278022,IRAIN,IGF1R	IGF1R,ENSG00000278022	28785	IGF1R	IGF1R	40913	intron	6	17
chr2:240124959:.:A:G	chr2	240124959	240124960	0.352941	0.0346897	0.554449	ATF4		ENSG00000286183,ENSG00000286325,OR6B2,NDUFA10,COPS9,OR5S1P,OTOS,OR9S24P,OR6B3	COPS9	1602	OTOS,COPS9,OR6B2,NDUFA10	COPS9	11344	intergenic	17	6								COPS9	rs7606353	RS=7606353;RSPOS=240124959;dbSNPBuildID=116;SSR=0;SAO=0;VP=0x050100000005150536000100;WGT=1;VC=SNV;SLO;ASP;VLD;G5;HD;GNO;KGPhase1;KGPhase3;CAF=0.849,0.151;COMMON=1;TOPMED=0.86423292558613659,0.13576707441386340
chr19:48365220:.:C:T	chr19	48365220	48365221	2.3	0.035082	0.554449	ATF4	SYNGR4	EMP3,ZNF114,ZNF114-AS1,ODAD1,GRWD1,KCNJ14,SYNGR4,GRIN2D,KDELR1,TMEM143	SYNGR4	854	KDELR1,EMP3,SYNGR4,GRWD1,GRIN2D,TMEM143,ZNF114,KCNJ14,ODAD1	SYNGR4	853	intron	10	23								GRWD1,CARD8,EMP3,TMEM143	rs75749710	RS=75749710;RSPOS=48365220;dbSNPBuildID=132;SSR=0;SAO=0;VP=0x0501000a0005150036000100;GENEINFO=SYNGR4:23546|TMEM143:55260;WGT=1;VC=SNV;SLO;INT;R5;ASP;VLD;G5;KGPhase1;KGPhase3;CAF=0.8756,0.1244;COMMON=1;TOPMED=0.89378663353720693,0.10621336646279306
chr16:84014409:.:T:C	chr16	84014409	84014410	0.25	0.0351562	0.554449	ATF4	SLC38A8	NECAB2,SLC38A8,OSGIN1,ENSG00000274677,MLYCD,ENSG00000260932,ENSG00000285792,RNA5SP432,ENSG00000288849,MBTPS1	SLC38A8	4743	SLC38A8,OSGIN1,NECAB2	SLC38A8	28384	intron	12	3								NECAB2	rs7202119	RS=7202119;RSPOS=84014409;dbSNPBuildID=116;SSR=0;SAO=0;VP=0x05010008000517013e000100;GENEINFO=SLC38A8:146167;WGT=1;VC=SNV;SLO;INT;ASP;VLD;G5A;G5;GNO;KGPhase1;KGPhase3;CAF=0.7853,0.2147;COMMON=1;TOPMED=0.76722572629969418,0.23277427370030581
chr21:10432546:.:G:T	chr21	10432546	10432547	0.25	0.0351562	0.554449	ATF4	BAGE2	ENSG00000273840,TPTE,VN1R7P,ENSG00000277693,BAGE2,ENSG00000278106	BAGE2	19070	TPTE	TPTE	89035	intron	12	3									rs8130022	RS=8130022;RSPOS=10432546;RV;dbSNPBuildID=116;SSR=0;SAO=0;VP=0x050000080005000002000100;GENEINFO=BAGE2:85319;WGT=1;VC=SNV;INT;ASP
chr21:45515428:.:AC:ACC	chr21	45515428	45515429	0.25	0.0351562	0.554449	ATF4	SLC19A1	LINC01694,COL18A1-AS1,COL18A1,ENSG00000288885,ENSG00000286082,SLC19A1,ENSG00000286594,MIR6815	COL18A1,SLC19A1	1709	SLC19A1	SLC19A1	27010	exon	12	3
chr4:74490955:.:CTAT:CT	chr4	74490955	74490956	0.25	0.0351562	0.554449	ATF4		ENSG00000249942,ENSG00000250532,AREG	AREG	35951	AREG	AREG	45819	intergenic	12	3	MA0833.2	ATF4	0	4.9914	4.9914		GGATGATGAAACAG
chr8:6864560:.:C:T	chr8	6864560	6864561	0.25	0.0351562	0.554449	ATF4	GS1-24F4.2	ENSG00000287747,XKR5,GS1-24F4.2,RPL23AP96,DEFA9P,DEFA4,DEFA8P,DEFB1,DEFA6,ENSG00000254625	GS1-24F4.2	6030	DEFA6,DEFA4,XKR5,DEFB1	DEFB1	13374	intron	12	3								DEFB1	rs2702839	RS=2702839;RSPOS=6864560;RV;dbSNPBuildID=100;SSR=0;SAO=0;VP=0x05010000000515053e000100;WGT=1;VC=SNV;SLO;ASP;VLD;G5;HD;GNO;KGPhase1;KGPhase3;CAF=0.623,0.377;COMMON=1;TOPMED=0.56812245158002038,0.43187754841997961
chr12:40907449:.:G:C	chr12	40907449	40907450	0.607843	0.0352414	0.554449	ATF4	CNTN1	CNTN1,ENSG00000274682	CNTN1	71293		CNTN1	215010	intron	51	31									rs61153228	RS=61153228;RSPOS=40907449;dbSNPBuildID=129;SSR=0;SAO=0;VP=0x0501000a000517013e000100;GENEINFO=CNTN1:1272;WGT=1;VC=SNV;SLO;INT;R5;ASP;VLD;G5A;G5;GNO;KGPhase1;KGPhase3;CAF=0.7426,0.2574;COMMON=1;TOPMED=0.75054950305810397,0.24945049694189602
chr2:165008791:.:G:A	chr2	165008791	165008792	0.4	0.0356981	0.554449	ATF4	ENSG00000236283	SLC38A11,SCN3A,ENSG00000236283	SLC38A11,ENSG00000236283	53267	SLC38A11	SLC38A11	53266	intron	20	8									rs60639185	RS=60639185;RSPOS=165008791;dbSNPBuildID=129;SSR=0;SAO=0;VP=0x050100000005040136000100;WGT=1;VC=SNV;SLO;ASP;VLD;GNO;KGPhase1;KGPhase3;CAF=0.9934,0.006589;COMMON=1;TOPMED=0.99534116972477064,0.00465883027522935
chr7:128267001:.:C:T	chr7	128267001	128267002	1.80952	0.0363432	0.554449	ATF4		ENSG00000272915,ENSG00000242261,MIR129-1,RNU7-27P,ENSG00000289434,LEP,RBM28,PRRT4	ENSG00000272915	2113	LEP,RBM28	LEP	25723	intergenic	21	38								PRRT4	rs72607748	RS=72607748;RSPOS=128267001;dbSNPBuildID=130;SSR=0;SAO=0;VP=0x050100020005150536000100;GENEINFO=LOC107986844:107986844;WGT=1;VC=SNV;SLO;R5;ASP;VLD;G5;HD;GNO;KGPhase1;KGPhase3;CAF=0.9295,0.07049;COMMON=1;TOPMED=0.92690016564729867,0.07309983435270132
chr1:117077453:.:G:C	chr1	117077453	117077454	0.595745	0.0369549	0.554449	ATF4	TTF2	TRIM45,ENSG00000236137,MIR942,VTCN1,CD101,RPS15AP9,TTF2,PTGFRN	TTF2	17128	TRIM45,CD101,TTF2	TTF2	17127	intron	47	28									rs754181723	RS=754181723;RSPOS=117077453;dbSNPBuildID=144;SSR=0;SAO=0;VP=0x050000080005000002000100;GENEINFO=TTF2:8458;WGT=1;VC=SNV;INT;ASP
chr10:26869644:.:A:G	chr10	26869644	26869645	5	0.0385742	0.554449	ATF4		ENSG00000223027,ABI1,FAM238C,RNU6-946P	ABI1	8558	ABI1	ABI1	8686	intergenic	2	10									rs10741123	RS=10741123;RSPOS=26869644;dbSNPBuildID=120;SSR=0;SAO=0;VP=0x05010000000517013e000100;WGT=1;VC=SNV;SLO;ASP;VLD;G5A;G5;GNO;KGPhase1;KGPhase3;CAF=0.4946,0.5054;COMMON=1;TOPMED=0.48803835372069317,0.51196164627930682
chr17:50184820:.:GTG:GTGCTTG	chr17	50184820	50184821	0.2	0.0385742	0.554449	ATF4	COL1A1	PPP1R9B,COL1A1,SGCA,H1-9P,ENSG00000275025,ENSG00000261959,ENSG00000253730,ENSG00000249406,SUMO2P7,ENSG00000276851,ENSG00000236472,ENSG00000263176,ITGA3,TMEM92-AS1,PDK2,TMEM92,SAMD14,ENSG00000250282	COL1A1	720	SGCA,PDK2,COL1A1,PPP1R9B,SAMD14,TMEM92	COL1A1	16809	exon	10	2
chr18:77101579:.:AGG:AG	chr18	77101579	77101580	5	0.0385742	0.554449	ATF4	MBP	ENSG00000279811,ENSG00000287680,ENSG00000275178,ENSG00000279433,ENSG00000278330,MBP,ENSG00000265844	MBP	6703	MBP	MBP	31202	intron	2	10
chr19:7616290:.:GT:GTT	chr19	7616290	7616291	5	0.0385742	0.554449	ATF4	CAMSAP3	MCOLN1,ENSG00000267952,RPS27AP19,ZNF358,PCP2,ENSG00000268204,TRAPPC5,ENSG00000269371,ENSG00000268400,ENSG00000268614,XAB2,STXBP2,PNPLA6,RETN,MIR6792,FCER2,CAMSAP3,PET100,MCEMP1,ENSG00000269711	CAMSAP3	1147	PNPLA6,FCER2,MCEMP1,STXBP2,CAMSAP3,MCOLN1,PCP2,XAB2,TRAPPC5,PET100,RETN	XAB2	13253	intron	2	10
chr2:1528413:.:C:G	chr2	1528413	1528414	0.2	0.0385742	0.554449	ATF4	ENSG00000231482,TPO	ENSG00000231482,ENSG00000283766,ENSG00000228613,ENSG00000203635,TPO	ENSG00000231482,TPO	15296		TPO	114950	intron	10	2
chr2:230691245:.:C:A	chr2	230691245	230691246	5	0.0385742	0.554449	ATF4	LINC01907	RNU6-268P,BANF1P3,CAB39,ENSG00000289157,LINC01907	LINC01907	1181	CAB39	CAB39	21595	exon	2	10	MA0833.2	ATF4	3.83268	5.49485	1.66217	GAATGATGTCATCC	GAATGATGTAATCC
chr3:156182004:.:A:G	chr3	156182004	156182005	0.2	0.0385742	0.554449	ATF4	ENSG00000287916,KCNAB1	KCNAB1-AS2,KCNAB1,ENSG00000227709,ENSG00000287916,MRE11P1	ENSG00000287916,KCNAB1,ENSG00000227709	5094	KCNAB1	KCNAB1	61426	intron	10	2								KCNAB1	rs4271877	RS=4271877;RSPOS=156182004;dbSNPBuildID=111;SSR=0;SAO=0;VP=0x05010008000517013e000100;GENEINFO=KCNAB1:7881;WGT=1;VC=SNV;SLO;INT;ASP;VLD;G5A;G5;GNO;KGPhase1;KGPhase3;CAF=0.3936,0.6064;COMMON=1;TOPMED=0.41127516564729867,0.58872483435270132
chr5:43362976:.:A:G	chr5	43362976	43362977	5	0.0385742	0.554449	ATF4		ENSG00000188850,TMEM267,NIM1K,HMGCS1,ENSG00000261604,CCL28	CCL28	13667	CCL28,HMGCS1	CCL28	49413	intergenic	2	10	MA0833.2	ATF4	3.89279	3.75696	-0.135828	ATCTTATGCAACCA	ATCTTATGCAACCG	HMGCS1,NNT,CCL28,C5orf34,NNT-AS1,RP11-159F24.5,CTD-2636A23.2	rs6886499	RS=6886499;RSPOS=43362976;dbSNPBuildID=116;SSR=0;SAO=0;VP=0x05010008000517053e000100;GENEINFO=CCL28:56477;WGT=1;VC=SNV;SLO;INT;ASP;VLD;G5A;G5;HD;GNO;KGPhase1;KGPhase3;CAF=0.5669,0.4331;COMMON=1;TOPMED=0.50533575433231396,0.49466424566768603
chr6:2999467:.:C:G	chr6	2999467	2999468	5	0.0385742	0.554449	ATF4	NQO2-AS1,NQO2	ENSG00000228365,ENSG00000288612,SERPINB8P1,LINC01011,ENSG00000229282,SERPINB9,RNA5SP201,NQO2,SERPINB6,ENSG00000232999,FAM136BP,ENSG00000274855,ENSG00000272277,NQO2-AS1,RIPK1,HTATSF1P2	NQO2-AS1,NQO2	135	RIPK1,NQO2,SERPINB9,SERPINB6	NQO2	425	tss	2	10								SERPINB6,NQO2,RP1-90J20.8,SERPINB9P1,LINC01011	rs2070998	RS=2070998;RSPOS=2999467;dbSNPBuildID=96;SSR=0;SAO=0;VP=0x05010002000517053e000100;GENEINFO=LOC105374888:105374888|NQO2:4835;WGT=1;VC=SNV;SLO;R5;ASP;VLD;G5A;G5;HD;GNO;KGPhase1;KGPhase3;CAF=0.7288,0.2712;COMMON=1;TOPMED=0.70802274464831804,0.29197725535168195
chr7:21094926:.:A:AC	chr7	21094926	21094927	5	0.0385742	0.554449	ATF4		LINC01162,ENSG00000285592	ENSG00000285592	66114		SP8	308040	intergenic	2	10									rs72555805	RS=72555805;RSPOS=21094926;dbSNPBuildID=130;SSR=0;SAO=0;VP=0x05010000000517013e000200;WGT=1;VC=DIV;SLO;ASP;VLD;G5A;G5;GNO;KGPhase1;KGPhase3;CAF=0.1893,0.8107;COMMON=1;TOPMED=0.27400293068297655,0.72599706931702344
chr9:130447940:.:T:G	chr9	130447940	130447941	0.2	0.0385742	0.554449	ATF4	ASS1	HMCN2,RN7SL665P,ASS1	ASS1	2980	ASS1	ASS1	2979	intron	10	2									rs12554609	RS=12554609;RSPOS=130447940;dbSNPBuildID=120;SSR=0;SAO=0;VP=0x0501000a000515053e000100;GENEINFO=ASS1:445;WGT=1;VC=SNV;SLO;INT;R5;ASP;VLD;G5;HD;GNO;KGPhase1;KGPhase3;CAF=0.9541,0.04593;COMMON=1;TOPMED=0.93053166411824668,0.06946833588175331
chr1:214477437:.:C:T	chr1	214477437	214477438	0.542857	0.0402236	0.572936	ATF4	PTPN14	ENSG00000213036,KRT18P12,PTPN14	PTPN14	5374	PTPN14	PTPN14	74163	intron	35	19									rs12755958	RS=12755958;RSPOS=214477437;dbSNPBuildID=121;SSR=0;SAO=0;VP=0x05010008000515053e000100;GENEINFO=PTPN14:5784;WGT=1;VC=SNV;SLO;INT;ASP;VLD;G5;HD;GNO;KGPhase1;KGPhase3;CAF=0.9125,0.08746;COMMON=1;TOPMED=0.90019750254841997,0.09980249745158002
chr12:122646951:.:A:T	chr12	122646951	122646952	2.18182	0.0409596	0.579496	ATF4		ENSG00000274191,KNTC1,ENSG00000256249,ENSG00000255972,HCAR2,HCAR1,HCAR3	ENSG00000274191	12279	HCAR2,HCAR1,HCAR3	HCAR2	56404	intergenic	11	24								ZCCHC8,RSRC2,CLIP1,LRRC43,KNTC1,CCDC150P1,CLIP1-AS1,RP11-15J22.8	rs7959238	RS=7959238;RSPOS=122646951;dbSNPBuildID=116;SSR=0;SAO=0;VP=0x05010000000517013e000100;WGT=1;VC=SNV;SLO;ASP;VLD;G5A;G5;GNO;KGPhase1;KGPhase3;CAF=0.2049,0.7951;COMMON=1;TOPMED=0.24805682976554536,0.75194317023445463
chr9:110521684:.:G:C	chr9	110521684	110521685	2.18182	0.0409596	0.579496	ATF4	SVEP1	SVEP1,ENSG00000232896	SVEP1	58194	SVEP1	SVEP1	58055	intron	11	24									rs28459671	RS=28459671;RSPOS=110521684;dbSNPBuildID=125;SSR=0;SAO=0;VP=0x050100080005140036000100;GENEINFO=SVEP1:79987;WGT=1;VC=SNV;SLO;INT;ASP;VLD;KGPhase1;KGPhase3;CAF=0.9886,0.01138;COMMON=1;TOPMED=0.98726586391437308,0.01273413608562691
chr11:88169722:.:G:C	chr11	88169722	88169723	0.333333	0.0413895	0.581665	ATF4	RAB38	CTSC,ENSG00000255241,ENSG00000279733,Y_RNA,RAB38,MIR3166,ENSG00000255102	RAB38,ENSG00000279733	2032	RAB38	RAB38	5719	intron	15	5								RAB38	rs16913587	RS=16913587;RSPOS=88169722;dbSNPBuildID=123;SSR=0;SAO=0;VP=0x05010008000517053e000100;GENEINFO=RAB38:23682;WGT=1;VC=SNV;SLO;INT;ASP;VLD;G5A;G5;HD;GNO;KGPhase1;KGPhase3;CAF=0.7953,0.2047;COMMON=1;TOPMED=0.76415965851172273,0.23584034148827726
chr16:55568483:.:C:T	chr16	55568483	55568484	0.388889	0.0432853	0.593638	ATF4	LPCAT2	CAPNS2,ENSG00000261997,ENSG00000279030,SLC6A2,MMP2,LPCAT2	CAPNS2,LPCAT2	797	CAPNS2,LPCAT2,MMP2,SLC6A2	CAPNS2	1799	intron	18	7								LPCAT2,CAPNS2,RP11-481F24.3	rs1502004	RS=1502004;RSPOS=55568483;dbSNPBuildID=88;SSR=0;SAO=0;VP=0x05010008000517053e000100;GENEINFO=LPCAT2:54947;WGT=1;VC=SNV;SLO;INT;ASP;VLD;G5A;G5;HD;GNO;KGPhase1;KGPhase3;CAF=0.3744,0.6256;COMMON=1;TOPMED=0.43487194189602446,0.56512805810397553
chr18:3794759:.:C:T	chr18	3794759	3794760	0.388889	0.0432853	0.593638	ATF4	DLGAP1	RNU6-831P,MIR6718,DLGAP1-AS3,ENSG00000266513,DLGAP1	ENSG00000266513,DLGAP1	23330		TGIF1	344587	intron	18	7									rs9964014	RS=9964014;RSPOS=3794759;dbSNPBuildID=119;SSR=0;SAO=0;VP=0x05010008000515053e000100;GENEINFO=DLGAP1:9229;WGT=1;VC=SNV;SLO;INT;ASP;VLD;G5;HD;GNO;KGPhase1;KGPhase3;CAF=0.9099,0.09006;COMMON=1;TOPMED=0.87378153669724770,0.12621846330275229
chr9:115616127:.:C:A	chr9	115616127	115616128	0.388889	0.0432853	0.593638	ATF4	ENSG00000228714	ENSG00000228714	ENSG00000228714	118263		TNC	497970	intron	18	7									rs1012025556	RS=1012025556;RSPOS=115616127;dbSNPBuildID=150;SSR=0;SAO=0;VP=0x050000080005000002000100;GENEINFO=LOC105376235:105376235;WGT=1;VC=SNV;INT;ASP;TOPMED=0.99999203618756371,0.00000796381243628
chr7:135292037:.:C:A	chr7	135292037	135292038	2	0.0435585	0.593638	ATF4	SLC23A4P	WDR91,ENSG00000231794,CNOT4,MIR6509,SLC23A4P,STRA8	SLC23A4P	25713	WDR91,STRA8	STRA8	58199	intron	14	28									rs292688	RS=292688;RSPOS=135292037;dbSNPBuildID=79;SSR=0;SAO=0;VP=0x05010008000515053e000100;GENEINFO=LOC107984123:107984123;WGT=1;VC=SNV;SLO;INT;ASP;VLD;G5;HD;GNO;KGPhase1;KGPhase3;CAF=0.03814,0.9619;COMMON=1;TOPMED=0.03414882772680937,0.96585117227319062
chr18:106971:.:A:G	chr18	106971	106972	2.08333	0.047031	0.636836	ATF4		IL9RP4,ENSG00000263305,ENSG00000274446,ENSG00000282965,MIR8078,LINC02564,ROCK1P1,TUBB8B,ENSG00000262181,USP14	ROCK1P1	2092	TUBB8B,USP14	USP14	51584	intergenic	12	25									rs4798807	RS=4798807;RSPOS=106971;dbSNPBuildID=111;SSR=0;SAO=0;VP=0x050100000005000402000100;WGT=1;VC=SNV;SLO;ASP;HD;TOPMED=0.61416125127420998,0.38583874872579001
chr10:91608964:.:G:C	chr10	91608964	91608965	1.64286	0.047393	0.640363	ATF4		PPP1R3C,ENSG00000289228,RPS27P1,HECTD2,GAPDHP28	PPP1R3C	19476	PPP1R3C	PPP1R3C	24105	intergenic	28	46								TNKS2,PPP1R3C,HECTD2	rs10786004	RS=10786004;RSPOS=91608964;dbSNPBuildID=120;SSR=0;SAO=0;VP=0x05010008000517053e000100;GENEINFO=HECTD2-AS1:100188947;WGT=1;VC=SNV;SLO;INT;ASP;VLD;G5A;G5;HD;GNO;KGPhase1;KGPhase3;CAF=0.262,0.738;COMMON=1;TOPMED=0.30260098114169215,0.69739901885830784
chr12:117986564:.:T:C	chr12	117986564	117986565	3.25	0.0490417	0.6411	ATF4		ENSG00000276292,KSR2,ENSG00000277873,ENSG00000256071,RFC5,VSIG10,ENSG00000274859,WSB2	KSR2	17575	KSR2,RFC5,WSB2	KSR2	17574	intergenic	4	13								WSB2
chr7:134619949:.:C:T	chr7	134619949	134619950	3.25	0.0490417	0.6411	ATF4		AKR1B10,AKR1B15,ENSG00000224375,BPGM	BPGM	26860	AKR1B15,AKR1B10,BPGM	BPGM	26902	intergenic	4	13								BPGM,AKR1B10,AKR1B15	rs17776660	RS=17776660;RSPOS=134619949;dbSNPBuildID=123;SSR=0;SAO=0;VP=0x05010000000517053e000100;WGT=1;VC=SNV;SLO;ASP;VLD;G5A;G5;HD;GNO;KGPhase1;KGPhase3;CAF=0.7494,0.2506;COMMON=1;TOPMED=0.73322821100917431,0.26677178899082568
chr7:926203:.:GAAA:GAA	chr7	926203	926204	3.25	0.0490417	0.6411	ATF4	ADAP1,COX19	MIR339,COX19,GET4,ADAP1,C7orf50,SUN1,CYP2W1,ENSG00000273151	ADAP1	27426	SUN1,ADAP1,GET4,CYP2W1,COX19	ADAP1	28475	intron	4	13
chr10:101939322:.:G:A	chr10	101939322	101939323	0.421053	0.052239	0.6411	ATF4	ARMH3	KCNIP2,Y_RNA,ARMH3,Metazoa_SRP	ARMH3	13281	KCNIP2	KCNIP2	95522	intron	19	8								FBXW4,C10orf76,HPS6	rs6584463	RS=6584463;RSPOS=101939322;dbSNPBuildID=116;SSR=0;SAO=0;VP=0x05010008000517053e000100;GENEINFO=C10orf76:79591;WGT=1;VC=SNV;SLO;INT;ASP;VLD;G5A;G5;HD;GNO;KGPhase1;KGPhase3;CAF=0.7256,0.2744;COMMON=1;TOPMED=0.78320113404689092,0.21679886595310907
chr10:84139591:.:G:T	chr10	84139591	84139592	0.421053	0.052239	0.6411	ATF4	GHITM,ENSG00000271933	GHITM,HMGN2P8,C10orf99,ENSG00000271933,RGR,LRIT2,CERNA2,LRIT1,CDHR1	ENSG00000271933	110	LRIT2,CDHR1,GHITM,C10orf99	GHITM	82	tss	19	8								GHITM,RP11-338I21.1	rs1136944	RS=1136944;RSPOS=84139591;dbSNPBuildID=130;SSR=0;SAO=0;VP=0x05012840000515053e000100;GENEINFO=GHITM:27069;WGT=1;VC=SNV;PM;PMC;SLO;U5;ASP;VLD;G5;HD;GNO;KGPhase1;KGPhase3;CAF=0.8868,0.1132;COMMON=1;TOPMED=0.86929791029561671,0.13070208970438328
chr11:76719235:.:G:C	chr11	76719235	76719236	0.421053	0.052239	0.6411	ATF4	GUCY2EP	ENSG00000236304,ENSG00000254975,ENSG00000261578,ENSG00000254632,ENSG00000254810,ENSG00000255479,LINC02757,LRRC32,TSKU-AS1,GUCY2EP,TSKU	GUCY2EP	564	TSKU,LRRC32	LRRC32	48488	intron	19	8
chr19:3149852:.:G:C	chr19	3149852	3149853	2.66667	0.0524788	0.6411	ATF4	GNA15-DT,GNA15	ENSG00000267139,ENSG00000289471,TLE5,ENSG00000267469,ENSG00000266944,NCLN,CELF5,S1PR4,GNA11,GNA15-DT,GNA15,ENSG00000267688	GNA15-DT,GNA15	5321	CELF5,GNA15,NCLN,TLE5,GNA11,S1PR4	GNA15	13819	intron	6	16									rs115136543	RS=115136543;RSPOS=3149852;dbSNPBuildID=132;SSR=0;SAO=0;VP=0x05000008000504003e000100;GENEINFO=GNA15:2769|LOC100996351:100996351;WGT=1;VC=SNV;INT;ASP;VLD;KGPhase1;KGPhase3;CAF=0.9932,0.006789;COMMON=1;TOPMED=0.99334225280326197,0.00665774719673802
chr1:172532716:.:T:C	chr1	172532716	172532717	0.375	0.0524788	0.6411	ATF4	SUCO	PIGC,RNU6-693P,C1orf105,SUCO	SUCO	368	SUCO,PIGC	SUCO	432	tss	16	6									rs74124228	RS=74124228;RSPOS=172532716;dbSNPBuildID=130;SSR=0;SAO=0;VP=0x050100020a05150536000100;GENEINFO=SUCO:51430;WGT=1;VC=SNV;SLO;NSM;REF;R5;ASP;VLD;G5;HD;GNO;KGPhase1;KGPhase3;CAF=0.9643,0.03574;COMMON=1;TOPMED=0.96225949286442405,0.03774050713557594
chr2:241470842:.:CAGG:C	chr2	241470842	241470843	2.66667	0.0524788	0.6411	ATF4	FARP2	STK25,ENSG00000288080,FARP2,MIR3133,BOK-AS1,BOK,ENSG00000289555,KCTD5P1	FARP2	7061	BOK,STK25	STK25	37740	intron	6	16								FARP2,HDLBP,STK25,ANO7,SEPT2,BOK,AC005104.3	rs34459712	RS=34459712;RSPOS=241470843;dbSNPBuildID=126;SSR=0;SAO=0;VP=0x05010008000517012e000200;GENEINFO=FARP2:9855;WGT=1;VC=DIV;SLO;INT;ASP;VLD;G5A;G5;GNO;KGPhase3;TOPMED=0.62263474770642201,0.37736525229357798
chr6:9737228:.:C:T	chr6	9737228	9737229	2.66667	0.0524788	0.6411	ATF4	OFCC1	OFCC1	OFCC1	141119		TFAP2A	677844	intron	6	16
chr8:23346742:.:C:T	chr8	23346742	23346743	2.66667	0.0524788	0.6411	ATF4	ENSG00000253837,LOXL2	ENTPD4,LOXL2,ENSG00000289584,ENSG00000253837,CHMP7,R3HCC1	LOXL2	10572	LOXL2,R3HCC1	LOXL2	57376	intron	6	16								RP11-177H13.2
chr9:125241388:.:C:T	chr9	125241388	125241389	2.66667	0.0524788	0.6411	ATF4		RPSAP76,RABEPK,RNU6-1020P,HSPA5,SCAI,ENSG00000214593,ENSG00000239705,PRPS1P2,PPP6C,GAPVD1	HSPA5	7	SCAI,RABEPK,PPP6C,GAPVD1,HSPA5	HSPA5	45	intergenic	6	16									rs535732449	RS=535732449;RSPOS=125241388;dbSNPBuildID=142;SSR=0;SAO=0;VP=0x050000020005040026000100;GENEINFO=HSPA5:3309|LOC107987127:107987127;WGT=1;VC=SNV;R5;ASP;VLD;KGPhase3;CAF=0.9994,0.000599;COMMON=0;TOPMED=0.99972126656472986,0.00027873343527013
chr17:44002703:.:T:G	chr17	44002703	44002704	1.78947	0.0534388	0.6411	ATF4	PYY	ENSG00000282199,TMEM101,LSM12,LINC01976,ENSG00000267420,G6PC3,FAM215A,HDAC5,PYY,MPP2,PPY,ENSG00000267166,NAGS,U3	PYY	1764	LSM12,G6PC3,NAGS,MPP2,TMEM101,PPY,PYY	NAGS	1917	intron	19	34								SLC25A39,G6PC3,NAGS,LSM12,ASB16,ASB16-AS1	rs55764911	RS=55764911;RSPOS=44002703;dbSNPBuildID=129;SSR=0;SAO=0;VP=0x0501000a000515013e000100;GENEINFO=PYY:5697|NAGS:162417;WGT=1;VC=SNV;SLO;INT;R5;ASP;VLD;G5;GNO;KGPhase1;KGPhase3;CAF=0.9069,0.09305;COMMON=1;TOPMED=0.86678930937818552,0.13321069062181447
chr17:40915417:.:T:C	chr17	40915417	40915418	0.589744	0.0558972	0.6411	ATF4		KRTAP3-4P,KRT10,KRTAP3-3,KRT20,KRT40,KRTAP3-2,KRT12,KRTAP3-1,ENSG00000265359,ENSG00000234477,KRT10-AS1,KRT23,KRT39	ENSG00000234477	6011	KRT39,KRT20,KRTAP3-3,KRT12,KRT23,KRT40,KRTAP3-1,KRT10,KRTAP3-2	KRT23	22227	intergenic	39	23								KRT23,KRT40	rs12603826	RS=12603826;RSPOS=40915417;dbSNPBuildID=120;SSR=0;SAO=0;VP=0x05010008000517013e000100;GENEINFO=LOC105371777:105371777;WGT=1;VC=SNV;SLO;INT;ASP;VLD;G5A;G5;GNO;KGPhase1;KGPhase3;CAF=0.3796,0.6204;COMMON=1;TOPMED=0.49175745412844036,0.50824254587155963
chr18:67783846:.:C:T	chr18	67783846	67783847	0.613636	0.0568147	0.6411	ATF4	DSEL-AS1	LINC01903,ENSG00000265240,ENSG00000264104,DSEL-AS1,ENSG00000263594,FAM32DP	DSEL-AS1	4420		DSEL	267126	intron	44	27									rs17077941	RS=17077941;RSPOS=67783846;dbSNPBuildID=123;SSR=0;SAO=0;VP=0x05010008000515053e000100;GENEINFO=LOC643542:643542;WGT=1;VC=SNV;SLO;INT;ASP;VLD;G5;HD;GNO;KGPhase1;KGPhase3;CAF=0.9159,0.08407;COMMON=1;TOPMED=0.91244584607543323,0.08755415392456676
chr22:37033088:.:C:T	chr22	37033088	37033089	1.46667	0.0571636	0.6411	ATF4		ENSG00000287236,Y_RNA,MPST,CSF2RBP1,CSF2RB,IL2RB,KCTD17,TST,TEX33,RN7SKP214,LL22NC01-81G9.3,TMPRSS6,ENSG00000231467	ENSG00000287236	34	TEX33,KCTD17,TST,MPST,TMPRSS6	MPST	13346	intergenic	45	66								KCTD17,MPST,TMPRSS6	rs135167	RS=135167;RSPOS=37033088;RV;dbSNPBuildID=78;SSR=0;SAO=0;VP=0x05010000000517053e000100;WGT=1;VC=SNV;SLO;ASP;VLD;G5A;G5;HD;GNO;KGPhase1;KGPhase3;CAF=0.4868,0.5132;COMMON=1;TOPMED=0.52238627675840978,0.47761372324159021
chr11:13183287:.:G:A	chr11	13183287	13183288	0.272727	0.057373	0.6411	ATF4		ARNTL,ENSG00000255018,ENSG00000255558	ENSG00000255018	30940	ARNTL	ARNTL	94501	intergenic	11	3									rs6486101	RS=6486101;RSPOS=13183287;dbSNPBuildID=116;SSR=0;SAO=0;VP=0x05010000000517013e000100;WGT=1;VC=SNV;SLO;ASP;VLD;G5A;G5;GNO;KGPhase1;KGPhase3;CAF=0.779,0.221;COMMON=1;TOPMED=0.80275229357798165,0.19724770642201834
chr12:28033101:.:CAA:CAAA	chr12	28033101	28033102	0.272727	0.057373	0.6411	ATF4		ENSG00000257042,PTHLH,ENSG00000256378	PTHLH	60369	PTHLH	PTHLH	60368	intergenic	11	3
chr20:364973:.:C:T	chr20	364973	364974	0.272727	0.057373	0.6411	ATF4	TRIB3	TBC1D20,C20orf96,SOX12,Y_RNA,ZCCHC3,ENSG00000272874,NRSN2-AS1,TRIB3,NRSN2,ENSG00000286158,RBCK1	TRIB3	2139	RBCK1,SOX12,TBC1D20,C20orf96,TRIB3,ZCCHC3,NRSN2	TRIB3	15785	intron	11	3									rs1555318	RS=1555318;RSPOS=364973;RV;dbSNPBuildID=88;SSR=0;SAO=0;VP=0x050128000005150536000100;WGT=1;VC=SNV;PM;PMC;SLO;ASP;VLD;G5;HD;GNO;KGPhase1;KGPhase3;CAF=0.9077,0.09225;COMMON=1;TOPMED=0.91057435015290519,0.08942564984709480
chr3:128061101:.:A:G	chr3	128061101	128061102	0.478261	0.0576127	0.6411	ATF4	SEC61A1	RNU6-823P,EEFSEC,MGLL,RNA5SP139,SEC61A1,KBTBD12,RUVBL1-AS1,RUVBL1,RNU2-37P	SEC61A1	3675	RUVBL1,SEC61A1,EEFSEC	SEC61A1	8664	intron	23	11	MA0833.2	ATF4	3.20343	0	-3.20343	TGGTCATGCAAGGG		SEC61A1,EEFSEC,RUVBL1	rs2335771	RS=2335771;RSPOS=128061101;RV;dbSNPBuildID=100;SSR=0;SAO=0;VP=0x05010008000517053e000100;GENEINFO=SEC61A1:29927;WGT=1;VC=SNV;SLO;INT;ASP;VLD;G5A;G5;HD;GNO;KGPhase1;KGPhase3;CAF=0.3369,0.6631;COMMON=1;TOPMED=0.35376051223241590,0.64623948776758409
chr2:225004850:.:G:A	chr2	225004850	225004851	1.36765	0.0582246	0.6411	ATF4	DOCK10	DOCK10,MIR4439	DOCK10	5609	DOCK10	DOCK10	37616	intron	68	93									rs1375621	RS=1375621;RSPOS=225004850;RV;dbSNPBuildID=88;SSR=0;SAO=0;VP=0x05010008000515053e000100;GENEINFO=DOCK10:55619;WGT=1;VC=SNV;SLO;INT;ASP;VLD;G5;HD;GNO;KGPhase1;KGPhase3;CAF=0.8594,0.1406;COMMON=1;TOPMED=0.85061480632008154,0.14938519367991845
chr17:5584745:.:G:C	chr17	5584745	5584746	0.548387	0.0594634	0.6411	ATF4	NLRP1	ENSG00000286190,DERL2,NLRP1,MIS12,ENSG00000282980	NLRP1	34677	DERL2,MIS12,ENSG00000286190,NLRP1	NLRP1	236	intron	31	17								RABEP1,NLRP1,NUP88,RPAIN,CTC-524C5.2	rs925595	RS=925595;RSPOS=5584745;dbSNPBuildID=86;SSR=0;SAO=0;VP=0x05010002000517013e000100;GENEINFO=NLRP1:22861;WGT=1;VC=SNV;SLO;R5;ASP;VLD;G5A;G5;GNO;KGPhase1;KGPhase3;CAF=0.6613,0.3387;COMMON=1;TOPMED=0.60010512232415902,0.39989487767584097
chr9:127970684:.:G:C	chr9	127970684	127970685	1.92857	0.0595839	0.6411	ATF4	FAM102A	ST6GALNAC6,ENSG00000257524,AK1,DPM2,FAM102A,PIP5KL1,ENSG00000230848,SLC25A25,ST6GALNAC4,NAIF1,ENSG00000227218	FAM102A	10303	DPM2,NAIF1,ST6GALNAC6,FAM102A,PIP5KL1,AK1,SLC25A25,ST6GALNAC4	FAM102A	10303	intron	14	27								DPM2,PIP5KL1	rs2031694	RS=2031694;RSPOS=127970684;dbSNPBuildID=94;SSR=0;SAO=0;VP=0x05010008000515053e000100;GENEINFO=FAM102A:399665;WGT=1;VC=SNV;SLO;INT;ASP;VLD;G5;HD;GNO;KGPhase1;KGPhase3;CAF=0.1893,0.8107;COMMON=1;TOPMED=0.10724866207951070,0.89275133792048929
chr1:43929637:.:C:T	chr1	43929637	43929638	0.6	0.0599412	0.6411	ATF4	ST3GAL3,ENSG00000284989	SHMT1P1,ENSG00000285649,CCDC24,DPH2,ENSG00000288573,SLC6A9,ARTN,B4GALT2,ST3GAL3,ATP6V0B,ENSG00000237950,MIR6079,IPO13,ENSG00000284989	ST3GAL3,ENSG00000284989	1375	IPO13,CCDC24,DPH2,B4GALT2,ATP6V0B,ARTN	ARTN	4162	intron	40	24								ARTN,IPO13,ATP6V0B,B4GALT2,ST3GAL3,DPH2,CCDC24,RP11-7O11.3,CFAP57	rs12127226	RS=12127226;RSPOS=43929637;dbSNPBuildID=120;SSR=0;SAO=0;VP=0x05010008000517053e000100;GENEINFO=ST3GAL3:6487;WGT=1;VC=SNV;SLO;INT;ASP;VLD;G5A;G5;HD;GNO;KGPhase1;KGPhase3;CAF=0.4812,0.5188;COMMON=1;TOPMED=0.41299534913353720,0.58700465086646279
chr3:98483394:.:T:C	chr3	98483394	98483395	0.583333	0.0627367	0.6411	ATF4		CPOX,CLDND1,GPR15,RPL38P4,OR5K2,UBFD1P1,OR5K3,OR5K1,ENSG00000286602,ENSG00000285635,ENSG00000251088,ENSG00000248839	OR5K1	10471	OR5K3,CLDND1,OR5K1,GPR15,OR5K2	OR5K2	14285	intergenic	36	21									rs1585487	RS=1585487;RSPOS=98483394;RV;dbSNPBuildID=88;SSR=0;SAO=0;VP=0x05010000000517013e000100;WGT=1;VC=SNV;SLO;ASP;VLD;G5A;G5;GNO;KGPhase1;KGPhase3;CAF=0.3848,0.6152;COMMON=1;TOPMED=0.41928676095820591,0.58071323904179408
chr13:18614830:.:C:T	chr13	18614830	18614831	2.8	0.0635681	0.6411	ATF4		TERF1P5,LINC00388,LINC00387,FAM207BP,LONRF2P2,LINC00349,FEM1AP4	LINC00388	3156		TUBA3C	566992	intergenic	5	14									rs9509049	RS=9509049;RSPOS=18614830;dbSNPBuildID=119;SSR=0;SAO=0;VP=0x050100000005170536000100;WGT=1;VC=SNV;SLO;ASP;VLD;G5A;G5;HD;GNO;KGPhase1;KGPhase3;CAF=0.6,0.4;COMMON=1;TOPMED=0.64035423037716615,0.35964576962283384
chr9:129910683:.:T:C	chr9	129910683	129910684	2.8	0.0635681	0.6411	ATF4	FNBP1	USP20,ENSG00000224988,ENSG00000288956,ENSG00000288924,TOR1A,C9orf78,TOR1B,FNBP1,ENSG00000230684,MIR6855	ENSG00000288924,FNBP1	17046	C9orf78,TOR1A,USP20	USP20	75225	intron	5	14								TOR1A,FNBP1	rs10465144	RS=10465144;RSPOS=129910683;dbSNPBuildID=119;SSR=0;SAO=0;VP=0x05010008000517053e000100;GENEINFO=FNBP1:23048;WGT=1;VC=SNV;SLO;INT;ASP;VLD;G5A;G5;HD;GNO;KGPhase1;KGPhase3;CAF=0.2276,0.7724;COMMON=1;TOPMED=0.22823490061162079,0.77176509938837920
chr10:125065135:.:T:C	chr10	125065135	125065136	2.42857	0.0639147	0.6411	ATF4	CTBP2	ENSG00000282787,ENSG00000273599,ZRANB1,MIR4296,CTBP2	MIR4296,CTBP2	32266	CTBP2	CTBP2	37064	intron	7	17
chr16:33337899:.:C:T	chr16	33337899	33337900	2.42857	0.0639147	0.6411	ATF4		ENSG00000261507,TP53TG3B,ENSG00000261009,TP53TG3E,ENSG00000282973,ENSG00000283110	ENSG00000282973	7281		ZNF267	1464092	intergenic	7	17									rs28973052	RS=28973052;RSPOS=33337899;dbSNPBuildID=125;SSR=0;SAO=0;VP=0x050100000005000002000100;WGT=1;VC=SNV;SLO;ASP;TOPMED=0.49498279816513761,0.50501720183486238
chr16:82112078:.:C:T	chr16	82112078	82112079	0.411765	0.0639147	0.6411	ATF4	ENSG00000261235	ENSG00000261235,HSD17B2,RN7SKP190,MTCYBP28,MPHOSPH6-DT,MPHOSPH6	ENSG00000261235	8558	HSD17B2,MPHOSPH6	MPHOSPH6	58144	intron	17	7								SDR42E1	rs11865809	RS=11865809;RSPOS=82112078;dbSNPBuildID=120;SSR=0;SAO=0;VP=0x05010000000517053e000100;WGT=1;VC=SNV;SLO;ASP;VLD;G5A;G5;HD;GNO;KGPhase1;KGPhase3;CAF=0.6004,0.3996;COMMON=1;TOPMED=0.59277045107033639,0.40722954892966360
chr6:370830:.:G:A	chr6	370830	370831	0.411765	0.0639147	0.6411	ATF4		DUSP22,ENSG00000286364,ENSG00000287265,IRF4	DUSP22	19476	DUSP22,IRF4	IRF4	20920	intergenic	17	7									rs7383750	RS=7383750;RSPOS=370830;dbSNPBuildID=116;SSR=0;SAO=0;VP=0x05010000000504050e000100;WGT=1;VC=SNV;SLO;ASP;VLD;HD;GNO;TOPMED=0.52983244138634046,0.47016755861365953
chr14:95524870:.:T:C	chr14	95524870	95524871	1.58621	0.0639499	0.6411	ATF4	SNHG10	LINC02318,ENSG00000258927,SNHG10,GLRX5,ENSG00000258572,SCARNA13,SYNE3	SNHG10	2928	GLRX5,SYNE3	SYNE3	8220	intron	29	46								SYNE3,GLRX5,RP11-1070N10.3
chr3:189898753:.:G:T	chr3	189898753	189898754	0.68254	0.0644636	0.6411	ATF4		MTAPP2,P3H2,TP63,MIR944	TP63	1478		P3H2	222142	intergenic	63	43									rs4687102	RS=4687102;RSPOS=189898753;dbSNPBuildID=111;SSR=0;SAO=0;VP=0x05010000000517013e000100;WGT=1;VC=SNV;SLO;ASP;VLD;G5A;G5;GNO;KGPhase1;KGPhase3;CAF=0.7354,0.2646;COMMON=1;TOPMED=0.70479740061162079,0.29520259938837920
chr5:157464780:.:T:C	chr5	157464780	157464781	0.5625	0.0649086	0.6411	ATF4	ADAM19,NIPAL4	ADAM19,ENSG00000285868,NIPAL4-DT,ENSG00000248544,ENSG00000253155,NIPAL4,CYFIP2	ADAM19	4568	NIPAL4	NIPAL4	4567	intron	32	18								THG1L,ADAM19,NIPAL4	rs11745505	RS=11745505;RSPOS=157464780;dbSNPBuildID=120;SSR=0;SAO=0;VP=0x050100080005150136000100;GENEINFO=NIPAL4:348938;WGT=1;VC=SNV;SLO;INT;ASP;VLD;G5;GNO;KGPhase1;KGPhase3;CAF=0.9337,0.06629;COMMON=1;TOPMED=0.90128854485219164,0.09871145514780835
chr21:14383028:.:T:C	chr21	14383028	14383029	2	0.0652453	0.6411	ATF4	HSPA13	HSPA13,ABCC13	HSPA13	454	HSPA13	HSPA13	116	intron	12	24								HSPA13	rs7281846	RS=7281846;RSPOS=14383028;dbSNPBuildID=116;SSR=0;SAO=0;VP=0x0501000a000517013e000100;GENEINFO=HSPA13:6782|LOC105369304:105369304;WGT=1;VC=SNV;SLO;INT;R5;ASP;VLD;G5A;G5;GNO;KGPhase1;KGPhase3;CAF=0.4621,0.5379;COMMON=1;TOPMED=0.41135480377166156,0.58864519622833843
chr9:121234763:.:C:T	chr9	121234763	121234764	2	0.0652453	0.6411	ATF4	GSN	RAB14,CNTRL,RN7SL181P,ENSG00000214651,ENSG00000239593,GSN-AS1,GSN	GSN	3352	RAB14,GSN	RAB14	32894	intron	12	24	MA0833.2	ATF4	0	3.08197	3.08197		GGCTTAAGCAATCT	FBXW2	rs34653700	RS=34653700;RSPOS=121234763;dbSNPBuildID=126;SSR=0;SAO=0;VP=0x050100080005150136000100;GENEINFO=GSN:2934;WGT=1;VC=SNV;SLO;INT;ASP;VLD;G5;GNO;KGPhase1;KGPhase3;CAF=0.9692,0.03075;COMMON=1;TOPMED=0.97041443679918450,0.02958556320081549
chr10:5488812:.:G:A	chr10	5488812	5488813	0.784173	0.065331	0.6411	ATF4		CALML3-AS1,NET1,CALML5,TUBAL3,ENSG00000288922,ENSG00000287566,ENSG00000287235,CALML3,ENSG00000256462	ENSG00000288922	900	NET1,TUBAL3,CALML3,CALML5	CALML5	10756	intergenic	139	109								CALML5,TUBAL3	rs10904514	RS=10904514;RSPOS=5488812;dbSNPBuildID=120;SSR=0;SAO=0;VP=0x05010000000517013e000100;WGT=1;VC=SNV;SLO;ASP;VLD;G5A;G5;GNO;KGPhase1;KGPhase3;CAF=0.5705,0.4295;COMMON=1;TOPMED=0.54780676605504587,0.45219323394495412
chr10:22823255:.:TTGTGT:TTGT	chr10	22823255	22823256	0.222222	0.0654297	0.6411	ATF4		RNU6-413P	RNU6-413P	35757		ARMC3	104796	intergenic	9	2
chr11:10691712:.:AGGGGG:AGGGG	chr11	10691712	10691713	4.5	0.0654297	0.6411	ATF4	IRAG1	LYVE1,Y_RNA,IRAG1,CTR9,IRAG1-AS1	IRAG1	2274	CTR9,IRAG1	IRAG1	2041	intron	2	9
chr11:118790667:.:C:T	chr11	118790667	118790668	4.5	0.0654297	0.6411	ATF4	DDX6	ENSG00000278376,ENSG00000255422,RNU6-376P,SETP16,DDX6,ENSG00000245869,ENSG00000287238,CXCR5,ENSG00000254478,Y_RNA	DDX6	495	DDX6,CXCR5	DDX6	495	intron	2	9								PHLDB1,DDX6,IFT46,TMEM25,TREHP1,AP002954.4	rs73003294	RS=73003294;RSPOS=118790667;dbSNPBuildID=130;SSR=0;SAO=0;VP=0x05010008000515043e000100;GENEINFO=DDX6:1656;WGT=1;VC=SNV;SLO;INT;ASP;VLD;G5;HD;KGPhase1;KGPhase3;CAF=0.9375,0.0625;COMMON=1;TOPMED=0.91348114169215086,0.08651885830784913
chr11:86623161:.:C:A	chr11	86623161	86623162	4.5	0.0654297	0.6411	ATF4	ME3	ME3,ENSG00000254731,ENSG00000254733	ME3,ENSG00000254733	295		PRSS23	177379	intron	2	9								PRSS23,ME3,RP11-762L8.6
chr12:34291930:.:G:A	chr12	34291930	34291931	4.5	0.0654297	0.6411	ATF4		AK6P1,RNA5SP357,DUX4L27,ENSG00000255652	AK6P1	41973		ALG10	269434	intergenic	2	9								RP11-313F23.4
chr12:94100508:.:T:G	chr12	94100508	94100509	4.5	0.0654297	0.6411	ATF4		RN7SKP263,ENSG00000258035,PLXNC1,ENSG00000257360	ENSG00000257360	39567	PLXNC1	PLXNC1	48067	intergenic	2	9									rs11612743	RS=11612743;RSPOS=94100508;dbSNPBuildID=120;SSR=0;SAO=0;VP=0x05010000000504053e000100;WGT=1;VC=SNV;SLO;ASP;VLD;HD;GNO;KGPhase1;KGPhase3;CAF=0.9956,0.004393;COMMON=1;TOPMED=0.99266532874617737,0.00733467125382262
chr13:114053109:.:C:T	chr13	114053109	114053110	0.222222	0.0654297	0.6411	ATF4	RASA3	C13orf46,RASA3-IT1,RASA3	RASA3	54458	RASA3,C13orf46	C13orf46	79033	intron	9	2									rs7329964	RS=7329964;RSPOS=114053109;dbSNPBuildID=116;SSR=0;SAO=0;VP=0x050100080005000102000100;GENEINFO=RASA3:22821;WGT=1;VC=SNV;SLO;INT;ASP;GNO;TOPMED=0.63094896788990825,0.36905103211009174
chr13:114053176:.:A:T	chr13	114053176	114053177	4.5	0.0654297	0.6411	ATF4	RASA3	C13orf46,RASA3-IT1,RASA3	RASA3	54391	RASA3,C13orf46	C13orf46	79100	intron	2	9
chr13:20359580:.:A:G	chr13	20359580	20359581	4.5	0.0654297	0.6411	ATF4		CRYL1,MIR4499	CRYL1	44084		GJB6	127261	intergenic	2	9
chr13:42981551:.:A:G	chr13	42981551	42981552	4.5	0.0654297	0.6411	ATF4	EPSTI1	EPSTI1,DNAJC15,ZDHHC4P1	EPSTI1	10718	DNAJC15,EPSTI1	EPSTI1	10688	intron	2	9								ENOX1,DNAJC15,EPSTI1	rs11619402	RS=11619402;RSPOS=42981551;dbSNPBuildID=120;SSR=0;SAO=0;VP=0x05010008000517053e000100;GENEINFO=EPSTI1:94240;WGT=1;VC=SNV;SLO;INT;ASP;VLD;G5A;G5;HD;GNO;KGPhase1;KGPhase3;CAF=0.8185,0.1815;COMMON=1;TOPMED=0.80321419469928644,0.19678580530071355
chr13:67713776:.:ATTTT:ATTTTT	chr13	67713776	67713777	0.222222	0.0654297	0.6411	ATF4	ENSG00000287876	BCRP9,ENSG00000287876	ENSG00000287876	74026		PCDH9	483440	intron	9	2
chr14:95523605:.:C:G	chr14	95523605	95523606	4.5	0.0654297	0.6411	ATF4	SNHG10	LINC02318,ENSG00000258927,SNHG10,GLRX5,ENSG00000258572,SCARNA13,SYNE3	SNHG10	1663	GLRX5,SYNE3	SYNE3	6955	exon	2	9								SYNE3,GLRX5,RP11-1070N10.3
chr16:1263149:.:GCCCCCCC:GCCCC	chr16	1263149	1263150	4.5	0.0654297	0.6411	ATF4	PRSS29P	ENSG00000277010,ENSG00000260425,TPSAB1,ENSG00000260991,RPS20P2,ENSG00000274751,GNPTG,CACNA1H,ENSG00000261294,TSR3,ENSG00000260182,TPSP2,ENSG00000260710,ENSG00000261564,UBE2I,TPSB2,TPSD1,BAIAP3,ENSG00000261505,PRSS29P,TPSG1	PRSS29P	694	TPSG1,TPSB2,TPSD1,BAIAP3,TSR3,TPSAB1,UBE2I,GNPTG	TPSD1	7080	tss	2	9
chr16:78684698:.:A:C	chr16	78684698	78684699	0.222222	0.0654297	0.6411	ATF4	WWOX	WWOX,ENSG00000288821	WWOX,ENSG00000288821	70768		WWOX	585044	intron	9	2									rs16948307	RS=16948307;RSPOS=78684698;dbSNPBuildID=123;SSR=0;SAO=0;VP=0x05010008000515053e000100;GENEINFO=WWOX:51741;WGT=1;VC=SNV;SLO;INT;ASP;VLD;G5;HD;GNO;KGPhase1;KGPhase3;CAF=0.7843,0.2157;COMMON=1;TOPMED=0.78092348369011213,0.21907651630988786
chr16:897828:.:T:C	chr16	897828	897829	0.222222	0.0654297	0.6411	ATF4	LMF1	ENSG00000276931,CEROX1,ENSG00000260316,LMF1-AS1,ENSG00000260496,ENSG00000260022,GNG13,LMF1,ENSG00000275438,SOX8,CHTF18,ENSG00000287855	LMF1	1137	SOX8,LMF1,GNG13	LMF1	73154	intron	9	2									rs181080756	RS=181080756;RSPOS=897828;dbSNPBuildID=135;SSR=0;SAO=0;VP=0x050000080005040036000100;GENEINFO=LMF1:64788;WGT=1;VC=SNV;INT;ASP;VLD;KGPhase1;KGPhase3;CAF=0.9982,0.001797;COMMON=1;TOPMED=0.99772234964322120,0.00227765035677879
chr16:9069057:.:A:C	chr16	9069057	9069058	0.222222	0.0654297	0.6411	ATF4	ENSG00000261392	ENSG00000260349,ENSG00000261392,RPL21P119,ENSG00000263244,C16orf72,USP7	ENSG00000261392	504	C16orf72	C16orf72	22585	intron	9	2								USP7	rs11864941	RS=11864941;RSPOS=9069057;dbSNPBuildID=120;SSR=0;SAO=0;VP=0x05010000000517013e000100;WGT=1;VC=SNV;SLO;ASP;VLD;G5A;G5;GNO;KGPhase1;KGPhase3;CAF=0.7099,0.2901;COMMON=1;TOPMED=0.70978274719673802,0.29021725280326197
chr17:72362911:.:T:C	chr17	72362911	72362912	0.222222	0.0654297	0.6411	ATF4	LINC00511	ENSG00000263680,LINC02003,LINC00511	LINC02003,LINC00511	7776		SOX9	241891	intron	9	2								AC005152.3,SOX9-AS1	rs8076978	RS=8076978;RSPOS=72362911;dbSNPBuildID=116;SSR=0;SAO=0;VP=0x05010000000517013e000100;WGT=1;VC=SNV;SLO;ASP;VLD;G5A;G5;GNO;KGPhase1;KGPhase3;CAF=0.5489,0.4511;COMMON=1;TOPMED=0.58667017074413863,0.41332982925586136
chr19:17189460:.:ACCCC:ACCC	chr19	17189460	17189461	4.5	0.0654297	0.6411	ATF4	MYO9B	MYO9B,BABAM1,ENSG00000269307,ENSG00000269480,ENSG00000269066,ANKLE1,USE1,ENSG00000268056,OCEL1,NR2F6,ENSG00000269836,ENSG00000269095,USHBP1	MYO9B,ENSG00000269836	10985	OCEL1,USE1,USHBP1,BABAM1,ANKLE1,NR2F6	USE1	25895	intron	2	9	MA0833.2	ATF4	3.62525	3.62525	0	ACATGGTGAAACCC	ACATGGTGAAACCC
chr19:33323649:.:ATATTAT:ATAT	chr19	33323649	33323650	4.5	0.0654297	0.6411	ATF4		RPS3AP50,AKR1B1P7,CEBPA,CEBPG,ENSG00000270212,SLC7A10,CEBPA-DT,ENSG00000267727,PEPD,ENSG00000267130,ENSG00000267580	ENSG00000267130	14263	CEBPA,CEBPG,SLC7A10	CEBPA	21115	intergenic	2	9	MA0833.2	ATF4	3.37161	0	-3.37161	ATATTATGCAAAGT
chr19:3762928:.:G:A	chr19	3762928	3762929	4.5	0.0654297	0.6411	ATF4	MRPL54	ENSG00000267148,PIP5K1C,MATK,ZFR2,MRPL54,TJP3,APBA3,RAX2,ENSG00000267205,ENSG00000267138,ENSG00000267304	MRPL54	247	MRPL54,RAX2,MATK,APBA3,TJP3,PIP5K1C	MRPL54	246	intron	2	9								APBA3,MRPL54,AC005954.4	rs7245624	RS=7245624;RSPOS=3762928;dbSNPBuildID=116;SSR=0;SAO=0;VP=0x0501000a000517013e000100;GENEINFO=MRPL54:116541|APBA3:9546|LOC105372248:105372248;WGT=1;VC=SNV;SLO;INT;R5;ASP;VLD;G5A;G5;GNO;KGPhase1;KGPhase3;CAF=0.4048,0.5952;COMMON=1;TOPMED=0.41911155708460754,0.58088844291539245
chr1:114803099:.:C:T	chr1	114803099	114803100	4.5	0.0654297	0.6411	ATF4		RNY1P13,NRAS,SIKE1,SYCP1,CSDE1,NR1H5P	SIKE1	22415	SIKE1,CSDE1,NRAS,SYCP1	SIKE1	22414	intergenic	2	9								CSDE1,TSPAN2,TRIM33	rs72691980	RS=72691980;RSPOS=114803099;dbSNPBuildID=130;SSR=0;SAO=0;VP=0x05010000000515003e000100;WGT=1;VC=SNV;SLO;ASP;VLD;G5;KGPhase1;KGPhase3;CAF=0.9647,0.03534;COMMON=1;TOPMED=0.95607957441386340,0.04392042558613659
chr1:209607403:.:T:C	chr1	209607403	209607404	4.5	0.0654297	0.6411	ATF4	CAMK1G	G0S2,MIR4260,ENSG00000224260,HSD11B1,LAMB3,CAMK1G,HSD11B1-AS1,ENSG00000287902	CAMK1G	6534	CAMK1G,LAMB3,G0S2,HSD11B1	CAMK1G	23689	intron	2	9								CAMK1G,RP1-272L16.1	rs760832	RS=760832;RSPOS=209607403;dbSNPBuildID=86;SSR=0;SAO=0;VP=0x05010008000517053e000100;GENEINFO=CAMK1G:57172;WGT=1;VC=SNV;SLO;INT;ASP;VLD;G5A;G5;HD;GNO;KGPhase1;KGPhase3;CAF=0.6002,0.3998;COMMON=1;TOPMED=0.60638857033639143,0.39361142966360856
chr1:234495414:.:T:A	chr1	234495414	234495415	4.5	0.0654297	0.6411	ATF4		TARBP1,ENSG00000288760,ENSG00000230404,ENSG00000287633,U8,ENSG00000286210,LINC01354	TARBP1	16236	TARBP1	TARBP1	16235	intergenic	2	9									rs76649447	RS=76649447;RSPOS=234495414;dbSNPBuildID=132;SSR=0;SAO=0;VP=0x05010000000515013e000100;WGT=1;VC=SNV;SLO;ASP;VLD;G5;GNO;KGPhase1;KGPhase3;CAF=0.9609,0.03914;COMMON=1;TOPMED=0.95173929663608562,0.04826070336391437
chr1:61966969:.:G:A	chr1	61966969	61966970	4.5	0.0654297	0.6411	ATF4	PATJ	PATJ,LAMTOR5P1	PATJ	71871		PATJ	224489	intron	2	9								PATJ	rs12725114	RS=12725114;RSPOS=61966969;dbSNPBuildID=121;SSR=0;SAO=0;VP=0x05010008000515013e000100;GENEINFO=PATJ:10207;WGT=1;VC=SNV;SLO;INT;ASP;VLD;G5;GNO;KGPhase1;KGPhase3;CAF=0.7921,0.2079;COMMON=1;TOPMED=0.76931224515800203,0.23068775484199796
chr20:41391719:.:C:T	chr20	41391719	41391720	0.222222	0.0654297	0.6411	ATF4		LPIN3,ZHX3,ENSG00000235088,ENSG00000229398,ADI1P1,CHD6,EMILIN3,ENSG00000273951	ENSG00000229398	8613	ZHX3,LPIN3,EMILIN3	EMILIN3	24901	intergenic	9	2								CHD6,LPIN3,EMILIN3
chr20:63539992:.:C:G	chr20	63539992	63539993	0.222222	0.0654297	0.6411	ATF4	SRMS	MHENCR,GMEB2,KCNQ2,PTK6,STMN3,HELZ2,KCNQ2-AS1,PPDPF,ENSG00000275812,FNDC11,ENSG00000230226,EEF1A2,SRMS	SRMS	1504	PTK6,EEF1A2,KCNQ2,SRMS,GMEB2,PPDPF,FNDC11	PTK6	2616	exon	9	2								SRMS	rs310651	RS=310651;RSPOS=63539992;dbSNPBuildID=79;SSR=0;SAO=0;VP=0x05010080000515053e000100;GENEINFO=SRMS:6725;WGT=1;VC=SNV;SLO;U3;ASP;VLD;G5;HD;GNO;KGPhase1;KGPhase3;CAF=0.7853,0.2147;COMMON=1;TOPMED=0.84296954638124362,0.15703045361875637
chr22:10730123:.:A:AG	chr22	10730123	10730124	4.5	0.0654297	0.6411	ATF4		U2	U2	6046		OR11H1	4798067	intergenic	2	9									rs1295424473	RS=1295424473;RSPOS=10730123;dbSNPBuildID=151;SSR=0;SAO=0;VP=0x050000000005000002000200;WGT=1;VC=DIV;ASP;TOPMED=0.42460658766564729,0.57539341233435270
chr2:109267241:.:A:C	chr2	109267241	109267242	4.5	0.0654297	0.6411	ATF4	SH3RF3	SH3RF3,SNRPGP9,MIR4266	SH3RF3,SNRPGP9	15596		SH3RF3	138036	intron	2	9								SH3RF3	rs11123735	RS=11123735;RSPOS=109267241;dbSNPBuildID=120;SSR=0;SAO=0;VP=0x050100080005170536000100;GENEINFO=SH3RF3:344558|RANBP2:5903;WGT=1;VC=SNV;SLO;INT;ASP;VLD;G5A;G5;HD;GNO;KGPhase1;KGPhase3;CAF=0.5491,0.4509;COMMON=1;TOPMED=0.65557307594291539,0.34442692405708460
chr2:130865082:.:G:A	chr2	130865082	130865083	0.222222	0.0654297	0.6411	ATF4	ARHGEF4	ENSG00000281159,AMER3,ARHGEF4,ENSG00000281516,ENSG00000233221,CYCSP8	ENSG00000233221,ARHGEF4	28089	ARHGEF4	ARHGEF4	28168	intron	9	2									rs35895713	RS=35895713;RSPOS=130865082;RV;dbSNPBuildID=126;SSR=0;SAO=0;VP=0x05010008000517053e000100;GENEINFO=POTEI:653269|ARHGEF4:50649;WGT=1;VC=SNV;SLO;INT;ASP;VLD;G5A;G5;HD;GNO;KGPhase1;KGPhase3;CAF=0.7224,0.2776;COMMON=1;TOPMED=0.78225344036697247,0.21774655963302752
chr2:37713487:.:C:G	chr2	37713487	37713488	0.222222	0.0654297	0.6411	ATF4	CDC42EP3	ENSG00000236572,CDC42EP3,ENSG00000236213	CDC42EP3	24979	CDC42EP3	CDC42EP3	41845	intron	9	2									rs28876725	RS=28876725;RSPOS=37713487;dbSNPBuildID=125;SSR=0;SAO=0;VP=0x05010000000515013e000100;WGT=1;VC=SNV;SLO;ASP;VLD;G5;GNO;KGPhase1;KGPhase3;CAF=0.8419,0.1581;COMMON=1;TOPMED=0.74565972222222222,0.25434027777777777
chr3:116896294:.:T:C	chr3	116896294	116896295	0.222222	0.0654297	0.6411	ATF4	LSAMP	ENSG00000274732,LINC00901,RNU5E-8P,MIR4447,LSAMP	LSAMP	25032		LSAMP	450807	intron	9	2	MA0833.2	ATF4	5.36957	4.94692	-0.422651	GCATGATGCAACAC	GCGTGATGCAACAC		rs62267908	RS=62267908;RSPOS=116896294;dbSNPBuildID=129;SSR=0;SAO=0;VP=0x05010000000515013e000100;WGT=1;VC=SNV;SLO;ASP;VLD;G5;GNO;KGPhase1;KGPhase3;CAF=0.8874,0.1126;COMMON=1;TOPMED=0.82415902140672782,0.17584097859327217
chr3:13708392:.:T:C	chr3	13708392	13708393	4.5	0.0654297	0.6411	ATF4	LINC00620	LINC00620,FBLN2	LINC00620	38244		FBLN2	159267	intron	2	9								LINC00620	rs4684986	RS=4684986;RSPOS=13708392;dbSNPBuildID=111;SSR=0;SAO=0;VP=0x05010008000517053e000100;GENEINFO=LINC00620:285375;WGT=1;VC=SNV;SLO;INT;ASP;VLD;G5A;G5;HD;GNO;KGPhase1;KGPhase3;CAF=0.4609,0.5391;COMMON=1;TOPMED=0.48982224770642201,0.51017775229357798
chr3:152258760:.:A:G	chr3	152258760	152258761	0.222222	0.0654297	0.6411	ATF4	MBNL1-AS1,MBNL1	MBNL1,MBNL1-AS1,ENSG00000289315,TMEM14EP	MBNL1-AS1,MBNL1	10803	MBNL1	MBNL1	10167	intron	9	2	MA0833.2	ATF4	4.46852	3.2993	-1.16922	CCATGATGAAAGAA	CCACGATGAAAGAA	MBNL1	rs73154149	RS=73154149;RSPOS=152258760;dbSNPBuildID=130;SSR=0;SAO=0;VP=0x05010008000515053e000100;GENEINFO=MBNL1:4154;WGT=1;VC=SNV;SLO;INT;ASP;VLD;G5;HD;GNO;KGPhase1;KGPhase3;CAF=0.8091,0.1909;COMMON=1;TOPMED=0.76427911569826707,0.23572088430173292
chr4:11632503:.:C:G	chr4	11632503	11632504	4.5	0.0654297	0.6411	ATF4	ENSG00000249631	ENSG00000249631	ENSG00000249631	6853		HS3ST1	203609	intron	2	9								HS3ST1
chr4:169116172:.:G:A	chr4	169116172	169116173	4.5	0.0654297	0.6411	ATF4	SH3RF1	SH3RF1,RPL6P12,ENSG00000251171	SH3RF1	21914		CBR4	105917	intron	2	9								SH3RF1	rs10017472	RS=10017472;RSPOS=169116172;dbSNPBuildID=119;SSR=0;SAO=0;VP=0x05010008000517053e000100;GENEINFO=SH3RF1:57630;WGT=1;VC=SNV;SLO;INT;ASP;VLD;G5A;G5;HD;GNO;KGPhase1;KGPhase3;CAF=0.5359,0.4641;COMMON=1;TOPMED=0.54777491080530071,0.45222508919469928
chr4:914975:.:G:C	chr4	914975	914976	4.5	0.0654297	0.6411	ATF4	GAK	DGKQ,CPLX1,FGFRL1,SLC26A1,GAK,TMEM175,IDUA,ENSG00000260262,ENSG00000286205	GAK	17396	DGKQ,IDUA,FGFRL1,SLC26A1,CPLX1,TMEM175,GAK	GAK	17339	intron	2	9
chr6:110179896:.:G:A	chr6	110179896	110179897	4.5	0.0654297	0.6411	ATF4	WASF1	METTL24,WASF1,CDC40	WASF1	106	WASF1,CDC40	WASF1	226	tss	2	9									rs117895541	RS=117895541;RSPOS=110179896;dbSNPBuildID=132;SSR=0;SAO=0;VP=0x0500004a0005040036000100;GENEINFO=WASF1:8936|CDC40:51362;WGT=1;VC=SNV;U5;INT;R5;ASP;VLD;KGPhase1;KGPhase3;CAF=0.9996,0.0003994;COMMON=0;TOPMED=0.99877357288481141,0.00122642711518858
chr6:137764228:.:T:G	chr6	137764228	137764229	4.5	0.0654297	0.6411	ATF4	LINC02539	Y_RNA,ENSG00000230533,ENSG00000283265,WAKMAR2,LINC02539,ENSG00000220412	LINC02539,ENSG00000230533	245		TNFAIP3	103029	intron	2	9									rs7773904	RS=7773904;RSPOS=137764228;dbSNPBuildID=116;SSR=0;SAO=0;VP=0x05010000000517053e000100;WGT=1;VC=SNV;SLO;ASP;VLD;G5A;G5;HD;GNO;KGPhase1;KGPhase3;CAF=0.4519,0.5481;COMMON=1;TOPMED=0.47839417686034658,0.52160582313965341
chr6:166450846:.:C:T	chr6	166450846	166450847	4.5	0.0654297	0.6411	ATF4	RPS6KA2	ENSG00000286760,ENSG00000280057,MPC1-DT,RPS6KA2-IT1,MIR1913,RPS6KA2,MPC1	RPS6KA2	9815	MPC1	MPC1	67906	intron	2	9
chr7:117269992:.:A:G	chr7	117269992	117269993	4.5	0.0654297	0.6411	ATF4		ENSG00000278526,ST7,ENSG00000275054,ENSG00000286390,ASZ1,ENSG00000227532,WNT2,ENSG00000230785,CFTR,MTCYBP6,MTND4P6,ENSG00000278482	ENSG00000230785	5105	WNT2	WNT2	53064	intergenic	2	9								CAV2,AC002465.2
chr8:19209688:.:A:G	chr8	19209688	19209689	4.5	0.0654297	0.6411	ATF4	ENSG00000253557	ENSG00000279919,ENSG00000254201,ENSG00000254242,ENSG00000250316,ENSG00000253280,ENSG00000253557	ENSG00000253557	28047		SH2D4A	104003	intron	2	9									rs11986205	RS=11986205;RSPOS=19209688;dbSNPBuildID=120;SSR=0;SAO=0;VP=0x05010008000515053e000100;GENEINFO=LOC100128993:100128993;WGT=1;VC=SNV;SLO;INT;ASP;VLD;G5;HD;GNO;KGPhase1;KGPhase3;CAF=0.8393,0.1607;COMMON=1;TOPMED=0.87515131243628950,0.12484868756371049
chr9:104076394:.:A:T	chr9	104076394	104076395	0.222222	0.0654297	0.6411	ATF4		SMC2-DT,SMC2,ENSG00000285483	SMC2-DT	912	SMC2	SMC2	17913	intergenic	9	2	MA0833.2	ATF4	3.42022	3.43771	0.0174907	AGGAGATGAAACTT	AGGAGATGTAACTT	SMC2,SMC2-AS1	rs1329624	RS=1329624;RSPOS=104076394;RV;dbSNPBuildID=88;SSR=0;SAO=0;VP=0x05010000000517013e000100;WGT=1;VC=SNV;SLO;ASP;VLD;G5A;G5;GNO;KGPhase1;KGPhase3;CAF=0.4357,0.5643;COMMON=1;TOPMED=0.48285391182466870,0.51714608817533129
chr9:134658698:.:TCCCC:TCCC	chr9	134658698	134658699	4.5	0.0654297	0.6411	ATF4	COL5A1	COL5A1-AS1,COL5A1	COL5A1-AS1,COL5A1	5626	COL5A1	COL5A1	16895	intron	2	9
chr9:35108287:.:G:A	chr9	35108287	35108288	4.5	0.0654297	0.6411	ATF4	FAM214B	C9orf131,RN7SL338P,ENSG00000286782,VCP,STOML2,ENSG00000287868,FANCG,SYF2P2,ENSG00000234181,PIGO,ENSG00000215198,ENSG00000279608,FAM214B,UNC13B,ENSG00000288699	FAM214B	4176	C9orf131,FAM214B,UNC13B,FANCG,VCP,PIGO,STOML2	STOML2	5156	exon	2	9									rs115716062	RS=115716062;RSPOS=35108287;dbSNPBuildID=132;SSR=0;SAO=0;VP=0x050100480005150436000100;GENEINFO=FAM214B:80256;WGT=1;VC=SNV;SLO;U5;INT;ASP;VLD;G5;HD;KGPhase1;KGPhase3;CAF=0.9874,0.01258;COMMON=1;TOPMED=0.98844450815494393,0.01155549184505606
chr1:115190102:.:C:T	chr1	115190102	115190103	0.535714	0.065994	0.644617	ATF4		LINC01765,ENSG00000285698,NGF,NGF-AS1	ENSG00000285698	80663		TSPAN2	100599	intergenic	28	15	MA0833.2	ATF4	0	3.80688	3.80688		GAATGAGGAAATTG		rs1146171	RS=1146171;RSPOS=115190102;RV;dbSNPBuildID=87;SSR=0;SAO=0;VP=0x05010000000517013e000100;WGT=1;VC=SNV;SLO;ASP;VLD;G5A;G5;GNO;KGPhase1;KGPhase3;CAF=0.6965,0.3035;COMMON=1;TOPMED=0.77034754077471967,0.22965245922528032
chr2:105455803:.:T:A	chr2	105455803	105455804	2.1	0.0707555	0.685818	ATF4		FHL2,ENSG00000238273	FHL2	17291	FHL2	FHL2	56752	intergenic	10	21									rs12623377	RS=12623377;RSPOS=105455803;dbSNPBuildID=120;SSR=0;SAO=0;VP=0x050100020005150136000100;GENEINFO=LOC105373529:105373529;WGT=1;VC=SNV;SLO;R5;ASP;VLD;G5;GNO;KGPhase1;KGPhase3;CAF=0.9239,0.07608;COMMON=1;TOPMED=0.97105154179408766,0.02894845820591233
chr2:19538638:.:A:G	chr2	19538638	19538639	0.47619	0.0707555	0.685818	ATF4		LINC01808,ENSG00000234597	LINC01808	18544		OSR1	180015	intergenic	21	10									rs2557933	RS=2557933;RSPOS=19538638;dbSNPBuildID=100;SSR=0;SAO=0;VP=0x05010000000515013e000100;WGT=1;VC=SNV;SLO;ASP;VLD;G5;GNO;KGPhase1;KGPhase3;CAF=0.02995,0.97;COMMON=1;TOPMED=0.02609741335372069,0.97390258664627930
chrX:318190:.:A:G	chrX	318190	318191	2.1	0.0707555	0.685818	ATF4	GTPBP6	LINC00685,GTPBP6,PPP2R3B,ENSG00000281849,Metazoa_SRP,ENSG00000228572,PLCXD1	GTPBP6	627	PLCXD1,PPP2R3B	PLCXD1	36809	intron	10	21	MA0833.2	ATF4	3.39469	0	-3.39469	TGGCGATGCAAGGG		GTPBP6,LINC00685
chr6:125046237:.:G:A	chr6	125046237	125046238	1.43478	0.0721264	0.695262	ATF4	RNF217	RNF217,TPD52L1,RNF217-AS1	RNF217	46394	RNF217	RNF217	83800	intron	46	66
chr1:234564640:.:T:G	chr1	234564640	234564641	0.52	0.0729514	0.695262	ATF4		ENSG00000272362,TARBP1,ENSG00000289057,ENSG00000288760,IRF2BP2,U8,ENSG00000230404,ENSG00000228044,ENSG00000286210,ENSG00000228830,LINC00184,ENSG00000241475,ENSG00000287633,LINC01354	ENSG00000230404	656	IRF2BP2,TARBP1	IRF2BP2	45536	intergenic	25	13								LINC00184
chr17:8226373:.:C:A	chr17	8226373	8226374	2.25	0.0755187	0.695262	ATF4	CTC1	VAMP2,MIR4521,SNORD118,AURKB,ENSG00000271002,PFAS,ENSG00000288993,ARHGEF15,PER1,TMEM107,RANGRF,SLC25A35,ENSG00000269947,ENSG00000266824,MIR6883,ENSG00000263620,BORCS6,ENSG00000279152,LINC00324,ENSG00000271029,ENSG00000226871,CTC1	CTC1	1559	PER1,CTC1,TMEM107,RANGRF,PFAS,AURKB,VAMP2,BORCS6,ARHGEF15,SLC25A35	AURKB	15798	exon	8	18								RP11-849F2.9
chr1:200416980:.:A:T	chr1	200416980	200416981	2.25	0.0755187	0.695262	ATF4	ENSG00000230623	LINC00862,ZNF281,ENSG00000230623,ENSG00000282849,ENSG00000213045	ZNF281,ENSG00000230623	6925	ZNF281	ZNF281	6944	intron	8	18
chr8:10698599:.:T:C	chr8	10698599	10698600	0.672727	0.0757602	0.695262	ATF4	C8orf74,RP1L1	C8orf74,SOX7,PINX1,ENSG00000248896,MIR4286,RP1L1,PINX1,RNA5SP252	C8orf74,RP1L1	1989	C8orf74,RP1L1,SOX7	C8orf74	25971	intron	55	37								BLK,FAM167A,XKR6,RP1L1,RP11-148O21.3,AF131216.5,AF131215.2,RP11-148O21.2,RP11-148O21.4,AF131215.9,RP11-148O21.6	rs11996321	RS=11996321;RSPOS=10698599;dbSNPBuildID=120;SSR=0;SAO=0;VP=0x05010008000515053e000100;GENEINFO=C8orf74:203076;WGT=1;VC=SNV;SLO;INT;ASP;VLD;G5;HD;GNO;KGPhase1;KGPhase3;CAF=0.6312,0.3688;COMMON=1;TOPMED=0.62378950050968399,0.37621049949031600
chr20:25238178:.:C:G	chr20	25238178	25238179	1.7	0.0759047	0.695262	ATF4		ENSG00000230725,ENSG00000286472,Y_RNA,ENSG00000277938,PYGB,ABHD12,ENSG00000274414,ENTPD6,ENSG00000276952,ENSG00000279322,ENSG00000225344,ENSG00000274507	ENSG00000274414	827	PYGB,ENTPD6	PYGB	9905	intergenic	20	34								PYGB,RP4-568C11.4,RP5-965G21.3
chr14:33589213:.:T:G	chr14	33589213	33589214	3	0.0768127	0.695262	ATF4	NPAS3	ENSG00000287777,ENSG00000287153,NPAS3	NPAS3	7842		EGLN3	361859	intron	4	12									rs4982098	RS=4982098;RSPOS=33589213;dbSNPBuildID=111;SSR=0;SAO=0;VP=0x05010008000515053e000100;GENEINFO=NPAS3:64067;WGT=1;VC=SNV;SLO;INT;ASP;VLD;G5;HD;GNO;KGPhase1;KGPhase3;CAF=0.882,0.118;COMMON=1;TOPMED=0.90417940876656472,0.09582059123343527
chr14:93747921:.:TGG:TGGG	chr14	93747921	93747922	3	0.0768127	0.695262	ATF4	PRIMA1	UNC79,PRIMA1	PRIMA1	29624	PRIMA1	PRIMA1	40562	intron	4	12
chr3:52244411:.:A:C	chr3	52244411	52244412	0.333333	0.0768127	0.695262	ATF4	TWF2	MIR135A1,GLYCTK,ALAS1,ENSG00000286419,POC1A,ENSG00000280003,PPM1M,DNAH1,ALDOAP1,TWF2,ENSG00000243224,MIRLET7G,GLYCTK-AS1,WDR82,TLR9,ENSG00000173366	TWF2	1346	PPM1M,ALAS1,GLYCTK,WDR82,DNAH1,TWF2,POC1A,TLR9	PPM1M	1346	intron	12	4									rs79406707	RS=79406707;RSPOS=52244411;dbSNPBuildID=132;SSR=0;SAO=0;VP=0x050100020005150036000100;GENEINFO=PPM1M:132160;WGT=1;VC=SNV;SLO;R5;ASP;VLD;G5;KGPhase1;KGPhase3;CAF=0.9774,0.02256;COMMON=1;TOPMED=0.97775707186544342,0.02224292813455657
chr5:141521367:.:A:G	chr5	141521367	141521368	0.333333	0.0768127	0.695262	ATF4	DIAPH1	PCDHGA2,PCDHGA8,PCDHGA12,PCDHGB6,PCDHGC5,PCDHGC4,RN7SL68P,PCDHGA9,PCDHGA6,PCDHGB5,PCDHGA11,PCDHGC3,PCDHGB9P,PCDHGA4,PCDHGB3,PCDHGB8P,ENSG00000279855,DIAPH1-AS1,PCDHGA5,PCDHGB4,ENSG00000273557,RPS27AP10,PCDHGA1,HDAC3,PCDHGA7,ENSG00000228737,PCDHGB7,PCDHGA3,PCDHGB2,PCDHGB1,DIAPH1,PCDHGA10	DIAPH1	6352	PCDHGC4,PCDHGA12,DIAPH1,PCDHGC5,PCDHGC3	PCDHGC5	32286	intron	12	4	MA0833.2	ATF4	3.21968	0	-3.21968	AGCTGACTCAATCA
chr6:30781935:.:T:G	chr6	30781935	30781936	0.333333	0.0768127	0.695262	ATF4	HCG20	ENSG00000272540,Y_RNA,LINC00243,FLOT1,IER3-AS1,MDC1-AS1,HCG20,IER3,LINC02570,RN7SKP186,DDR1-DT,RN7SL353P,TUBB,DDR1,NRM,PPP1R18,MDC1,RPL7P4	HCG20	10313	NRM,TUBB,PPP1R18,FLOT1,IER3,MDC1	IER3	37388	tss	12	4								FLOT1,IER3,HLA-V,MSH5,MICB,MICA,HLA-C,PSORS1C2,PSORS1C1,ABCF1,DDR1,RNF39,HLA-J,HLA-G,HLA-H,HCG27,LINC00243,MCCD1P2,HLA-S,HCG20,HLA-U,HLA-K,TRIM26,HLA-B,HLA-W,HLA-L,XXbac-BPG248L24.12,XXbac-BPG181B23.7,HCP5B	rs9468830	RS=9468830;RSPOS=30781935;dbSNPBuildID=119;SSR=0;SAO=0;VP=0x05010008000517053e000100;GENEINFO=HCG20:105375013;WGT=1;VC=SNV;SLO;INT;ASP;VLD;G5A;G5;HD;GNO;KGPhase1;KGPhase3;CAF=0.5232,0.4768;COMMON=1;TOPMED=0.62902968909276248,0.37097031090723751
chr18:12948048:.:T:G	chr18	12948048	12948049	0.4	0.0783539	0.695262	ATF4	SEH1L	CEP192-DT,EIF4A2P1,PTPN2,STK25P1,CEP192,SEH1L	SEH1L	916	SEH1L,CEP192,PTPN2	SEH1L	37	tss	15	6									rs147277460	RS=147277460;RSPOS=12948048;dbSNPBuildID=134;SSR=0;SAO=0;VP=0x050100420005150036000100;GENEINFO=SEH1L:81929;WGT=1;VC=SNV;SLO;U5;R5;ASP;VLD;G5;KGPhase1;KGPhase3;CAF=0.9367,0.0633;COMMON=1;TOPMED=0.94003249235474006,0.05996750764525993
chr3:111735686:.:G:A	chr3	111735686	111735687	0.4	0.0783539	0.695262	ATF4	PHLDB2,PLCXD2	PHLDB2,CD96,PLCXD2,PLCXD2-AS1	PLCXD2	3190	PLCXD2	PLCXD2	61010	intron	15	6								TAGLN3
chr6:47651655:.:A:G	chr6	47651655	47651656	0.4	0.0783539	0.695262	ATF4		ENSG00000226594,RN7SKP116,ENSG00000216813,ADGRF2,CD2AP,ADGRF4	ADGRF2	4830	ADGRF4	ADGRF4	46923	intergenic	15	6								OPN5,ADGRF4,ADGRF2,RP11-385F7.1	rs2095650	RS=2095650;RSPOS=47651655;dbSNPBuildID=96;SSR=0;SAO=0;VP=0x05010000000517013e000100;WGT=1;VC=SNV;SLO;ASP;VLD;G5A;G5;GNO;KGPhase1;KGPhase3;CAF=0.4473,0.5527;COMMON=1;TOPMED=0.39907460499490316,0.60092539500509683
chr9:69962082:.:A:C	chr9	69962082	69962083	0.4	0.0783539	0.695262	ATF4		RN7SL570P,MAMDC2,MAMDC2-AS1,C9orf135	C9orf135	55856	MAMDC2	MAMDC2	81764	intergenic	15	6	MA0833.2	ATF4	5.007	4.73993	-0.267076	TACTGATGTAATCA	TCCTGATGTAATCA	MAMDC2,SMC5,MAMDC2-AS1,SMC5-AS1	rs7037671	RS=7037671;RSPOS=69962082;dbSNPBuildID=116;SSR=0;SAO=0;VP=0x05010000000517013e000100;WGT=1;VC=SNV;SLO;ASP;VLD;G5A;G5;GNO;KGPhase1;KGPhase3;CAF=0.1935,0.8065;COMMON=1;TOPMED=0.12486461518858307,0.87513538481141692
chr2:241464525:.:T:G	chr2	241464525	241464526	0.5	0.0801433	0.695262	ATF4	FARP2	STK25,ENSG00000288080,FARP2,MIR3133,BOK-AS1,BOK,ENSG00000289555,KCTD5P1	FARP2	13378	BOK,STK25	STK25	44057	intron	22	11
chr6:159967423:.:A:G	chr6	159967423	159967424	2	0.0801433	0.695262	ATF4		MAS1,AIRN,IGF2R,ENSG00000236823	IGF2R	1657	IGF2R,MAS1	IGF2R	1657	intergenic	11	22	MA0833.2	ATF4	3.02503	0	-3.02503	ATCTGGTGAAAAAT		IGF2R,RP3-393E18.2	rs9457792	RS=9457792;RSPOS=159967423;dbSNPBuildID=119;SSR=0;SAO=0;VP=0x05010002000517013e000100;GENEINFO=IGF2R:3482;WGT=1;VC=SNV;SLO;R5;ASP;VLD;G5A;G5;GNO;KGPhase1;KGPhase3;CAF=0.6408,0.3592;COMMON=1;TOPMED=0.68828045361875637,0.31171954638124362
chr15:58233682:.:T:C	chr15	58233682	58233683	1.85714	0.0806905	0.695262	ATF4	ALDH1A2	MTCYBP23,ALDH1A2,MTCO3P23,ENSG00000240934,AQP9,MTND3P12,ENSG00000259600,MTND5P32	ENSG00000240934,ALDH1A2	32665	AQP9	AQP9	95301	intron	14	26									rs1663252	RS=1663252;RSPOS=58233682;dbSNPBuildID=89;SSR=0;SAO=0;VP=0x05010008000517053e000100;GENEINFO=LOC101928635:101928635;WGT=1;VC=SNV;SLO;INT;ASP;VLD;G5A;G5;HD;GNO;KGPhase1;KGPhase3;CAF=0.5881,0.4119;COMMON=1;TOPMED=0.49424216360856269,0.50575783639143730
chr22:46528357:.:A:G	chr22	46528357	46528358	0.538462	0.0806905	0.695262	ATF4	CELSR1	CELSR1,FAM136EP,ENSG00000288754,GRAMD4,ENSG00000234869	CELSR1	9261	GRAMD4,CELSR1	CELSR1	9261	intron	26	14
chr11:57799378:.:A:G	chr11	57799378	57799379	1.66667	0.0814268	0.695262	ATF4	CTNND1,ENSG00000254732,ENSG00000288534	ENSG00000255266,BTBD18,ZDHHC5,ENSG00000288534,PPIAP42,CTNND1,TMX2,SELENOH,ENSG00000254732,MED19,OR5BA1P	CTNND1,ENSG00000254732,ENSG00000288534	5391	TMX2,BTBD18,SELENOH,CTNND1	CTNND1	37576	intron	21	35								ZDHHC5,MED19,YPEL4,PRG2,CTNND1,SMTNL1,AP000662.4,RN7SL605P	rs483030	RS=483030;RSPOS=57799378;dbSNPBuildID=83;SSR=0;SAO=0;VP=0x05010008000517053e000100;GENEINFO=TMX2-CTNND1:100528016|CTNND1:1500;WGT=1;VC=SNV;SLO;INT;ASP;VLD;G5A;G5;HD;GNO;KGPhase1;KGPhase3;CAF=0.5903,0.4097;COMMON=1;TOPMED=0.70779179408766564,0.29220820591233435
chr9:41107228:.:TCCCCCC:TCCCCC	chr9	41107228	41107229	1.66667	0.0814268	0.695262	ATF4	ENSG00000276462,FRG1HP	PGM5P2,CBWD6,FRG1HP,ENSG00000279456,ENSG00000225655,ENSG00000280077,ENSG00000276462,FOXD4L6	FRG1HP	6436	FOXD4L6,CBWD6	FOXD4L6	21451	intron	21	35
chr18:51135344:.:G:T	chr18	51135344	51135345	0.673077	0.085689	0.695262	ATF4		SRSF10P1,SMAD4,MEX3C,ENSG00000267699	SRSF10P1	22936	MEX3C	MEX3C	62335	intergenic	52	35									rs113425448	RS=113425448;RSPOS=51135344;dbSNPBuildID=132;SSR=0;SAO=0;VP=0x050100000005150136000100;WGT=1;VC=SNV;SLO;ASP;VLD;G5;GNO;KGPhase1;KGPhase3;CAF=0.977,0.02296;COMMON=1;TOPMED=0.98020196228338430,0.01979803771661569
chr10:95236458:.:G:A	chr10	95236458	95236459	2.11111	0.0871586	0.695262	ATF4		ENSG00000234026,SORBS1,PAWRP1,ENSG00000274691,PDLIM1,ENSG00000288526,ACSM6	PDLIM1	1112	PDLIM1	PDLIM1	54543	intergenic	9	19								PDLIM1,CYP2C8,ACSM6
chr12:46493097:.:T:C	chr12	46493097	46493098	0.473684	0.0871586	0.695262	ATF4	ENSG00000257261,ENSG00000257496	ENSG00000257261,OR7A19P,ENSG00000257496,ENSG00000278896,ENSG00000272369	ENSG00000257261,ENSG00000257496	1370		SLC38A2	120324	intron	19	9
chr2:40439867:.:C:T	chr2	40439867	40439868	0.473684	0.0871586	0.695262	ATF4	SLC8A1	ENSG00000288992,ENSG00000289013,ENSG00000287255,SLC8A1	SLC8A1	10794		THUMPD2	660609	intron	19	9								SLC8A1
chr12:18261992:.:T:C	chr12	18261992	18261993	0.642857	0.0911865	0.695262	ATF4	RERGL,PIK3C2G	NDFIP1P1,RERGL,PIK3C2G	RERGL	19032	PIK3C2G	PIK3C2G	474	intron	42	27								PIK3C2G,NDFIP1P1,RP11-459D22.1	rs10841002	RS=10841002;RSPOS=18261992;dbSNPBuildID=120;SSR=0;SAO=0;VP=0x05010048000515053e000100;GENEINFO=PIK3C2G:5288;WGT=1;VC=SNV;SLO;U5;INT;ASP;VLD;G5;HD;GNO;KGPhase1;KGPhase3;CAF=0.1571,0.8429;COMMON=1;TOPMED=0.20723432721712538,0.79276567278287461
chr10:132387516:.:C:T	chr10	132387516	132387517	3.33333	0.0922852	0.695262	ATF4		LINC02870,STK32C,ENSG00000234311,ENSG00000231705,PWWP2B,LRRC27	LRRC27	6009	STK32C,LRRC27,PWWP2B	PWWP2B	9682	intergenic	3	10								LRRC27,PWWP2B	rs7917693	RS=7917693;RSPOS=132387516;dbSNPBuildID=116;SSR=0;SAO=0;VP=0x05010000000517013e000100;WGT=1;VC=SNV;SLO;ASP;VLD;G5A;G5;GNO;KGPhase1;KGPhase3;CAF=0.523,0.477;COMMON=1;TOPMED=0.44051032110091743,0.55948967889908256
chr13:111912808:.:T:C	chr13	111912808	111912809	0.3	0.0922852	0.695262	ATF4		LINC00354	LINC00354	11545		SOX1	154339	intergenic	10	3
chr14:22556690:.:CAA:CA	chr14	22556690	22556691	0.3	0.0922852	0.695262	ATF4	ENSG00000259003,LINC02332	TRAJ9,TRAJ7,TRAJ8,TRAJ18,TRAJ31,TRAJ26,TRAJ48,TRAJ59,TRAJ56,TRAJ44,TRAJ36,TRAJ28,TRAJ47,TRAJ24,TRAJ5,TRAJ1,TRAJ32,DAD1,TRAJ2,TRAJ55,TRAJ53,ABHD4,TRAJ29,TRAJ27,TRAJ57,TRDJ2,TRAJ46,TRAJ45,TRAC,TRAJ37,TRAJ16,TRAJ19,TRAJ11,TRAJ41,TRDC,TRAJ61,TRAJ25,TRAJ42,TRAJ54,TRAJ13,TRAJ20,ENSG00000251002,TRAJ50,TRAJ40,TRAJ14,TRAJ3,ENSG00000275552,TRAJ12,TRDJ3,TRAJ22,TRAJ43,TRAJ58,TRAJ21,TRAJ49,TRAJ34,LINC02332,TR…	LINC02332	51	DAD1,ABHD4,OR6J1	DAD1	32532	tss	10	3
chr15:21262175:.:C:T	chr15	21262175	21262176	0.3	0.0922852	0.695262	ATF4		BMS1P16,LONRF2P4,RNU6-1235P,ENSG00000247765,ENSG00000280881,ENSG00000280703,NBEAP4,ENSG00000237161	NBEAP4	2029		POTEB3	178322	intergenic	10	3									rs28583365	RS=28583365;RSPOS=21262175;dbSNPBuildID=125;SSR=0;SAO=0;VP=0x0501000a000500010e000100;GENEINFO=LOC105370715:105370715|LOC105370714:105370714;WGT=1;VC=SNV;SLO;INT;R5;ASP;GNO;TOPMED=0.75539946483180428,0.24460053516819571
chr19:38504798:.:T:C	chr19	38504798	38504799	0.3	0.0922852	0.695262	ATF4	RYR1	ENSG00000269445,MAP4K1,MAP4K1-AS1,ENSG00000268055,RYR1,FAM98C,RASGRP4	RYR1	22154	RASGRP4,RYR1	RYR1	71107	exon	10	3								C19orf33,CAPN12,RYR1,CTD-2540F13.2	rs2960340	RS=2960340;RSPOS=38504798;dbSNPBuildID=101;SSR=0;SAO=1;VP=0x05016800030517053e100100;GENEINFO=RYR1:6261;WGT=1;VC=SNV;PM;PMC;SLO;REF;SYN;ASP;VLD;G5A;G5;HD;GNO;KGPhase1;KGPhase3;LSD;CAF=0.5849,0.4151;COMMON=1;TOPMED=0.66673037716615698,0.33326962283384301
chr1:116621989:.:T:C	chr1	116621989	116621990	3.33333	0.0922852	0.695262	ATF4	IGSF3	MIR320B1,LINC02868,MIR548AC,NAP1L4P1,GAPDHP64,IGSF3,CD58	IGSF3	45764	CD58,IGSF3	IGSF3	45742	intron	3	10								IGSF3	rs60540624	RS=60540624;RSPOS=116621989;dbSNPBuildID=129;SSR=0;SAO=0;VP=0x050100080005150436000100;GENEINFO=IGSF3:3321;WGT=1;VC=SNV;SLO;INT;ASP;VLD;G5;HD;KGPhase1;KGPhase3;CAF=0.904,0.09605;COMMON=1;TOPMED=0.91223082313965341,0.08776917686034658
chr1:30718246:.:G:C	chr1	30718246	30718247	3.33333	0.0922852	0.695262	ATF4	MATN1	MATN1,MIR4420,ENSG00000229607,ENSG00000287510,MATN1-AS1,LAPTM5	MATN1	256	MATN1,LAPTM5	MATN1	5337	intron	3	10								MATN1,MATN1-AS1	rs1188408	RS=1188408;RSPOS=30718246;dbSNPBuildID=87;SSR=0;SAO=0;VP=0x0501000a000517013e000100;GENEINFO=MATN1:4146|MATN1-AS1:100129196;WGT=1;VC=SNV;SLO;INT;R5;ASP;VLD;G5A;G5;GNO;KGPhase1;KGPhase3;CAF=0.4237,0.5763;COMMON=1;TOPMED=0.43763538481141692,0.56236461518858307
chr1:86429631:.:G:C	chr1	86429631	86429632	3.33333	0.0922852	0.695262	ATF4	CLCA2	CLCA1,ENSG00000231349,ODF2L,CLCA2,MIR7856	CLCA2	5461	CLCA2,CLCA1	CLCA2	5460	intron	3	10								ODF2L,CLCA2	rs1413429	RS=1413429;RSPOS=86429631;dbSNPBuildID=88;SSR=0;SAO=0;VP=0x05010008000517013e000100;GENEINFO=CLCA2:9635;WGT=1;VC=SNV;SLO;INT;ASP;VLD;G5A;G5;GNO;KGPhase1;KGPhase3;CAF=0.6422,0.3578;COMMON=1;TOPMED=0.65528637869520897,0.34471362130479102
chr2:219703261:.:A:G	chr2	219703261	219703262	0.3	0.0922852	0.695262	ATF4	LINC02832	LINC02832,SLC4A3,STK11IP,ENSG00000267919,DNAJB6P3,ENSG00000228973,RPL23P4	LINC02832,RPL23P4	5048	SLC4A3	SLC4A3	75631	intron	10	3									rs139561746	RS=139561746;RSPOS=219703261;dbSNPBuildID=134;SSR=0;SAO=0;VP=0x050100000005040036000100;WGT=1;VC=SNV;SLO;ASP;VLD;KGPhase1;KGPhase3;CAF=0.9924,0.007588;COMMON=1;TOPMED=0.99329446992864424,0.00670553007135575
chr3:1087260:.:C:G	chr3	1087260	1087261	0.3	0.0922852	0.695262	ATF4		CNTN6,RN7SL120P,ENSG00000235158	CNTN6	5396	CNTN6	CNTN6	5762	intergenic	10	3									rs73103451	RS=73103451;RSPOS=1087260;dbSNPBuildID=130;SSR=0;SAO=0;VP=0x05010008000517053e000100;GENEINFO=CNTN6:27255;WGT=1;VC=SNV;SLO;INT;ASP;VLD;G5A;G5;HD;GNO;KGPhase1;KGPhase3;CAF=0.7782,0.2218;COMMON=1;TOPMED=0.83559505606523955,0.16440494393476044
chr4:42101897:.:G:T	chr4	42101897	42101898	0.3	0.0922852	0.695262	ATF4		ENSG00000285454,ATP1B1P1,SLC30A9,BEND4	BEND4	8954	BEND4	BEND4	50756	intergenic	10	3								SLC30A9,BEND4,ATP1B1P1
chr6:159084717:.:T:A	chr6	159084717	159084718	3.33333	0.0922852	0.695262	ATF4	TAGAP-AS1,ENSG00000226032,ENSG00000285492	FNDC1,TAGAP-AS1,ENSG00000226032,ENSG00000224478,TAGAP,RSPH3,ENSG00000233682,ENSG00000288845,ENSG00000285492	TAGAP-AS1,ENSG00000226032,ENSG00000285492	3395	FNDC1,RSPH3,TAGAP	TAGAP	39726	intron	3	10									rs188326776	RS=188326776;RSPOS=159084717;dbSNPBuildID=135;SSR=0;SAO=0;VP=0x050100000005040036000100;WGT=1;VC=SNV;SLO;ASP;VLD;KGPhase1;KGPhase3;CAF=0.9952,0.004792;COMMON=1;TOPMED=0.99260958205912334,0.00739041794087665
chr9:31327374:.:G:A	chr9	31327374	31327375	0.3	0.0922852	0.695262	ATF4		LINC01243,SLC25A6P2	LINC01243	44235		ACO1	1057267	intergenic	10	3
chr19:41397766:.:A:G	chr19	41397766	41397767	2.28571	0.0931396	0.695262	ATF4	ENSG00000255730	EXOSC5,PCAT19,DMAC2,TMEM91,HNRNPUL1,TGFB1,ENSG00000255730,B9D2,BCKDHA,Metazoa_SRP,ENSG00000268987,ENSG00000286177,ERICH4,B3GNT8,CCDC97,ENSG00000268475,ENSG00000277744	ENSG00000255730	40	ERICH4,DMAC2,TGFB1,EXOSC5,BCKDHA,TMEM91,B3GNT8,CCDC97,B9D2	BCKDHA	50	intron	7	16								EXOSC5,TGFB1,ATP5SL,B9D2,TMEM91,B3GNT8,ERICH4,BCKDHA
chr1:155761297:.:C:A	chr1	155761297	155761298	0.4375	0.0931396	0.695262	ATF4	GON4L	SYT11,GON4L,ENSG00000234937,ENSG00000227673,DAP3,MSTO2P,YY1AP1	GON4L,MSTO2P	11161	GON4L,YY1AP1,DAP3,SYT11	DAP3	72206	intron	16	7								DAP3,SYT11,MSTO2P	rs9427229	RS=9427229;RSPOS=155761297;dbSNPBuildID=119;SSR=0;SAO=0;VP=0x05010008000515003e000100;GENEINFO=GON4L:54856;WGT=1;VC=SNV;SLO;INT;ASP;VLD;G5;KGPhase1;KGPhase3;CAF=0.9281,0.07188;COMMON=1;TOPMED=0.93112895005096839,0.06887104994903160
chr4:49513122:.:C:G	chr4	49513122	49513123	2.28571	0.0931396	0.695262	ATF4		MTCO3P42,ENSG00000269848,ANKRD20A17P,SNX18P25,ENSG00000251630,ENSG00000232471,ENSG00000250769,ENSG00000248532,ENSG00000250753,SNX18P24,ENSG00000248583,ENSG00000268967	ENSG00000250769	4317		CWH43	526847	intergenic	7	16									rs6599468	RS=6599468;RSPOS=49513122;dbSNPBuildID=116;SSR=0;SAO=0;VP=0x050100000005000102000100;WGT=1;VC=SNV;SLO;ASP;GNO;TOPMED=0.71998439092762487,0.28001560907237512
chr5:139985631:.:G:A	chr5	139985631	139985632	2.28571	0.0931396	0.695262	ATF4	NRG2	Y_RNA,MALINC1,NRG2	NRG2	33859	NRG2	NRG2	57666	intron	7	16									rs155348	RS=155348;RSPOS=139985631;dbSNPBuildID=79;SSR=0;SAO=0;VP=0x05010008000517053e000100;GENEINFO=NRG2:9542;WGT=1;VC=SNV;SLO;INT;ASP;VLD;G5A;G5;HD;GNO;KGPhase1;KGPhase3;CAF=0.6729,0.3271;COMMON=1;TOPMED=0.65582791794087665,0.34417208205912334
chr5:53258070:.:C:T	chr5	53258070	53258071	2.28571	0.0931396	0.695262	ATF4		ENSG00000285831,ENSG00000213940	ENSG00000285831	39800		MOCS2	148313	intergenic	7	16									rs186537718	RS=186537718;RSPOS=53258070;dbSNPBuildID=135;SSR=0;SAO=0;VP=0x050000000005040036000100;WGT=1;VC=SNV;ASP;VLD;KGPhase1;KGPhase3;CAF=0.9956,0.004393;COMMON=1;TOPMED=0.99512614678899082,0.00487385321100917
chr6:61032948:.:C:T	chr6	61032948	61032949	0.4375	0.0931396	0.695262	ATF4		ENSG00000287598	ENSG00000287598	90622		KHDRBS2	1253275	intergenic	16	7								RP1-240B8.3	rs4960521	RS=4960521;RSPOS=61032948;RV;dbSNPBuildID=111;SSR=0;SAO=0;VP=0x05010000000517013e000100;WGT=1;VC=SNV;SLO;ASP;VLD;G5A;G5;GNO;KGPhase1;KGPhase3;CAF=0.4619,0.5381;COMMON=1;TOPMED=0.52054663608562691,0.47945336391437308
chr11:1031058:.:TGGGG:TGGGGG	chr11	1031058	1031059	2.6	0.0962524	0.695262	ATF4	MUC6	MUC2,AP2A2,LINC02688,RNU6-1025P,MUC6	MUC6	5658	MUC6	MUC6	5658	intron	5	13
chr17:46916462:.:C:T	chr17	46916462	46916463	2.6	0.0962524	0.695262	ATF4		WNT3,WNT9B,RPRML,LRRC37A17P,ENSG00000262879,GOSR2,MIR5089,RNU6ATAC3P,GOSR2-DT,LINC01974,ENSG00000262633	GOSR2-DT	306	WNT3,GOSR2,WNT9B,RPRML	GOSR2	6696	intergenic	5	13								WNT3,GOSR2,KANSL1,RPRML,RP11-63A1.2,RP11-156P1.3,LRRC37A17P	rs1052504	RS=1052504;RSPOS=46916462;dbSNPBuildID=86;SSR=0;SAO=0;VP=0x05010000000517053e000100;WGT=1;VC=SNV;SLO;ASP;VLD;G5A;G5;HD;GNO;KGPhase1;KGPhase3;CAF=0.6088,0.3912;COMMON=1;TOPMED=0.62998534658511722,0.37001465341488277
chr20:14712443:.:C:T	chr20	14712443	14712444	0.384615	0.0962524	0.695262	ATF4	MACROD2	MACROD2,RPS10P2,MACROD2-IT1	MACROD2	45118		FLRT3	374831	intron	13	5									rs6110404	RS=6110404;RSPOS=14712443;dbSNPBuildID=114;SSR=0;SAO=0;VP=0x05010008000517053e000100;GENEINFO=MACROD2:140733;WGT=1;VC=SNV;SLO;INT;ASP;VLD;G5A;G5;HD;GNO;KGPhase1;KGPhase3;CAF=0.7103,0.2897;COMMON=1;TOPMED=0.70969514525993883,0.29030485474006116
chr12:52494371:.:A:T	chr12	52494371	52494372	1.58333	0.0979544	0.695262	ATF4		KRT90P,ENSG00000257500,KRT71,KRT5,ENSG00000258253,KRT6B,KRT74,KRT75,KRT6A,KRT6C,KRT82,KRT72	KRT6A	1115	KRT75,KRT6A,KRT71,KRT82,KRT5,KRT6B,KRT74,KRT6C	KRT6A	1114	intergenic	24	38								ZNF740,KRT6C,KRT6B,KRT6A	rs3809180	RS=3809180;RSPOS=52494371;dbSNPBuildID=107;SSR=0;SAO=0;VP=0x05010002000517013e000100;GENEINFO=KRT6A:3853;WGT=1;VC=SNV;SLO;R5;ASP;VLD;G5A;G5;GNO;KGPhase1;KGPhase3;CAF=0.8011,0.1989;COMMON=1;TOPMED=0.80469546381243628,0.19530453618756371
chr2:223759878:.:T:C	chr2	223759878	223759879	1.33333	0.0987007	0.695262	ATF4	AP1S3,ENSG00000286239	MLXP1,WDFY1,AP1S3,ENSG00000286239	AP1S3	2621	AP1S3	AP1S3	77702	intron	63	84								AP1S3	rs6714967	RS=6714967;RSPOS=223759878;dbSNPBuildID=116;SSR=0;SAO=0;VP=0x05010008000517013e000100;GENEINFO=AP1S3:130340;WGT=1;VC=SNV;SLO;INT;ASP;VLD;G5A;G5;GNO;KGPhase1;KGPhase3;CAF=0.6268,0.3732;COMMON=1;TOPMED=0.61025898318042813,0.38974101681957186
chr16:281463:.:G:A	chr16	281463	281464	2	0.0987371	0.695262	ATF4	ARHGDIG,ENSG00000286901	PGAP6,MRPL28,ARHGDIG,AXIN1,FAM234A,LUC7L,RGS11,PDIA2,ENSG00000286901,ENSG00000206168,ENSG00000268836	ARHGDIG,ENSG00000286901	619	PDIA2,FAM234A,RGS11,AXIN1,ARHGDIG,LUC7L,MRPL28	ARHGDIG	872	intron	10	20								AXIN1,TMEM8A,C16orf13,PDIA2,ARHGDIG,LA16c-OS12.2
chr3:195957033:.:TCCCCC:TCCCC	chr3	195957033	195957034	2	0.0987371	0.695262	ATF4		TNK2-AS1,SDHAP1,MIR6829,TFRC,ENSG00000286004,ENSG00000231464,TNK2,ENSG00000228413,RNU2-11P,ENSG00000286168,ENSG00000231443,ENSG00000260261,LINC01983	ENSG00000260261	2549	TNK2	TNK2	48482	intergenic	10	20
chr7:140165957:.:C:T	chr7	140165957	140165958	0.5	0.0987371	0.695262	ATF4	KDM7A	RNU1-58P,RNU6-797P,Y_RNA,KDM7A,KDM7A-DT	KDM7A	11024	KDM7A	KDM7A	11024	intron	20	10	MA0833.2	ATF4	0	3.06449	3.06449		AACTTTTGCAATTT	NDUFB2-AS1,JHDM1D-AS1	rs7790321	RS=7790321;RSPOS=140165957;dbSNPBuildID=116;SSR=0;SAO=0;VP=0x050100080005150536000100;GENEINFO=KDM7A:80853;WGT=1;VC=SNV;SLO;INT;ASP;VLD;G5;HD;GNO;KGPhase1;KGPhase3;CAF=0.8307,0.1693;COMMON=1;TOPMED=0.78708747451580020,0.21291252548419979
chr20:401983:.:A:G	chr20	401983	401984	0.260417	8.36759e-21	5.36342e-17	CJUN		ENSG00000286158,Y_RNA,TRIB3,SOX12,CSNK2A1,RBCK1,TBC1D20,NRSN2,NRSN2-AS1	TRIB3	4425	SOX12,RBCK1,TRIB3,TBC1D20,NRSN2	RBCK1	6314	intergenic	192	50								RBCK1
chr2:7011989:.:T:C	chr2	7011989	7011990	0.248408	5.59542e-18	1.59401e-14	CJUN	RNF144A	GRASLND,ENSG00000223884,RNF144A	RNF144A	33338	RNF144A	RNF144A	94577	intron	157	39								RNF144A,RNF144A-AS1	rs4669126	RS=4669126;RSPOS=7011989;dbSNPBuildID=111;SSR=0;SAO=0;VP=0x05010008000515053e000100;GENEINFO=RNF144A:9781;WGT=1;VC=SNV;SLO;INT;ASP;VLD;G5;HD;GNO;KGPhase1;KGPhase3;CAF=0.7394,0.2606;COMMON=1;TOPMED=0.67271120030581039,0.32728879969418960
chr8:91180477:.:GT:G	chr8	91180477	91180478	4.41935	4.21153e-17	1.07979e-13	CJUN	LRRC69	OTUD6B,LRRC69,CPP,MIR4661,SLC26A7	CPP,LRRC69	21730	SLC26A7	SLC26A7	68840	intron	31	137								TMEM55A,LRRC69,C8orf88,OTUD6B-AS1,RP11-662G23.1	rs10717382	RS=10717382;RSPOS=91180478;dbSNPBuildID=126;SSR=0;SAO=0;VP=0x05010008000517013e000200;GENEINFO=LRRC69:100130742;WGT=1;VC=DIV;SLO;INT;ASP;VLD;G5A;G5;GNO;KGPhase1;KGPhase3;CAF=0.3285,0.6715;COMMON=1;TOPMED=0.32614997451580020,0.67385002548419979
chr8:28199280:.:T:G	chr8	28199280	28199281	1.97423	2.84766e-15	5.21509e-12	CJUN		ENSG00000253907,ENSG00000250516,ENSG00000253690,ELP3	ELP3	8125		ELP3	106141	intergenic	194	383								ELP3	rs7843582	RS=7843582;RSPOS=28199280;dbSNPBuildID=116;SSR=0;SAO=0;VP=0x05010000000517053e000100;WGT=1;VC=SNV;SLO;ASP;VLD;G5A;G5;HD;GNO;KGPhase1;KGPhase3;CAF=0.4657,0.5343;COMMON=1;TOPMED=0.47600503312945973,0.52399496687054026
chr2:85912681:.:C:T	chr2	85912681	85912682	3.53659	8.03898e-15	1.21242e-11	CJUN		ENSG00000229498,ENSG00000272564,RN7SKP83,ST3GAL5,ENSG00000287628,ST3GAL5-AS1	ST3GAL5	7483	ST3GAL5	ST3GAL5	23691	intergenic	41	145	MA1132.1	JUN::JUNB	0	3.66756	3.66756		AGTGACTCAG,GCTGAGTCAC	REEP1,ST3GAL5,IMMT,ST3GAL5-AS1,RNF103,RP11-548P2.2	rs2945825	RS=2945825;RSPOS=85912681;dbSNPBuildID=101;SSR=0;SAO=0;VP=0x05010000000517053e000100;WGT=1;VC=SNV;SLO;ASP;VLD;G5A;G5;HD;GNO;KGPhase1;KGPhase3;CAF=0.5753,0.4247;COMMON=1;TOPMED=0.52174917176350662,0.47825082823649337
chr11:86623161:.:C:A	chr11	86623161	86623162	3.2973	8.43451e-12	6.16487e-09	CJUN	ME3	ENSG00000254731,ME3,ENSG00000254733	ME3,ENSG00000254733	295		PRSS23	177379	intron	37	122								PRSS23,ME3,RP11-762L8.6
chr2:54809944:.:GCC:GC	chr2	54809944	54809945	4.27273	8.65617e-12	6.16487e-09	CJUN	EML6	RNU7-81P,ENSG00000285519,EML6,EML6-AS1	ENSG00000285519,EML6	8405	EML6	EML6	86282	intron	22	94
chr14:74620733:.:C:G	chr14	74620733	74620734	0.402299	2.13701e-11	1.4049e-08	CJUN		ENSG00000222604,FCF1,AREL1,LTBP2,ENSG00000258425,ENSG00000258439,ENSG00000258976	ENSG00000258976	4087	LTBP2,FCF1,AREL1	LTBP2	8496	intergenic	174	70								PROX2,LTBP2,AREL1,DLST,RPS6KL1	rs4899527	RS=4899527;RSPOS=74620733;dbSNPBuildID=111;SSR=0;SAO=0;VP=0x05010000000517013e000100;WGT=1;VC=SNV;SLO;ASP;VLD;G5A;G5;GNO;KGPhase1;KGPhase3;CAF=0.5841,0.4159;COMMON=1;TOPMED=0.49202822375127420,0.50797177624872579
chr6:160950768:.:G:A	chr6	160950768	160950769	5.28571	5.08919e-11	3.18248e-08	CJUN	ENSG00000231863	MAP3K4-AS1,ENSG00000231863,ENSG00000233342,ENSG00000220913,MAP3K4,ENSG00000224371	ENSG00000231863,ENSG00000233342	7659	MAP3K4	MAP3K4	40999	intron	14	74	MA1132.1	JUN::JUNB	0	4.55752	4.55752		GATGACTCAG,CCTGAGTCAT	MAP3K4,RP3-428L16.2	rs681382	RS=681382;RSPOS=160950768;RV;dbSNPBuildID=83;SSR=0;SAO=0;VP=0x05010008000517013e000100;GENEINFO=LOC102724087:102724087;WGT=1;VC=SNV;SLO;INT;ASP;VLD;G5A;G5;GNO;KGPhase1;KGPhase3;CAF=0.4285,0.5715;COMMON=1;TOPMED=0.49785773445463812,0.50214226554536187
chr3:26657642:.:G:C	chr3	26657642	26657643	3.95652	9.29097e-11	5.6717e-08	CJUN	LRRC3B	ENSG00000225386,LRRC3B	ENSG00000225386,LRRC3B	34700		NEK10	711739	intron	23	91	MA1132.1	JUN::JUNB	0	3.17783	3.17783		AATGAATCAC,AGTGATTCAT		rs6551127	RS=6551127;RSPOS=26657642;dbSNPBuildID=116;SSR=0;SAO=0;VP=0x05010008000517013e000100;GENEINFO=LRRC3B:116135;WGT=1;VC=SNV;SLO;INT;ASP;VLD;G5A;G5;GNO;KGPhase1;KGPhase3;CAF=0.2202,0.7798;COMMON=1;TOPMED=0.25017520387359836,0.74982479612640163
chr11:86623366:.:C:A	chr11	86623366	86623367	3.62963	1.17845e-10	7.02655e-08	CJUN	ME3	ENSG00000254731,ME3,ENSG00000254733	ME3,ENSG00000254733	500		PRSS23	177174	intron	27	98								PRSS23,ME3,RP11-762L8.6	rs7115834	RS=7115834;RSPOS=86623366;dbSNPBuildID=116;SSR=0;SAO=0;VP=0x05010008000517013e000100;GENEINFO=ME3:10873;WGT=1;VC=SNV;SLO;INT;ASP;VLD;G5A;G5;GNO;KGPhase1;KGPhase3;CAF=0.523,0.477;COMMON=1;TOPMED=0.59879905708460754,0.40120094291539245
chr8:122568829:.:G:A	chr8	122568829	122568830	2.21348	1.52436e-10	8.49633e-08	CJUN	LINC01151	ENSG00000255325,LINC01151	ENSG00000255325,LINC01151	79015		ZHX2	212824	intron	89	197	MA1132.1	JUN::JUNB	0	3.02872	3.02872		AGTGACTAAG	RP11-96B2.1,RP11-94A24.1	rs7837959	RS=7837959;RSPOS=122568829;dbSNPBuildID=116;SSR=0;SAO=0;VP=0x05010002000517053e000100;GENEINFO=SMILR:105375734;WGT=1;VC=SNV;SLO;R5;ASP;VLD;G5A;G5;HD;GNO;KGPhase1;KGPhase3;CAF=0.3516,0.6484;COMMON=1;TOPMED=0.43920425586136595,0.56079574413863404
chr20:10093362:.:G:C	chr20	10093362	10093363	2.43284	2.06046e-10	1.10059e-07	CJUN	SNAP25-AS1	Metazoa_SRP,SNAP25-AS1,SNAP25,PARAL1,ENSG00000230506,ENSG00000232448,ANKEF1	ANKEF1,SNAP25-AS1	35060	ANKEF1	ANKEF1	58375	intron	67	163								ANKEF1
chr11:130612120:.:C:T	chr11	130612120	130612121	5	4.06796e-10	1.89633e-07	CJUN		ENSG00000255155,LINC02873,BAK1P2,MIR8052	MIR8052	54613		ADAMTS15	163475	intergenic	14	70	MA1132.1	JUN::JUNB	3.23062	5.53462	2.30399	GACGACTCAC	GATGACTCAC,GGTGAGTCAT		rs11222213	RS=11222213;RSPOS=130612120;dbSNPBuildID=120;SSR=0;SAO=0;VP=0x05010000000517053e000100;WGT=1;VC=SNV;SLO;ASP;VLD;G5A;G5;HD;GNO;KGPhase1;KGPhase3;CAF=0.4289,0.5711;COMMON=1;TOPMED=0.41694540010193679,0.58305459989806320
chr15:82160130:.:C:A	chr15	82160130	82160131	4	4.15705e-10	1.90326e-07	CJUN	EFL1	ENSG00000287872,ENSG00000285974,RNU1-77P,EFL1,LINC01583	EFL1	14092		EFL1	102602	intron	21	84								AP3B2,HOMER2,EFL1,RPS17,MEX3B,SAXO2,GOLGA6L9,CPEB1,AC105339.1,GOLGA2P10,UBE2Q2P2,CPEB1-AS1,ADAMTS7P1,CSPG4P10,GOLGA6L10	rs28675984	RS=28675984;RSPOS=82160130;dbSNPBuildID=125;SSR=0;SAO=0;VP=0x05010008000517013e000100;GENEINFO=EFL1:79631;WGT=1;VC=SNV;SLO;INT;ASP;VLD;G5A;G5;GNO;KGPhase1;KGPhase3;CAF=0.6691,0.3309;COMMON=1;TOPMED=0.62808199541284403,0.37191800458715596
chr10:99977161:.:A:G	chr10	99977161	99977162	2.58182	4.68835e-10	2.10885e-07	CJUN	DNMBP	DNMBP-AS1,CPN1,DNMBP	DNMBP-AS1,DNMBP	18112	DNMBP	DNMBP	32784	intron	55	142	MA1132.1	JUN::JUNB	0	3.57025	3.57025		GATTACGCAC	ABCC2,CWF19L1,DNMBP,PKD2L1,CPN1,DNMBP-AS1	rs7078153	RS=7078153;RSPOS=99977161;dbSNPBuildID=116;SSR=0;SAO=0;VP=0x05010008000517053e000100;GENEINFO=DNMBP:23268;WGT=1;VC=SNV;SLO;INT;ASP;VLD;G5A;G5;HD;GNO;KGPhase1;KGPhase3;CAF=0.5579,0.4421;COMMON=1;TOPMED=0.52497451580020387,0.47502548419979612
chr11:17267807:.:A:G	chr11	17267807	17267808	0.174603	5.3213e-10	2.32217e-07	CJUN	NUCB2	NCR3LG1,NUCB2,PIK3C2A,ENSG00000285545,KCNJ11,ENSG00000197149,ENSG00000213779	ENSG00000197149,NUCB2	38657	NCR3LG1,PIK3C2A,NUCB2	NUCB2	8930	intron	63	11	MA1132.1	JUN::JUNB	3.09044	0	-3.09044	GCTGAGGAAT		PIK3C2A,NUCB2,OR7E14P,KCNJ11,NCR3LG1,RP1-239B22.5
chr8:28198973:.:C:T	chr8	28198973	28198974	4.05	6.93093e-10	2.91315e-07	CJUN		ENSG00000253907,ENSG00000250516,ENSG00000253690,ELP3	ELP3	7818		ELP3	105834	intergenic	20	81								ELP3
chr9:93091818:.:T:C	chr9	93091818	93091819	0.302083	1.42928e-09	5.08961e-07	CJUN	ENSG00000223446	SUSD3,FGD3,NINJ1,ENSG00000203364,WNK2,ENSG00000223446,CARD19	ENSG00000223446	359	SUSD3,WNK2,NINJ1,CARD19	CARD19	4397	intron	96	29								ZNF484,CARD19,CENPP,RP11-526D8.11	rs4636265	RS=4636265;RSPOS=93091818;dbSNPBuildID=111;SSR=0;SAO=0;VP=0x05010008000517053e000100;GENEINFO=LOC101927993:101927993;WGT=1;VC=SNV;SLO;INT;ASP;VLD;G5A;G5;HD;GNO;KGPhase1;KGPhase3;CAF=0.5647,0.4353;COMMON=1;TOPMED=0.55013219928644240,0.44986780071355759
chr2:100292172:.:A:C	chr2	100292172	100292173	2.08989	4.95337e-09	1.58749e-06	CJUN	LONRF2	CYCSP7,LONRF2,ENSG00000270699,CHST10,AFF3,LINC01104	LONRF2	20298	LONRF2	LONRF2	30327	intron	89	186								CHST10,AFF3,LONRF2
chr4:48970634:.:C:A	chr4	48970634	48970635	2.64444	6.67736e-09	2.06266e-06	CJUN		ENSG00000251334,RNU6-158P,TPI1P4,OCIAD2,CWH43	CWH43	15639	OCIAD2,CWH43	CWH43	15639	intergenic	45	119								FRYL,OCIAD1,CWH43,SLC10A4,ZAR1	rs2572363	RS=2572363;RSPOS=48970634;RV;dbSNPBuildID=100;SSR=0;SAO=0;VP=0x050100000005170536000100;WGT=1;VC=SNV;SLO;ASP;VLD;G5A;G5;HD;GNO;KGPhase1;KGPhase3;CAF=0.5002,0.4998;COMMON=1;TOPMED=0.40163895259938837,0.59836104740061162
chr5:175582990:.:C:T	chr5	175582990	175582991	1.80282	1.18298e-08	3.56829e-06	CJUN		SFXN1,HRH2,RN7SKP148,ENSG00000270839	RN7SKP148	45196	HRH2	HRH2	75079	intergenic	142	256									rs4868523	RS=4868523;RSPOS=175582990;dbSNPBuildID=111;SSR=0;SAO=0;VP=0x05010000000515013e000100;WGT=1;VC=SNV;SLO;ASP;VLD;G5;GNO;KGPhase1;KGPhase3;CAF=0.8351,0.1649;COMMON=1;TOPMED=0.87099420234454638,0.12900579765545361
chr21:15222994:.:T:A	chr21	15222994	15222995	6.85714	1.30876e-08	3.90177e-06	CJUN	ENSG00000288555	ENSG00000288578,ENSG00000288536,ENSG00000288555	ENSG00000288555	1398		NRIP1	157994	intron	7	48	MA1132.1	JUN::JUNB	0	4.098	4.098		ACTGACTCAC	NRIP1,AF127936.7
chr1:181078700:.:G:C	chr1	181078700	181078701	0.333333	2.20057e-08	6.13266e-06	CJUN		IER5,MR1,ENSG00000289589,STX6,LINC01732	ENSG00000289589	7942	STX6,MR1,IER5	IER5	9998	intergenic	93	31									rs6681036	RS=6681036;RSPOS=181078700;dbSNPBuildID=116;SSR=0;SAO=0;VP=0x05010000000517013e000100;WGT=1;VC=SNV;SLO;ASP;VLD;G5A;G5;GNO;KGPhase1;KGPhase3;CAF=0.5186,0.4814;COMMON=1;TOPMED=0.60449318297655453,0.39550681702344546
chr16:46384878:.:T:G	chr16	46384878	46384879	5.55556	5.26483e-08	1.3774e-05	CJUN		ANKRD26P1	ANKRD26P1	84461		SHCBP1	236499	intergenic	9	50									rs4321218	RS=4321218;RSPOS=46384878;dbSNPBuildID=111;SSR=0;SAO=0;VP=0x050100000005170126000100;WGT=1;VC=SNV;SLO;ASP;VLD;G5A;G5;GNO;KGPhase3;CAF=0.2632,0.7368;COMMON=1;TOPMED=0.02377198012232415,0.97622801987767584
chr11:120546844:.:A:G	chr11	120546844	120546845	3.47619	6.65367e-08	1.70593e-05	CJUN	GRIK4	ELOCP22,ARHGEF12,GRIK4	GRIK4	35099	GRIK4	GRIK4	35096	intron	21	73								GRIK4	rs11217913	RS=11217913;RSPOS=120546844;dbSNPBuildID=120;SSR=0;SAO=0;VP=0x05010008000515053e000100;GENEINFO=GRIK4:2900;WGT=1;VC=SNV;SLO;INT;ASP;VLD;G5;HD;GNO;KGPhase1;KGPhase3;CAF=0.7716,0.2284;COMMON=1;TOPMED=0.77608148572884811,0.22391851427115188
chr1:68384728:.:T:A	chr1	68384728	68384729	0.302632	8.53433e-08	2.12612e-05	CJUN		RPE65,ELOCP18,ENSG00000229440,DEPDC1,ENSG00000233589	ENSG00000229440	3072	RPE65	RPE65	65224	intergenic	76	23	MA1133.1	JUN::JUNB	3.00349	0	-3.00349	TACTAGGTCATT		WLS	rs6656082	RS=6656082;RSPOS=68384728;dbSNPBuildID=116;SSR=0;SAO=0;VP=0x050100000005170136000100;WGT=1;VC=SNV;SLO;ASP;VLD;G5A;G5;GNO;KGPhase1;KGPhase3;CAF=0.771,0.229;COMMON=1;TOPMED=0.84602765035677879,0.15397234964322120
chr5:106455254:.:C:A	chr5	106455254	106455255	0.302632	8.53433e-08	2.12612e-05	CJUN		ENSG00000252337,ENSG00000250145,ENSG00000251204	ENSG00000251204	38014		EFNA5	1215681	intergenic	76	23
chr5:9046917:.:C:G	chr5	9046917	9046918	5.44444	8.9594e-08	2.18772e-05	CJUN	SEMA5A	ENSG00000279635,SEMA5A,ENSG00000250619,MIR4636	ENSG00000250619,SEMA5A	978		SEMA5A	499156	intron	9	49	MA1132.1	JUN::JUNB	0	4.098	4.098		ACTGACTCAC,TGTGAGTCAG	SEMA5A
chr12:30219324:.:A:G	chr12	30219324	30219325	3.9375	9.43922e-08	2.2618e-05	CJUN		RNA5SP356,ENSG00000276431,ENSG00000286566,LINC02386,ENSG00000257262,ENSG00000284682	ENSG00000257262	1409		TMTC1	435382	intergenic	16	63									rs6487887	RS=6487887;RSPOS=30219324;dbSNPBuildID=116;SSR=0;SAO=0;VP=0x05010000000517053e000100;WGT=1;VC=SNV;SLO;ASP;VLD;G5A;G5;HD;GNO;KGPhase1;KGPhase3;CAF=0.4776,0.5224;COMMON=1;TOPMED=0.46003758919469928,0.53996241080530071
chr20:401915:.:T:C	chr20	401915	401916	0.461538	1.06233e-07	2.49883e-05	CJUN		ENSG00000286158,Y_RNA,TRIB3,SOX12,CSNK2A1,RBCK1,TBC1D20,NRSN2,NRSN2-AS1	TRIB3	4357	SOX12,RBCK1,TRIB3,TBC1D20,NRSN2	RBCK1	6382	intergenic	143	66	MA1133.1	JUN::JUNB	3.61439	3.21753	-0.396866	TGATACGTCAGA	CGATACGTCAGA,CGTATCGTCAGG	RBCK1,TBC1D20
chr1:234140160:.:A:G	chr1	234140160	234140161	0.232143	1.68376e-07	3.78684e-05	CJUN	SLC35F3	SLC35F3,ENSG00000233332	SLC35F3	72444		COA6	233294	intron	56	13									rs2358209	RS=2358209;RSPOS=234140160;dbSNPBuildID=100;SSR=0;SAO=0;VP=0x05010008000517013e000100;GENEINFO=SLC35F3:148641;WGT=1;VC=SNV;SLO;INT;ASP;VLD;G5A;G5;GNO;KGPhase1;KGPhase3;CAF=0.5563,0.4437;COMMON=1;TOPMED=0.68568425076452599,0.31431574923547400
chr12:13339770:.:C:A	chr12	13339770	13339771	0.376344	2.98324e-07	6.26945e-05	CJUN		ENSG00000286869,LINC01559,GRIN2B	LINC01559	31317		EMP1	143044	intergenic	93	35								LINC01559
chr18:11857635:.:A:G	chr18	11857635	11857636	0.28125	3.31552e-07	6.80053e-05	CJUN	GNAL	CHMP1B,ENSG00000267079,CHMP1B-AS1,ENSG00000272703,ENSG00000273141,ENSG00000267661,ENSG00000267455,GNAL,MPPE1,ENSG00000286812	GNAL,ENSG00000272703	82	CHMP1B,MPPE1	CHMP1B	6222	tss	64	18	MA1132.1	JUN::JUNB	3.0846	0	-3.0846	CATGAATCAC,AGTGATTCAT		GNAL,CHMP1B	rs73409587	RS=73409587;RSPOS=11857635;dbSNPBuildID=130;SSR=0;SAO=0;VP=0x05010048000515013e000100;GENEINFO=GNAL:2774;WGT=1;VC=SNV;SLO;U5;INT;ASP;VLD;G5;GNO;KGPhase1;KGPhase3;CAF=0.8706,0.1294;COMMON=1;TOPMED=0.87393284913353720,0.12606715086646279
chr16:81266798:.:C:T	chr16	81266798	81266799	8.75	3.35316e-07	6.82315e-05	CJUN	BCO1	ENSG00000289067,PKD1L2,GAN,ENSG00000280182,ENSG00000260495,BCO1	ENSG00000280182,BCO1	2708	GAN,BCO1	BCO1	28109	intron	4	35	MA1132.1	JUN::JUNB	0	4.65365	4.65365		TGTGACTCAT,CATGAGTCAC		rs144838096	RS=144838096;RSPOS=81266798;dbSNPBuildID=134;SSR=0;SAO=0;VP=0x050100080005000016000100;GENEINFO=BCO1:53630;WGT=1;VC=SNV;SLO;INT;ASP;KGPhase1;TOPMED=0.99893284913353720,0.00106715086646279
chr3:184765199:.:G:A	chr3	184765199	184765200	0.309859	3.48248e-07	7.03049e-05	CJUN	LINC02069	ENSG00000288576,ENSG00000272970,MAGEF1,ENSG00000272922,LINC02069,ENSG00000273403,VPS8	LINC02069	7977	MAGEF1,VPS8	VPS8	46965	intron	71	22									rs115924857	RS=115924857;RSPOS=184765199;dbSNPBuildID=132;SSR=0;SAO=0;VP=0x050100080005040436000100;GENEINFO=LINC02069:101928992;WGT=1;VC=SNV;SLO;INT;ASP;VLD;HD;KGPhase1;KGPhase3;CAF=0.9968,0.003195;COMMON=1;TOPMED=0.98947980377166156,0.01052019622833843
chr20:50440711:.:G:A	chr20	50440711	50440712	0.723077	3.74502e-07	7.44101e-05	CJUN		COX6CP2,PTPN1,RN7SL636P	RN7SL636P	11229	PTPN1	PTPN1	69670	intergenic	585	423								PTPN1,RP4-530I15.9	rs6063516	RS=6063516;RSPOS=50440711;dbSNPBuildID=114;SSR=0;SAO=0;VP=0x05010000000517053e000100;WGT=1;VC=SNV;SLO;ASP;VLD;G5A;G5;HD;GNO;KGPhase1;KGPhase3;CAF=0.5555,0.4445;COMMON=1;TOPMED=0.60685047145769622,0.39314952854230377
chr4:48970751:.:T:C	chr4	48970751	48970752	2.07246	4.11846e-07	7.99949e-05	CJUN		ENSG00000251334,RNU6-158P,TPI1P4,OCIAD2,CWH43	CWH43	15522	OCIAD2,CWH43	CWH43	15522	intergenic	69	143								FRYL,OCIAD1,CWH43,SLC10A4,ZAR1,RP11-1281K21.1	rs2605273	RS=2605273;RSPOS=48970751;dbSNPBuildID=100;SSR=0;SAO=0;VP=0x05010000000517013e000100;WGT=1;VC=SNV;SLO;ASP;VLD;G5A;G5;GNO;KGPhase1;KGPhase3;CAF=0.5018,0.4982;COMMON=1;TOPMED=0.40579606269113149,0.59420393730886850
chr11:79234489:.:AGG:AGGG	chr11	79234489	79234490	2.92593	4.32778e-07	8.34286e-05	CJUN	TENM4	ENSG00000254885,TENM4	ENSG00000254885,TENM4	41330		TENM4	206539	intron	27	79
chr6:28212954:.:GAAAAA:GAAAAAA	chr6	28212954	28212955	2.56757	4.63854e-07	8.80945e-05	CJUN		ZKSCAN4,ZSCAN16,ENSG00000276302,ZSCAN26,ENSG00000261839,ZKSCAN8P1,ZNF603P,ZKSCAN8,ZNF602P,NKAPL,ZSCAN9,TOB2P1,ZKSCAN8P2,PGBD1,ENSG00000280107,ZSCAN16-AS1	TOB2P1	4687	ZKSCAN4,ZSCAN16,NKAPL,PGBD1,ZKSCAN8,ZSCAN9,ZSCAN26	ZSCAN9	12319	intergenic	37	95
chr17:80891830:.:A:G	chr17	80891830	80891831	0.382022	7.432e-07	0.000134317	CJUN	RPTOR	ENSG00000262662,RPTOR,ENSG00000261924,CHMP6,ENSG00000262313,ENSG00000262833,RPL12P37,ENSG00000287403	RPTOR	48586		CHMP6	100009	exon	89	34
chr17:49543098:.:A:C	chr17	49543098	49543099	3.44444	8.14267e-07	0.000143979	CJUN	NGFR-AS1	SPOP,ENSG00000279036,ENSG00000250310,MIR6165,NXPH3,NGFR,NGFR-AS1,ENSG00000262039,LINC02075	NGFR-AS1	1688	NXPH3,NGFR	NXPH3	32771	intron	18	62
chr5:122260152:.:G:A	chr5	122260152	122260153	6.33333	9.43038e-07	0.000165606	CJUN		SNCAIP,ENSG00000272139,ENSG00000249621,ENSG00000289054,ENSG00000250803	ENSG00000272139	51143	SNCAIP,ENSG00000250803	SNCAIP	52083	intergenic	6	38	MA1132.1	JUN::JUNB	0	3.66756	3.66756		AGTGACTCAG,TCTGAGTCAC		rs143969778	RS=143969778;RSPOS=122260152;dbSNPBuildID=134;SSR=0;SAO=0;VP=0x050000000005040036000100;WGT=1;VC=SNV;ASP;VLD;KGPhase1;KGPhase3;CAF=0.9978,0.002196;COMMON=1;TOPMED=0.99468813710499490,0.00531186289500509
chr5:133245682:.:G:A	chr5	133245682	133245683	0.524691	1.09584e-06	0.000188565	CJUN	ENSG00000249478,FSTL4	ENSG00000248245,ENSG00000240611,ENSG00000249478,FSTL4,ENSG00000250244,ENSG00000288758	FSTL4	1919		HSPA4	193669	intron	162	85	MA1132.1	JUN::JUNB	3.94692	0	-3.94692	GTTGACTCAC,AGTGAGTCAA			rs17166442	RS=17166442;RSPOS=133245682;dbSNPBuildID=123;SSR=0;SAO=0;VP=0x050100080005150536000100;GENEINFO=FSTL4:23105;WGT=1;VC=SNV;SLO;INT;ASP;VLD;G5;HD;GNO;KGPhase1;KGPhase3;CAF=0.8844,0.1156;COMMON=1;TOPMED=0.90608275993883792,0.09391724006116207
chr6:29797368:.:C:T	chr6	29797368	29797369	2.09836	1.23675e-06	0.000207249	CJUN	HLA-V	ZDHHC20P1,ENSG00000285761,HLA-F-AS1,HLA-G,ENSG00000285799,MICG,ENSG00000230521,ENSG00000270896,ENSG00000227758,IFITM4P,RPL23AP1,HLA-T,ENSG00000225864,HLA-H,HCG4P8,HLA-F,HLA-P,ENSG00000272236,MICE,HLA-V,Y_RNA,HCP5B,RPL7AP7,HCG4	HLA-V	441	HLA-G,HLA-F	HLA-G	30455	exon	61	128								FLOT1,HCG4,HLA-V,ABCF1,RNF39,HCG9,HLA-F,ZFP57,MOG,HLA-F-AS1,HCG4B,HLA-U,HCG4P7,TRIM31-AS1,ZDHHC20P1,HLA-W,RPL23AP1	rs72507839	RS=72507839;RSPOS=29797368;dbSNPBuildID=130;SSR=0;SAO=0;VP=0x050100000005150536000100;GENEINFO=HLA-V:352962;WGT=1;VC=SNV;SLO;ASP;VLD;G5;HD;GNO;KGPhase1;KGPhase3;CAF=0.903,0.09704;COMMON=1;TOPMED=0.91690558103975535,0.08309441896024464
chr8:9235515:.:G:A	chr8	9235515	9235516	6.8	2.42991e-06	0.00036433	CJUN	ENSG00000248538	ENSG00000254091,ENSG00000248538,ENSG00000253252,ENSG00000254340,ENSG00000279949,PPP1R3B,RNU6-1151P,ENSG00000253887	ENSG00000254091,ENSG00000248538	2067	PPP1R3B	PPP1R3B	84857	intron	5	34	MA1132.1	JUN::JUNB	3.53165	4.41454	0.882887	GCTGAGGCAC	TCTGACTCAT,GCTGAGGCAT,CATGAGTCAG		rs745738043	RS=745738043;RSPOS=9235515;dbSNPBuildID=144;SSR=0;SAO=0;VP=0x050000000005000002000100;WGT=1;VC=SNV;ASP;TOPMED=0.99971330275229357,0.00028669724770642
chr5:170597445:.:C:T	chr5	170597445	170597446	2.375	2.47227e-06	0.000368153	CJUN	KCNIP1	KCNIP1,KCNIP1-AS1	KCNIP1	41711	KCNIP1	KCNIP1	93425	intron	40	95								KCNIP1	rs13164430	RS=13164430;RSPOS=170597445;dbSNPBuildID=121;SSR=0;SAO=0;VP=0x05010008000517053e000100;GENEINFO=KCNIP1:30820;WGT=1;VC=SNV;SLO;INT;ASP;VLD;G5A;G5;HD;GNO;KGPhase1;KGPhase3;CAF=0.6903,0.3097;COMMON=1;TOPMED=0.68863086136595310,0.31136913863404689
chr20:50440872:.:A:T	chr20	50440872	50440873	0.74276	2.62884e-06	0.000387361	CJUN		COX6CP2,PTPN1,RN7SL636P	RN7SL636P	11390	PTPN1	PTPN1	69509	intergenic	587	436								PTPN1,RP4-530I15.9	rs1810503	RS=1810503;RSPOS=50440872;RV;dbSNPBuildID=92;SSR=0;SAO=0;VP=0x05010000000517053e000100;WGT=1;VC=SNV;SLO;ASP;VLD;G5A;G5;HD;GNO;KGPhase1;KGPhase3;CAF=0.5557,0.4443;COMMON=1;TOPMED=0.60671508664627930,0.39328491335372069
chr17:80892024:.:A:G	chr17	80892024	80892025	0.352113	2.86756e-06	0.000415374	CJUN	RPTOR	ENSG00000262662,RPTOR,ENSG00000261924,CHMP6,ENSG00000262313,ENSG00000262833,RPL12P37,ENSG00000287403	RPTOR	48392	CHMP6	CHMP6	99815	intron	71	25								NPTX1,CTD-2561B21.4	rs2289766	RS=2289766;RSPOS=80892024;dbSNPBuildID=100;SSR=0;SAO=0;VP=0x0501000a000517053e000100;GENEINFO=LOC105371921:105371921|RPTOR:57521;WGT=1;VC=SNV;SLO;INT;R5;ASP;VLD;G5A;G5;HD;GNO;KGPhase1;KGPhase3;CAF=0.7187,0.2813;COMMON=1;TOPMED=0.78491335372069317,0.21508664627930682
chr11:12176079:.:G:A	chr11	12176079	12176080	0.529412	2.91733e-06	0.00042021	CJUN	MICAL2	MICAL2,MIR6124,ENSG00000254680,ENSG00000255400	MICAL2,MIR6124	12313	MICAL2	MICAL2	65489	intron	153	81	MA1132.1	JUN::JUNB	4.12263	4.37882	0.256195	CGTGACTCAC	TGTGACTCAC	MICAL2	rs6485542	RS=6485542;RSPOS=12176079;dbSNPBuildID=116;SSR=0;SAO=0;VP=0x05010008000517053e000100;GENEINFO=MICAL2:9645;WGT=1;VC=SNV;SLO;INT;ASP;VLD;G5A;G5;HD;GNO;KGPhase1;KGPhase3;CAF=0.4369,0.5631;COMMON=1;TOPMED=0.43100949286442405,0.56899050713557594
chr2:24076807:.:TGG:TGGG	chr2	24076807	24076808	1.89873	3.14245e-06	0.000442688	CJUN	FAM228B	MFSD2B,UBXN2A,FAM228A,WDCP,RN7SL610P,TP53I3,FAM228B,ENSG00000276087,ENSG00000232642,RNU6-370P,SF3B6,PFN4,FKBP1B	FAM228B	282	FAM228B,PFN4,WDCP,FKBP1B,MFSD2B,TP53I3,SF3B6,FAM228A	SF3B6	481	intron	79	150	MA1132.1	JUN::JUNB	3.24109	3.24109	0	CATTACTCAC	CATTACTCAC
chr12:40698008:.:T:G	chr12	40698008	40698009	5	3.30527e-06	0.000460564	CJUN	CNTN1	ENSG00000257680,CNTN1	CNTN1	5570	CNTN1	CNTN1	5569	intron	8	40								CNTN1,LRRK2
chr20:4713562:.:A:G	chr20	4713562	4713563	0.468468	4.4165e-06	0.000589764	CJUN		RPS4XP2,PRND,IDI1P3,RASSF2,PRNP,PRNT,ENSG00000278595	PRND	8345	PRNP,PRND	PRND	8345	intergenic	111	52								PRNP	rs16990038	RS=16990038;RSPOS=4713562;dbSNPBuildID=123;SSR=0;SAO=0;VP=0x050100000005150536000100;WGT=1;VC=SNV;SLO;ASP;VLD;G5;HD;GNO;KGPhase1;KGPhase3;CAF=0.8377,0.1623;COMMON=1;TOPMED=0.81564570591233435,0.18435429408766564
chr9:93091953:.:C:T	chr9	93091953	93091954	0.171429	4.8736e-06	0.000640695	CJUN	ENSG00000223446	SUSD3,FGD3,NINJ1,ENSG00000203364,WNK2,ENSG00000223446,CARD19	ENSG00000223446	494	SUSD3,WNK2,NINJ1,CARD19	CARD19	4262	intron	35	6								NINJ1,SUSD3,CARD19,ANKRD19P	rs10992628	RS=10992628;RSPOS=93091953;dbSNPBuildID=120;SSR=0;SAO=0;VP=0x05010008000515053e000100;GENEINFO=LOC101927993:101927993;WGT=1;VC=SNV;SLO;INT;ASP;VLD;G5;HD;GNO;KGPhase1;KGPhase3;CAF=0.8285,0.1715;COMMON=1;TOPMED=0.85462856778797145,0.14537143221202854
chr1:152906433:.:A:G	chr1	152906433	152906434	0.422222	4.92285e-06	0.000640695	CJUN	ENSG00000289062	SPRR1A,LCE1A,SPRR4,IVL,ENSG00000289062,LCE6A,LCE1B,ENSG00000285946,LINC01527,SPRR3,SMCP,LCE1C,SPRR5	ENSG00000289062	2111	LCE1C,SMCP,LCE1B,SPRR3,SPRR4,LCE1A,LCE6A,IVL	IVL	2111	intron	90	38	MA1132.1	JUN::JUNB	4.21183	3.96257	-0.249258	TCTGACTCAC	CCTGACTCAC	IVL,C1orf68	rs12036697	RS=12036697;RSPOS=152906433;dbSNPBuildID=120;SSR=0;SAO=0;VP=0x050100000005150136000100;WGT=1;VC=SNV;SLO;ASP;VLD;G5;GNO;KGPhase1;KGPhase3;CAF=0.8229,0.1771;COMMON=1;TOPMED=0.94779720948012232,0.05220279051987767
chr6:31203709:.:T:C	chr6	31203709	31203710	0.420455	5.83304e-06	0.000744046	CJUN	HCG27	POU5F1,POLR2LP1,C6orf15,ENSG00000255899,RPL3P2,WASF5P,ENSG00000255726,LINC02571,PSORS1C1,HLA-C,TCF19,PSORS1C2,PSORS1C3,CDSN,CCHCR1,ENSG00000271821,USP8P1,ENSG00000288813,HCG27,ENSG00000272501	HCG27	257	TCF19,C6orf15,PSORS1C1,CCHCR1,POU5F1,CDSN,PSORS1C2	POU5F1	33027	exon	88	37								TCF19,VARS2,MICA,HLA-C,PSORS1C3,POU5F1,CCHCR1,PSORS1C2,CDSN,HCG27,HCG22,XXbac-BPG248L24.10,HLA-B,XXbac-BPG248L24.13,HCG17,XXbac-BPG181B23.7,XXbac-BPG299F13.17,MIR6891	rs9263878	RS=9263878;RSPOS=31203709;dbSNPBuildID=118;SSR=0;SAO=0;VP=0x05010000000515053e000100;GENEINFO=HCG27:253018;WGT=1;VC=SNV;SLO;ASP;VLD;G5;HD;GNO;KGPhase1;KGPhase3;CAF=0.875,0.125;COMMON=1;TOPMED=0.88406281855249745,0.11593718144750254
chr6:161583699:.:G:A	chr6	161583699	161583700	0.581522	7.46918e-06	0.000928216	CJUN	PRKN	PRKN	ENSG00000286805,PRKN	137684		AGPAT4	309638	intron	184	107									rs994465	RS=994465;RSPOS=161583699;dbSNPBuildID=86;SSR=0;SAO=0;VP=0x05010008000517053e000100;GENEINFO=PRKN:5071|PARK2:5071;WGT=1;VC=SNV;SLO;INT;ASP;VLD;G5A;G5;HD;GNO;KGPhase1;KGPhase3;CAF=0.3127,0.6873;COMMON=1;TOPMED=0.33334926095820591,0.66665073904179408
chr2:238720461:.:TCC:TCCC	chr2	238720461	238720462	1.58442	7.49408e-06	0.000928216	CJUN	LINC01937,ENSG00000286160	ENSG00000226992,LINC01937,ENSG00000286160,ENSG00000224252,ENSG00000286748	LINC01937,ENSG00000286160	2080		TWIST2	127622	intron	154	244
chr13:59086201:.:C:A	chr13	59086201	59086202	3.69231	7.66517e-06	0.000940322	CJUN		POLR3KP1,HMGN2P39,ENSG00000288015	POLR3KP1	14399		DIAPH3	1077725	intergenic	13	48									rs12869123	RS=12869123;RSPOS=59086201;dbSNPBuildID=121;SSR=0;SAO=0;VP=0x05010008000515013e000100;GENEINFO=LOC105370221:105370221;WGT=1;VC=SNV;SLO;INT;ASP;VLD;G5;GNO;KGPhase1;KGPhase3;CAF=0.8365,0.1635;COMMON=1;TOPMED=0.77520546636085626,0.22479453363914373
chr5:157463889:.:C:G	chr5	157463889	157463890	0.270833	7.66517e-06	0.000940322	CJUN	NIPAL4,ADAM19	ENSG00000253155,ENSG00000248544,NIPAL4,ADAM19,CYFIP2,NIPAL4-DT,ENSG00000285868	ADAM19	3677	NIPAL4	NIPAL4	3676	intron	48	13	MA1132.1	JUN::JUNB	5.19654	3.12436	-2.07218	AATGACTCAT,AATGAGTCAT	AATGACTGAT	NIPAL4,CTB-47B11.3,CTB-109A12.1	rs4704864	RS=4704864;RSPOS=157463889;dbSNPBuildID=111;SSR=0;SAO=0;VP=0x050100080005170536000100;GENEINFO=NIPAL4:348938;WGT=1;VC=SNV;SLO;INT;ASP;VLD;G5A;G5;HD;GNO;KGPhase1;KGPhase3;CAF=0.5647,0.4353;COMMON=1;TOPMED=0.62189411314984709,0.37810588685015290
chr19:36049455:.:T:C	chr19	36049455	36049456	5.14286	8.96304e-06	0.00107889	CJUN	THAP8	ALKBH6,ENSG00000270760,ENSG00000267388,ENSG00000267786,CLIP3,ENSG00000267698,ENSG00000279504,ENSG00000248101,THAP8,SDHAF1,POLR2I,ENSG00000280023,ENSG00000267113,TBCB,OVOL3,SYNE4,WDR62,CAPNS1	THAP8,ENSG00000267698	3484	CLIP3,TBCB,THAP8,ALKBH6,OVOL3,WDR62,SYNE4,CAPNS1,SDHAF1,POLR2I	THAP8	4828	intron	7	36								WDR62,TBCB,POLR2I,CLIP3,CAPNS1,THAP8,AD000684.2,AD001527.4,LLNLR-276H7.1	rs10426582	RS=10426582;RSPOS=36049455;dbSNPBuildID=119;SSR=0;SAO=0;VP=0x05010008000517053e000100;GENEINFO=THAP8:199745|LOC101927572:101927572;WGT=1;VC=SNV;SLO;INT;ASP;VLD;G5A;G5;HD;GNO;KGPhase1;KGPhase3;CAF=0.5593,0.4407;COMMON=1;TOPMED=0.52656727828746177,0.47343272171253822
chr1:17292784:.:C:T	chr1	17292784	17292785	4.2	9.06327e-06	0.0010855	CJUN		MIR3972,PADI1,PADI6,PADI4,LINC02783,PADI3,ENSG00000282843	PADI3	8552	PADI1,PADI4,PADI3,PADI6	PADI4	15411	intergenic	10	42								PADI3,PADI1,PADI4
chr4:86928070:.:G:A	chr4	86928070	86928071	0.394737	9.10266e-06	0.0010855	CJUN	ENSG00000284968,ENSG00000285458	AFF1,ENSG00000285458,ENSG00000250202,TECRP1,ENSG00000284968,ENSG00000251411,SLC10A6,C4orf36,ENSG00000243312	ENSG00000285458	3441	C4orf36,SLC10A6,AFF1	AFF1	6939	intron	76	30	MA1133.1	JUN::JUNB	4.09528	0	-4.09528	TGTGACGTTAGG,CCTAACGTCACA		C4orf36,AFF1,RP11-397E7.4	rs72613149	RS=72613149;RSPOS=86928070;dbSNPBuildID=130;SSR=0;SAO=0;VP=0x050100080005170436000100;GENEINFO=AFF1-AS1:100506746;WGT=1;VC=SNV;SLO;INT;ASP;VLD;G5A;G5;HD;KGPhase1;KGPhase3;CAF=0.8169,0.1831;COMMON=1;TOPMED=0.82470056065239551,0.17529943934760448
chr17:72077616:.:C:G	chr17	72077616	72077617	4.75	9.2477e-06	0.00109263	CJUN	ENSG00000288605,LINC02097,SOX9-AS1	SOX9,LINC01152,ENSG00000288605,LINC02097,ROCR,SOX9-AS1	ENSG00000288605,SOX9-AS1	5284	SOX9	SOX9	43402	intron	8	38									rs9900823	RS=9900823;RSPOS=72077616;dbSNPBuildID=119;SSR=0;SAO=0;VP=0x05010008000515013e000100;GENEINFO=SOX9-AS1:400618|LINC02097:101928205;WGT=1;VC=SNV;SLO;INT;ASP;VLD;G5;GNO;KGPhase1;KGPhase3;CAF=0.8249,0.1751;COMMON=1;TOPMED=0.84009461009174311,0.15990538990825688
chr4:152998426:.:A:C	chr4	152998426	152998427	4.75	9.2477e-06	0.00109263	CJUN		ENSG00000249022,FHDC1,FAM192BP,ARFIP1,ENSG00000287642	FHDC1	18756	FHDC1	FHDC1	62103	intergenic	8	38	MA1133.1	JUN::JUNB	3.63639	3.54975	-0.0866371	GGTGAGATCATG	GGTGAGCTCATG		rs1878284	RS=1878284;RSPOS=152998426;RV;dbSNPBuildID=92;SSR=0;SAO=0;VP=0x05010000000517053e000100;WGT=1;VC=SNV;SLO;ASP;VLD;G5A;G5;HD;GNO;KGPhase1;KGPhase3;CAF=0.5042,0.4958;COMMON=1;TOPMED=0.48055237003058103,0.51944762996941896
chr2:137179288:.:T:C	chr2	137179288	137179289	3.05263	9.77507e-06	0.0011435	CJUN	THSD7B	THSD7B	THSD7B	332808		THSD7B	413743	intron	19	58	MA1132.1	JUN::JUNB	0	4.27246	4.27246		TATGACTAAT,GATTAGTCAT	THSD7B	rs13014976	RS=13014976;RSPOS=137179288;dbSNPBuildID=121;SSR=0;SAO=0;VP=0x050100080005150136000100;GENEINFO=THSD7B:80731;WGT=1;VC=SNV;SLO;INT;ASP;VLD;G5;GNO;KGPhase1;KGPhase3;CAF=0.9537,0.04633;COMMON=1;TOPMED=0.94225439602446483,0.05774560397553516
chr12:52222039:.:C:T	chr12	52222039	52222040	0.349206	9.81198e-06	0.0011435	CJUN	LINC00592	KRT81,KRT7-AS,KRT83,KRT7,ENSG00000287051,KRT87P,LINC02874,ENSG00000284883,ENSG00000257830,ENSG00000257829,METTL7AP1,KRT80,ENSG00000285102,KRT86,LINC00592	LINC00592	1772	KRT7,KRT80,KRT86,KRT81,KRT83	KRT7	11202	intron	63	22								KRT7,RP3-416H24.1	rs10783504	RS=10783504;RSPOS=52222039;dbSNPBuildID=120;SSR=0;SAO=0;VP=0x05010008000517013e000100;GENEINFO=LINC00592:283404;WGT=1;VC=SNV;SLO;INT;ASP;VLD;G5A;G5;GNO;KGPhase1;KGPhase3;CAF=0.7608,0.2392;COMMON=1;TOPMED=0.75718335881753312,0.24281664118246687
chr16:58809350:.:AACA:AACACA	chr16	58809350	58809351	7.25	1.09286e-05	0.0012565	CJUN	ENSG00000245768	ENSG00000245768,GEMIN8P2,RNU6-1155P,ENSG00000261638,RPL12P36,GOT2,RN7SL143P	ENSG00000245768	16539	GOT2	GOT2	75034	intron	4	29
chr20:9051732:.:G:T	chr20	9051732	9051733	0.710327	1.16114e-05	0.00132314	CJUN		PLCB4,Metazoa_SRP,PLCB1	PLCB4	16091	PLCB4	PLCB4	17353	intergenic	397	282	MA1132.1	JUN::JUNB	5.36957	3.64207	-1.72751	TATGACTCAT,TATGAGTCAT	TATTACTCAT,TATGAGTAAT	PLCB4	rs6108246	RS=6108246;RSPOS=9051732;dbSNPBuildID=114;SSR=0;SAO=0;VP=0x05010000000517053e000100;WGT=1;VC=SNV;SLO;ASP;VLD;G5A;G5;HD;GNO;KGPhase1;KGPhase3;CAF=0.2642,0.7358;COMMON=1;TOPMED=0.33511722731906218,0.66488277268093781
chr8:128033045:.:C:G	chr8	128033045	128033046	2.65385	1.18281e-05	0.00133595	CJUN	PVT1	RNVU1-32,MIR1205,MIR1206,MIR1207,LINC02912,RNU4-25P,ENSG00000278275,PVT1	PVT1	16105		MYC	296814	intron	26	69
chr10:96502234:.:T:C	chr10	96502234	96502235	2.81818	1.4656e-05	0.00163093	CJUN	TLL2	TLL2,NPM1P26,TM9SF3,PIK3AP1	TLL2	11690	TM9SF3,TLL2	TLL2	11690	intron	22	62								TLL2	rs12217556	RS=12217556;RSPOS=96502234;dbSNPBuildID=120;SSR=0;SAO=0;VP=0x05010008000517053e000100;GENEINFO=TLL2:7093;WGT=1;VC=SNV;SLO;INT;ASP;VLD;G5A;G5;HD;GNO;KGPhase1;KGPhase3;CAF=0.7083,0.2917;COMMON=1;TOPMED=0.65530230632008154,0.34469769367991845
chr17:77139975:.:A:G	chr17	77139975	77139976	5	1.50972e-05	0.00166844	CJUN	SEC14L1	CYCSP40,SNHG20,SEC14L1,MIR6516,SCARNA16,RNU4-47P	SEC14L1	12584	SEC14L1	SEC14L1	992	intron	7	35									rs66467262	RS=66467262;RSPOS=77139975;dbSNPBuildID=130;SSR=0;SAO=0;VP=0x0501000a000517013e000100;GENEINFO=LOC105371901:105371901|SEC14L1:6397;WGT=1;VC=SNV;SLO;INT;R5;ASP;VLD;G5A;G5;GNO;KGPhase1;KGPhase3;CAF=0.7835,0.2165;COMMON=1;TOPMED=0.72202312691131498,0.27797687308868501
chr6:85361442:.:C:T	chr6	85361442	85361443	0.537879	2.22469e-05	0.00231264	CJUN		ENSG00000217060,DUTP5,TPT1P6,NT5E,LINC02535,KRT18P64	LINC02535	25775	NT5E	NT5E	88639	intergenic	132	71								NT5E,SNHG5,RP11-30P6.6	rs4707196	RS=4707196;RSPOS=85361442;dbSNPBuildID=111;SSR=0;SAO=0;VP=0x05010000000517013e000100;WGT=1;VC=SNV;SLO;ASP;VLD;G5A;G5;GNO;KGPhase1;KGPhase3;CAF=0.6562,0.3438;COMMON=1;TOPMED=0.60303580530071355,0.39696419469928644
chr6:150273136:.:A:G	chr6	150273136	150273137	0.261905	2.24756e-05	0.00231426	CJUN		RNU4-7P,PPP1R14C,IYD	PPP1R14C	22745	IYD	IYD	95874	intergenic	42	11	MA1132.1	JUN::JUNB	4.81248	0	-4.81248	GCTGACTCAT,CATGAGTCAG		PPP1R14C,AL358852.1	rs789480	RS=789480;RSPOS=150273136;dbSNPBuildID=86;SSR=0;SAO=0;VP=0x050100080005170536000100;GENEINFO=LOC105378054:105378054;WGT=1;VC=SNV;SLO;INT;ASP;VLD;G5A;G5;HD;GNO;KGPhase1;KGPhase3;CAF=0.7604,0.2396;COMMON=1;TOPMED=0.74405899592252803,0.25594100407747196
chr4:86927930:.:T:C	chr4	86927930	86927931	0.447059	2.72042e-05	0.00272457	CJUN	ENSG00000284968,ENSG00000285458	AFF1,ENSG00000285458,ENSG00000250202,TECRP1,ENSG00000284968,ENSG00000251411,SLC10A6,C4orf36,ENSG00000243312	ENSG00000285458	3301	C4orf36,SLC10A6,AFF1	AFF1	7079	intron	85	38								AFF1,RP11-397E7.4	rs1868246	RS=1868246;RSPOS=86927930;dbSNPBuildID=92;SSR=0;SAO=0;VP=0x050100080005170536000100;GENEINFO=AFF1-AS1:100506746;WGT=1;VC=SNV;SLO;INT;ASP;VLD;G5A;G5;HD;GNO;KGPhase1;KGPhase3;CAF=0.8119,0.1881;COMMON=1;TOPMED=0.81936480632008154,0.18063519367991845
chr4:3114556:.:C:T	chr4	3114556	3114557	8.33333	2.74405e-05	0.00273754	CJUN	HTT	HTT,GRK4,ENSG00000278778,ENSG00000274693,HTT-AS,RNU6-204P	HTT,HTT-AS	40019	HTT	HTT	39875	intron	3	25	MA1132.1	JUN::JUNB	0	4.19723	4.19723		CCTGACTCAT,TATGAGTCAG		rs61792505	RS=61792505;RSPOS=3114556;dbSNPBuildID=129;SSR=0;SAO=0;VP=0x05010008000515003e000100;GENEINFO=HTT:3064;WGT=1;VC=SNV;SLO;INT;ASP;VLD;G5;KGPhase1;KGPhase3;CAF=0.9427,0.05731;COMMON=1;TOPMED=0.94626815749235474,0.05373184250764525
chr11:18987948:.:T:C	chr11	18987948	18987949	1.58519	2.76591e-05	0.00274865	CJUN		MRGPRX10P,MRGPRX2,ENSG00000255244,MRGPRX9P,MRGPRX1,MRGPRX11P,MRGPRX5P	MRGPRX10P	15246	MRGPRX2,MRGPRX1	MRGPRX1	48534	intergenic	135	214								MRGPRX2
chr14:67444525:.:A:G	chr14	67444525	67444526	2.17073	3.09219e-05	0.0030358	CJUN		PLEK2,PLEKHH1,MIR5694,ATP6V1D,EIF2S1,TMEM229B	TMEM229B	2557	ATP6V1D,TMEM229B,PLEK2,PLEKHH1,EIF2S1	PLEK2	32360	intergenic	41	89								TMEM229B	rs12886604	RS=12886604;RSPOS=67444525;dbSNPBuildID=121;SSR=0;SAO=0;VP=0x05010008000517053e000100;GENEINFO=GPHN:10243;WGT=1;VC=SNV;SLO;INT;ASP;VLD;G5A;G5;HD;GNO;KGPhase1;KGPhase3;CAF=0.6272,0.3728;COMMON=1;TOPMED=0.67159626656472986,0.32840373343527013
chr7:29256417:.:C:G	chr7	29256417	29256418	0.49	3.56712e-05	0.0033999	CJUN	CHN2,ENSG00000285162	CHN2-AS1,CPVL,NANOGP4,CHN2,ENSG00000285162,ENSG00000285081	CHN2,ENSG00000285162,NANOGP4	43204	CHN2	CHN2	61642	intron	100	49
chr19:44588876:.:C:T	chr19	44588876	44588877	2.7619	3.76151e-05	0.00354564	CJUN	CEACAM22P	CEACAM22P,PVR,CEACAM20,MIR4531,CEACAM19,CEACAM16-AS1,ENSG00000224366,ENSG00000279095,ENSG00000267614,IGSF23,ZNF180	CEACAM22P,ENSG00000224366	18313	IGSF23,CEACAM19,PVR,CEACAM20,ZNF180	IGSF23	24685	intron	21	58								PVR,CLPTM1,CEACAM19,AC092066.1
chr2:205700894:.:AC:A	chr2	205700894	205700895	5.8	3.85582e-05	0.00358186	CJUN	NRP2	NRP2,PARD3B,ENSG00000225216	NRP2	18905	NRP2	NRP2	18393	intron	5	29									rs148295157	RS=148295157;RSPOS=205700895;dbSNPBuildID=134;SSR=0;SAO=0;VP=0x05000008000515003e000200;GENEINFO=NRP2:8828;WGT=1;VC=DIV;INT;ASP;VLD;G5;KGPhase1;KGPhase3;CAF=0.9649,0.03514;COMMON=1;TOPMED=0.95305332568807339,0.04694667431192660
chr15:20341173:.:C:T	chr15	20341173	20341174	0.193548	4.12576e-05	0.00377787	CJUN		CHEK2P2,ENSG00000258654,ENSG00000287122,HERC2P3,RHPN2P1	ENSG00000258654	3561		GOLGA6L6	200625	intergenic	31	6									rs1313260828	RS=1313260828;RSPOS=20341173;dbSNPBuildID=151;SSR=0;SAO=0;VP=0x050000000005000002000100;WGT=1;VC=SNV;ASP
chr19:2169122:.:T:G	chr19	2169122	2169123	0.125	4.92334e-05	0.00442911	CJUN	DOT1L	AMH,IZUMO4,MIR4321,AP3D1,JSRP1,MIR6789,PLEKHJ1,DOT1L,MIR1227,SF3A2,ENSG00000267122,MOB3A	AP3D1,DOT1L	4655	IZUMO4,AP3D1,SF3A2,AMH,DOT1L,JSRP1,MOB3A,PLEKHJ1	DOT1L	5189	intron	24	3								AP3D1,IZUMO4,DOT1L,AC004490.1	rs7256735	RS=7256735;RSPOS=2169122;dbSNPBuildID=116;SSR=0;SAO=0;VP=0x050100080005170536000100;GENEINFO=DOT1L:84444;WGT=1;VC=SNV;SLO;INT;ASP;VLD;G5A;G5;HD;GNO;KGPhase1;KGPhase3;CAF=0.8363,0.1637;COMMON=1;TOPMED=0.87042877166156982,0.12957122833843017
chr1:168893333:.:C:T	chr1	168893333	168893334	0.387097	5.08365e-05	0.00451003	CJUN	ENSG00000285622	ENSG00000287831,ENSG00000285622,LINC00970,RPL29P7,SUMO1P2	ENSG00000285622	4801		DPT	164127	intron	62	24								RPL29P7	rs10800393	RS=10800393;RSPOS=168893333;dbSNPBuildID=120;SSR=0;SAO=0;VP=0x05010000000517053e000100;WGT=1;VC=SNV;SLO;ASP;VLD;G5A;G5;HD;GNO;KGPhase1;KGPhase3;CAF=0.6166,0.3834;COMMON=1;TOPMED=0.58761786442405708,0.41238213557594291
chr8:29853438:.:A:T	chr8	29853438	29853439	1.87302	5.28501e-05	0.0046725	CJUN	ENSG00000248964	ENSG00000253604,LINC02209,ENSG00000254086,LINC02099,ENSG00000248964	ENSG00000248964	1103		SARAF	229624	intron	63	118									rs7008069	RS=7008069;RSPOS=29853438;dbSNPBuildID=116;SSR=0;SAO=0;VP=0x05010000000517013e000100;WGT=1;VC=SNV;SLO;ASP;VLD;G5A;G5;GNO;KGPhase1;KGPhase3;CAF=0.7556,0.2444;COMMON=1;TOPMED=0.78350375891946992,0.21649624108053007
chr17:35085164:.:TGG:TG	chr17	35085164	35085165	2.22222	5.40045e-05	0.00474185	CJUN	RFFL,ENSG00000267618	ENSG00000243423,RNU6-840P,ENSG00000267618,ENSG00000273687,ENSG00000267457,FNDC8,RAD51D,NLE1,UNC45B,RFFL,ENSG00000267782,Vault,LIG3	RFFL,ENSG00000267618	4153	FNDC8,NLE1,UNC45B,RFFL,RAD51D	RFFL	21457	intron	36	80
chr11:12090580:.:T:C	chr11	12090580	12090581	5.6	6.61877e-05	0.00561916	CJUN		MICAL2,MIR6124,DKK3,LINC02547,ENSG00000254991,ENSG00000255400	ENSG00000255400	1140	MICAL2,DKK3	MICAL2	20008	intergenic	5	28								MICAL2,RP13-631K18.3,RP13-631K18.5	rs7110277	RS=7110277;RSPOS=12090580;dbSNPBuildID=116;SSR=0;SAO=0;VP=0x05010000000517013e000100;WGT=1;VC=SNV;SLO;ASP;VLD;G5A;G5;GNO;KGPhase1;KGPhase3;CAF=0.642,0.358;COMMON=1;TOPMED=0.61504523445463812,0.38495476554536187
chr8:130541858:.:T:C	chr8	130541858	130541859	1.98	7.32795e-05	0.00616447	CJUN		ENSG00000253656,ASAP1	ENSG00000253656	53439	ASAP1	ASAP1	98184	intergenic	50	99									rs6987139	RS=6987139;RSPOS=130541858;dbSNPBuildID=116;SSR=0;SAO=0;VP=0x05010008000515053e000100;GENEINFO=LOC105375758:105375758;WGT=1;VC=SNV;SLO;INT;ASP;VLD;G5;HD;GNO;KGPhase1;KGPhase3;CAF=0.7562,0.2438;COMMON=1;TOPMED=0.74288831549439347,0.25711168450560652
chr4:25020345:.:C:T	chr4	25020345	25020346	2.54167	7.39595e-05	0.0061767	CJUN	LGI2	CCDC149,LGI2,SEPSECS	LGI2	10599	LGI2	LGI2	10599	intron	24	61									rs2024340	RS=2024340;RSPOS=25020345;RV;dbSNPBuildID=94;SSR=0;SAO=0;VP=0x05010008000515053e000100;GENEINFO=LGI2:55203|LOC102723675:102723675;WGT=1;VC=SNV;SLO;INT;ASP;VLD;G5;HD;GNO;KGPhase1;KGPhase3;CAF=0.6985,0.3015;COMMON=1;TOPMED=0.75423674821610601,0.24576325178389398
chr7:129657492:.:T:G	chr7	129657492	129657493	2.83333	8.76866e-05	0.00709211	CJUN	NRF1	NRF1,ENSG00000273329,RNA5SP244,ENSG00000288881	NRF1,ENSG00000288881	12430	NRF1	NRF1	45772	exon	18	51								NRF1,RP11-274B21.10,RP11-448A19.1
chr5:35430800:.:G:A	chr5	35430800	35430801	0.257143	0.000106045	0.00826407	CJUN		U3	U3	1524		SPEF2	187061	intergenic	35	9								PRLR,IL7R	rs32789	RS=32789;RSPOS=35430800;dbSNPBuildID=76;SSR=0;SAO=0;VP=0x05010000000517013e000100;WGT=1;VC=SNV;SLO;ASP;VLD;G5A;G5;GNO;KGPhase1;KGPhase3;CAF=0.2149,0.7851;COMMON=1;TOPMED=0.12536633537206931,0.87463366462793068
chr13:64371249:.:G:A	chr13	64371249	64371250	5.4	0.000113074	0.0086283	CJUN			LINC00355	295206		PCDH9	2859085	intergenic	5	27									rs9598784	RS=9598784;RSPOS=64371249;dbSNPBuildID=119;SSR=0;SAO=0;VP=0x05010000000517013e000100;WGT=1;VC=SNV;SLO;ASP;VLD;G5A;G5;GNO;KGPhase1;KGPhase3;CAF=0.595,0.405;COMMON=1;TOPMED=0.56340787461773700,0.43659212538226299
chr3:14001363:.:ACCCCC:ACCCC	chr3	14001363	14001364	5.4	0.000113074	0.0086283	CJUN	TPRXL	FGD5P1,TPRXL,VN1R20P,VN1R21P,ENSG00000287059	TPRXL	37282		WNT7A	121292	intron	5	27
chr6:30095591:.:T:A	chr6	30095591	30095592	5.4	0.000113074	0.0086283	CJUN		PAIP1P1,TRIM31-AS1,ZNRD1ASP,ENSG00000237669,TRIM15,TRIM26,TRIM31,TRIM40,PPP1R11,HLA-J,ETF1P1,ENSG00000252228,ENSG00000278773,ENSG00000275856,POLR1H,TRIM10,ENSG00000278104,RNF39	TRIM31	7304	TRIM15,TRIM10,TRIM40,TRIM31,POLR1H,PPP1R11,RNF39	TRIM31	17497	intergenic	5	27								VARS2,HCG4,HLA-V,ABCF1,DDR1,TRIM40,TRIM31,RNF39,PPP1R11,HLA-J,ZNRD1ASP,HCG9,HLA-G,HLA-F,ZFP57,OR2H2,GABBR1,HLA-H,HLA-A,HLA-F-AS1,MCCD1P2,HCG4B,HCG4P5,HCG20,HLA-U,HCG4P8,MICD,HCG4P7,HLA-K,HCG18,HLA-T,TRIM31-AS1,ETF1P1,ZDHHC20P1,HLA-W,IFITM4P,MCCD1P1,HCG4P3,RPL23AP1,HLA-P,XXbac-BPG170G13.32,MICE,XXbac-BPG283O16.9,HCP5B	rs6457144	RS=6457144;RSPOS=30095591;dbSNPBuildID=116;SSR=0;SAO=0;VP=0x05010000000517053e000100;WGT=1;VC=SNV;SLO;ASP;VLD;G5A;G5;HD;GNO;KGPhase1;KGPhase3;CAF=0.387,0.613;COMMON=1;TOPMED=0.37639366717635066,0.62360633282364933
chr3:59192658:.:C:CA	chr3	59192658	59192659	1.90741	0.00011357	0.00864039	CJUN	ENSG00000243295	ENSG00000243295	ENSG00000243295	142495		CFAP20DC	142633	intron	54	103								C3orf67	rs35164495	RS=35164495;RSPOS=59192658;dbSNPBuildID=126;SSR=0;SAO=0;VP=0x05010008000515013e000200;GENEINFO=LOC105377110:105377110;WGT=1;VC=DIV;SLO;INT;ASP;VLD;G5;GNO;KGPhase1;KGPhase3;CAF=0.7003,0.2997;COMMON=1;TOPMED=0.62130479102956167,0.37869520897043832
chr3:14144662:.:ACCCC:ACCC	chr3	14144662	14144663	1.73077	0.00011423	0.00866492	CJUN	ENSG00000268279,XPC-AS1	XPC,TPRXL,VN1R21P,CHCHD4,ENSG00000268279,XPC-AS1,LSM3,ENSG00000287059,TMEM43	ENSG00000268279	26	CHCHD4,TMEM43,XPC,LSM3	TMEM43	19610	tss	78	135
chr1:68384919:.:G:C	chr1	68384919	68384920	0.225806	0.000116167	0.00873384	CJUN		RPE65,ELOCP18,ENSG00000229440,DEPDC1,ENSG00000233589	ENSG00000229440	3263	RPE65	RPE65	65033	intergenic	31	7								WLS	rs6692211	RS=6692211;RSPOS=68384919;dbSNPBuildID=116;SSR=0;SAO=0;VP=0x050100000005150136000100;WGT=1;VC=SNV;SLO;ASP;VLD;G5;GNO;KGPhase1;KGPhase3;CAF=0.7714,0.2286;COMMON=1;TOPMED=0.84597986748216106,0.15402013251783893
chr16:76194873:.:G:C	chr16	76194873	76194874	10	0.000121117	0.0090009	CJUN		RPL18P13,ENSG00000286841,CNTNAP4,RN7SKP233,ENSG00000287694,ENSG00000260223,ENSG00000260983	ENSG00000260983	33504	CNTNAP4	CNTNAP4	82526	intergenic	2	20	MA1132.1	JUN::JUNB	3.13194	4.81248	1.68054	GCTCACTCAT	GCTGACTCAT,CATGAGTCAG		rs4888481	RS=4888481;RSPOS=76194873;dbSNPBuildID=111;SSR=0;SAO=0;VP=0x05010000000517013e000100;WGT=1;VC=SNV;SLO;ASP;VLD;G5A;G5;GNO;KGPhase1;KGPhase3;CAF=0.6845,0.3155;COMMON=1;TOPMED=0.77732384046890927,0.22267615953109072
chr22:37122701:.:ACT:ACTCCT	chr22	37122701	37122702	0.3	0.000127539	0.00942354	CJUN		ENSG00000287236,TMPRSS6,ENSG00000235237,C1QTNF6,RN7SKP214,ENSG00000231467,MPST,KCTD17,ENSG00000226233,IL2RB,SSTR3	IL2RB	3140	C1QTNF6,KCTD17,SSTR3,TMPRSS6,IL2RB	TMPRSS6	12988	intergenic	40	12
chr2:9655728:.:A:G	chr2	9655728	9655729	3.6	0.000156417	0.0113044	CJUN	ENSG00000240687	Y_RNA,ENSG00000271855,ENSG00000244260,ENSG00000240960,RNU4-73P,ADAM17,YWHAQ,ENSG00000240687	ENSG00000240687	16145	ADAM17,YWHAQ	YWHAQ	24731	intron	10	36								YWHAQ	rs13418911	RS=13418911;RSPOS=9655728;dbSNPBuildID=121;SSR=0;SAO=0;VP=0x05010008000517053e000100;GENEINFO=LOC101926982:101926982;WGT=1;VC=SNV;SLO;INT;ASP;VLD;G5A;G5;HD;GNO;KGPhase1;KGPhase3;CAF=0.635,0.365;COMMON=1;TOPMED=0.62752452854230377,0.37247547145769622
chr17:66653211:.:A:G	chr17	66653211	66653212	2.07692	0.000158034	0.0113497	CJUN	PRKCA	ENSG00000229330,RNU6-928P,RNA5SP445,PRKCA	RNA5SP445,PRKCA	13829		CACNG5	181904	intron	39	81									rs9911959	RS=9911959;RSPOS=66653211;dbSNPBuildID=119;SSR=0;SAO=0;VP=0x05010008000517053e000100;GENEINFO=PRKCA:5578;WGT=1;VC=SNV;SLO;INT;ASP;VLD;G5A;G5;HD;GNO;KGPhase1;KGPhase3;CAF=0.4375,0.5625;COMMON=1;TOPMED=0.42605600152905198,0.57394399847094801
chr6:122366062:.:C:G	chr6	122366062	122366063	0.264706	0.000170155	0.0120182	CJUN		ENSG00000275339,SERINC1,HSF2,ENSG00000279453	HSF2	33487	HSF2	HSF2	33588	intergenic	34	9								HSF2,SERINC1,PKIB,RP3-425C14.5,RP3-425C14.4	rs11751874	RS=11751874;RSPOS=122366062;dbSNPBuildID=120;SSR=0;SAO=0;VP=0x05010000000517012e000100;WGT=1;VC=SNV;SLO;ASP;VLD;G5A;G5;GNO;KGPhase3;CAF=0.6512,0.3488;COMMON=1;TOPMED=0.59668068297655453,0.40331931702344546
chr18:49656308:.:A:T	chr18	49656308	49656309	0.616352	0.000170729	0.0120256	CJUN		ENSG00000267674,SMUG1P1,LIPG	SMUG1P1	5149	LIPG	LIPG	94251	intergenic	159	98									rs1540036	RS=1540036;RSPOS=49656308;RV;dbSNPBuildID=88;SSR=0;SAO=0;VP=0x050100080005170136000100;GENEINFO=LOC105372112:105372112;WGT=1;VC=SNV;SLO;INT;ASP;VLD;G5A;G5;GNO;KGPhase1;KGPhase3;CAF=0.8307,0.1693;COMMON=1;TOPMED=0.81802688583078491,0.18197311416921508
chr7:28666362:.:A:G	chr7	28666362	28666363	2.14286	0.000172384	0.0120759	CJUN	CREB5	ENSG00000225286,CREB5	ENSG00000225286,CREB5	50475		CREB5	253844	intron	35	75									rs10225671	RS=10225671;RSPOS=28666362;dbSNPBuildID=119;SSR=0;SAO=0;VP=0x05010008000515013e000100;GENEINFO=CREB5:9586;WGT=1;VC=SNV;SLO;INT;ASP;VLD;G5;GNO;KGPhase1;KGPhase3;CAF=0.6959,0.3041;COMMON=1;TOPMED=0.66272457951070336,0.33727542048929663
chr15:63933709:.:T:C	chr15	63933709	63933710	0.166667	0.000179991	0.0125062	CJUN	ENSG00000259351,DAPK2	ENSG00000275785,ENSG00000259351,MIR422A,DAPK2,HERC1	ENSG00000259351,DAPK2	2242	HERC1	HERC1	99761	intron	24	4								DAPK2,HERC1,FBXL22,RP11-111E14.1	rs11630587	RS=11630587;RSPOS=63933709;dbSNPBuildID=120;SSR=0;SAO=0;VP=0x050100080005150136000100;GENEINFO=DAPK2:23604|LOC101928988:101928988;WGT=1;VC=SNV;SLO;INT;ASP;VLD;G5;GNO;KGPhase1;KGPhase3;CAF=0.4002,0.5998;COMMON=1;TOPMED=0.47226204128440366,0.52773795871559633
chr10:99906718:.:T:C	chr10	99906718	99906719	4	0.000182166	0.0125891	CJUN	DNMBP	DNMBP-AS1,ABCC2,DNMBP	DNMBP	20290		DNMBP	103227	intron	8	32								ABCC2,CWF19L1,DNMBP,CPN1	rs7898374	RS=7898374;RSPOS=99906718;dbSNPBuildID=116;SSR=0;SAO=0;VP=0x05010008000517053e000100;GENEINFO=DNMBP:23268;WGT=1;VC=SNV;SLO;INT;ASP;VLD;G5A;G5;HD;GNO;KGPhase1;KGPhase3;CAF=0.5803,0.4197;COMMON=1;TOPMED=0.54371336646279306,0.45628663353720693
chr20:59082374:.:T:C	chr20	59082374	59082375	0.25	0.000182166	0.0125891	CJUN		ATP5F1E,ZNF831,CTSZ,TUBB1,PRELID3B,MRPS16P2,NELFCD	MRPS16P2	30848	PRELID3B,CTSZ,ATP5F1E,ZNF831,TUBB1	PRELID3B	39588	intergenic	32	8	MA1133.1	JUN::JUNB	3.36552	0	-3.36552	GATGAGCTCATG,CATGAGCTCATC		NELFCD,CTSZ,PRELID3B	rs6026686	RS=6026686;RSPOS=59082374;dbSNPBuildID=114;SSR=0;SAO=0;VP=0x05010000000515053e000100;WGT=1;VC=SNV;SLO;ASP;VLD;G5;HD;GNO;KGPhase1;KGPhase3;CAF=0.3792,0.6208;COMMON=1;TOPMED=0.44416571100917431,0.55583428899082568
chr5:93307649:.:G:C	chr5	93307649	93307650	0.560345	0.000184739	0.0127326	CJUN		POLD2P1,NR2F1-AS1	POLD2P1	39225		NR2F1	275571	intergenic	116	65
chr13:18212081:.:G:T	chr13	18212081	18212082	5.2	0.000192195	0.0130018	CJUN	FAM230C	ENSG00000279081,ENSG00000279924,FAM230C,ENSG00000284679,KMT5AP1,GGT4P,ENSG00000279124	ENSG00000279081,FAM230C	4616		TUBA3C	969741	intron	5	26									rs1384595115	RS=1384595115;RSPOS=18212081;dbSNPBuildID=151;SSR=0;SAO=0;VP=0x050000000005000002000100;WGT=1;VC=SNV;ASP;TOPMED=0.00000000000000000,1.00000000000000000
chr5:15993249:.:A:G	chr5	15993249	15993250	1.41089	0.000196089	0.0131267	CJUN		FBXL7,RNA5SP178,MARCHF11,MIR887	RNA5SP178	39978		MARCHF11	186540	intergenic	202	285	MA1132.1	JUN::JUNB	0	3.28067	3.28067		TATGACGTAG		rs32825	RS=32825;RSPOS=15993249;dbSNPBuildID=76;SSR=0;SAO=0;VP=0x05010000000517053e000100;WGT=1;VC=SNV;SLO;ASP;VLD;G5A;G5;HD;GNO;KGPhase1;KGPhase3;CAF=0.5198,0.4802;COMMON=1;TOPMED=0.59304918450560652,0.40695081549439347
chr1:1741276:.:C:T	chr1	1741276	1741277	0.473684	0.000198237	0.0132016	CJUN	SLC35E2A	CDK11B,ENSG00000269737,MMP23A,CDK11A,ENSG00000272004,NADK,SLC35E2B,GNB1,ENSG00000227775,ENSG00000268575,SLC35E2A	ENSG00000268575,SLC35E2A	3589	CDK11A,SLC35E2B,CDK11B,NADK	CDK11A	16919	intron	76	36								CDK11A,NADK,CFAP74,CALML6,TMEM52,SLC35E2,MMP23A,RP1-283E3.4,RP1-140A9.1,CDK11B
chr22:34427837:.:A:G	chr22	34427837	34427838	2.6	0.000207716	0.0137613	CJUN			ENSG00000235485	161246		LARGE1	507361	intergenic	20	52									rs1034394	RS=1034394;RSPOS=34427837;dbSNPBuildID=86;SSR=0;SAO=0;VP=0x05012000000517053e020100;WGT=1;VC=SNV;PM;SLO;ASP;VLD;G5A;G5;HD;GNO;KGPhase1;KGPhase3;MTP;CAF=0.5653,0.4347;COMMON=1;TOPMED=0.59736557084607543,0.40263442915392456
chr5:169976998:.:A:G	chr5	169976998	169976999	0.4	0.000216804	0.0143264	CJUN	DOCK2,INSYN2B	MIR378E,DOCK2,INSYN2B	DOCK2,INSYN2B	3495	INSYN2B	INSYN2B	3495	intron	55	22								FAM196B	rs10041330	RS=10041330;RSPOS=169976998;dbSNPBuildID=119;SSR=0;SAO=0;VP=0x05010008000517013e000100;GENEINFO=FAM196B:100131897|DOCK2:1794;WGT=1;VC=SNV;SLO;INT;ASP;VLD;G5A;G5;GNO;KGPhase1;KGPhase3;CAF=0.7889,0.2111;COMMON=1;TOPMED=0.70989424057084607,0.29010575942915392
chr14:28744316:.:A:T	chr14	28744316	28744317	3.36364	0.000222245	0.0144991	CJUN	FOXG1-AS1	LINC02327,BTF3P2,LINC02282,LINC02281,FOXG1-AS1,FOXG1,LINC01551	FOXG1-AS1	17642	FOXG1	FOXG1	22469	intron	11	37	MA1132.1	JUN::JUNB	3.74473	4.17328	0.42855	AATGACTAAA	AATGACTAAT	LINC01551	rs761507	RS=761507;RSPOS=28744316;dbSNPBuildID=86;SSR=0;SAO=0;VP=0x05010008000517013e000100;GENEINFO=FOXG1-AS1:103695363;WGT=1;VC=SNV;SLO;INT;ASP;VLD;G5A;G5;GNO;KGPhase1;KGPhase3;CAF=0.2774,0.7226;COMMON=1;TOPMED=0.31143284913353720,0.68856715086646279
chr14:93959908:.:A:G	chr14	93959908	93959909	1.61702	0.000262737	0.016757	CJUN	ASB2	ENSG00000258987,CCDC197,OTUB2,ENSG00000279593,MIR4506,FAM181A-AS1,ASB2,FAM181A,DDX24	MIR4506,ASB2	11607	CCDC197,OTUB2,ASB2,FAM181A	ASB2	16660	intron	94	152								ASB2	rs4900206	RS=4900206;RSPOS=93959908;dbSNPBuildID=111;SSR=0;SAO=0;VP=0x050100080005170536000100;GENEINFO=ASB2:51676;WGT=1;VC=SNV;SLO;INT;ASP;VLD;G5A;G5;HD;GNO;KGPhase1;KGPhase3;CAF=0.5897,0.4103;COMMON=1;TOPMED=0.61169246941896024,0.38830753058103975
chr10:51879303:.:C:A	chr10	51879303	51879304	0.48	0.000271818	0.0170812	CJUN	PRKG1	PRKG1	PRKG1	154488		CSTF2T	179708	intron	75	36								CSTF2T	rs1937725	RS=1937725;RSPOS=51879303;RV;dbSNPBuildID=92;SSR=0;SAO=0;VP=0x05010008000515013e000100;GENEINFO=PRKG1:5592;WGT=1;VC=SNV;SLO;INT;ASP;VLD;G5;GNO;KGPhase1;KGPhase3;CAF=0.75,0.25;COMMON=1;TOPMED=0.80777745922528032,0.19222254077471967
chr20:47949483:.:C:A	chr20	47949483	47949484	3.875	0.000294077	0.0181246	CJUN		ENSG00000234967,ENSG00000287443,SRMP1,ENSG00000286179,ENSG00000228503,ENSG00000287335,LINC01522,RNU7-92P,LINC01523,RNA5SP486	ENSG00000234967	1312		SULF2	164002	intergenic	8	31	MA1132.1	JUN::JUNB	3.27246	4.55752	1.28506	CCTGAGGCAT	GATGACTCAG,CCTGAGTCAT		rs144106075	RS=144106075;RSPOS=47949483;dbSNPBuildID=134;SSR=0;SAO=0;VP=0x050100020005140036000100;GENEINFO=LOC105372637:105372637;WGT=1;VC=SNV;SLO;R5;ASP;VLD;KGPhase1;KGPhase3;CAF=0.9884,0.01158;COMMON=1;TOPMED=0.97927816004077471,0.02072183995922528
chr12:28023648:.:G:C	chr12	28023648	28023649	0.463768	0.00029596	0.0181969	CJUN		PTHLH,ENSG00000257042,ENSG00000256378	PTHLH	50916	PTHLH	PTHLH	50915	intergenic	69	32								PTHLH	rs10843065	RS=10843065;RSPOS=28023648;dbSNPBuildID=120;SSR=0;SAO=0;VP=0x05010000000517053e000100;WGT=1;VC=SNV;SLO;ASP;VLD;G5A;G5;HD;GNO;KGPhase1;KGPhase3;CAF=0.7931,0.2069;COMMON=1;TOPMED=0.79930396279306829,0.20069603720693170
chr12:75660890:.:A:T	chr12	75660890	75660891	2.05405	0.000309602	0.0187487	CJUN	ENSG00000258077,ENSG00000286259	SNORA70,ENSG00000258077,RPL10P13,ENSG00000258088,ENSG00000257777,ENSG00000286259	ENSG00000258077	11696		KRR1	149281	intron	37	76
chr9:6931885:.:G:A	chr9	6931885	6931886	0.173913	0.000310749	0.0187487	CJUN	ENSG00000224972,KDM4C	ACTG1P14,KDM4C,ENSG00000224972	KDM4C	29216		KDM4C	173912	intron	23	4								KDM4C	rs62533773	RS=62533773;RSPOS=6931885;dbSNPBuildID=129;SSR=0;SAO=0;VP=0x05010008000517013e000100;GENEINFO=KDM4C:23081;WGT=1;VC=SNV;SLO;INT;ASP;VLD;G5A;G5;GNO;KGPhase1;KGPhase3;CAF=0.7696,0.2304;COMMON=1;TOPMED=0.76271024464831804,0.23728975535168195
chr10:91684252:.:G:A	chr10	91684252	91684253	0.241379	0.000312551	0.0187487	CJUN		GAPDHP28,PPP1R3C,FAF2P1,TNKS2-AS1	GAPDHP28	16471	PPP1R3C	PPP1R3C	51181	intergenic	29	7								TNKS2,PPP1R3C,FGFBP3,TNKS2-AS1	rs7094498	RS=7094498;RSPOS=91684252;dbSNPBuildID=116;SSR=0;SAO=0;VP=0x05010008000517013e000100;GENEINFO=LOC107984253:107984253;WGT=1;VC=SNV;SLO;INT;ASP;VLD;G5A;G5;GNO;KGPhase1;KGPhase3;CAF=0.3806,0.6194;COMMON=1;TOPMED=0.51179440621814475,0.48820559378185524
chr16:66382579:.:G:A	chr16	66382579	66382580	0.241379	0.000312551	0.0187487	CJUN	CDH5	ENSG00000260146,ENSG00000286928,CDH5,BEAN1,BEAN1-AS1,RNA5SP428,ENSG00000260851,LINC00920	CDH5	15958	CDH5,BEAN1	CDH5	15888	intron	29	7	MA1132.1	JUN::JUNB	3.96257	3.48149	-0.481087	CCTGACTCAC	CTTGACTCAC,AGTGAGTCAA	BEAN1,TK2,LINC00920	rs58044782	RS=58044782;RSPOS=66382579;dbSNPBuildID=129;SSR=0;SAO=0;VP=0x05010008000517013e000100;GENEINFO=CDH5:1003;WGT=1;VC=SNV;SLO;INT;ASP;VLD;G5A;G5;GNO;KGPhase1;KGPhase3;CAF=0.6657,0.3343;COMMON=1;TOPMED=0.64572183995922528,0.35427816004077471
chr2:62579151:.:A:G	chr2	62579151	62579152	2.25	0.000312839	0.0187487	CJUN	ENSG00000226622	TMEM17,ENSG00000226622,RPL37P13,PSAT1P2,RSL24D1P2,RPL21P37,RN7SL18P,EHBP1	ENSG00000226622,RSL24D1P2	17729	TMEM17	TMEM17	72956	intron	28	63								EHBP1,TMEM17,AC092155.4,AC009501.4
chr1:11158850:.:GAAA:GAA	chr1	11158850	11158851	2.45455	0.000312979	0.0187487	CJUN	MTOR	RNU6-537P,RPL39P6,MTOR-AS1,EXOSC10-AS1,ENSG00000226849,ANGPTL7,MTOR,EXOSC10,RNU6-291P,SRM	MTOR,RNU6-537P	6399	ANGPTL7,EXOSC10,SRM	ANGPTL7	30503	intron	22	54
chr2:235709425:.:T:C	chr2	235709425	235709426	2.30769	0.000316999	0.0189453	CJUN	AGAP1	ENSG00000222007,AGAP1	AGAP1	64428		AGAP1	215382	intron	26	60									rs13022599	RS=13022599;RSPOS=235709425;dbSNPBuildID=121;SSR=0;SAO=0;VP=0x05010008000515053e000100;GENEINFO=AGAP1:116987;WGT=1;VC=SNV;SLO;INT;ASP;VLD;G5;HD;GNO;KGPhase1;KGPhase3;CAF=0.8193,0.1807;COMMON=1;TOPMED=0.82917622324159021,0.17082377675840978
chr6:157535931:.:G:A	chr6	157535931	157535932	0.479452	0.000325839	0.0194283	CJUN	ZDHHC14	ZDHHC14,MIR3692	ZDHHC14,MIR3692	6732		ZDHHC14	154741	intron	73	35								ZDHHC14	rs9456445	RS=9456445;RSPOS=157535931;dbSNPBuildID=119;SSR=0;SAO=0;VP=0x050100080005170136000100;GENEINFO=ZDHHC14:79683;WGT=1;VC=SNV;SLO;INT;ASP;VLD;G5A;G5;GNO;KGPhase1;KGPhase3;CAF=0.602,0.398;COMMON=1;TOPMED=0.60646024464831804,0.39353975535168195
chr21:38646547:.:G:A	chr21	38646547	38646548	1.59184	0.000329929	0.0196266	CJUN	ERG	LINC00114,ERG	ERG	15231		ERG	148070	intron	98	156								ERG
chr22:47329173:.:T:C	chr22	47329173	47329174	2.70588	0.000336709	0.0199374	CJUN		ENSG00000280312,ENSG00000224715	ENSG00000224715	16394		TBC1D22A	566523	intergenic	17	46									rs12159575	RS=12159575;RSPOS=47329173;dbSNPBuildID=120;SSR=0;SAO=0;VP=0x05010000000517053e000100;WGT=1;VC=SNV;SLO;ASP;VLD;G5A;G5;HD;GNO;KGPhase1;KGPhase3;CAF=0.4922,0.5078;COMMON=1;TOPMED=0.47603688837920489,0.52396311162079510
chr21:39088933:.:G:A	chr21	39088933	39088934	3.27273	0.000346001	0.0203001	CJUN		PSMG1,PCBP2P1,ENSG00000272991,ENSG00000235888,RPL23AP12,ENSG00000288266,ENSG00000276873,ENSG00000237609,BRWD1	ENSG00000235888	26040	PSMG1	PSMG1	94516	intergenic	11	36	MA1132.1	JUN::JUNB	3.30892	5.19654	1.88762	AATGACTCGT	AATGACTCAT,CATGAGTCAT	ETS2,LCA5L,SH3BGR,AF064858.7,AF064858.8,AF064858.11	rs2094871	RS=2094871;RSPOS=39088933;dbSNPBuildID=96;SSR=0;SAO=0;VP=0x05012800000517053e000100;WGT=1;VC=SNV;PM;PMC;SLO;ASP;VLD;G5A;G5;HD;GNO;KGPhase1;KGPhase3;CAF=0.615,0.385;COMMON=1;TOPMED=0.64467858053007135,0.35532141946992864
chr8:29853548:.:G:A	chr8	29853548	29853549	0.478873	0.0003907	0.0226633	CJUN	ENSG00000248964	ENSG00000253604,LINC02209,ENSG00000254086,LINC02099,ENSG00000248964	ENSG00000248964	993		SARAF	229514	intron	71	34								MBOAT4,RP11-94H18.2	rs10503853	RS=10503853;RSPOS=29853548;dbSNPBuildID=119;SSR=0;SAO=0;VP=0x050100000005150536000100;WGT=1;VC=SNV;SLO;ASP;VLD;G5;HD;GNO;KGPhase1;KGPhase3;CAF=0.904,0.09605;COMMON=1;TOPMED=0.85927943425076452,0.14072056574923547
chr9:89138721:.:C:T	chr9	89138721	89138722	9	0.000402451	0.0231355	CJUN	SHC3	SHC3,ENSG00000224945	SHC3,ENSG00000224945	28788	SHC3	SHC3	40095	intron	2	18								CKS2,SHC3,SECISBP2,RP11-82L18.2	rs7048173	RS=7048173;RSPOS=89138721;dbSNPBuildID=116;SSR=0;SAO=0;VP=0x05010008000515013e000100;GENEINFO=SHC3:53358;WGT=1;VC=SNV;SLO;INT;ASP;VLD;G5;GNO;KGPhase1;KGPhase3;CAF=0.2586,0.7414;COMMON=1;TOPMED=0.31177529306829765,0.68822470693170234
chr22:29994787:.:G:A	chr22	29994787	29994788	3	0.000409541	0.0233858	CJUN	MTMR3,ENSG00000279159	RNU6-331P,MTMR3,CNN2P1,ENSG00000279159,HORMAD2,HORMAD2-AS1,MIR6818	MTMR3,ENSG00000279159	12260	HORMAD2	HORMAD2	85675	exon	13	39								SEC14L3,MTMR3
chr6:168007774:.:GTTTTT:GTTTT	chr6	168007774	168007775	2.40909	0.000449648	0.0253932	CJUN	KIF25	KIF25-AS1,KIF25,FRMD1,AFDN,ENSG00000235994	KIF25-AS1,KIF25	10665	FRMD1,KIF25	KIF25	10103	intron	22	53
chr3:99901408:.:T:C	chr3	99901408	99901409	0.518072	0.00046394	0.0259149	CJUN	FILIP1L,CMSS1	MIR3921,FILIP1L,ENSG00000273374,CMSS1	FILIP1L,CMSS1	62904	CMSS1	CMSS1	83546	intron	83	43								TBC1D23,COL8A1,FILIP1L,CMSS1,LNP1,TMEM30C,RP11-383I23.2	rs793463	RS=793463;RSPOS=99901408;RV;dbSNPBuildID=86;SSR=0;SAO=0;VP=0x05010008000517053e000100;GENEINFO=FILIP1L:11259|CMSS1:84319;WGT=1;VC=SNV;SLO;INT;ASP;VLD;G5A;G5;HD;GNO;KGPhase1;KGPhase3;CAF=0.7704,0.2296;COMMON=1;TOPMED=0.74400324923547400,0.25599675076452599
chr13:103282681:.:ATTTTTTT:ATT	chr13	103282681	103282682	3.75	0.000471987	0.02625	CJUN		ENSG00000285789	ENSG00000285789	60977		SLC10A2	216264	intergenic	8	30
chr6:50271565:.:T:C	chr6	50271565	50271566	6.66667	0.000488281	0.027039	CJUN		ENSG00000226733	ENSG00000226733	90559		DEFB112	221636	intergenic	3	20	MA1132.1	JUN::JUNB	3.28483	5.95468	2.66984	GATAACTCAT,AATGAGTTAT	GATGACTCAT,AATGAGTCAT		rs17812467	RS=17812467;RSPOS=50271565;dbSNPBuildID=123;SSR=0;SAO=0;VP=0x05010000000517013e000100;WGT=1;VC=SNV;SLO;ASP;VLD;G5A;G5;GNO;KGPhase1;KGPhase3;CAF=0.5383,0.4617;COMMON=1;TOPMED=0.52839895514780835,0.47160104485219164
chr12:124513147:.:C:G	chr12	124513147	124513148	4	0.00050826	0.0280098	CJUN	NCOR2	ENSG00000280354,ENSG00000279527,ENSG00000214650,ENSG00000279121,ENSG00000279334,ENSG00000279071,ENSG00000280097,NCOR2	NCOR2	73		RFLNA	218054	intron	7	28									rs75649450	RS=75649450;RSPOS=124513147;dbSNPBuildID=132;SSR=0;SAO=0;VP=0x050100080005150036000100;GENEINFO=NCOR2:9612|LOC105370047:105370047;WGT=1;VC=SNV;SLO;INT;ASP;VLD;G5;KGPhase1;KGPhase3;CAF=0.9768,0.02316;COMMON=1;TOPMED=0.96503886340468909,0.03496113659531090
chr1:234781222:.:CAAAA:CAAA	chr1	234781222	234781223	5.5	0.000533521	0.0290929	CJUN		ENSG00000230628,ENSG00000228044,LINC01132,ENSG00000282097,RNY4P16,ENSG00000289377,PP2672,ENSG00000286263	ENSG00000289377	8426		IRF2BP2	171044	intergenic	4	22
chr3:194322954:.:AG:AGG	chr3	194322954	194322955	2.28	0.000534721	0.0290929	CJUN		LINC02037,LRRC15,LINC02036,ENSG00000286317,ATP13A3,LINC00887,CPN2,LINC02048,GP5	LINC00887	84	CPN2,GP5,LRRC15	CPN2	28372	intergenic	25	57
chr4:41160285:.:G:A	chr4	41160285	41160286	0.314286	0.000535585	0.0290929	CJUN	APBB2	RNU6-836P,RNU6-1195P,UCHL1,UCHL1-DT,APBB2	RNU6-1195P,APBB2	46241	APBB2,UCHL1	APBB2	54255	intron	35	11	MA1133.1	JUN::JUNB	3.04191	3.28651	0.244595	TATGAAGTGATT	TATGAAGTAATT,AATTACTTCATA	APBB2	rs76365003	RS=76365003;RSPOS=41160285;dbSNPBuildID=132;SSR=0;SAO=0;VP=0x050100080005150036000100;GENEINFO=APBB2:323;WGT=1;VC=SNV;SLO;INT;ASP;VLD;G5;KGPhase1;KGPhase3;CAF=0.9736,0.02636;COMMON=1;TOPMED=0.95223305300713557,0.04776694699286442
chr9:85119190:.:A:T	chr9	85119190	85119191	0.425926	0.00053878	0.0292046	CJUN		ENSG00000285556,NTRK2,UBE2V1P10	NTRK2	23440		NTRK2	449461	intergenic	54	23	MA1132.1	JUN::JUNB	4.09205	0	-4.09205	AATGACTCAG,GCTGAGTCAT			rs7855467	RS=7855467;RSPOS=85119190;dbSNPBuildID=116;SSR=0;SAO=0;VP=0x05010008000515013e000100;GENEINFO=LOC107987088:107987088;WGT=1;VC=SNV;SLO;INT;ASP;VLD;G5;GNO;KGPhase1;KGPhase3;CAF=0.7989,0.2011;COMMON=1;TOPMED=0.72819508154943934,0.27180491845056065
chr21:15222779:.:A:G	chr21	15222779	15222780	4.8	0.000546113	0.0293538	CJUN	ENSG00000288555	ENSG00000288578,ENSG00000288536,ENSG00000288555	ENSG00000288555	1613		NRIP1	157779	intron	5	24	MA1133.1	JUN::JUNB	4.02457	3.63264	-0.391924	TGTGACTTCACT	CGTGACTTCACT,AGTGAAGTCACG	NRIP1
chr6:134236251:.:T:G	chr6	134236251	134236252	4.8	0.000546113	0.0293538	CJUN	SGK1	RNA5SP218,KRT8P42,RPS29P32,ENSG00000286887,Y_RNA,SGK1	SGK1	20782	SGK1	SGK1	81859	intron	5	24	MA1133.1	JUN::JUNB	0	3.1831	3.1831		TGTTACATAATA		rs17827161	RS=17827161;RSPOS=134236251;dbSNPBuildID=123;SSR=0;SAO=0;VP=0x050100080005150536000100;GENEINFO=SGK1:6446;WGT=1;VC=SNV;SLO;INT;ASP;VLD;G5;HD;GNO;KGPhase1;KGPhase3;CAF=0.976,0.02396;COMMON=1;TOPMED=0.96088175331294597,0.03911824668705402
chr18:8890964:.:ATTT:ATT	chr18	8890964	8890965	1.82353	0.00058514	0.0311253	CJUN		MTCL1,ENSG00000272788,ENSG00000286765,ENSG00000287719	ENSG00000287719	23033		NDUFV2	211733	intergenic	51	93
chr2:201358843:.:A:G	chr2	201358843	201358844	3.3	0.000606107	0.0321738	CJUN		SCYL2P1,Y_RNA,TRAK2,STRADB,CASP8,FLACC1	FLACC1	1446	TRAK2,FLACC1,STRADB,CASP8	FLACC1	1498	intergenic	10	33	MA1132.1	JUN::JUNB	3.77211	4.72125	0.949133	GGTGACTTAC	GGTGACTCAC,TGTGAGTCAC	CASP10,CASP8,STRADB,TRAK2,ALS2CR12,ALS2CR11,AC007256.5,PPIL3	rs2349075	RS=2349075;RSPOS=201358843;dbSNPBuildID=100;SSR=0;SAO=0;VP=0x050100020005170536000100;GENEINFO=ALS2CR12:130540;WGT=1;VC=SNV;SLO;R5;ASP;VLD;G5A;G5;HD;GNO;KGPhase1;KGPhase3;CAF=0.2881,0.7119;COMMON=1;TOPMED=0.35233498980632008,0.64766501019367991
chr15:75669451:.:A:G	chr15	75669451	75669452	0.678571	0.000609075	0.0322646	CJUN		ENSG00000275454,IMP3,ENSG00000274515,ENSG00000260206,CSPG4,ENSG00000261043,ENSG00000260235,ENSG00000260288,SNUPN,MIR4313,DNM1P35,SNX33,ENSG00000203392,ENSG00000260269,ENSG00000260892,PPIAP47,PTPN9,ODF3L1	CSPG4	4869	PTPN9,IMP3,CSPG4,ODF3L1,SNX33,SNUPN	SNX33	21539	intergenic	196	133								SCAMP2,SNUPN,CSPG4,SNX33,RP11-817O13.8,CTD-2026K11.4	rs4886729	RS=4886729;RSPOS=75669451;dbSNPBuildID=111;SSR=0;SAO=0;VP=0x050100000005150536000100;WGT=1;VC=SNV;SLO;ASP;VLD;G5;HD;GNO;KGPhase1;KGPhase3;CAF=0.8886,0.1114;COMMON=1;TOPMED=0.84625860091743119,0.15374139908256880
chr4:124943634:.:G:T	chr4	124943634	124943635	0.290323	0.000679548	0.0353406	CJUN			ANKRD50	230903		ANKRD50	230902	intergenic	31	9	MA1133.1	JUN::JUNB	3.35164	3.31069	-0.0409488	GATGACATGATG,CATCATGTCATC	GATGACATGATT	ANKRD50	rs2173324	RS=2173324;RSPOS=124943634;dbSNPBuildID=96;SSR=0;SAO=0;VP=0x05010000000517053e000100;WGT=1;VC=SNV;SLO;ASP;VLD;G5A;G5;HD;GNO;KGPhase1;KGPhase3;CAF=0.3652,0.6348;COMMON=1;TOPMED=0.41876911314984709,0.58123088685015290
chr4:38189007:.:G:A	chr4	38189007	38189008	3.44444	0.000679548	0.0353406	CJUN		ENSG00000251642,TBC1D1,ENSG00000287659	TBC1D1	49833		PTTG2	228609	intergenic	9	31	MA1133.1	JUN::JUNB	0	3.32239	3.32239		AGTGAGGTCACT,AGTGACCTCACT
chr1:14137923:.:A:G	chr1	14137923	14137924	0.557895	0.000697914	0.0360763	CJUN	KAZN	RNU6-1265P,KAZN,ENSG00000231606	RNU6-1265P,KAZN	13589		PRDM2	437735	intron	95	53
chr5:57504615:.:T:G	chr5	57504615	57504616	2.24	0.000752126	0.03853	CJUN	ENSG00000250961	SALL4P1,ACTBL2,LINCR-0003,ENSG00000250961	ACTBL2,ENSG00000250961	21805	ACTBL2	ACTBL2	21804	intron	25	56								CTD-2023N9.2	rs13163202	RS=13163202;RSPOS=57504615;dbSNPBuildID=121;SSR=0;SAO=0;VP=0x05010008000515053e000100;GENEINFO=LOC102724122:102724122;WGT=1;VC=SNV;SLO;INT;ASP;VLD;G5;HD;GNO;KGPhase1;KGPhase3;CAF=0.9221,0.07788;COMMON=1;TOPMED=0.88938264525993883,0.11061735474006116
chr5:74240925:.:T:C	chr5	74240925	74240926	3.625	0.000752897	0.03853	CJUN	LINC01331	LINC01333,LINC01332,LINC01335,LINC01331,RN7SL814P,ENSG00000288883	LINC01331	17762		ENC1	399801	intron	8	29
chr10:97882636:.:T:G	chr10	97882636	97882637	0.259259	0.000821395	0.0413476	CJUN	CRTAC1	GOLGA7B,LINC00866,CRTAC1	GOLGA7B,CRTAC1	11057	GOLGA7B	GOLGA7B	32793	intron	27	7								CRTAC1	rs2297937	RS=2297937;RSPOS=97882636;dbSNPBuildID=100;SSR=0;SAO=0;VP=0x05010008000517053e000100;GENEINFO=CRTAC1:55118;WGT=1;VC=SNV;SLO;INT;ASP;VLD;G5A;G5;HD;GNO;KGPhase1;KGPhase3;CAF=0.7005,0.2995;COMMON=1;TOPMED=0.68433836646279306,0.31566163353720693
chr9:98374707:.:C:A	chr9	98374707	98374708	3.85714	0.000821395	0.0413476	CJUN	GABBR2	GABBR2	GABBR2	86599		TBC1D2	119058	intron	7	27								GABBR2
chr19:42851191:.:C:T	chr19	42851191	42851192	0.590909	0.000830579	0.0415922	CJUN	PSG10P,PSG8	PSG1,PSG8-AS1,PSG7,CEACAMP7,PSG6,PSG10P,PSG8,CEACAMP6	PSG10P,PSG8	4498	PSG1,PSG6,PSG7,PSG8	PSG1	28520	intron	110	65								AC004603.4	rs28406280	RS=28406280;RSPOS=42851191;dbSNPBuildID=125;SSR=0;SAO=0;VP=0x050100080005170136000100;GENEINFO=PSG10P:653492;WGT=1;VC=SNV;SLO;INT;ASP;VLD;G5A;G5;GNO;KGPhase1;KGPhase3;CAF=0.76,0.24;COMMON=1;TOPMED=0.85082982925586136,0.14917017074413863
chr15:87154857:.:G:A	chr15	87154857	87154858	6.33333	0.000855446	0.0425054	CJUN			AGBL1	105689		AGBL1	1074986	intergenic	3	19	MA1132.1	JUN::JUNB	0	4.02045	4.02045		AGTGACTCAA		rs10152178	RS=10152178;RSPOS=87154857;dbSNPBuildID=119;SSR=0;SAO=0;VP=0x05010008000517053e000100;GENEINFO=LOC105370955:105370955;WGT=1;VC=SNV;SLO;INT;ASP;VLD;G5A;G5;HD;GNO;KGPhase1;KGPhase3;CAF=0.5232,0.4768;COMMON=1;TOPMED=0.53859263506625891,0.46140736493374108
chr4:153181645:.:G:A	chr4	153181645	153181646	0.157895	0.000855446	0.0425054	CJUN	TRIM2,ENSG00000288637	ENSG00000249022,Y_RNA,ENSG00000288637,TRIM2,RNU6-1196P	TRIM2	29211	TRIM2	TRIM2	22796	intron	19	3									rs76389802	RS=76389802;RSPOS=153181645;dbSNPBuildID=132;SSR=0;SAO=0;VP=0x050100080005150136000100;GENEINFO=TRIM2:23321;WGT=1;VC=SNV;SLO;INT;ASP;VLD;G5;GNO;KGPhase1;KGPhase3;CAF=0.9669,0.03315;COMMON=1;TOPMED=0.96472031090723751,0.03527968909276248
chr13:35552638:.:C:T	chr13	35552638	35552639	1.66667	0.000859741	0.0426362	CJUN	NBEA	MAB21L1,ENSG00000287650,NBEA	ENSG00000287650,NBEA	56024	MAB21L1	MAB21L1	75949	intron	69	115								MAB21L1
chr19:43022309:.:C:T	chr19	43022309	43022310	0.45614	0.000877552	0.043286	CJUN	PSG11,ENSG00000282943	PSG11,CEACAMP7,ENSG00000282943,PSG2,CEACAMP9,PSG7,CEACAMP8	PSG11,ENSG00000282943	4163	PSG7,PSG11,PSG2	PSG11	4158	intron	57	26									rs185131104	RS=185131104;RSPOS=43022309;dbSNPBuildID=135;SSR=0;SAO=0;VP=0x050000080005040036000100;GENEINFO=PSG11:5680;WGT=1;VC=SNV;INT;ASP;VLD;KGPhase1;KGPhase3;CAF=0.9982,0.001797;COMMON=1;TOPMED=0.99589067278287461,0.00410932721712538
chr12:54550372:.:G:C	chr12	54550372	54550373	4.16667	0.00087791	0.043286	CJUN	PDE1B	GLYCAM1,ENSG00000257824,LACRT,ENSG00000258137,PDE1B,GTSF1,NCKAP1L,DCD,PPP1R1A,ENSG00000258086	PDE1B	772	PPP1R1A,PDE1B,DCD,GTSF1,NCKAP1L,LACRT	PDE1B	771	intron	6	25								PDE1B	rs4759090	RS=4759090;RSPOS=54550372;dbSNPBuildID=111;SSR=0;SAO=0;VP=0x05010008000517013e000100;GENEINFO=PDE1B:5153;WGT=1;VC=SNV;SLO;INT;ASP;VLD;G5A;G5;GNO;KGPhase1;KGPhase3;CAF=0.3678,0.6322;COMMON=1;TOPMED=0.36936162079510703,0.63063837920489296
chr22:20777866:.:C:T	chr22	20777866	20777867	5.25	0.000910521	0.0443177	CJUN	PI4KA,SERPIND1	POM121L4P,SNAP29,SERPIND1,TMEM191A,BCRP5,PI4KA	PI4KA	3754	SNAP29,SERPIND1,PI4KA	SERPIND1	3753	intron	4	21	MA1132.1	JUN::JUNB	0	4.41454	4.41454		TCTGACTCAT,AATGAGTCAG	SERPIND1,SNAP29,CRKL,PI4KAP2,AIFM3,SMPD4P1,ABHD17AP4,PI4KA,CCDC74BP1	rs165912	RS=165912;RSPOS=20777866;dbSNPBuildID=79;SSR=0;SAO=0;VP=0x05010008000517053e000100;GENEINFO=SERPIND1:3053|PI4KA:5297;WGT=1;VC=SNV;SLO;INT;ASP;VLD;G5A;G5;HD;GNO;KGPhase1;KGPhase3;CAF=0.4998,0.5002;COMMON=1;TOPMED=0.51196164627930682,0.48803835372069317
chr2:240426943:.:T:C	chr2	240426943	240426944	2.4	0.000914391	0.0443177	CJUN		ENSG00000218416,GPC1,ANKMY1,MIR149	GPC1	8718	GPC1	GPC1	8718	intergenic	20	48								GPC1,CAPN10	rs1573784	RS=1573784;RSPOS=240426943;dbSNPBuildID=88;SSR=0;SAO=0;VP=0x05010000000517013e000100;WGT=1;VC=SNV;SLO;ASP;VLD;G5A;G5;GNO;KGPhase1;KGPhase3;CAF=0.4687,0.5313;COMMON=1;TOPMED=0.47678548674821610,0.52321451325178389
chr14:87869880:.:T:G	chr14	87869880	87869881	2.06452	0.000924644	0.0447301	CJUN	GALC,ENSG00000258807	ENSG00000258807,GALC,SHLD2P2,ENSG00000259077	GALC,ENSG00000258807	2409		GALC	123300	intron	31	64									rs192452803	RS=192452803;RSPOS=87869880;dbSNPBuildID=135;SSR=0;SAO=0;VP=0x050000000005000036000100;WGT=1;VC=SNV;ASP;KGPhase1;KGPhase3;CAF=0.9998,0.0001997;COMMON=0;TOPMED=0.99979294087665647,0.00020705912334352
chr11:47663356:.:T:C	chr11	47663356	47663357	1.71667	0.000944293	0.0454235	CJUN	AGBL2	CELF1,Y_RNA,PTPMT1,MTCH2,FAM180B,FNBP4,ENSG00000231880,NDUFS3,RNU5E-10P,AGBL2,KBTBD4,C1QTNF4	AGBL2	3766	MTCH2,NDUFS3,PTPMT1,FAM180B,C1QTNF4,AGBL2,KBTBD4	MTCH2	20797	intron	60	103								NR1H3,NUP160,MTCH2,FNBP4,PTPMT1,LRP4,MYBPC3,DDB2,PTPRJ,CELF1,PACSIN3,SLC39A13,PSMC3,RAPSN,AGBL2,C1QTNF4,ARHGAP1,FAM180B,NDUFS3,RP11-750H9.5	rs11039329	RS=11039329;RSPOS=47663356;dbSNPBuildID=120;SSR=0;SAO=0;VP=0x050100080005150536000100;GENEINFO=AGBL2:79841;WGT=1;VC=SNV;SLO;INT;ASP;VLD;G5;HD;GNO;KGPhase1;KGPhase3;CAF=0.6496,0.3504;COMMON=1;TOPMED=0.65781887104994903,0.34218112895005096
chr1:150624243:.:CAGAGA:CAGA	chr1	150624243	150624244	1.88095	0.000983028	0.04719	CJUN	ENSA	MIR4257,ENSG00000288880,RN7SL473P,ENSG00000289457,GOLPH3L,ADAMTSL4-AS2,RN7SL600P,ADAMTSL4-AS1,ENSG00000253047,ENSA,RNU6-1042P,ADAMTSL4,HORMAD1,U4,MCL1	ENSA	5367	ENSA,HORMAD1,GOLPH3L,ADAMTSL4,MCL1	ENSA	5367	exon	42	79
chr5:74018149:.:G:A	chr5	74018149	74018150	0.5	0.000986537	0.04719	CJUN		LINC02122,ARHGEF28,ENSG00000259968,LINC01331	ENSG00000259968	64136		ARHGEF28	391953	intergenic	68	34									rs10078294	RS=10078294;RSPOS=74018149;dbSNPBuildID=119;SSR=0;SAO=0;VP=0x05010000000515053e000100;WGT=1;VC=SNV;SLO;ASP;VLD;G5;HD;GNO;KGPhase1;KGPhase3;CAF=0.7388,0.2612;COMMON=1;TOPMED=0.76583205912334352,0.23416794087665647
chr8:32310214:.:T:G	chr8	32310214	32310215	2	0.000986537	0.04719	CJUN	NRG1	RNA5SP263,NRG1	RNA5SP263,NRG1	53592		FUT10	1162930	intron	34	68								NRG1	rs7005124	RS=7005124;RSPOS=32310214;dbSNPBuildID=116;SSR=0;SAO=0;VP=0x050100080005170536000100;GENEINFO=NRG1:3084;WGT=1;VC=SNV;SLO;INT;ASP;VLD;G5A;G5;HD;GNO;KGPhase1;KGPhase3;CAF=0.6949,0.3051;COMMON=1;TOPMED=0.69098018603465851,0.30901981396534148
chr19:42851407:.:G:T	chr19	42851407	42851408	0.586538	0.00101591	0.0479832	CJUN	PSG10P,PSG8	PSG1,PSG8-AS1,PSG7,CEACAMP7,PSG6,PSG10P,PSG8,CEACAMP6	PSG10P,PSG8	4282	PSG1,PSG6,PSG7,PSG8	PSG1	28304	intron	104	61									rs28740886	RS=28740886;RSPOS=42851407;dbSNPBuildID=125;SSR=0;SAO=0;VP=0x05010008000517013e000100;GENEINFO=PSG10P:653492;WGT=1;VC=SNV;SLO;INT;ASP;VLD;G5A;G5;GNO;KGPhase1;KGPhase3;CAF=0.7424,0.2576;COMMON=1;TOPMED=0.83307052752293577,0.16692947247706422
chr4:128388177:.:A:T	chr4	128388177	128388178	1.74545	0.00106473	0.0497378	CJUN	LINC02615	PGRMC2,LINC02615	LINC02615	95427		PGRMC2	100364	intron	55	96									rs56278555	RS=56278555;RSPOS=128388177;dbSNPBuildID=129;SSR=0;SAO=0;VP=0x050000000005040036000100;WGT=1;VC=SNV;ASP;VLD;KGPhase1;KGPhase3;CAF=0.99,0.009984;COMMON=1;TOPMED=0.98244775739041794,0.01755224260958205
chr16:23286358:.:T:C	chr16	23286358	23286359	0.442308	0.00107952	0.0503231	CJUN	SCNN1B	SCNN1G,ENSG00000285613,ENSG00000260741,SCNN1B	SCNN1B	8128	SCNN1B	SCNN1B	15942	intron	52	23									rs8046419	RS=8046419;RSPOS=23286358;dbSNPBuildID=116;SSR=0;SAO=0;VP=0x05010008000517013e000100;GENEINFO=SCNN1B:6338;WGT=1;VC=SNV;SLO;INT;ASP;VLD;G5A;G5;GNO;KGPhase1;KGPhase3;CAF=0.7634,0.2366;COMMON=1;TOPMED=0.78650611620795107,0.21349388379204892
chr9:73100486:.:C:A	chr9	73100486	73100487	0.715517	0.0010955	0.050791	CJUN		ANXA1,CYP1D1P,ALDH1A1	ALDH1A1	20045	ANXA1	ANXA1	51377	intergenic	232	166									rs4744679	RS=4744679;RSPOS=73100486;dbSNPBuildID=111;SSR=0;SAO=0;VP=0x05010008000517053e000100;GENEINFO=LOC105376081:105376081;WGT=1;VC=SNV;SLO;INT;ASP;VLD;G5A;G5;HD;GNO;KGPhase1;KGPhase3;CAF=0.5597,0.4403;COMMON=1;TOPMED=0.50328905453618756,0.49671094546381243
chr12:51118854:.:CTTT:CTT	chr12	51118854	51118855	1.53608	0.00110492	0.0510449	CJUN	TFCP2	LETMD1,ENSG00000278126,Y_RNA,RNU6-1273P,TFCP2,PHBP19,RNU6-199P,SLC11A2,POU6F1,RPL35AP29,CSRNP2	TFCP2	5243	LETMD1,SLC11A2,CSRNP2,TFCP2,POU6F1	CSRNP2	35258	intron	97	149
chr2:58146767:.:ATGT:AT	chr2	58146767	58146768	2.06667	0.00111093	0.0510449	CJUN	VRK2	VRK2,ENSG00000273063,FANCL	VRK2	12474	VRK2,FANCL	FANCL	94556	intron	30	62
chr6:41846769:.:ACCCCCCCC:ACCC	chr6	41846769	41846770	2.06667	0.00111093	0.0510449	CJUN	ENSG00000288721,USP49	ENSG00000269387,PGC,ENSG00000288721,CCND3,ENSG00000124593,FRS3,ENSG00000206977,TOMM6,PRICKLE4,USP49,Y_RNA,MED20,BYSL,ENSG00000268745,ENSG00000227516	ENSG00000288721,ENSG00000206977,USP49	13777	USP49,TOMM6,MED20,PRICKLE4,PGC,BYSL,CCND3,FRS3	USP49	48604	intron	30	62
chr8:97929083:.:G:C	chr8	97929083	97929084	0.483871	0.00111093	0.0510449	CJUN	MATN2	ENSG00000270861,MATN2,RPS23P1,LAPTM4B,RPL30,SUMO2P18	MATN2	60244	MATN2	MATN2	60019	intron	62	30								MATN2
chr11:121937273:.:A:G	chr11	121937273	121937274	1.73214	0.00115046	0.0526982	CJUN		ENSG00000286044,MIR100HG,ENSG00000286023,RNU6-256P,ENSG00000286497	ENSG00000286044	8298		BLID	178940	intergenic	56	97									rs7926019	RS=7926019;RSPOS=121937273;dbSNPBuildID=116;SSR=0;SAO=0;VP=0x05010000000517013e000100;WGT=1;VC=SNV;SLO;ASP;VLD;G5A;G5;GNO;KGPhase1;KGPhase3;CAF=0.6108,0.3892;COMMON=1;TOPMED=0.72258059378185524,0.27741940621814475
chr14:98501526:.:G:A	chr14	98501526	98501527	0.285714	0.00119324	0.0537574	CJUN	ENSG00000258795	ENSG00000258795	ENSG00000258795	4395		BCL11B	770669	intron	28	8	MA1133.1	JUN::JUNB	4.11238	3.07624	-1.03614	GGTGACGTGAGG,CCTCACGTCACC	GGTGATGTGAGG
chr1:212693188:.:A:C	chr1	212693188	212693189	0.368421	0.00119512	0.0537574	CJUN	BATF3	FAM71A,ATF3,NSL1,ENSG00000226036,ENSG00000235862,LINC02773,TATDN3,BATF3	BATF3	6650	TATDN3,FAM71A,ATF3,BATF3,NSL1	BATF3	6650	intron	38	14								BATF3	rs2456816	RS=2456816;RSPOS=212693188;RV;dbSNPBuildID=100;SSR=0;SAO=0;VP=0x05010008000515053e000100;GENEINFO=BATF3:55509;WGT=1;VC=SNV;SLO;INT;ASP;VLD;G5;HD;GNO;KGPhase1;KGPhase3;CAF=0.08706,0.9129;COMMON=1;TOPMED=0.10482766309887869,0.89517233690112130
chr6:150208271:.:TTGCTG:TTG	chr6	150208271	150208272	2.71429	0.00119512	0.0537574	CJUN	PPP1R14C	ENSG00000238594,PPP1R14C	PPP1R14C	42119	PPP1R14C	PPP1R14C	65227	intron	14	38
chr18:49656199:.:G:A	chr18	49656199	49656200	0.728	0.00124037	0.0556952	CJUN		ENSG00000267674,SMUG1P1,LIPG	SMUG1P1	5040	LIPG	LIPG	94142	intergenic	250	182								LIPG	rs1540038	RS=1540038;RSPOS=49656199;RV;dbSNPBuildID=88;SSR=0;SAO=0;VP=0x050100080005150536000100;GENEINFO=LOC105372112:105372112;WGT=1;VC=SNV;SLO;INT;ASP;VLD;G5;HD;GNO;KGPhase1;KGPhase3;CAF=0.8211,0.1789;COMMON=1;TOPMED=0.81291411824668705,0.18708588175331294
chr2:219997775:.:C:G	chr2	219997775	219997776	2.27273	0.00129358	0.0572819	CJUN	ENSG00000288902	LINC01803,MIR4268,ENSG00000286199,ENSG00000225911,ENSG00000288902	ENSG00000288902	37416		SLC4A3	370145	intron	22	50								AC067956.1	rs17290560	RS=17290560;RSPOS=219997775;dbSNPBuildID=123;SSR=0;SAO=0;VP=0x05010008000517053e000100;GENEINFO=LOC105373891:105373891;WGT=1;VC=SNV;SLO;INT;ASP;VLD;G5A;G5;HD;GNO;KGPhase1;KGPhase3;CAF=0.6747,0.3253;COMMON=1;TOPMED=0.62237194189602446,0.37762805810397553
chr19:54190017:.:C:T	chr19	54190017	54190018	0.538462	0.00129933	0.0573384	CJUN	TSEN34	ENSG00000237017,LILRB2,TMC4,OSCAR,CNOT3,MBOAT7,LILRB5,ENSG00000224579,LILRB3,NDUFA3,RNU6-1307P,ENSG00000223660,ENSG00000240296,TFPT,PRPF31,ENSG00000249189,RPS9,MIR4752,LENG1,ENSG00000269524,LILRA6,TSEN34,ENSG00000235081	TSEN34	80	LILRB2,OSCAR,TMC4,RPS9,TFPT,CNOT3,LILRB5,MBOAT7,TSEN34,NDUFA3,LENG1,PRPF31	MBOAT7	437	tss	78	42								MBOAT7,TMC4,TSEN34,OSCAR	rs36624	RS=36624;RSPOS=54190017;dbSNPBuildID=76;SSR=0;SAO=0;VP=0x0501004a000517013e000100;GENEINFO=MBOAT7:79143|TSEN34:79042;WGT=1;VC=SNV;SLO;U5;INT;R5;ASP;VLD;G5A;G5;GNO;KGPhase1;KGPhase3;CAF=0.2885,0.7115;COMMON=1;TOPMED=0.74829574413863404,0.25170425586136595
chr6:14172656:.:A:G	chr6	14172656	14172657	0.25	0.00143091	0.0615554	CJUN	ENSG00000285639	ENSG00000230631,ENSG00000285639,RNU7-133P,ENSG00000286281,CD83	ENSG00000285639,RNU7-133P	16134	CD83	CD83	54884	intron	24	6								RNU1-11P	rs11964553	RS=11964553;RSPOS=14172656;dbSNPBuildID=120;SSR=0;SAO=0;VP=0x050100000005150136000100;WGT=1;VC=SNV;SLO;ASP;VLD;G5;GNO;KGPhase1;KGPhase3;CAF=0.9479,0.05212;COMMON=1;TOPMED=0.93306415647298674,0.06693584352701325
chr12:47190648:.:G:C	chr12	47190648	47190649	6	0.00148964	0.0632332	CJUN	PCED1B	IFITM3P6,ENSG00000257925,MIR4698,ENSG00000276454,PCED1B,ENSG00000258181,PCED1B-AS1	MIR4698,PCED1B	2758		AMIGO2	110689	intron	3	18								PCED1B,RP11-493L12.4,RP11-23J18.1	rs10785668	RS=10785668;RSPOS=47190648;dbSNPBuildID=120;SSR=0;SAO=0;VP=0x05010008000515053e000100;GENEINFO=PCED1B:91523;WGT=1;VC=SNV;SLO;INT;ASP;VLD;G5;HD;GNO;KGPhase1;KGPhase3;CAF=0.6024,0.3976;COMMON=1;TOPMED=0.58411378695208970,0.41588621304791029
chr17:2192418:.:C:A	chr17	2192418	2192419	6	0.00148964	0.0632332	CJUN	SMG6	MCUR1P1,ENSG00000279040,ENSG00000279340,ENSG00000262810,ENSG00000225084,ENSG00000279562,SMG6-IT1,ENSG00000280242,SMG6,ENSG00000236457,ENSG00000236838,RN7SL624P	SMG6	7342		SMG6	111365	intron	3	18	MA1132.1	JUN::JUNB	0	4.28651	4.28651		GATGACACAT	SGSM2,SRR,TSR1,HNRNPA1P16,RP1-59D14.5,RP1-59D14.10	rs2126202	RS=2126202;RSPOS=2192418;RV;dbSNPBuildID=96;SSR=0;SAO=0;VP=0x05010008000517053e000100;GENEINFO=SMG6:23293;WGT=1;VC=SNV;SLO;INT;ASP;VLD;G5A;G5;HD;GNO;KGPhase1;KGPhase3;CAF=0.4922,0.5078;COMMON=1;TOPMED=0.50093972986748216,0.49906027013251783
chr8:17856870:.:A:G	chr8	17856870	17856871	0.166667	0.00148964	0.0632332	CJUN	MTUS1-DT	FGL1,ENSG00000254054,ENSG00000253671,MTUS1,ENSG00000253215,PCM1,MTUS1-DT	MTUS1-DT	4197	PCM1,FGL1,MTUS1	FGL1	38652	intron	18	3	MA1132.1	JUN::JUNB	3.48545	0	-3.48545	CCTGACTAAT		PCM1,FGL1,ASAH1,RP11-806O11.1,RP11-156K13.1,RP11-156K13.3	rs62498430	RS=62498430;RSPOS=17856870;dbSNPBuildID=129;SSR=0;SAO=0;VP=0x05010000000517053e000100;WGT=1;VC=SNV;SLO;ASP;VLD;G5A;G5;HD;GNO;KGPhase1;KGPhase3;CAF=0.4599,0.5401;COMMON=1;TOPMED=0.33709225280326197,0.66290774719673802
chr14:85607698:.:A:G	chr14	85607698	85607699	2.6	0.00149626	0.0634092	CJUN	FLRT2	FLRT2,ENSG00000258945,ENSG00000258902,ENSG00000205562	FLRT2	46728	FLRT2	FLRT2	77554	intron	15	39	MA1132.1	JUN::JUNB	0	3.3536	3.3536		GGTGACTAAG	FLRT2	rs10140525	RS=10140525;RSPOS=85607698;dbSNPBuildID=119;SSR=0;SAO=0;VP=0x05010008000517013e000100;GENEINFO=FLRT2:23768;WGT=1;VC=SNV;SLO;INT;ASP;VLD;G5A;G5;GNO;KGPhase1;KGPhase3;CAF=0.8061,0.1939;COMMON=1;TOPMED=0.79235155453618756,0.20764844546381243
chr9:124067058:.:C:G	chr9	124067058	124067059	0.2	0.00154388	0.0644683	CJUN		ENSG00000231227,ENSG00000234921,LHX2,ENSG00000236668	LHX2	33758	LHX2	LHX2	55290	intergenic	20	4									rs7852854	RS=7852854;RSPOS=124067058;dbSNPBuildID=116;SSR=0;SAO=0;VP=0x05010008000515013e000100;GENEINFO=LOC107987037:107987037;WGT=1;VC=SNV;SLO;INT;ASP;VLD;G5;GNO;KGPhase1;KGPhase3;CAF=0.1406,0.8594;COMMON=1;TOPMED=0.15369361620795107,0.84630638379204892
chr12:63978681:.:TG:T	chr12	63978681	63978682	1.81818	0.00156473	0.065127	CJUN	SRGAP1	ENSG00000255886,ENSG00000256571,SRGAP1,ENSG00000255780,ENSG00000256399	SRGAP1	53729		SRGAP1	133981	intron	44	80									rs11336049	RS=11336049;RSPOS=63978682;dbSNPBuildID=126;SSR=0;SAO=0;VP=0x05010008000517013e000200;GENEINFO=SRGAP1:57522;WGT=1;VC=DIV;SLO;INT;ASP;VLD;G5A;G5;GNO;KGPhase1;KGPhase3;CAF=0.5272,0.4728;COMMON=1;TOPMED=0.56396534148827726,0.43603465851172273
chr3:132225946:.:G:A	chr3	132225946	132225947	2.83333	0.00164149	0.0678402	CJUN	CPNE4	CPNE4,RPL7P16,PSMC2P1,ACP3	CPNE4	17580	ACP3	ACP3	91459	intron	12	34								RPL7P16,RP11-517B11.7	rs34261350	RS=34261350;RSPOS=132225946;dbSNPBuildID=126;SSR=0;SAO=0;VP=0x05010008000517013e000100;GENEINFO=CPNE4:131034;WGT=1;VC=SNV;SLO;INT;ASP;VLD;G5A;G5;GNO;KGPhase1;KGPhase3;CAF=0.7672,0.2328;COMMON=1;TOPMED=0.77199604994903160,0.22800395005096839
chr20:38617315:.:A:G	chr20	38617315	38617316	3.22222	0.00165805	0.0678402	CJUN	ARHGAP40,ENSG00000289012	RPS3P2,ADIG,ARHGAP40,Metazoa_SRP,RALGAPB,ENSG00000213959,ENSG00000289012	ENSG00000213959,ARHGAP40,ENSG00000289012	1840	ADIG	ADIG	36118	intron	9	29								BPI,ACTR5,ARHGAP40	rs85151	RS=85151;RSPOS=38617315;RV;dbSNPBuildID=79;SSR=0;SAO=0;VP=0x05010008000517053e000100;GENEINFO=ARHGAP40:343578;WGT=1;VC=SNV;SLO;INT;ASP;VLD;G5A;G5;HD;GNO;KGPhase1;KGPhase3;CAF=0.6771,0.3229;COMMON=1;TOPMED=0.72231778797145769,0.27768221202854230
chr3:183915786:.:T:C	chr3	183915786	183915787	3.22222	0.00165805	0.0678402	CJUN		MAP6D1,RPSAP31,ABCC5-AS1,PARL,ABCC5,CYP2AB1P,MIR4448,ENSG00000283765	ABCC5	4146	MAP6D1,PARL	PARL	30906	intergenic	9	29								ABCC5,MAP6D1	rs2872250	RS=2872250;RSPOS=183915786;RV;dbSNPBuildID=101;SSR=0;SAO=0;VP=0x05010000000517053e000100;WGT=1;VC=SNV;SLO;ASP;VLD;G5A;G5;HD;GNO;KGPhase1;KGPhase3;CAF=0.7865,0.2135;COMMON=1;TOPMED=0.81134524719673802,0.18865475280326197
chr1:34200130:.:C:G	chr1	34200130	34200131	0.5	0.00171276	0.0697041	CJUN	C1orf94	ENSG00000270241,CSMD2,C1orf94,RNA5SP42	C1orf94	18999	C1orf94,CSMD2	C1orf94	23223	intron	62	31									rs6703490	RS=6703490;RSPOS=34200130;dbSNPBuildID=116;SSR=0;SAO=0;VP=0x050100080005150136000100;GENEINFO=C1orf94:84970;WGT=1;VC=SNV;SLO;INT;ASP;VLD;G5;GNO;KGPhase1;KGPhase3;CAF=0.9479,0.05212;COMMON=1;TOPMED=0.96476809378185524,0.03523190621814475
chr20:62489419:.:C:T	chr20	62489419	62489420	0.461538	0.00176187	0.0715464	CJUN		RBBP8NL,ENSG00000289548,RPL7P3,ENSG00000260542,MIR1-1,CABLES2,MIR133A2,MIR1-1HG,ENSG00000233017,ENSG00000275437,MIR1-1HG-AS1,ENSG00000264490,GATA5,ENSG00000272050	ENSG00000272050	10826	RBBP8NL,GATA5,CABLES2	GATA5	13424	intergenic	52	24
chr6:150256736:.:A:G	chr6	150256736	150256737	0.378378	0.0017692	0.0715464	CJUN		ENSG00000238594,RNU4-7P,PPP1R14C	PPP1R14C	6345		IYD	112274	intergenic	37	14	MA1132.1	JUN::JUNB	4.5376	0	-4.5376	AATGACTCAA,GTTGAGTCAT		PPP1R14C	rs10484499	RS=10484499;RSPOS=150256736;RV;dbSNPBuildID=119;SSR=0;SAO=0;VP=0x05010000000515053e000100;WGT=1;VC=SNV;SLO;ASP;VLD;G5;HD;GNO;KGPhase1;KGPhase3;CAF=0.8778,0.1222;COMMON=1;TOPMED=0.89026662844036697,0.10973337155963302
chr12:95806104:.:T:C	chr12	95806104	95806105	0.515152	0.00178993	0.0722709	CJUN	SNRPF-DT,LINC02410	LINC02410,ENSG00000285030,SNRPF,CCDC38,RNU6-247P,NTN4,SNRPF-DT	SNRPF-DT	3008	SNRPF,NTN4	NTN4	15340	intron	66	34								NTN4,HAL,SNRPF,AMDHD1,RP11-256L6.3,RP11-536G4.2	rs17368365	RS=17368365;RSPOS=95806104;dbSNPBuildID=123;SSR=0;SAO=0;VP=0x050100080005150536000100;GENEINFO=LINC02410:105369920|LOC105369921:105369921;WGT=1;VC=SNV;SLO;INT;ASP;VLD;G5;HD;GNO;KGPhase1;KGPhase3;CAF=0.9217,0.07827;COMMON=1;TOPMED=0.87796253822629969,0.12203746177370030
chr2:9164083:.:AG:A	chr2	9164083	9164084	2.22727	0.0018204	0.0732706	CJUN		RPL30P3,ENSG00000242136,ENSG00000244310,ENSG00000261104,ENSG00000240980,ASAP2	ENSG00000240980	17978	ASAP2	ASAP2	42727	intergenic	22	49								ASAP2	rs34125679	RS=34125679;RSPOS=9164084;RV;dbSNPBuildID=126;SSR=0;SAO=0;VP=0x05010000000515013e000200;WGT=1;VC=DIV;SLO;ASP;VLD;G5;GNO;KGPhase1;KGPhase3;CAF=0.8197,0.1803;COMMON=1;TOPMED=0.75820272680937818,0.24179727319062181
chr1:21957090:.:A:G	chr1	21957090	21957091	3.375	0.00187823	0.0744294	CJUN		CDC42-AS1,CDC42,RNU6-1022P,ENSG00000232037,LINC01635,LINC00339,CELA3B,ENSG00000283234,ENSG00000285959,RN7SL186P,HSPG2,RNU6-776P,ENSG00000285794,CELA3A,RN7SL386P	ENSG00000283234	220	HSPG2,CELA3B,CDC42,CELA3A	HSPG2	19780	intergenic	8	27								USP48,CELA3A,CELA3B,RP11-26H16.4	rs6675669	RS=6675669;RSPOS=21957090;dbSNPBuildID=116;SSR=0;SAO=0;VP=0x05010000000517013e000100;WGT=1;VC=SNV;SLO;ASP;VLD;G5A;G5;GNO;KGPhase1;KGPhase3;CAF=0.2504,0.7496;COMMON=1;TOPMED=0.23408033893985728,0.76591966106014271
chr3:108959155:.:G:A	chr3	108959155	108959156	3.375	0.00187823	0.0744294	CJUN	MORC1	GUCA1C,MORC1,U3	MORC1	908	GUCA1C	GUCA1C	5276	intron	8	27								MORC1	rs2197738	RS=2197738;RSPOS=108959155;dbSNPBuildID=96;SSR=0;SAO=0;VP=0x05010008000515053e000100;GENEINFO=MORC1:27136;WGT=1;VC=SNV;SLO;INT;ASP;VLD;G5;HD;GNO;KGPhase1;KGPhase3;CAF=0.6943,0.3057;COMMON=1;TOPMED=0.65791443679918450,0.34208556320081549
chr4:15182924:.:G:C	chr4	15182924	15182925	3.375	0.00187823	0.0744294	CJUN	C1QTNF7-AS1	C1QTNF7-AS1,RN7SKP170	C1QTNF7-AS1,RN7SKP170	88831		CPEB2	180443	intron	8	27								CPEB2-AS1	rs897347	RS=897347;RSPOS=15182924;dbSNPBuildID=86;SSR=0;SAO=0;VP=0x05010008000517013e000100;GENEINFO=LOC101929095:101929095;WGT=1;VC=SNV;SLO;INT;ASP;VLD;G5A;G5;GNO;KGPhase1;KGPhase3;CAF=0.6486,0.3514;COMMON=1;TOPMED=0.75688869775739041,0.24311130224260958
chr14:96811537:.:G:A	chr14	96811537	96811538	2.90909	0.00191396	0.0752639	CJUN	VRK1	VRK1,LINC02299,ENSG00000287772	VRK1	14234	VRK1	VRK1	14155	intron	11	32								VRK1	rs4900348	RS=4900348;RSPOS=96811537;dbSNPBuildID=111;SSR=0;SAO=0;VP=0x05010008000517053e000100;GENEINFO=VRK1:7443;WGT=1;VC=SNV;SLO;INT;ASP;VLD;G5A;G5;HD;GNO;KGPhase1;KGPhase3;CAF=0.6953,0.3047;COMMON=1;TOPMED=0.67439952854230377,0.32560047145769622
chr16:17563560:.:C:T	chr16	17563560	17563561	2.90909	0.00191396	0.0752639	CJUN		ENSG00000260945,XYLT1	ENSG00000260945	22576	XYLT1	XYLT1	92600	intergenic	11	32								XYLT1	rs59454292	RS=59454292;RSPOS=17563560;dbSNPBuildID=129;SSR=0;SAO=0;VP=0x05010000000517013e000100;WGT=1;VC=SNV;SLO;ASP;VLD;G5A;G5;GNO;KGPhase1;KGPhase3;CAF=0.7905,0.2095;COMMON=1;TOPMED=0.76157141946992864,0.23842858053007135
chr3:71982768:.:G:A	chr3	71982768	71982769	0.657143	0.00196623	0.0772007	CJUN	LINC00877	ENSG00000273461,LINC00877,ENSG00000276471,UBE2Q2P9	LINC00877	24004		PROK2	197620	intron	140	92	MA1132.1	JUN::JUNB	4.12263	4.63639	0.513759	CGTGACTCAC,AGTGAGTCAC	CATGACTCAC,AGTGAGTCAT		rs1847872	RS=1847872;RSPOS=71982768;dbSNPBuildID=92;SSR=0;SAO=0;VP=0x05010000000517013e000100;WGT=1;VC=SNV;SLO;ASP;VLD;G5A;G5;GNO;KGPhase1;KGPhase3;CAF=0.6376,0.3624;COMMON=1;TOPMED=0.67530740316004077,0.32469259683995922
chr18:38301768:.:T:C	chr18	38301768	38301769	1.86842	0.00203317	0.0797071	CJUN			ENSG00000286716	309356		CELF4	735970	intergenic	38	71									rs7243310	RS=7243310;RSPOS=38301768;dbSNPBuildID=116;SSR=0;SAO=0;VP=0x05010000000517053e000100;WGT=1;VC=SNV;SLO;ASP;VLD;G5A;G5;HD;GNO;KGPhase1;KGPhase3;CAF=0.5925,0.4075;COMMON=1;TOPMED=0.60749554026503567,0.39250445973496432
chr6:5112513:.:T:C	chr6	5112513	5112514	2.69231	0.00208811	0.0811166	CJUN	LYRM4	ENSG00000288548,PPP1R3G,ENSG00000271978,LYRM4,MIR3691,LYRM4-AS1,ENSG00000220685	LYRM4	8885	PPP1R3G	PPP1R3G	27172	intron	13	35								LYRM4,PPP1R3G
chr12:94589729:.:A:G	chr12	94589729	94589730	3.57143	0.0021024	0.0811799	CJUN	TMCC3	LSM3P2,RN7SL483P,TMCC3,NSA2P2,MIR7844,MIR5700,SUCLG2P2,ENSG00000257400	TMCC3	1090	TMCC3	TMCC3	60826	intron	7	25	MA1132.1	JUN::JUNB	0	3.96257	3.96257		CCTGACTCAC,TGTGAGTCAG	TMCC3	rs5026918	RS=5026918;RSPOS=94589729;dbSNPBuildID=116;SSR=0;SAO=0;VP=0x05010008000517053e000100;GENEINFO=TMCC3:57458;WGT=1;VC=SNV;SLO;INT;ASP;VLD;G5A;G5;HD;GNO;KGPhase1;KGPhase3;CAF=0.3824,0.6176;COMMON=1;TOPMED=0.36702025993883792,0.63297974006116207
chr15:55221403:.:A:T	chr15	55221403	55221404	0.28	0.0021024	0.0811799	CJUN	RAB27A	PIGB,ENSG00000276533,RAB27A,ENSG00000279145,RSL24D1,PIGBOS1	RAB27A	18438	RAB27A,RSL24D1,PIGB,PIGBOS1	RSL24D1	24462	intron	25	7								PIGB,RAB27A,RSL24D1,RP11-547D13.1	rs7183255	RS=7183255;RSPOS=55221403;dbSNPBuildID=116;SSR=0;SAO=0;VP=0x05010008000517053e000100;GENEINFO=RAB27A:5873;WGT=1;VC=SNV;SLO;INT;ASP;VLD;G5A;G5;HD;GNO;KGPhase1;KGPhase3;CAF=0.6302,0.3698;COMMON=1;TOPMED=0.61513283639143730,0.38486716360856269
chr22:33242414:.:C:T	chr22	33242414	33242415	0.28	0.0021024	0.0811799	CJUN	LARGE1	ENSG00000230741,LINC01640,LARGE1,ENSG00000232073	ENSG00000232073,LARGE1	75976		SYN3	184033	intron	25	7	MA1132.1	JUN::JUNB	3.4908	0	-3.4908	AGTGACACAT			rs137482	RS=137482;RSPOS=33242414;dbSNPBuildID=78;SSR=0;SAO=0;VP=0x05010008000517053e000100;GENEINFO=LARGE:9215;WGT=1;VC=SNV;SLO;INT;ASP;VLD;G5A;G5;HD;GNO;KGPhase1;KGPhase3;CAF=0.5627,0.4373;COMMON=1;TOPMED=0.61244106778797145,0.38755893221202854
chr3:64191353:.:T:C	chr3	64191353	64191354	2.17391	0.00211817	0.0816659	CJUN	PRICKLE2,PRICKLE2-AS3	PRICKLE2-AS1,PRICKLE2,PRICKLE2-AS2,PRICKLE2-AS1,PRDX3P4,PRICKLE2-AS3	PRICKLE2	3810	PRICKLE2	PRICKLE2	34111	intron	23	50	MA1132.1	JUN::JUNB	3.47886	4.3098	0.830942	ACTGACTTAT	ACTGACTCAT,AATGAGTCAG	PRICKLE2,AC136289.1	rs161666	RS=161666;RSPOS=64191353;dbSNPBuildID=79;SSR=0;SAO=0;VP=0x05010008000517053e000100;GENEINFO=PRICKLE2-AS3:100874243|PRICKLE2:166336;WGT=1;VC=SNV;SLO;INT;ASP;VLD;G5A;G5;HD;GNO;KGPhase1;KGPhase3;CAF=0.7159,0.2841;COMMON=1;TOPMED=0.77343750000000000,0.22656250000000000
chr6:106373290:.:A:G	chr6	106373290	106373291	0.394737	0.00219019	0.0840632	CJUN	CRYBG1	Y_RNA,ENSG00000233941,Y_RNA,RN7SL47P,ENSG00000282408,RNA5SP211,RNU6-344P,CRYBG1,ATG5	CRYBG1	12574	CRYBG1,ATG5	CRYBG1	12573	intron	38	15									rs17251215	RS=17251215;RSPOS=106373290;dbSNPBuildID=123;SSR=0;SAO=0;VP=0x05010008000515053e000100;GENEINFO=AIM1:202;WGT=1;VC=SNV;SLO;INT;ASP;VLD;G5;HD;GNO;KGPhase1;KGPhase3;CAF=0.8285,0.1715;COMMON=1;TOPMED=0.80577854230377166,0.19422145769622833
chr1:29280767:.:A:G	chr1	29280767	29280768	2.31579	0.00222753	0.0850207	CJUN	PTPRU	LINC01756,ENSG00000237934,MECR,PTPRU,SRSF4	PTPRU	44252	PTPRU,SRSF4,MECR	PTPRU	44245	intron	19	44	MA1133.1	JUN::JUNB	0	3.28988	3.28988		GGAGACGTAAGT	PTPRU	rs4428852	RS=4428852;RSPOS=29280767;dbSNPBuildID=111;SSR=0;SAO=0;VP=0x05010008000515053e000100;GENEINFO=PTPRU:10076;WGT=1;VC=SNV;SLO;INT;ASP;VLD;G5;HD;GNO;KGPhase1;KGPhase3;CAF=0.6777,0.3223;COMMON=1;TOPMED=0.56664118246687054,0.43335881753312945
chr3:5022400:.:C:T	chr3	5022400	5022401	0.414634	0.00223255	0.0850207	CJUN		BHLHE40,Y_RNA,ENSG00000237566,RNF10P1,ARL8B,UBTFL8,BHLHE40-AS1	BHLHE40	37078	BHLHE40,ARL8B	BHLHE40	42963	intergenic	41	17									rs78440253	RS=78440253;RSPOS=5022400;dbSNPBuildID=132;SSR=0;SAO=0;VP=0x050100080005150436000100;GENEINFO=LOC105376934:105376934;WGT=1;VC=SNV;SLO;INT;ASP;VLD;G5;HD;KGPhase1;KGPhase3;CAF=0.9495,0.05052;COMMON=1;TOPMED=0.93745221712538226,0.06254778287461773
chr1:93822968:.:C:T	chr1	93822968	93822969	0.541667	0.00223835	0.0850207	CJUN	BCAR3	MTND4P11,GCLM,MIR760,BCAR3,DNTTIP2,ENSG00000260464,CHCHD2P5	BCAR3	23862	GCLM,DNTTIP2	DNTTIP2	56236	intron	72	39									rs12062925	RS=12062925;RSPOS=93822968;dbSNPBuildID=120;SSR=0;SAO=0;VP=0x05010008000515053e000100;GENEINFO=BCAR3:8412;WGT=1;VC=SNV;SLO;INT;ASP;VLD;G5;HD;GNO;KGPhase1;KGPhase3;CAF=0.9028,0.09724;COMMON=1;TOPMED=0.88857033639143730,0.11142966360856269
chr3:29187477:.:C:T	chr3	29187477	29187478	0.541667	0.00223835	0.0850207	CJUN	ENSG00000283563,RBMS3,RBMS3-AS3	ENSG00000283563,RBMS3-AS3,RBMS3,MESTP4	ENSG00000283563,MESTP4,RBMS3,RBMS3-AS3	98879	RBMS3	RBMS3	93592	intron	72	39	MA1133.1	JUN::JUNB	4.49894	3.32057	-1.17837	ACTGACGTCATT,AATGACGTCAGT	ACTGACATCATT,AATGATGTCAGT		rs1156362	RS=1156362;RSPOS=29187477;dbSNPBuildID=87;SSR=0;SAO=0;VP=0x05010000000517053e000100;WGT=1;VC=SNV;SLO;ASP;VLD;G5A;G5;HD;GNO;KGPhase1;KGPhase3;CAF=0.6579,0.3421;COMMON=1;TOPMED=0.57964608817533129,0.42035391182466870
chr3:65582491:.:G:A	chr3	65582491	65582492	3.83333	0.0023157	0.0875168	CJUN	MAGI1	MAGI1	MAGI1	104808		MAGI1	456425	intron	6	23									rs13322465	RS=13322465;RSPOS=65582491;dbSNPBuildID=121;SSR=0;SAO=0;VP=0x050100080005150136000100;GENEINFO=MAGI1:9223;WGT=1;VC=SNV;SLO;INT;ASP;VLD;G5;GNO;KGPhase1;KGPhase3;CAF=0.9167,0.08327;COMMON=1;TOPMED=0.93105727573904179,0.06894272426095820
chr2:48312450:.:A:G	chr2	48312450	48312451	2.07692	0.00232454	0.0875168	CJUN	ENSG00000230773	RN7SKP224,FOXN2,ENSG00000230773,RNU4-49P	ENSG00000230773	1772	FOXN2	FOXN2	2230	intron	26	54	MA1133.1	JUN::JUNB	0	3.59346	3.59346		AGTTACGTAATT	STON1-GTF2A1L,MSH6,LHCGR,PPP1R21,FOXN2,GTF2A1L,STON1,RP11-191L17.1,RP11-460M2.1
chr4:99459341:.:T:G	chr4	99459341	99459342	0.481481	0.00232454	0.0875168	CJUN		TRMT10A,C4orf17,ENSG00000250300,ADH7	ENSG00000250300	10255	C4orf17,ADH7	ADH7	23999	intergenic	54	26	MA1132.1	JUN::JUNB	3.39041	0	-3.39041	AATGACTCTT			rs2851027	RS=2851027;RSPOS=99459341;RV;dbSNPBuildID=100;SSR=0;SAO=0;VP=0x05010000000517053e000100;WGT=1;VC=SNV;SLO;ASP;VLD;G5A;G5;HD;GNO;KGPhase1;KGPhase3;CAF=0.6927,0.3073;COMMON=1;TOPMED=0.61287111365953109,0.38712888634046890
chr6:31321507:.:T:C	chr6	31321507	31321508	7.5	0.00234985	0.0879531	CJUN		ENSG00000255899,RPL3P2,WASF5P,LINC02571,ENSG00000271581,HLA-B,ENSG00000255726,ZDHHC20P2,HLA-C,Y_RNA,MIR6891,ENSG00000285647,HLA-S,RNU6-283P,USP8P1,ENSG00000229836,ENSG00000272221,ENSG00000288587,MICA,FGFR3P1,ENSG00000288813,DHFRP2	ENSG00000229836	12959	HLA-B,MICA	HLA-B	35670	intergenic	2	15								TCF19,FLOT1,Y_RNA,NOTCH4,CYP21A1P,VWA7,LY6G6C,GPANK1,APOM,MICB,MICA,HLA-C,PSORS1C3,POU5F1,CCHCR1,PSORS1C2,PSORS1C1,HCG27,CLIC1,LINC00243,C4B,HLA-S,XXbac-BPG248L24.10,CYP21A2,C4A,TNXA,STK19B,XXbac-BPG248L24.13,XXbac-BPG248L24.12,XXbac-BPG181B23.7,XXbac-BPG299F13.17,MIR6891	rs9265170	RS=9265170;RSPOS=31321507;dbSNPBuildID=118;SSR=0;SAO=0;VP=0x05010000000517052e000100;WGT=1;VC=SNV;SLO;ASP;VLD;G5A;G5;HD;GNO;KGPhase3;CAF=0.6887,0.3113;COMMON=1;TOPMED=0.65832059123343527,0.34167940876656472
chr2:8087457:.:T:C	chr2	8087457	8087458	0.363636	0.0024589	0.0915004	CJUN	LINC00298,LINC00299	LINC00298,LINC00299,ENSG00000229740	LINC00298,LINC00299	51876		ID2	594597	intron	33	12
chr10:103241753:.:A:G	chr10	103241753	103241754	0.238095	0.00249392	0.0916068	CJUN	NT5C2	INA,MARCKSL1P1,PCGF6,RNU11-3P,NT5C2,RPEL1,ST13P13	NT5C2	4132	INA,RPEL1,NT5C2	RPEL1	4132	intron	21	5								NT5C2,CALHM2,INA,CNNM2,PDCD11,USMG5,AS3MT	rs1891292	RS=1891292;RSPOS=103241753;dbSNPBuildID=92;SSR=0;SAO=0;VP=0x05012800000517053e000100;WGT=1;VC=SNV;PM;PMC;SLO;ASP;VLD;G5A;G5;HD;GNO;KGPhase1;KGPhase3;CAF=0.5134,0.4866;COMMON=1;TOPMED=0.46092157237512742,0.53907842762487257
chr1:234628451:.:T:G	chr1	234628451	234628452	0.238095	0.00249392	0.0916068	CJUN		ENSG00000228830,ENSG00000230628,ENSG00000241475,IRF2BP2,ENSG00000228044,ENSG00000287633,LINC01132,U8,ENSG00000230404,LINC00184,ENSG00000272362,ENSG00000288760,ENSG00000282097,ENSG00000286210,ENSG00000289057,LINC01354	LINC00184	858	IRF2BP2	IRF2BP2	18273	intergenic	21	5									rs12089924	RS=12089924;RSPOS=234628451;dbSNPBuildID=120;SSR=0;SAO=0;VP=0x05010002000515053e000100;GENEINFO=LINC00184:100302691;WGT=1;VC=SNV;SLO;R5;ASP;VLD;G5;HD;GNO;KGPhase1;KGPhase3;CAF=0.88,0.12;COMMON=1;TOPMED=0.84186257645259938,0.15813742354740061
chr8:6018404:.:ATTT:ATT	chr8	6018404	6018405	4.2	0.00249392	0.0916068	CJUN		ENSG00000253880,ENSG00000253189	ENSG00000253189	18027		MCPH1	388221	intergenic	5	21
chr1:208604550:.:A:G	chr1	208604550	208604551	2.18182	0.00254756	0.0918968	CJUN		RPS26P13,LINC02769,LINC01735	LINC01735	2012		PLXNA2	360166	intergenic	22	48	MA1132.1	JUN::JUNB	0	3.73518	3.73518		AGTGACTAAT		rs869521	RS=869521;RSPOS=208604550;RV;dbSNPBuildID=86;SSR=0;SAO=0;VP=0x05010000000517053e000100;WGT=1;VC=SNV;SLO;ASP;VLD;G5A;G5;HD;GNO;KGPhase1;KGPhase3;CAF=0.5833,0.4167;COMMON=1;TOPMED=0.61522840214067278,0.38477159785932721
chr11:515357:.:C:T	chr11	515357	515358	0.176471	0.00257683	0.0918968	CJUN	ENSG00000288033	SIGIRR,LMNTD2,ANO9,PTDSS2,RN7SL838P,IRF7,ENSG00000255237,RASSF7,HRAS,LRRC56,LMNTD2-AS1,ENSG00000254739,PHRF1,MIR210HG,MIR210,ENSG00000288033,RNH1	ENSG00000288033	2775	HRAS,PHRF1,RASSF7,PTDSS2,LMNTD2,ANO9,LRRC56,RNH1	RNH1	8115	intron	17	3
chr17:77616482:.:A:G	chr17	77616482	77616483	0.176471	0.00257683	0.0918968	CJUN	ENSG00000285535	ENSG00000267506,ENSG00000279572,ENSG00000285535,ENSG00000286534,ENSG00000267665,ENSG00000267466	ENSG00000285535	25951		SEPTIN9	334983	intron	17	3								RP11-806H10.4
chr3:102299594:.:A:C	chr3	102299594	102299595	0.176471	0.00257683	0.0918968	CJUN	ZPLD1	ZPLD1	ZPLD1	180245		ZPLD1	135419	intron	17	3									rs1479368	RS=1479368;RSPOS=102299594;RV;dbSNPBuildID=88;SSR=0;SAO=0;VP=0x05010008000515013e000100;GENEINFO=LOC107986105:107986105;WGT=1;VC=SNV;SLO;INT;ASP;VLD;G5;GNO;KGPhase1;KGPhase3;CAF=0.7434,0.2566;COMMON=1;TOPMED=0.69159339959225280,0.30840660040774719
chr5:134274102:.:T:C	chr5	134274102	134274103	5.66667	0.00257683	0.0918968	CJUN	ENSG00000273345	MIR3661,SKP1,ENSG00000273345,PPP2CA-DT,ENSG00000239615,CDKL3,ENSG00000272772,PPP2CA,UBE2B	ENSG00000273345,ENSG00000239615	6247	CDKL3,SKP1,PPP2CA,UBE2B	PPP2CA	48029	intron	3	17								SKP1,PPP2CA,CDKN2AIPNL,RP11-215P8.2	rs326622	RS=326622;RSPOS=134274102;dbSNPBuildID=79;SSR=0;SAO=0;VP=0x05010000000515013e000100;WGT=1;VC=SNV;SLO;ASP;VLD;G5;GNO;KGPhase1;KGPhase3;CAF=0.8267,0.1733;COMMON=1;TOPMED=0.84748502803261977,0.15251497196738022
chr15:36612576:.:C:G	chr15	36612576	36612577	1.43089	0.00257783	0.0918968	CJUN	CDIN1	LARP4P,COX6CP4,CDIN1,ENSG00000261191,TPST2P1,ENSG00000261635	CDIN1	896	CDIN1	CDIN1	32950	intron	123	176									rs4923719	RS=4923719;RSPOS=36612576;dbSNPBuildID=111;SSR=0;SAO=0;VP=0x05010008000517053e000100;GENEINFO=C15orf41:84529;WGT=1;VC=SNV;SLO;INT;ASP;VLD;G5A;G5;HD;GNO;KGPhase1;KGPhase3;CAF=0.7879,0.2121;COMMON=1;TOPMED=0.76744074923547400,0.23255925076452599
chr7:18890393:.:C:T	chr7	18890393	18890394	4.75	0.00259948	0.0918968	CJUN	HDAC9	HDAC9,HDAC9-AS1,NPM1P13,RN7SKP266	HDAC9	1701		TWIST1	227241	intron	4	19	MA1132.1	JUN::JUNB	3.41005	5.36957	1.95952	TATGACTCGT	TATGACTCAT,CATGAGTCAT	TWIST1	rs10274006	RS=10274006;RSPOS=18890393;dbSNPBuildID=119;SSR=0;SAO=0;VP=0x05010008000517013e000100;GENEINFO=HDAC9:9734|LOC105375176:105375176;WGT=1;VC=SNV;SLO;INT;ASP;VLD;G5A;G5;GNO;KGPhase1;KGPhase3;CAF=0.6965,0.3035;COMMON=1;TOPMED=0.72264430428134556,0.27735569571865443
chr1:179143300:.:G:A	chr1	179143300	179143301	0.530303	0.00265379	0.0932061	CJUN	ABL2	ENSG00000212338,ABL2,TOR3A,ENSG00000201619,ENSG00000234041,ENSG00000225711,EIF4A1P11,SETP10,FAM20B	ENSG00000234041,ABL2	5367	TOR3A,ABL2	TOR3A	61230	intron	66	35								SOAT1,FAM20B,ABL2,AXDND1,TDRD5,TOR3A
chr2:240426816:.:G:C	chr2	240426816	240426817	2.33333	0.00267044	0.0932417	CJUN		ENSG00000218416,GPC1,ANKMY1,MIR149	GPC1	8845	GPC1	GPC1	8845	intergenic	18	42								GPC1,CAPN10	rs1573783	RS=1573783;RSPOS=240426816;dbSNPBuildID=88;SSR=0;SAO=0;VP=0x05010000000517013e000100;WGT=1;VC=SNV;SLO;ASP;VLD;G5A;G5;GNO;KGPhase1;KGPhase3;CAF=0.4687,0.5313;COMMON=1;TOPMED=0.47682530581039755,0.52317469418960244
chr4:27217554:.:C:G	chr4	27217554	27217555	2.33333	0.00267044	0.0932417	CJUN	LINC02261,ENSG00000205830	Y_RNA,ENSG00000251325,LINC02261,ENSG00000251080,ENSG00000205830	ENSG00000205830	76		STIM2	356713	tss	18	42									rs17591810	RS=17591810;RSPOS=27217554;dbSNPBuildID=123;SSR=0;SAO=0;VP=0x05010000000515053e000100;GENEINFO=LINC02261:101929199;WGT=1;VC=SNV;SLO;ASP;VLD;G5;HD;GNO;KGPhase1;KGPhase3;CAF=0.8217,0.1783;COMMON=1;TOPMED=0.73631817023445463,0.26368182976554536
chr1:54971117:.:T:C	chr1	54971117	54971118	2.08	0.00279905	0.0971109	CJUN	ENSG00000242396	ENSG00000287724,ENSG00000242396,ENSG00000284601,TMEM61,USP24,DHCR24,DHCR24-DT,PCSK9,ENSG00000233271,BSND	ENSG00000242396	3339	PCSK9,DHCR24,BSND,TMEM61	TMEM61	9509	intron	25	52								TMEM61	rs11206497	RS=11206497;RSPOS=54971117;dbSNPBuildID=120;SSR=0;SAO=0;VP=0x05010008000515053e000100;GENEINFO=LOC107984959:107984959;WGT=1;VC=SNV;SLO;INT;ASP;VLD;G5;HD;GNO;KGPhase1;KGPhase3;CAF=0.8259,0.1741;COMMON=1;TOPMED=0.77172528032619775,0.22827471967380224
chr4:99459131:.:C:T	chr4	99459131	99459132	0.52381	0.00287861	0.0996015	CJUN		TRMT10A,C4orf17,ENSG00000250300,ADH7	ENSG00000250300	10465	C4orf17,ADH7	ADH7	23789	intergenic	63	33									rs1561841	RS=1561841;RSPOS=99459131;dbSNPBuildID=88;SSR=0;SAO=0;VP=0x05010000000517013e000100;WGT=1;VC=SNV;SLO;ASP;VLD;G5A;G5;GNO;KGPhase1;KGPhase3;CAF=0.6941,0.3059;COMMON=1;TOPMED=0.61367545871559633,0.38632454128440366
chr7:73851916:.:T:A	chr7	73851916	73851917	0.56	0.00292813	0.100228	CJUN		CLDN4,CLDN3,TMEM270,METTL27	TMEM270	9241	CLDN4,TMEM270,METTL27,CLDN3	TMEM270	9241	intergenic	75	42								ABHD11,NCF1,WBSCR27,CLDN3,WBSCR28,CLDN4,ABHD11-AS1	rs10271009	RS=10271009;RSPOS=73851916;dbSNPBuildID=119;SSR=0;SAO=0;VP=0x05010000000517053e000100;WGT=1;VC=SNV;SLO;ASP;VLD;G5A;G5;HD;GNO;KGPhase1;KGPhase3;CAF=0.4225,0.5775;COMMON=1;TOPMED=0.35972540774719673,0.64027459225280326
chr22:42680803:.:T:C	chr22	42680803	42680804	0.537313	0.00292919	0.100228	CJUN	CYB5R3	ENSG00000289517,ENSG00000270022,A4GALT,RRP7BP,ATP5MGL,Y_RNA,POLDIP3,RNU12,CYB5R3,RPL5P34	CYB5R3	11316	A4GALT,ATP5MGL,POLDIP3,CYB5R3	CYB5R3	31411	intron	67	36	MA1132.1	JUN::JUNB	4.55752	0	-4.55752	GATGACTCAG,ACTGAGTCAT		CYB5R3,A4GALT,RRP7BP,SERHL2
chr12:124713215:.:G:A	chr12	124713215	124713216	0.307692	0.00293506	0.100228	CJUN		ENSG00000278973,ENSG00000280444,ENSG00000279087,ENSG00000287242,ENSG00000279931,SCARB1	ENSG00000279931	12307		SCARB1	150647	intergenic	26	8									rs7973306	RS=7973306;RSPOS=124713215;dbSNPBuildID=116;SSR=0;SAO=0;VP=0x05010000000515013e000100;WGT=1;VC=SNV;SLO;ASP;VLD;G5;GNO;KGPhase1;KGPhase3;CAF=0.6264,0.3736;COMMON=1;TOPMED=0.66070973496432212,0.33929026503567787
chr2:18154545:.:G:A	chr2	18154545	18154546	3.25	0.00293506	0.100228	CJUN	KCNS3	KCNS3	KCNS3,ENSG00000212455	113813		KCNS3	275878	intron	8	26									rs12467554	RS=12467554;RSPOS=18154545;dbSNPBuildID=120;SSR=0;SAO=0;VP=0x05010000000517013e000100;WGT=1;VC=SNV;SLO;ASP;VLD;G5A;G5;GNO;KGPhase1;KGPhase3;CAF=0.492,0.508;COMMON=1;TOPMED=0.60771852701325178,0.39228147298674821
chr5:169977084:.:C:T	chr5	169977084	169977085	0.469388	0.00294276	0.100228	CJUN	DOCK2,INSYN2B	MIR378E,DOCK2,INSYN2B	DOCK2,INSYN2B	3409	INSYN2B	INSYN2B	3409	intron	49	23								FAM196B	rs9313476	RS=9313476;RSPOS=169977084;dbSNPBuildID=119;SSR=0;SAO=0;VP=0x05010008000517053e000100;GENEINFO=FAM196B:100131897|DOCK2:1794;WGT=1;VC=SNV;SLO;INT;ASP;VLD;G5A;G5;HD;GNO;KGPhase1;KGPhase3;CAF=0.7911,0.2089;COMMON=1;TOPMED=0.71377261722731906,0.28622738277268093
chr16:88242704:.:G:A	chr16	88242704	88242705	2	0.00298532	0.101513	CJUN	ENSG00000261273	ENSG00000260162,ENSG00000261273,ENSG00000261816,ENSG00000261327,LINC02182	ENSG00000261273	7920		ZNF469	140253	intron	28	56
chr16:10308903:.:C:T	chr16	10308903	10308904	0.456522	0.00306532	0.104095	CJUN		ENSG00000285543,ENSG00000289023,ATF7IP2,RN7SL493P,ENSG00000260756	ATF7IP2	17529	ATF7IP2	ATF7IP2	77156	intergenic	46	21									rs11646387	RS=11646387;RSPOS=10308903;dbSNPBuildID=120;SSR=0;SAO=0;VP=0x05010000000517053e000100;WGT=1;VC=SNV;SLO;ASP;VLD;G5A;G5;HD;GNO;KGPhase1;KGPhase3;CAF=0.7732,0.2268;COMMON=1;TOPMED=0.81751720183486238,0.18248279816513761
chr17:52128970:.:G:C	chr17	52128970	52128971	2.61538	0.00308768	0.104164	CJUN	CA10	CA10	CA10	31045	CA10	CA10	29742	intron	13	34									rs10514992	RS=10514992;RSPOS=52128970;dbSNPBuildID=119;SSR=0;SAO=0;VP=0x05010008000517053e000100;GENEINFO=CA10:56934;WGT=1;VC=SNV;SLO;INT;ASP;VLD;G5A;G5;HD;GNO;KGPhase1;KGPhase3;CAF=0.8123,0.1877;COMMON=1;TOPMED=0.84153606014271151,0.15846393985728848
chr19:35168476:.:T:C	chr19	35168476	35168477	2.61538	0.00308768	0.104164	CJUN	FXYD5	ENSG00000285526,FAM187B2P,FXYD5,LGI4,FXYD1,ENSG00000268947,ENSG00000271366,MIR6887,FXYD3,FXYD7,ENSG00000288942,HPN-AS1,ENSG00000179066,FAM187B,ENSG00000279619,ENSG00000221857,LSR	FXYD5	1403	LGI4,FXYD7,FXYD5,FXYD3,FXYD1,LSR,FAM187B	FXYD5	13741	intron	13	34								FXYD5,APLP1,LSR,CTD-2527I21.5	rs12978479	RS=12978479;RSPOS=35168476;dbSNPBuildID=121;SSR=0;SAO=0;VP=0x050100080005150536000100;GENEINFO=FXYD5:53827;WGT=1;VC=SNV;SLO;INT;ASP;VLD;G5;HD;GNO;KGPhase1;KGPhase3;CAF=0.8321,0.1679;COMMON=1;TOPMED=0.85267743374108053,0.14732256625891946
chr5:153754162:.:C:T	chr5	153754162	153754163	2.26316	0.00315606	0.105967	CJUN	GRIA1	RN7SL177P,GRIA1	GRIA1	1218		GRIA1	263492	intron	19	43									rs13168358	RS=13168358;RSPOS=153754162;dbSNPBuildID=121;SSR=0;SAO=0;VP=0x05010008000515053e000100;GENEINFO=GRIA1:2890;WGT=1;VC=SNV;SLO;INT;ASP;VLD;G5;HD;GNO;KGPhase1;KGPhase3;CAF=0.596,0.404;COMMON=1;TOPMED=0.71775452344546381,0.28224547655453618
chr16:3021963:.:T:C	chr16	3021963	3021964	0.621359	0.00315765	0.105967	CJUN	TNFRSF12A	CLDN9,RNU1-125P,FLYWCH1,ENSG00000272079,ZNF205,ZSCAN10,ENSG00000274367,ZNF213-AS1,KREMEN2,GREP1,RNU1-22P,PKMYT1,RPL23AP86,HCFC1R1,THOC6,ENSG00000263011,ENSG00000262482,ENSG00000262362,CLDN6,BICDL2,MMP25-AS1,IL32,ENSG00000262370,MMP25,ENSG00000289281,PAQR4,TNFRSF12A,ENSG00000205890	TNFRSF12A	418	KREMEN2,IL32,MMP25,ZSCAN10,PKMYT1,HCFC1R1,CLDN9,THOC6,PAQR4,CLDN6,BICDL2,ZNF205,TNFRSF12A	TNFRSF12A	1595	exon	103	64								IL32,HCFC1R1,BICDL2,RP11-473M20.5,MMP25-AS1,RP11-473M20.9,LA16c-380H5.5	rs13209	RS=13209;RSPOS=3021963;RV;dbSNPBuildID=52;SSR=0;SAO=0;VP=0x05012880000517053e000100;GENEINFO=TNFRSF12A:51330;WGT=1;VC=SNV;PM;PMC;SLO;U3;ASP;VLD;G5A;G5;HD;GNO;KGPhase1;KGPhase3;CAF=0.8057,0.1943;COMMON=1;TOPMED=0.80170903414882772,0.19829096585117227
chr1:231931311:.:T:G	chr1	231931311	231931312	0.490566	0.00318301	0.106615	CJUN	DISC1-IT1,DISC1	ENSG00000286071,DISC1-IT1,DISC1	DISC1	5478		DISC1	304521	intron	53	26
chr4:14446166:.:G:A	chr4	14446166	14446167	2.46667	0.00318525	0.106615	CJUN	ENSG00000287360	ENSG00000248425,MTND2P31,LINC00504,ENSG00000251412,ENSG00000287360	ENSG00000287360	7457		CPEB2	556313	intron	15	37									rs13141843	RS=13141843;RSPOS=14446166;dbSNPBuildID=121;SSR=0;SAO=0;VP=0x05010000000517053e000100;WGT=1;VC=SNV;SLO;ASP;VLD;G5A;G5;HD;GNO;KGPhase1;KGPhase3;CAF=0.7843,0.2157;COMMON=1;TOPMED=0.77591424566768603,0.22408575433231396
chr7:18895575:.:T:C	chr7	18895575	18895576	0.291667	0.00332689	0.110633	CJUN	HDAC9,HDAC9-AS1	HDAC9,HDAC9-AS1,NPM1P13,RN7SKP266	HDAC9	3480		TWIST1	222059	intron	24	7	MA1132.1	JUN::JUNB	4.25806	0	-4.25806	AGTGACTCAC,AGTGAGTCAC			rs189633425	RS=189633425;RSPOS=18895575;dbSNPBuildID=135;SSR=0;SAO=0;VP=0x050000080005040036000100;GENEINFO=HDAC9:9734|LOC105375176:105375176;WGT=1;VC=SNV;INT;ASP;VLD;KGPhase1;KGPhase3;CAF=0.9986,0.001398;COMMON=1;TOPMED=0.99718877420998980,0.00281122579001019
chr9:78933185:.:T:G	chr9	78933185	78933186	0.291667	0.00332689	0.110633	CJUN			KRT18P24	103226		PSAT1	636060	intergenic	24	7									rs4455945	RS=4455945;RSPOS=78933185;dbSNPBuildID=111;SSR=0;SAO=0;VP=0x05010000000517013e000100;WGT=1;VC=SNV;SLO;ASP;VLD;G5A;G5;GNO;KGPhase1;KGPhase3;CAF=0.5216,0.4784;COMMON=1;TOPMED=0.51943170234454638,0.48056829765545361
chr16:28638330:.:C:A	chr16	28638330	28638331	1.96552	0.00335327	0.111366	CJUN	NPIPB8	SGF29,ENSG00000271495,NUPR1,CDC37P1,MIR6862-2,ENSG00000278725,NPIPB8,ENSG00000275441,ENSG00000278665,ENSG00000261419,ENSG00000285020,SULT1A2,SULT1A1,ENSG00000288656,EIF3C	NPIPB8	677	SGF29,NPIPB8,NUPR1,SULT1A2,EIF3C,SULT1A1	NPIPB8	265	tss	29	57								ATXN2L,SPNS1,NUPR1,SGF29,NFATC2IP,RABEP2,SH2B1,TUFM,EIF3C,APOBR,SBK1,CLN3,ATP2A1,SULT1A1,NPIPB9,SULT1A2,IL27,NPIPB6,LAT,NPIPB7,RP11-1348G14.4,NPIPB8,CDC37P1,ATP2A1-AS1,RP11-426C22.5,RP11-264B17.2,RP11-435I10.3,RP11-22P6.2,RP11-1348G14.6,RP11-435I10.5,RP11-666O2.4	rs35626515	RS=35626515;RSPOS=28638330;RV;dbSNPBuildID=126;SSR=0;SAO=0;VP=0x050100420005170136000100;GENEINFO=NPIPB8:728734;WGT=1;VC=SNV;SLO;U5;R5;ASP;VLD;G5A;G5;GNO;KGPhase1;KGPhase3;CAF=0.5921,0.4079;COMMON=1;TOPMED=0.55432912844036697,0.44567087155963302
chr19:7842973:.:CTAT:CT	chr19	7842973	7842974	2.08333	0.00337223	0.111604	CJUN	EVI5L	ENSG00000260500,CLEC4GP1,LRRC8E,ENSG00000268120,5S_rRNA,CTXN1,ENSG00000288669,PRR36,MAP2K7,ENSG00000269139,ENSG00000268149,CLEC4M,ENSG00000214248,EVI5L,RPL21P129,TGFBR3L,CD209,TIMM44,LYPLA2P2,SNAPC2,EXOSC3P2	EVI5L	12756	LRRC8E,PRR36,MAP2K7,CD209,CTXN1,TGFBR3L,EVI5L,CLEC4M,SNAPC2	EVI5L	12755	intron	24	50
chr8:118140919:.:C:T	chr8	118140919	118140920	0.48	0.00337223	0.111604	CJUN		SAMD12,EXT1	EXT1	29094	EXT1	EXT1	29093	intergenic	50	24									rs1045481296	RS=1045481296;RSPOS=118140919;dbSNPBuildID=150;SSR=0;SAO=0;VP=0x050000080005000002000100;GENEINFO=SAMD12:401474;WGT=1;VC=SNV;INT;ASP;TOPMED=0.99992832568807339,0.00007167431192660
chr9:114277339:.:T:C	chr9	114277339	114277340	2.9	0.00337785	0.111604	CJUN	COL27A1	AKNA,MIR455,ORM1,COL27A1,ORM2	COL27A1	35170	ORM2,ORM1	ORM1	45757	intron	10	29									rs1766058	RS=1766058;RSPOS=114277339;RV;dbSNPBuildID=89;SSR=0;SAO=0;VP=0x050100080005170536000100;GENEINFO=COL27A1:85301;WGT=1;VC=SNV;SLO;INT;ASP;VLD;G5A;G5;HD;GNO;KGPhase1;KGPhase3;CAF=0.6919,0.3081;COMMON=1;TOPMED=0.67826197757390417,0.32173802242609582
chr13:30743456:.:A:G	chr13	30743456	30743457	0.52459	0.00346185	0.113929	CJUN	ALOX5AP	USPL1,ALOX5AP,Metazoa_SRP,LINC00398	ALOX5AP	20968	ALOX5AP	ALOX5AP	7913	intron	61	32	MA1132.1	JUN::JUNB	3.70774	0	-3.70774	GATGAATCAT,AATGATTCAT
chr18:57902014:.:T:C	chr18	57902014	57902015	1.47423	0.00358739	0.116423	CJUN		RSL24D1P11,LINC01897,ATP8B1	LINC01897	59215	ATP8B1	ATP8B1	98699	intergenic	97	143									rs7239097	RS=7239097;RSPOS=57902014;dbSNPBuildID=116;SSR=0;SAO=0;VP=0x05010002000517053e000100;GENEINFO=LOC105372140:105372140;WGT=1;VC=SNV;SLO;R5;ASP;VLD;G5A;G5;HD;GNO;KGPhase1;KGPhase3;CAF=0.4223,0.5777;COMMON=1;TOPMED=0.39698808613659531,0.60301191386340468
chr14:36091288:.:T:G	chr14	36091288	36091289	2	0.00359635	0.116423	CJUN	LINC00609	LINC00609,ENSG00000289098,ENSG00000257826,PTCSC3,ENSG00000258342,ILF2P2	LINC00609	20862		MBIP	229347	intron	27	54
chr19:45449067:.:G:T	chr19	45449067	45449068	0.5	0.00359635	0.116423	CJUN	ERCC1	VASP,KLC3,OPA3,RTN2,POLR1G,PPM1N,PPP1R13L,FOSB,ERCC1,MIR6088,ERCC2	ERCC1,MIR6088	12364	FOSB,POLR1G,PPP1R13L,ERCC2,RTN2,PPM1N,VASP,ERCC1	FOSB	18927	intron	54	27								ERCC1,PPP1R13L,CD3EAP,PPM1N	rs7245625	RS=7245625;RSPOS=45449067;dbSNPBuildID=116;SSR=0;SAO=0;VP=0x05010008000515053e000100;GENEINFO=ERCC1:2067;WGT=1;VC=SNV;SLO;INT;ASP;VLD;G5;HD;GNO;KGPhase1;KGPhase3;CAF=0.8918,0.1082;COMMON=1;TOPMED=0.89360346585117227,0.10639653414882772
chr3:110527015:.:A:G	chr3	110527015	110527016	2	0.00359635	0.116423	CJUN		ENSG00000240895,RNU6ATAC15P	ENSG00000240895	465		NECTIN3	544799	intergenic	27	54								NECTIN3,RP11-553A10.1	rs6778144	RS=6778144;RSPOS=110527015;dbSNPBuildID=116;SSR=0;SAO=0;VP=0x05010000000515053e000100;WGT=1;VC=SNV;SLO;ASP;VLD;G5;HD;GNO;KGPhase1;KGPhase3;CAF=0.8105,0.1895;COMMON=1;TOPMED=0.72401408002038735,0.27598591997961264
chr1:178611032:.:G:A	chr1	178611032	178611033	2.66667	0.00365777	0.117668	CJUN		RNA5SP69,TEX35,MIR4424,ENSG00000285910,ENSG00000273384,C1orf220	ENSG00000273384	40672	TEX35	TEX35	97923	intergenic	12	32								RALGPS2,C1orf220
chr11:96781219:.:A:C	chr11	96781219	96781220	3.66667	0.00371917	0.118454	CJUN	ENSG00000254587	ENSG00000254587	ENSG00000254587,ENSG00000255376	137995		JRKL	391206	intron	6	22									rs12146648	RS=12146648;RSPOS=96781219;dbSNPBuildID=120;SSR=0;SAO=0;VP=0x050100000005150536000100;WGT=1;VC=SNV;SLO;ASP;VLD;G5;HD;GNO;KGPhase1;KGPhase3;CAF=0.8177,0.1823;COMMON=1;TOPMED=0.81927720438328236,0.18072279561671763
chr13:30919183:.:TAAAA:TAAAAA	chr13	30919183	30919184	3.66667	0.00371917	0.118454	CJUN	MEDAG,TEX26-AS1	LINC01066,ENSG00000238185,TEX26,LINC00545,TEX26-AS1,MEDAG	MEDAG,TEX26-AS1	6387	MEDAG,TEX26	MEDAG	12912	intron	6	22
chr1:188706887:.:T:G	chr1	188706887	188706888	0.272727	0.00371917	0.118454	CJUN	ENSG00000237283	ENSG00000237283,RPS3AP9,ENSG00000235083	ENSG00000237283	1265		BRINP3	1770975	intron	22	6
chr4:37536035:.:A:G	chr4	37536035	37536036	3.66667	0.00371917	0.118454	CJUN	C4orf19	RELL1,ENSG00000248936,NWD2,ENSG00000288073,C4orf19	C4orf19	52050	C4orf19	C4orf19	82110	intron	6	22									rs112241792	RS=112241792;RSPOS=37536035;dbSNPBuildID=132;SSR=0;SAO=0;VP=0x050100080005150536000100;GENEINFO=C4orf19:55286;WGT=1;VC=SNV;SLO;INT;ASP;VLD;G5;HD;GNO;KGPhase1;KGPhase3;CAF=0.9289,0.07109;COMMON=1;TOPMED=0.97683326962283384,0.02316673037716615
chr13:73249076:.:G:T	chr13	73249076	73249077	1.93333	0.00374651	0.119029	CJUN		RNU4-10P,RNY1P8	RNY1P8	21817		KLF5	190071	intergenic	30	58
chr9:135926988:.:G:GC	chr9	135926988	135926989	2.5	0.00380165	0.11989	CJUN		UBAC1,CAMSAP1,ENSG00000238058,NACC2	UBAC1	5979	UBAC1,CAMSAP1	CAMSAP1	19442	intergenic	14	35	MA1133.1	JUN::JUNB	3.25259	3.25259	0	TGTGACTTCCTG	TGTGACTTCCTG	UBAC1	rs11431872	RS=11431872;RSPOS=135926988;dbSNPBuildID=126;SSR=0;SAO=0;VP=0x05010000000515013e000200;WGT=1;VC=DIV;SLO;ASP;VLD;G5;GNO;KGPhase1;KGPhase3;CAF=0.8289,0.1711;COMMON=1;TOPMED=0.79971011722731906,0.20028988277268093
chr12:77239774:.:T:A	chr12	77239774	77239775	2.375	0.00383827	0.1206	CJUN	LINC02464	NAV3,ENSG00000286476,LINC02464	LINC02464	20172		E2F7	174205	intron	16	38									rs116968795	RS=116968795;RSPOS=77239774;dbSNPBuildID=132;SSR=0;SAO=0;VP=0x050000000005040036000100;WGT=1;VC=SNV;ASP;VLD;KGPhase1;KGPhase3;CAF=0.996,0.003994;COMMON=1;TOPMED=0.98890640927624872,0.01109359072375127
chr13:73365895:.:T:A	chr13	73365895	73365896	2.375	0.00383827	0.1206	CJUN		ENSG00000279754,MARK2P12,LINC00393	ENSG00000279754	33134		KLF5	306890	intergenic	16	38									rs9530188	RS=9530188;RSPOS=73365895;dbSNPBuildID=119;SSR=0;SAO=0;VP=0x05010000000515013e000100;WGT=1;VC=SNV;SLO;ASP;VLD;G5;GNO;KGPhase1;KGPhase3;CAF=0.4696,0.5304;COMMON=1;TOPMED=0.45950401376146788,0.54049598623853211
chr1:153100399:.:A:C	chr1	153100399	153100400	0.590361	0.00390512	0.1224	CJUN	SPRR2E	ENSG00000229699,ENSG00000234262,SPRR2A,SPRR2C,SPRR2G,SPRR2F,SPRR1B,SPRR2D,SPRR3,SPRR2E,SPRR2B,ENSG00000252920	SPRR2E	5783	SPRR2B,SPRR1B,SPRR2D,SPRR3,SPRR2E,SPRR2A,SPRR2F,SPRR2G	SPRR2E	5873	intron	83	49	MA1132.1	JUN::JUNB	3.29843	0	-3.29843	GGTGATGCAT		SPRR2G,SPRR2B,SPRR2E,SPRR2C
chr3:10804259:.:C:G	chr3	10804259	10804260	0.642857	0.00391746	0.122637	CJUN		ENSG00000230599,ATP2B2,SLC6A11,LINC00606	SLC6A11	11940	SLC6A11	SLC6A11	11967	intergenic	112	72	MA1133.1	JUN::JUNB	3.07366	0	-3.07366	GATGACGTGCTT		SLC6A11,CYCSP10
chr9:93091731:.:A:G	chr9	93091731	93091732	0.333333	0.00393317	0.122829	CJUN	ENSG00000223446	SUSD3,FGD3,NINJ1,ENSG00000203364,WNK2,ENSG00000223446,CARD19	ENSG00000223446	272	SUSD3,WNK2,NINJ1,CARD19	CARD19	4484	intron	27	9								SUSD3,CARD19,ANKRD19P	rs12375973	RS=12375973;RSPOS=93091731;dbSNPBuildID=120;SSR=0;SAO=0;VP=0x05010008000517053e000100;GENEINFO=LOC101927993:101927993;WGT=1;VC=SNV;SLO;INT;ASP;VLD;G5A;G5;HD;GNO;KGPhase1;KGPhase3;CAF=0.8291,0.1709;COMMON=1;TOPMED=0.86645482925586136,0.13354517074413863
chr1:16905009:.:G:A	chr1	16905009	16905010	0.509091	0.00403921	0.125681	CJUN	CROCC	MFAP2,CROCC,ENSG00000286898,RNU1-5P,ENSG00000228549,ENSG00000223643,MIR3675,ENSG00000238142,PDE4DIPP9,ENSG00000272426,ENSG00000226526,ENSG00000235241,ATP13A2,RNU1-2	ENSG00000272426,CROCC	234	MFAP2,CROCC	CROCC	16920	intron	55	28
chr11:33614460:.:T:G	chr11	33614460	33614461	4	0.00407732	0.126102	CJUN	KIAA1549L	ENSG00000255202,CD59,ENSG00000284969,KIAA1549L,C11orf91	KIAA1549L	50758	C11orf91	C11orf91	86364	intron	5	20								KIAA1549L
chr1:63889241:.:A:G	chr1	63889241	63889242	0.25	0.00407732	0.126102	CJUN	ROR1	ENSG00000177452,ROR1,CFL1P3	ROR1,CFL1P3	45557		ROR1	115224	intron	20	5									rs855842	RS=855842;RSPOS=63889241;RV;dbSNPBuildID=86;SSR=0;SAO=0;VP=0x05010048000515013e000100;GENEINFO=ROR1:4919;WGT=1;VC=SNV;SLO;U5;INT;ASP;VLD;G5;GNO;KGPhase1;KGPhase3;CAF=0.1807,0.8193;COMMON=1;TOPMED=0.18818488786952089,0.81181511213047910
chr2:121790417:.:G:A	chr2	121790417	121790418	0.25	0.00407732	0.126102	CJUN	LINC01823	LINC01823,NPM1P32,TSN,NIFK,NIFK-AS1,ENSG00000270798	LINC01823	11285	NIFK,TSN	TSN	34766	intron	20	5								NIFK,AC018737.3	rs75065068	RS=75065068;RSPOS=121790417;dbSNPBuildID=132;SSR=0;SAO=0;VP=0x050100020005150436000100;GENEINFO=LOC101927801:101927801|LOC105373590:105373590;WGT=1;VC=SNV;SLO;R5;ASP;VLD;G5;HD;KGPhase1;KGPhase3;CAF=0.9265,0.07348;COMMON=1;TOPMED=0.93053166411824668,0.06946833588175331
chr20:52943401:.:A:G	chr20	52943401	52943402	1.90323	0.00416511	0.127764	CJUN		ENSG00000232286,RPL36P1,ENSG00000286250,TSHZ2	TSHZ2	28955	TSHZ2	TSHZ2	28955	intergenic	31	59									rs4811412	RS=4811412;RSPOS=52943401;dbSNPBuildID=111;SSR=0;SAO=0;VP=0x05010000000515053e000100;WGT=1;VC=SNV;SLO;ASP;VLD;G5;HD;GNO;KGPhase1;KGPhase3;CAF=0.8097,0.1903;COMMON=1;TOPMED=0.77877325433231396,0.22122674566768603
chr15:92687311:.:C:T	chr15	92687311	92687312	7	0.00418091	0.127764	CJUN	FAM174B	ENSG00000259064,ENSG00000260361,ENSG00000240484,ENSG00000275965,ENSG00000260337,FAM174B,ENSG00000272298,ENSG00000258562,H2AZ2P1,ENSG00000258676,HMGN1P38,ENSG00000271763	FAM174B	11727	FAM174B	FAM174B	31536	intron	2	14	MA1132.1	JUN::JUNB	3.33068	4.83863	1.50795	GGTGGCGCAT	GGTGACGCAT	FAM174B,LINC00930,RP11-386M24.3,RP11-386M24.4,RP11-386M24.10	rs1496722	RS=1496722;RSPOS=92687311;dbSNPBuildID=88;SSR=0;SAO=0;VP=0x05010008000517053e000100;GENEINFO=LOC105370978:105370978|FAM174B:400451;WGT=1;VC=SNV;SLO;INT;ASP;VLD;G5A;G5;HD;GNO;KGPhase1;KGPhase3;CAF=0.7963,0.2037;COMMON=1;TOPMED=0.80637582823649337,0.19362417176350662
chr17:27226549:.:A:G	chr17	27226549	27226550	7	0.00418091	0.127764	CJUN		ENSG00000265453,ENSG00000265246,RPS16P8,RPL34P31,ENSG00000285822,WSB1,MIR4522	ENSG00000265246	11308	WSB1	WSB1	67563	intergenic	2	14								WSB1,KSR1,RP11-663N22.1	rs62057161	RS=62057161;RSPOS=27226549;dbSNPBuildID=129;SSR=0;SAO=0;VP=0x050100000005150136000100;WGT=1;VC=SNV;SLO;ASP;VLD;G5;GNO;KGPhase1;KGPhase3;CAF=0.9101,0.08986;COMMON=1;TOPMED=0.86522043832823649,0.13477956167176350
chr3:100973165:.:T:C	chr3	100973165	100973166	7	0.00418091	0.127764	CJUN	ABI3BP	RNU6-865P,ABI3BP,ENSG00000213431	ABI3BP	20348	ABI3BP	ABI3BP	20254	intron	2	14	MA1132.1	JUN::JUNB	0	4.21183	4.21183		TCTGACTCAC,TGTGAGTCAG	ABI3BP	rs1449321	RS=1449321;RSPOS=100973165;RV;dbSNPBuildID=88;SSR=0;SAO=0;VP=0x05010008000515013e000100;GENEINFO=ABI3BP:25890;WGT=1;VC=SNV;SLO;INT;ASP;VLD;G5;GNO;KGPhase1;KGPhase3;CAF=0.3359,0.6641;COMMON=1;TOPMED=0.44565494393476044,0.55434505606523955
chr7:25926270:.:T:A	chr7	25926270	25926271	7	0.00418091	0.127764	CJUN		ENSG00000286725,MIR148A,ENSG00000288962,ENSG00000270933	ENSG00000270933	22385		NFE2L3	225926	intergenic	2	14	MA1132.1	JUN::JUNB	3.74715	5.95468	2.20753	GATGACTCTT	GATGACTCAT,AATGAGTCAT
chr8:28198828:.:T:C	chr8	28198828	28198829	7	0.00418091	0.127764	CJUN		ENSG00000253907,ENSG00000250516,ENSG00000253690,ELP3	ELP3	7673		ELP3	105689	intergenic	2	14									rs34884511	RS=34884511;RSPOS=28198828;dbSNPBuildID=126;SSR=0;SAO=0;VP=0x050100000005170136000100;WGT=1;VC=SNV;SLO;ASP;VLD;G5A;G5;GNO;KGPhase1;KGPhase3;CAF=0.6064,0.3936;COMMON=1;TOPMED=0.64523604740061162,0.35476395259938837
chr5:75602312:.:A:G	chr5	75602312	75602313	1.85294	0.0042258	0.128983	CJUN		ENSG00000272040,POLK,POC5,ENSG00000248881,CERT1,RNU7-175P,ANKDD1B	POLK	1169	ANKDD1B,CERT1	ANKDD1B	9139	intergenic	34	63	MA1132.1	JUN::JUNB	3.45593	3.26841	-0.187521	TATGAATCAT,CATGATTCAT	TATGAATCAC	HMGCR,COL4A3BP,POLK,POC5,GCNT4,ANKDD1B,CTD-2235C13.2,LINC01336,CTD-2235C13.3	rs28668361	RS=28668361;RSPOS=75602312;dbSNPBuildID=125;SSR=0;SAO=0;VP=0x050100800005150136000100;GENEINFO=POLK:51426;WGT=1;VC=SNV;SLO;U3;ASP;VLD;G5;GNO;KGPhase1;KGPhase3;CAF=0.8538,0.1462;COMMON=1;TOPMED=0.89186735474006116,0.10813264525993883
chr1:59499919:.:A:G	chr1	59499919	59499920	0.606742	0.00430098	0.129342	CJUN	FGGY	FGGY	FGGY	203282		FGGY	202825	intron	89	54
chr15:36591121:.:C:T	chr15	36591121	36591122	0.366667	0.004324	0.129342	CJUN	CDIN1	LARP4P,COX6CP4,CDIN1,ENSG00000261191,TPST2P1,ENSG00000261635	CDIN1	11496	CDIN1	CDIN1	11495	intron	30	11	MA1133.1	JUN::JUNB	3.27003	0	-3.27003	GATGACGTGGTT		C15orf41	rs6495854	RS=6495854;RSPOS=36591121;dbSNPBuildID=116;SSR=0;SAO=0;VP=0x05010008000517013e000100;GENEINFO=C15orf41:84529;WGT=1;VC=SNV;SLO;INT;ASP;VLD;G5A;G5;GNO;KGPhase1;KGPhase3;CAF=0.4449,0.5551;COMMON=1;TOPMED=0.43326325178389398,0.56673674821610601
chr20:56574944:.:A:T	chr20	56574944	56574945	0.366667	0.004324	0.129342	CJUN		ENSG00000289199,RTF2,ENSG00000287079,LINC01716,RPS4XP3,ENSG00000280387,RNU6-1146P,GCNT7,TFAP2C,FAM209B,FAM209A	LINC01716	2617	FAM209B,FAM209A,TFAP2C	FAM209B	41698	intergenic	30	11									rs11086552	RS=11086552;RSPOS=56574944;dbSNPBuildID=120;SSR=0;SAO=0;VP=0x05010000000515053e000100;WGT=1;VC=SNV;SLO;ASP;VLD;G5;HD;GNO;KGPhase1;KGPhase3;CAF=0.2262,0.7738;COMMON=1;TOPMED=0.33577822375127420,0.66422177624872579
chr19:43182083:.:T:G	chr19	43182083	43182084	1.70213	0.00433082	0.129342	CJUN	PSG5	PSG4,ENSG00000227606,ENSG00000282943,CEACAMP9,PSG5,PSG9,CEACAMP11,PSG2,CEACAMP10	PSG5	4451	PSG2,PSG5,PSG4,PSG9	PSG5	4451	intron	47	80								PSG5,PSG4	rs10413214	RS=10413214;RSPOS=43182083;dbSNPBuildID=119;SSR=0;SAO=0;VP=0x050100080005170136000100;GENEINFO=PSG5:5673;WGT=1;VC=SNV;SLO;INT;ASP;VLD;G5A;G5;GNO;KGPhase1;KGPhase3;CAF=0.6753,0.3247;COMMON=1;TOPMED=0.78754141182466870,0.21245858817533129
chr13:42696381:.:C:T	chr13	42696381	42696382	2	0.00433488	0.129342	CJUN		TNFSF11,FAM216B	FAM216B	85167	FAM216B	FAM216B	85201	intergenic	26	52								LINC01050	rs1169791	RS=1169791;RSPOS=42696381;RV;dbSNPBuildID=87;SSR=0;SAO=0;VP=0x05012800000517053e000100;WGT=1;VC=SNV;PM;PMC;SLO;ASP;VLD;G5A;G5;HD;GNO;KGPhase1;KGPhase3;CAF=0.5102,0.4898;COMMON=1;TOPMED=0.51232001783893985,0.48767998216106014
chr11:35334532:.:C:T	chr11	35334532	35334533	0.222222	0.00434351	0.129342	CJUN	SLC1A2	ENSG00000255542,SLC1A2-AS1,SLC1A2,ENSG00000215380,PAMR1	SLC1A2	39731	SLC1A2	SLC1A2	85024	intron	18	4	MA1132.1	JUN::JUNB	5.69465	4.28651	-1.40814	GATGACGCAT	GATGACACAT
chr14:103354960:.:G:A	chr14	103354960	103354961	4.5	0.00434351	0.129342	CJUN		SNORA28,ENSG00000240624,EIF5,RPL10AP1,MARK3,HMGB3P26,ENSG00000259775,RAP2CP1,RPSAP5	HMGB3P26	9277	MARK3,EIF5	EIF5	20723	intergenic	4	18	MA1132.1	JUN::JUNB	0	4.55752	4.55752		GATGACTCAG,CCTGAGTCAT
chr16:52203118:.:T:C	chr16	52203118	52203119	4.5	0.00434351	0.129342	CJUN	ENSG00000260975	CASC22,ENSG00000260478,ENSG00000260975	ENSG00000260975	5107		TOX3	344023	intron	4	18									rs3095553	RS=3095553;RSPOS=52203118;RV;dbSNPBuildID=103;SSR=0;SAO=0;VP=0x05010000000517013e000100;WGT=1;VC=SNV;SLO;ASP;VLD;G5A;G5;GNO;KGPhase1;KGPhase3;CAF=0.8293,0.1707;COMMON=1;TOPMED=0.81903032619775739,0.18096967380224260
chr2:85912745:.:G:A	chr2	85912745	85912746	4.5	0.00434351	0.129342	CJUN		ENSG00000229498,ENSG00000272564,RN7SKP83,ST3GAL5,ENSG00000287628,ST3GAL5-AS1	ST3GAL5	7547	ST3GAL5	ST3GAL5	23755	intergenic	4	18								REEP1,ST3GAL5,IMMT,ST3GAL5-AS1,RNF103,RP11-548P2.2	rs2918014	RS=2918014;RSPOS=85912745;dbSNPBuildID=101;SSR=0;SAO=0;VP=0x050100000005170136000100;WGT=1;VC=SNV;SLO;ASP;VLD;G5A;G5;GNO;KGPhase1;KGPhase3;CAF=0.5741,0.4259;COMMON=1;TOPMED=0.51951930428134556,0.48048069571865443
chr4:154823025:.:A:G	chr4	154823025	154823026	0.222222	0.00434351	0.129342	CJUN	RBM46	ENSG00000249041,RBM46,ENSG00000249692,RNU2-66P,LRAT,NDUFB2P1,RNU2-44P	RBM46	5786	LRAT,RBM46	RBM46	41753	intron	18	4									rs74718537	RS=74718537;RSPOS=154823025;dbSNPBuildID=132;SSR=0;SAO=0;VP=0x050100080005150036000100;GENEINFO=RBM46:166863;WGT=1;VC=SNV;SLO;INT;ASP;VLD;G5;KGPhase1;KGPhase3;CAF=0.972,0.02796;COMMON=1;TOPMED=0.97484231651376146,0.02515768348623853
chr19:42875737:.:G:C	chr19	42875737	42875738	5.33333	0.00442505	0.131312	CJUN	PSG1	PSG1,PSG8-AS1,PSG7,CEACAMP7,PSG6,PSG10P,PSG8,CEACAMP6	PSG1	4083	PSG1,PSG6,PSG7	PSG1	3974	intron	3	16								PSG7,AC004603.4,PSG4,CTC-490G23.6
chr4:124803972:.:A:G	chr4	124803972	124803973	0.1875	0.00442505	0.131312	CJUN		ANKRD50	ANKRD50	91241	ANKRD50	ANKRD50	91240	intergenic	16	3									rs724748	RS=724748;RSPOS=124803972;dbSNPBuildID=86;SSR=0;SAO=0;VP=0x05010000000515013e000100;WGT=1;VC=SNV;SLO;ASP;VLD;G5;GNO;KGPhase1;KGPhase3;CAF=0.848,0.152;COMMON=1;TOPMED=0.86334894240570846,0.13665105759429153
chr19:21144111:.:TGGG:TGG	chr19	21144111	21144112	1.72727	0.00445502	0.131896	CJUN	ZNF431	VN1R80P,ZNF431,ENSG00000269839,RPL36AP51,ZNF714,ENSG00000268892,VN1R81P,ZNF430,VN1R82P,RNA5SP469,RPL7AP10	ZNF431	2088	ZNF714,ZNF431	ZNF431	2071	intron	44	76
chr11:96781315:.:C:T	chr11	96781315	96781316	2.53846	0.00453386	0.13275	CJUN	ENSG00000254587	ENSG00000254587	ENSG00000254587,ENSG00000255376	138091		JRKL	391302	intron	13	33								RP11-360K13.1
chr7:156344893:.:CATA:CA	chr7	156344893	156344894	3.125	0.00455138	0.13275	CJUN		LINC01006,ENSG00000270584	LINC01006	44027		RNF32	295879	intergenic	8	25
chr7:23062710:.:T:G	chr7	23062710	23062711	3.125	0.00455138	0.13275	CJUN		AK3P3,KLHL7-DT,KLHL7,FAM126A	KLHL7-DT	37502	FAM126A,KLHL7	KLHL7	43073	intergenic	8	25								FAM126A,TOMM7,RPL12P10,AC005682.6,AC005682.5	rs13240940	RS=13240940;RSPOS=23062710;dbSNPBuildID=121;SSR=0;SAO=0;VP=0x050100000005150536000100;WGT=1;VC=SNV;SLO;ASP;VLD;G5;HD;GNO;KGPhase1;KGPhase3;CAF=0.8498,0.1502;COMMON=1;TOPMED=0.81851267838939857,0.18148732161060142
chr12:130187079:.:A:G	chr12	130187079	130187080	0.569444	0.00455356	0.13275	CJUN		FZD10,ENSG00000280405,ENSG00000279193,FZD10-AS1,ENSG00000242963,ENSG00000259862,ENSG00000276122	FZD10	21340	FZD10	FZD10	24615	intergenic	72	41									rs79105516	RS=79105516;RSPOS=130187079;dbSNPBuildID=131;SSR=0;SAO=0;VP=0x05010000000517053e000100;WGT=1;VC=SNV;SLO;ASP;VLD;G5A;G5;HD;GNO;KGPhase1;KGPhase3;CAF=0.7734,0.2266;COMMON=1;TOPMED=0.84880702089704383,0.15119297910295616
chr15:50137248:.:T:C	chr15	50137248	50137249	0.435897	0.00456153	0.13275	CJUN	ATP8B4	Y_RNA,SLC27A2,ATP8B4	ATP8B4	44946	ATP8B4,SLC27A2	ATP8B4	18015	intron	39	17								ATP8B4,DTWD1,GABPB1,SLC27A2,FGF7,HDC,GABPB1-AS1,CTD-2647E9.3	rs4774556	RS=4774556;RSPOS=50137248;dbSNPBuildID=111;SSR=0;SAO=0;VP=0x05010008000517013e000100;GENEINFO=ATP8B4:79895;WGT=1;VC=SNV;SLO;INT;ASP;VLD;G5A;G5;GNO;KGPhase1;KGPhase3;CAF=0.7015,0.2985;COMMON=1;TOPMED=0.68750796381243628,0.31249203618756371
chr3:183481729:.:C:T	chr3	183481729	183481730	2.29412	0.00456153	0.13275	CJUN		KLHL6,SNORA63D,LINC00888,MCF2L2,ENSG00000251730,SNORA63E,ENSG00000271682,ENSG00000253092,KLHL6-AS1	KLHL6	5820	KLHL6,MCF2L2	MCF2L2	53110	intergenic	17	39								MCF2L2,ABCF3,LINC00888
chr4:57053753:.:T:C	chr4	57053753	57053754	2.29412	0.00456153	0.13275	CJUN	IGFBP7	REST,IGFBP7,UBE2CP3,POLR2B,ENSG00000269949,RNU6-998P,NOA1,IGFBP7-AS1,ENSG00000287369	IGFBP7	18928	POLR2B,NOA1,IGFBP7	IGFBP7	56630	intron	17	39								POLR2B,IGFBP7	rs1401189	RS=1401189;RSPOS=57053753;RV;dbSNPBuildID=88;SSR=0;SAO=0;VP=0x05010008000517053e000100;GENEINFO=IGFBP7:3490;WGT=1;VC=SNV;SLO;INT;ASP;VLD;G5A;G5;HD;GNO;KGPhase1;KGPhase3;CAF=0.7518,0.2482;COMMON=1;TOPMED=0.76005033129459734,0.23994966870540265
chr5:174355433:.:T:C	chr5	174355433	174355434	1.63636	0.00458135	0.133176	CJUN	LINC01411	ENSG00000249722,LINC01411	LINC01411	19139		NSG2	309727	intron	55	90
chr1:58585904:.:C:T	chr1	58585904	58585905	2.4	0.00460131	0.133228	CJUN		TACSTD2,OMA1,MYSM1,ENSG00000270209,DAB1,ENSG00000185839,ENSG00000286918,RN7SL713P	TACSTD2	8653	OMA1,TACSTD2	TACSTD2	8652	intergenic	15	36								OMA1,DAB1,TACSTD2,RP11-63G10.4	rs232822	RS=232822;RSPOS=58585904;dbSNPBuildID=79;SSR=0;SAO=0;VP=0x05010000000517053e000100;WGT=1;VC=SNV;SLO;ASP;VLD;G5A;G5;HD;GNO;KGPhase1;KGPhase3;CAF=0.6346,0.3654;COMMON=1;TOPMED=0.60783798419979612,0.39216201580020387
chr18:60053966:.:C:T	chr18	60053966	60053967	1.875	0.00460911	0.133228	CJUN		NFE2L3P1,RNU6-567P,RN7SL342P,SINHCAFP2,ENSG00000267686,RPS3AP49,ENSG00000267462,ENTR1P1	RNU6-567P	35236		PMAIP1	153970	intergenic	32	60								MC4R	rs72989246	RS=72989246;RSPOS=60053966;dbSNPBuildID=130;SSR=0;SAO=0;VP=0x05010000000515053e000100;WGT=1;VC=SNV;SLO;ASP;VLD;G5;HD;GNO;KGPhase1;KGPhase3;CAF=0.9481,0.05192;COMMON=1;TOPMED=0.92441545616717635,0.07558454383282364
chr20:45906012:.:G:A	chr20	45906012	45906013	0.533333	0.00460911	0.133228	CJUN	PLTP	SPATA25,UBE2C,ZNF335,ZSWIM1,CTSA,DNTTIP1,NEURL2,SNX21,ENSG00000271984,ACOT8,PLTP,Metazoa_SRP,FTLP1,TNNC2,ZSWIM3,PCIF1,ENSG00000285796	PLTP	6141	ZSWIM3,SNX21,ZNF335,PCIF1,SPATA25,NEURL2,PLTP,ZSWIM1,TNNC2,CTSA,ACOT8,UBE2C	PLTP	6141	intron	60	32								CTSA,PLTP,DNTTIP1,SNX21,WFDC3,NEURL2,WFDC13,RP3-337O18.9	rs6065904	RS=6065904;RSPOS=45906012;dbSNPBuildID=114;SSR=0;SAO=0;VP=0x05013808000515053e020100;GENEINFO=PLTP:5360;WGT=1;VC=SNV;PM;TPA;PMC;SLO;INT;ASP;VLD;G5;HD;GNO;KGPhase1;KGPhase3;MTP;CAF=0.7063,0.2937;COMMON=1;TOPMED=0.76486843781855249,0.23513156218144750
chr11:33633321:.:G:A	chr11	33633321	33633322	0.63	0.00465577	0.134425	CJUN	KIAA1549L	ENSG00000255202,CD59,ENSG00000284969,KIAA1549L,C11orf91	KIAA1549L	31897	C11orf91	C11orf91	67503	intron	100	63	MA1132.1	JUN::JUNB	0	3.00789	3.00789		GTTGACCCAT	KIAA1549L,RP4-541C22.5
chr11:19277118:.:C:G	chr11	19277118	19277119	0.584416	0.00480087	0.138148	CJUN	CSRP3-AS1	CSRP3-AS1,ENSG00000255160,CSRP3,PCNAP4,NAV2,E2F8	PCNAP4,CSRP3-AS1	1850	CSRP3,E2F8	E2F8	36173	intron	77	45
chr3:120113774:.:C:A	chr3	120113774	120113775	0.584416	0.00480087	0.138148	CJUN	ENSG00000242622	ENSG00000241546,ENSG00000288662,GSK3B,ENSG00000239835,Y_RNA,RN7SL397P,RN7SL762P,GPR156,ENSG00000242622	RN7SL762P,ENSG00000242622	2989	GSK3B	GSK3B	19327	intron	77	45								GSK3B,RP11-174O3.3	rs334543	RS=334543;RSPOS=120113774;dbSNPBuildID=79;SSR=0;SAO=0;VP=0x05012800000517053e000100;WGT=1;VC=SNV;PM;PMC;SLO;ASP;VLD;G5A;G5;HD;GNO;KGPhase1;KGPhase3;CAF=0.2452,0.7548;COMMON=1;TOPMED=0.26395259938837920,0.73604740061162079
chr1:210598056:.:A:G	chr1	210598056	210598057	1.54167	0.00483251	0.138902	CJUN	HHAT	HHAT,KCNH1,ENSG00000279333	HHAT	78238		HHAT	269154	intron	72	111									rs6691952	RS=6691952;RSPOS=210598056;dbSNPBuildID=116;SSR=0;SAO=0;VP=0x05010008000515053e000100;GENEINFO=HHAT:55733;WGT=1;VC=SNV;SLO;INT;ASP;VLD;G5;HD;GNO;KGPhase1;KGPhase3;CAF=0.6707,0.3293;COMMON=1;TOPMED=0.71891724006116207,0.28108275993883792
chr17:28252536:.:C:G	chr17	28252536	28252537	2.09091	0.00490338	0.140467	CJUN		PYY2,TMEM97,ENSG00000266830,ERVE-1,POLDIP2,ENSG00000263788,ENSG00000267644,ENSG00000260777,ENSG00000266306,NLK,ENSG00000264029,IFT20,ENSG00000287721,PPY2P,TNFAIP1,KRT18P55,ENSG00000264486,ENSG00000288923	ENSG00000263788	3837	TMEM97,TNFAIP1,IFT20	TMEM97	66662	intergenic	22	46								SARM1,POLDIP2,TMEM97,PYY2,TMEM199,CTD-2008P7.6,CTD-2008P7.9	rs181367	RS=181367;RSPOS=28252536;RV;dbSNPBuildID=79;SSR=0;SAO=0;VP=0x05010002000515013e000100;GENEINFO=LOC105371712:105371712;WGT=1;VC=SNV;SLO;R5;ASP;VLD;G5;GNO;KGPhase1;KGPhase3;CAF=0.7788,0.2212;COMMON=1;TOPMED=0.72713589449541284,0.27286410550458715
chr8:29086217:.:T:C	chr8	29086217	29086218	2.8	0.00509764	0.145382	CJUN	KIF13B	HMBOX1,KIF13B,RNA5SP260,ENSG00000254129,ENSG00000259366,ENSG00000259607	KIF13B,ENSG00000259607	17764		KIF13B	176851	intron	10	28									rs7816628	RS=7816628;RSPOS=29086217;dbSNPBuildID=116;SSR=0;SAO=0;VP=0x05010008000517053e000100;GENEINFO=KIF13B:23303;WGT=1;VC=SNV;SLO;INT;ASP;VLD;G5A;G5;HD;GNO;KGPhase1;KGPhase3;CAF=0.5841,0.4159;COMMON=1;TOPMED=0.46050745412844036,0.53949254587155963
chr19:33473275:.:T:C	chr19	33473275	33473276	0.304348	0.00522288	0.147629	CJUN	PEPD	CEBPG,PEPD,ENSG00000266985	PEPD	48514	CEBPG,PEPD	PEPD	48514	intron	23	7								PEPD,CHST8,LSM14A,CEBPA-AS1	rs11880064	RS=11880064;RSPOS=33473275;dbSNPBuildID=120;SSR=0;SAO=0;VP=0x05012808000517053e000100;GENEINFO=PEPD:5184;WGT=1;VC=SNV;PM;PMC;SLO;INT;ASP;VLD;G5A;G5;HD;GNO;KGPhase1;KGPhase3;CAF=0.6082,0.3918;COMMON=1;TOPMED=0.57458110346585117,0.42541889653414882
chr22:27129401:.:T:C	chr22	27129401	27129402	0.304348	0.00522288	0.147629	CJUN		ENSG00000280025,ENSG00000231405,ENSG00000279848,ENSG00000238195,LINC01638,RNU6-1066P,ENSG00000279914,ENSG00000236858	ENSG00000231405	14075		CRYBA4	507438	intergenic	23	7	MA1132.1	JUN::JUNB	4.41454	0	-4.41454	TCTGACTCAT,AATGAGTCAG			rs134951	RS=134951;RSPOS=27129401;dbSNPBuildID=78;SSR=0;SAO=0;VP=0x050100000005150536000100;WGT=1;VC=SNV;SLO;ASP;VLD;G5;HD;GNO;KGPhase1;KGPhase3;CAF=0.8361,0.1639;COMMON=1;TOPMED=0.77997579001019367,0.22002420998980632
chr2:174154550:.:CC:CCTC	chr2	174154550	174154551	3.28571	0.00522288	0.147629	CJUN	OLA1	ENSG00000270799,OLA1,RN7SL65P	OLA1	17339	OLA1	OLA1	93980	intron	7	23
chr4:159175638:.:C:G	chr4	159175638	159175639	0.304348	0.00522288	0.147629	CJUN	RAPGEF2	RAPGEF2,MIR3688-1,MIR3688-2	RAPGEF2,MIR3688-1	46745	RAPGEF2	RAPGEF2	72559	intron	23	7
chr14:100988669:.:C:A	chr14	100988669	100988670	1.75	0.00544743	0.152475	CJUN	MEG8	SNORD113-8,SNORD114-28,MIR485,SNORD114-26,SNORD114-3,SNORD114-7,SNORD114-16,SNORD114-10,MIR300,SNORD114-31,ENSG00000258399,ENSG00000222095,MIR380,RTL1,SNORD114-6,MIR409,MIR1185-1,MIR487B,MIR656,SNORD114-25,MIR323A,MIR370,MIR1185-2,MIR412,MEG9,MIR376A2,MIR487A,SNORD114-1,SNORD113-9,SNORD114-21,SNORD114-30,MIR1193,SNORD114-24,MIR382,ENSG00000201036,ENSG00000222185,SNORD114-2,SNORD112,SNORD113-5,MIR…	SNORD114-27,MEG8	440	RTL1	RTL1	84947	intron	40	70									rs8021854	RS=8021854;RSPOS=100988669;dbSNPBuildID=116;SSR=0;SAO=0;VP=0x0501000e000515053e000100;GENEINFO=SNORD114-28:767609|MEG8:79104|SNORD114-29:767610|SNORD114-27:767608;WGT=1;VC=SNV;SLO;INT;R3;R5;ASP;VLD;G5;HD;GNO;KGPhase1;KGPhase3;CAF=0.02196,0.978;COMMON=1;TOPMED=0.03719100407747196,0.96280899592252803
chr1:17233700:.:C:T	chr1	17233700	17233701	0.489362	0.00558267	0.154907	CJUN	PADI1	MIR3972,PADI1,PADI4,LINC02783,PADI3,ENSG00000282843	PADI1	12305	PADI1,PADI4,PADI3	PADI3	15396	intron	47	23								PADI3,PADI1	rs35408430	RS=35408430;RSPOS=17233700;dbSNPBuildID=126;SSR=0;SAO=0;VP=0x05010008000517013e000100;GENEINFO=PADI1:29943;WGT=1;VC=SNV;SLO;INT;ASP;VLD;G5A;G5;GNO;KGPhase1;KGPhase3;CAF=0.6214,0.3786;COMMON=1;TOPMED=0.63111620795107033,0.36888379204892966
chr7:135177507:.:A:C	chr7	135177507	135177508	0.489362	0.00558267	0.154907	CJUN		CYREN,ENSG00000287733,WDR91,RNF14P4,ENSG00000231794,SLC23A4P,TMEM140,AGBL3,STRA8,ENSG00000272941,MIR6509	ENSG00000287733	5094	STRA8,TMEM140,WDR91,CYREN	CYREN	6800	intergenic	47	23								WDR91,C7orf49,AGBL3,STRA8,TMEM140,AC009542.2,RP11-134L10.1	rs292529	RS=292529;RSPOS=135177507;dbSNPBuildID=79;SSR=0;SAO=0;VP=0x05010000000517013e000100;WGT=1;VC=SNV;SLO;ASP;VLD;G5A;G5;GNO;KGPhase1;KGPhase3;CAF=0.2883,0.7117;COMMON=1;TOPMED=0.30943393221202854,0.69056606778797145
chr5:38872281:.:C:T	chr5	38872281	38872282	1.41441	0.00587869	0.162304	CJUN	OSMR	OSMR-DT,RICTOR,OSMR,ENSG00000250629	OSMR	26424	OSMR	OSMR	26269	intron	111	157								OSMR	rs2367704	RS=2367704;RSPOS=38872281;dbSNPBuildID=100;SSR=0;SAO=0;VP=0x050100080005170536000100;GENEINFO=OSMR:9180;WGT=1;VC=SNV;SLO;INT;ASP;VLD;G5A;G5;HD;GNO;KGPhase1;KGPhase3;CAF=0.8468,0.1532;COMMON=1;TOPMED=0.82455721202854230,0.17544278797145769
chr19:1184017:.:C:T	chr19	1184017	1184018	3.5	0.00592461	0.162304	CJUN	STK11	ENSG00000288704,CIRBP-AS1,CBARP,STK11,MIDN,CIRBP,SBNO2,GPX4,HMGB2P1,FAM174C,ARHGAP45,ATP5F1D,POLR2E,CBARP-DT	STK11	6460	SBNO2,FAM174C,POLR2E,CIRBP,MIDN,CBARP,GPX4,ATP5F1D,STK11	SBNO2	9749	intron	6	21								POLR2E	rs35139198	RS=35139198;RSPOS=1184017;dbSNPBuildID=126;SSR=0;SAO=0;VP=0x050100000005150136000100;WGT=1;VC=SNV;SLO;ASP;VLD;G5;GNO;KGPhase1;KGPhase3;CAF=0.9205,0.07947;COMMON=1;TOPMED=0.90747642711518858,0.09252357288481141
chr21:10461850:.:AT:ATT	chr21	10461850	10461851	3.5	0.00592461	0.162304	CJUN	BAGE2	BAGE2,ENSG00000273840,TPTE,ENSG00000278106	BAGE2	20886	TPTE	TPTE	59731	intron	6	21
chr10:121078723:.:T:C	chr10	121078723	121078724	1.66667	0.00592521	0.162304	CJUN		ENSG00000278484,LINC01153,ENSG00000227307,RPL19P16	RPL19P16	54365		WDR11	227361	intergenic	48	80	MA1132.1	JUN::JUNB	3.59007	3.39041	-0.199661	TGTGACACAT	CGTGACACAT		rs2011705	RS=2011705;RSPOS=121078723;RV;dbSNPBuildID=92;SSR=0;SAO=0;VP=0x05010002000517013e000100;GENEINFO=LOC105378521:105378521;WGT=1;VC=SNV;SLO;R5;ASP;VLD;G5A;G5;GNO;KGPhase1;KGPhase3;CAF=0.499,0.501;COMMON=1;TOPMED=0.59782747196738022,0.40217252803261977
chr9:73684773:.:GAA:GA	chr9	73684773	73684774	1.84375	0.00610552	0.166002	CJUN		ENSG00000236701,RNA5SP286	ENSG00000236701	34935		ANXA1	532908	intergenic	32	59
chr6:3209354:.:A:G	chr6	3209354	3209355	1.4878	0.00618441	0.167791	CJUN		ENSG00000288840,TUBB2A,RIPK1,LINC02525,ENSG00000228170,SLC22A23,TUBB2B,BPHL,PSMG4,TUBB2BP1	LINC02525	13571	TUBB2A,BPHL,PSMG4,TUBB2B	TUBB2B	18297	intergenic	82	122								PSMG4,RP11-506K6.4	rs7769489	RS=7769489;RSPOS=3209354;dbSNPBuildID=116;SSR=0;SAO=0;VP=0x05010000000517053e000100;WGT=1;VC=SNV;SLO;ASP;VLD;G5A;G5;HD;GNO;KGPhase1;KGPhase3;CAF=0.3259,0.6741;COMMON=1;TOPMED=0.28825019113149847,0.71174980886850152
chr14:87306709:.:C:A	chr14	87306709	87306710	2.15789	0.0062176	0.167803	CJUN		ENSG00000258958,ENSG00000258496,LINC02296	ENSG00000258958	17042		GALC	686471	intergenic	19	41								RP11-594C13.1	rs10141127	RS=10141127;RSPOS=87306709;dbSNPBuildID=119;SSR=0;SAO=0;VP=0x05010000000517053e000100;WGT=1;VC=SNV;SLO;ASP;VLD;G5A;G5;HD;GNO;KGPhase1;KGPhase3;CAF=0.7348,0.2652;COMMON=1;TOPMED=0.66602159785932721,0.33397840214067278
chr2:119253241:.:G:T	chr2	119253241	119253242	0.463415	0.0062176	0.167803	CJUN	STEAP3-AS1,STEAP3	RN7SL468P,C1QL2,C2orf76,STEAP3-AS1,STEAP3	STEAP3	8820	C1QL2,STEAP3	STEAP3	29407	intron	41	19
chr6:107577033:.:ACCC:ACC	chr6	107577033	107577034	2.15789	0.0062176	0.167803	CJUN	SOBP	ENSG00000289433,ENSG00000234206,SOBP	SOBP	18316	SOBP	SOBP	86916	intron	19	41
chr15:60660907:.:A:G	chr15	60660907	60660908	0.5	0.00630983	0.170113	CJUN	RORA	RNA5SP397,ENSG00000273958,RORA,RORA-AS2,ENSG00000286457,ENSG00000277413,RORA-AS1,ENSG00000287508	RORA,ENSG00000287508	1117		ICE2	181765	intron	48	24									rs62003343	RS=62003343;RSPOS=60660907;dbSNPBuildID=129;SSR=0;SAO=0;VP=0x05010008000515053e000100;GENEINFO=RORA:6095;WGT=1;VC=SNV;SLO;INT;ASP;VLD;G5;HD;GNO;KGPhase1;KGPhase3;CAF=0.9215,0.07847;COMMON=1;TOPMED=0.91150611620795107,0.08849388379204892
chr17:33888660:.:C:T	chr17	33888660	33888661	11	0.00634766	0.170953	CJUN	ASIC2,ENSG00000279668	ENSG00000263435,ENSG00000265356,ASIC2,ENSG00000279668,ENSG00000283417	ASIC2,ENSG00000279668	46775		CCL2	366623	intron	1	11									rs67524415	RS=67524415;RSPOS=33888660;dbSNPBuildID=130;SSR=0;SAO=0;VP=0x05010008000515053e000100;GENEINFO=ASIC2:40;WGT=1;VC=SNV;SLO;INT;ASP;VLD;G5;HD;GNO;KGPhase1;KGPhase3;CAF=0.8257,0.1743;COMMON=1;TOPMED=0.83608084862385321,0.16391915137614678
chr1:79080047:.:T:A	chr1	79080047	79080048	2.63636	0.00642658	0.171702	CJUN	ADGRL4	PSAT1P3,ADGRL4	PSAT1P3,ADGRL4	23993	ADGRL4	ADGRL4	73317	intron	11	29								PSAT1P3	rs11162615	RS=11162615;RSPOS=79080047;dbSNPBuildID=120;SSR=0;SAO=0;VP=0x05010000000517053e000100;WGT=1;VC=SNV;SLO;ASP;VLD;G5A;G5;HD;GNO;KGPhase1;KGPhase3;CAF=0.7244,0.2756;COMMON=1;TOPMED=0.71827217125382262,0.28172782874617737
chr5:71900329:.:C:A	chr5	71900329	71900330	0.37931	0.00642658	0.171702	CJUN			ENSG00000278824	144029		CARTPT	181054	intergenic	29	11									rs4704379	RS=4704379;RSPOS=71900329;dbSNPBuildID=111;SSR=0;SAO=0;VP=0x050100000005170136000100;WGT=1;VC=SNV;SLO;ASP;VLD;G5A;G5;GNO;KGPhase1;KGPhase3;CAF=0.7808,0.2192;COMMON=1;TOPMED=0.84826548165137614,0.15173451834862385
chr6:159577681:.:T:C	chr6	159577681	159577682	0.37931	0.00642658	0.171702	CJUN	ENSG00000286533	ENSG00000216480,SOD2,ENSG00000276413,ENSG00000237927,ENSG00000286533	ENSG00000286533	9272		SOD2	115558	intron	29	11								MRPL18,ACAT2,WTAP,RP3-393E18.2	rs6455659	RS=6455659;RSPOS=159577681;dbSNPBuildID=116;SSR=0;SAO=0;VP=0x05010000000517013e000100;WGT=1;VC=SNV;SLO;ASP;VLD;G5A;G5;GNO;KGPhase1;KGPhase3;CAF=0.5002,0.4998;COMMON=1;TOPMED=0.53273923292558613,0.46726076707441386
chr1:67850739:.:C:T	chr1	67850739	67850740	2.23529	0.0064558	0.171702	CJUN	GNG12-AS1	RNU7-80P,GNG12-AS1,GNG12	GNG12-AS1,GNG12	17273	GNG12	GNG12	17272	intron	17	38								DIRAS3,GNG12	rs6588286	RS=6588286;RSPOS=67850739;dbSNPBuildID=116;SSR=0;SAO=0;VP=0x05010008000517053e000100;GENEINFO=GNG12-AS1:100289178;WGT=1;VC=SNV;SLO;INT;ASP;VLD;G5A;G5;HD;GNO;KGPhase1;KGPhase3;CAF=0.7278,0.2722;COMMON=1;TOPMED=0.72377516564729867,0.27622483435270132
chr3:171788782:.:A:G	chr3	171788782	171788783	2.23529	0.0064558	0.171702	CJUN	PLD1	PLD1,TMEM212,TMEM212-AS1	PLD1	22166	TMEM212,PLD1	PLD1	21699	intron	17	38								PLD1	rs79337528	RS=79337528;RSPOS=171788782;dbSNPBuildID=132;SSR=0;SAO=0;VP=0x05010008000515043e000100;GENEINFO=PLD1:5337;WGT=1;VC=SNV;SLO;INT;ASP;VLD;G5;HD;KGPhase1;KGPhase3;CAF=0.8818,0.1182;COMMON=1;TOPMED=0.86292686034658511,0.13707313965341488
chr5:91848659:.:T:C	chr5	91848659	91848660	2.23529	0.0064558	0.171702	CJUN		ENSG00000286121,ENSG00000276426,PCBP2P3	PCBP2P3	4131		ARRDC3	465342	intergenic	17	38									rs10068803	RS=10068803;RSPOS=91848659;dbSNPBuildID=119;SSR=0;SAO=0;VP=0x05010000000517013e000100;WGT=1;VC=SNV;SLO;ASP;VLD;G5A;G5;GNO;KGPhase1;KGPhase3;CAF=0.8125,0.1875;COMMON=1;TOPMED=0.81568552497451580,0.18431447502548419
chr9:72477255:.:C:G	chr9	72477255	72477256	0.660714	0.0065122	0.172074	CJUN		TMC1,ENSG00000225947,ENSG00000230003	ENSG00000225947	6180	TMC1	TMC1	44351	intergenic	112	74
chr14:103257504:.:C:T	chr14	103257504	103257505	0.597403	0.006591	0.172074	CJUN		ENSG00000278071,SNORA28,ENSG00000240624,EIF5,RPL21P13,ENSG00000259775,LINC00605,ENSG00000270705,GCSHP2,RAP2CP1	RPL21P13	15533	EIF5	EIF5	76731	intergenic	77	46									rs10162320	RS=10162320;RSPOS=103257504;dbSNPBuildID=119;SSR=0;SAO=0;VP=0x05010000000515053e000100;WGT=1;VC=SNV;SLO;ASP;VLD;G5;HD;GNO;KGPhase1;KGPhase3;CAF=0.151,0.849;COMMON=1;TOPMED=0.11042622324159021,0.88957377675840978
chr12:27982027:.:C:T	chr12	27982027	27982028	0.428571	0.00660045	0.172074	CJUN		PTHLH,ENSG00000257042,ENSG00000256378	PTHLH	9295	PTHLH	PTHLH	9294	intergenic	35	15									rs11049254	RS=11049254;RSPOS=27982027;dbSNPBuildID=120;SSR=0;SAO=0;VP=0x050100000005150136000100;WGT=1;VC=SNV;SLO;ASP;VLD;G5;GNO;KGPhase1;KGPhase3;CAF=0.8732,0.1268;COMMON=1;TOPMED=0.86381880733944954,0.13618119266055045
chr5:79144349:.:T:C	chr5	79144349	79144350	0.428571	0.00660045	0.172074	CJUN	DMGDH	ENSG00000206592,ENSG00000250330,BHMT2,BHMT,JMY,ENSG00000249829,RNY3P1,DMGDH	BHMT,DMGDH	12062	BHMT,JMY,BHMT2,DMGDH	BHMT	32540	intron	35	15									rs55754450	RS=55754450;RSPOS=79144349;dbSNPBuildID=129;SSR=0;SAO=0;VP=0x05010000000514053e000100;WGT=1;VC=SNV;SLO;ASP;VLD;HD;GNO;KGPhase1;KGPhase3;CAF=0.9802,0.01977;COMMON=1;TOPMED=0.97007995667686034,0.02992004332313965
chr17:15349248:.:C:T	chr17	15349248	15349249	2.46154	0.00660882	0.172074	CJUN		RPL9P2,TVP23C-CDRT4,MIR4731,ENSG00000266667,ENSG00000237377,ENSG00000265445,ENSG00000279660,CDRT4,PMP22,TEKT3,ENSG00000279567,ENSG00000286792,RN7SL792P,RNU6-799P	TEKT3	7617	TEKT3,PMP22	TEKT3	7651	intergenic	13	32									rs2610064	RS=2610064;RSPOS=15349248;dbSNPBuildID=100;SSR=0;SAO=0;VP=0x05010000000517013e000100;WGT=1;VC=SNV;SLO;ASP;VLD;G5A;G5;GNO;KGPhase1;KGPhase3;CAF=0.4898,0.5102;COMMON=1;TOPMED=0.50449955402650356,0.49550044597349643
chr8:123167645:.:T:C	chr8	123167645	123167646	0.40625	0.00660882	0.172074	CJUN		C8orf76,ENSG00000253410,UBA52P5,ZHX1-C8orf76,FAM83A-AS1,MIR4663,HMGB1P19,ZHX1,ENSG00000253258,RNU6-628P,ENSG00000287657,FAM83A,TBC1D31,U3	ENSG00000287657	2473	TBC1D31,C8orf76	C8orf76	73730	intergenic	32	13								FAM83A,FAM83A-AS1	rs7011195	RS=7011195;RSPOS=123167645;dbSNPBuildID=116;SSR=0;SAO=0;VP=0x050100000005150536000100;WGT=1;VC=SNV;SLO;ASP;VLD;G5;HD;GNO;KGPhase1;KGPhase3;CAF=0.8728,0.1272;COMMON=1;TOPMED=0.86190749235474006,0.13809250764525993
chr17:13347556:.:A:G	chr17	13347556	13347557	3.8	0.00661075	0.172074	CJUN		LINC02093	LINC02093	40786		HS3ST3A1	254371	intergenic	5	19									rs12601521	RS=12601521;RSPOS=13347556;dbSNPBuildID=120;SSR=0;SAO=0;VP=0x050100000005170136000100;WGT=1;VC=SNV;SLO;ASP;VLD;G5A;G5;GNO;KGPhase1;KGPhase3;CAF=0.3347,0.6653;COMMON=1;TOPMED=0.31458651885830784,0.68541348114169215
chr4:174395174:.:ATTTTTT:ATTTT	chr4	174395174	174395175	3.8	0.00661075	0.172074	CJUN		HPGD,CEP44,MIR4276,ENSG00000249875	ENSG00000249875	18730		CEP44	111263	intergenic	5	19
chr4:74112120:.:T:C	chr4	74112120	74112121	0.263158	0.00661075	0.172074	CJUN		PPBPP2,ENSG00000251017,CXCL2,ENSG00000269559,CXCL3,ENSG00000288019,ENSG00000289241,MTHFD2L	MTHFD2L	2052	MTHFD2L,CXCL2,CXCL3	CXCL2	12925	intergenic	19	5								CXCL2,CXCL3	rs1371799	RS=1371799;RSPOS=74112120;dbSNPBuildID=88;SSR=0;SAO=0;VP=0x05012800000517053e020100;WGT=1;VC=SNV;PM;PMC;SLO;ASP;VLD;G5A;G5;HD;GNO;KGPhase1;KGPhase3;MTP;CAF=0.5537,0.4463;COMMON=1;TOPMED=0.52499044342507645,0.47500955657492354
chr15:98003735:.:G:T	chr15	98003735	98003736	0.55	0.00669502	0.173387	CJUN	LINC02251	RNU6-1186P,LINC01582,LINC02251,ARRDC4,ENSG00000287000,ENSG00000259199,ENSG00000259478,U6	LINC02251	698	ARRDC4	ARRDC4	43032	intron	60	33								ARRDC4
chr19:48399744:.:AAG:AAGAG	chr19	48399744	48399745	0.488889	0.00674145	0.173887	CJUN	GRIN2D	GRWD1,ENSG00000268465,TMEM143,ENSG00000268530,SYNGR4,KDELR1,CYTH2,KCNJ14,ODAD1,EMP3,GRIN2D,LMTK3	GRIN2D	6077	KCNJ14,CYTH2,EMP3,KDELR1,SYNGR4,GRIN2D,TMEM143,ODAD1,GRWD1	GRIN2D	6076	intron	45	22
chr4:124943255:.:TAAAA:TAAA	chr4	124943255	124943256	2.1	0.00714873	0.181986	CJUN			ANKRD50	230524		ANKRD50	230523	intergenic	20	42
chr13:48039499:.:G:A	chr13	48039499	48039500	4.25	0.00719738	0.181986	CJUN	NUDT15	ENSG00000276968,POLR2KP2,SUCLA2,MED4-AS1,SUCLA2-AS1,MED4,NUDT15,ENSG00000287456	SUCLA2,NUDT15	1532	SUCLA2,MED4,NUDT15	NUDT15	1773	intron	4	17	MA1132.1	JUN::JUNB	0	3.2161	3.2161		TATGACTGAT	SUCLA2,MED4,NUDT15,RCBTB2,MED4-AS1,LINC00562,RP11-90M2.5
chr1:163824716:.:C:G	chr1	163824716	163824717	4.25	0.00719738	0.181986	CJUN		ENSG00000228289,U3	ENSG00000228289	55026		NUF2	502762	intergenic	4	17	MA1132.1	JUN::JUNB	3.26281	5.02273	1.75993	GGTCACTCAT	GGTGACTCAT,AATGAGTCAC		rs12044204	RS=12044204;RSPOS=163824716;dbSNPBuildID=120;SSR=0;SAO=0;VP=0x05010008000517013e000100;GENEINFO=LOC105371521:105371521;WGT=1;VC=SNV;SLO;INT;ASP;VLD;G5A;G5;GNO;KGPhase1;KGPhase3;CAF=0.6252,0.3748;COMMON=1;TOPMED=0.68511882008154943,0.31488117991845056
chr2:18154423:.:A:G	chr2	18154423	18154424	4.25	0.00719738	0.181986	CJUN	KCNS3	KCNS3	KCNS3,ENSG00000212455	113691		KCNS3	275756	intron	4	17									rs7558211	RS=7558211;RSPOS=18154423;dbSNPBuildID=116;SSR=0;SAO=0;VP=0x05010000000517013e000100;WGT=1;VC=SNV;SLO;ASP;VLD;G5A;G5;GNO;KGPhase1;KGPhase3;CAF=0.492,0.508;COMMON=1;TOPMED=0.60772649082568807,0.39227350917431192
chr9:125522346:.:C:T	chr9	125522346	125522347	4.25	0.00719738	0.181986	CJUN	MAPKAP1	MAPKAP1,HNRNPA1P15,ENSG00000287782,RN7SL30P,ENSG00000227068	MAPKAP1,RN7SL30P	9140		MAPKAP1	184860	intron	4	17	MA1132.1	JUN::JUNB	0	3.3439	3.3439		TATGATTCAC,GGTGAATCAT		rs62570202	RS=62570202;RSPOS=125522346;dbSNPBuildID=129;SSR=0;SAO=0;VP=0x050100080005140436000100;GENEINFO=MAPKAP1:79109;WGT=1;VC=SNV;SLO;INT;ASP;VLD;HD;KGPhase1;KGPhase3;CAF=0.9898,0.01018;COMMON=1;TOPMED=0.97876051223241590,0.02123948776758409
chr4:182126623:.:G:A	chr4	182126623	182126624	1.83871	0.00734341	0.182771	CJUN	TENM3-AS1	MIR1305,ENSG00000248266,TENM3,TENM3-AS1	TENM3-AS1	17362		TENM3	116777	intron	31	57								AC108142.1	rs335069	RS=335069;RSPOS=182126623;RV;dbSNPBuildID=79;SSR=0;SAO=0;VP=0x05010008000517053e000100;GENEINFO=TENM3:55714;WGT=1;VC=SNV;SLO;INT;ASP;VLD;G5A;G5;HD;GNO;KGPhase1;KGPhase3;CAF=0.5467,0.4533;COMMON=1;TOPMED=0.56829765545361875,0.43170234454638124
chr6:72788331:.:G:T	chr6	72788331	72788332	0.54386	0.00734341	0.182771	CJUN	KCNQ5	KCNQ5	KCNQ5-DT,KCNQ5	166259		KCNQ5	166267	intron	57	31								KCNQ5	rs4707992	RS=4707992;RSPOS=72788331;dbSNPBuildID=111;SSR=0;SAO=0;VP=0x05010008000515013e000100;GENEINFO=LOC107984120:107984120|KCNQ5:56479;WGT=1;VC=SNV;SLO;INT;ASP;VLD;G5;GNO;KGPhase1;KGPhase3;CAF=0.2358,0.7642;COMMON=1;TOPMED=0.25621973751274209,0.74378026248725790
chr12:26319629:.:A:G	chr12	26319629	26319630	0.153846	0.00738525	0.182771	CJUN	ENSG00000255968,ENSG00000255750,ENSG00000256234	RNA5SP354,ENSG00000288532,ENSG00000256234,ITPR2,ENSG00000255968,ENSG00000255858,ENSG00000278095,SSPN,ENSG00000255750,ENSG00000256185	ENSG00000255968,ENSG00000255750,ENSG00000256234	89		SSPN	124056	intron	13	2	MA1132.1	JUN::JUNB	4.50585	0	-4.50585	AGTGACTCAT,GATGAGTCAC		BHLHE41,SSPN,RP11-283G6.3	rs7132434	RS=7132434;RSPOS=26319629;dbSNPBuildID=116;SSR=0;SAO=0;VP=0x05012800000517053e000100;WGT=1;VC=SNV;PM;PMC;SLO;ASP;VLD;G5A;G5;HD;GNO;KGPhase1;KGPhase3;CAF=0.4706,0.5294;COMMON=1;TOPMED=0.39907460499490316,0.60092539500509683
chr17:53561187:.:G:A	chr17	53561187	53561188	6.5	0.00738525	0.182771	CJUN	ENSG00000285939	ENSG00000285939	ENSG00000285939	120441		KIF2B	261738	intron	2	13									rs4309447	RS=4309447;RSPOS=53561187;dbSNPBuildID=111;SSR=0;SAO=0;VP=0x05010000000517053e000100;WGT=1;VC=SNV;SLO;ASP;VLD;G5A;G5;HD;GNO;KGPhase1;KGPhase3;CAF=0.364,0.636;COMMON=1;TOPMED=0.46866239806320081,0.53133760193679918
chr19:54464717:.:A:G	chr19	54464717	54464718	6.5	0.00738525	0.182771	CJUN		LAIR2,LENG9,ENSG00000227407,ENSG00000213016,ENSG00000235681,KIR3DX1,LENG8,ENSG00000237955,ENSG00000268496,CDC42EP5,LENG8-AS1,ENSG00000288742,ENSG00000267838,ENSG00000235181,TTYH1,ENSG00000269873,LAIR1	CDC42EP5	307	LENG9,LAIR2,LENG8,TTYH1,CDC42EP5,LAIR1	LENG9	939	intergenic	2	13								LENG8,LENG8-AS1,AC008746.12,LENG9	rs57253914	RS=57253914;RSPOS=54464717;dbSNPBuildID=129;SSR=0;SAO=0;VP=0x0501000a0005170136000100;GENEINFO=CDC42EP5:148170|LENG9:94059;WGT=1;VC=SNV;SLO;INT;R5;ASP;VLD;G5A;G5;GNO;KGPhase1;KGPhase3;CAF=0.763,0.237;COMMON=1;TOPMED=0.27505415392456676,0.72494584607543323
chr1:187685541:.:TCTACT:TCT	chr1	187685541	187685542	0.153846	0.00738525	0.182771	CJUN	LINC01036	LINC01036,SLC4A1APP2,ENSG00000223847,ENSG00000274702	LINC01036	2131		PLA2G4A	856592	intron	13	2
chr2:1594007:.:G:A	chr2	1594007	1594008	6.5	0.00738525	0.182771	CJUN	ENSG00000228613	ENSG00000231482,TPO,ENSG00000228613,ENSG00000203635,ENSG00000283766,PXDN	ENSG00000231482,ENSG00000228613	13261		PXDN	150506	intron	2	13									rs73913825	RS=73913825;RSPOS=1594007;dbSNPBuildID=130;SSR=0;SAO=0;VP=0x05010000000515013e000100;WGT=1;VC=SNV;SLO;ASP;VLD;G5;GNO;KGPhase1;KGPhase3;CAF=0.9401,0.0599;COMMON=1;TOPMED=0.94682562436289500,0.05317437563710499
chr8:21604298:.:C:T	chr8	21604298	21604299	0.153846	0.00738525	0.182771	CJUN		GFRA2	GFRA2	86098		GFRA2	184575	intergenic	13	2
chr8:37421393:.:C:G	chr8	37421393	37421394	6.5	0.00738525	0.182771	CJUN	LINC01605	ENSG00000253123,LINC01605,LINC01605,ENSG00000253388,ENSG00000253746	LINC01605	53		ZNF703	274387	exon	2	13								RP11-527N22.2	rs17343560	RS=17343560;RSPOS=37421393;dbSNPBuildID=123;SSR=0;SAO=0;VP=0x05010000000517013e000100;GENEINFO=LINC01605:100507420;WGT=1;VC=SNV;SLO;ASP;VLD;G5A;G5;GNO;KGPhase1;KGPhase3;CAF=0.7768,0.2232;COMMON=1;TOPMED=0.71416284403669724,0.28583715596330275
chr2:62579463:.:C:T	chr2	62579463	62579464	2.16667	0.00750818	0.183535	CJUN	ENSG00000226622	TMEM17,ENSG00000226622,RPL37P13,PSAT1P2,RSL24D1P2,RPL21P37,RN7SL18P,EHBP1	ENSG00000226622,RSL24D1P2	18041	TMEM17	TMEM17	73268	intron	18	39								EHBP1,TMEM17,AC092155.4,AC009501.4	rs1906200	RS=1906200;RSPOS=62579463;RV;dbSNPBuildID=92;SSR=0;SAO=0;VP=0x05010008000517013e000100;GENEINFO=LOC105374764:105374764;WGT=1;VC=SNV;SLO;INT;ASP;VLD;G5A;G5;GNO;KGPhase1;KGPhase3;CAF=0.222,0.778;COMMON=1;TOPMED=0.25815494393476044,0.74184505606523955
chr4:74660009:.:G:T	chr4	74660009	74660010	0.685039	0.00753109	0.183535	CJUN		ENSG00000249942,BTC	ENSG00000249942	70529		BTC	134512	intergenic	127	87								AREG	rs7682309	RS=7682309;RSPOS=74660009;dbSNPBuildID=116;SSR=0;SAO=0;VP=0x050100000005150536000100;WGT=1;VC=SNV;SLO;ASP;VLD;G5;HD;GNO;KGPhase1;KGPhase3;CAF=0.8726,0.1274;COMMON=1;TOPMED=0.88475567023445463,0.11524432976554536
chr16:11005459:.:C:T	chr16	11005459	11005460	5	0.00753784	0.183535	CJUN	CLEC16A	CLEC16A,ENSG00000262020,CIITA,ENSG00000274038,DEXI,RPL7P46,ENSG00000280153	CLEC16A	21563	CLEC16A,DEXI	CLEC16A	60895	intron	3	15	MA1132.1	JUN::JUNB	0	3.11634	3.11634		TGTGACTAAG
chr20:59994896:.:T:C	chr20	59994896	59994897	5	0.00753784	0.183535	CJUN	CDH26	CDH26,MIR646HG,PPP1R3D,ENSG00000276093,SYCP2,LINC02910,FAM217B	CDH26	36474	SYCP2,PPP1R3D,FAM217B,CDH26	CDH26	36473	intron	3	15									rs574553542	RS=574553542;RSPOS=59994896;dbSNPBuildID=142;SSR=0;SAO=0;VP=0x0501000a0005040026000100;GENEINFO=CDH26:60437;WGT=1;VC=SNV;SLO;INT;R5;ASP;VLD;KGPhase3;CAF=0.9978,0.002196;COMMON=1;TOPMED=0.99972126656472986,0.00027873343527013
chr22:26322675:.:A:T	chr22	26322675	26322676	0.2	0.00753784	0.183535	CJUN	SEZ6L	SEZ6L,RNA5SP495,ENSG00000230203,SEZ6L-AS1	SEZ6L	60920		ASPHD2	106583	intron	15	3									rs3788382	RS=3788382;RSPOS=26322675;dbSNPBuildID=107;SSR=0;SAO=0;VP=0x050100080005150536000100;GENEINFO=SEZ6L:23544;WGT=1;VC=SNV;SLO;INT;ASP;VLD;G5;HD;GNO;KGPhase1;KGPhase3;CAF=0.8656,0.1344;COMMON=1;TOPMED=0.85578332059123343,0.14421667940876656
chr2:29325842:.:C:A	chr2	29325842	29325843	5	0.00753784	0.183535	CJUN	ENSG00000286963,ALK	ENSG00000286963,ALK	ALK	6289		CLIP4	210427	intron	3	15	MA1132.1	JUN::JUNB	3.27491	4.19723	0.922321	TATGAGGCAG	CCTGACTCAT,TATGAGTCAG		rs13402797	RS=13402797;RSPOS=29325842;dbSNPBuildID=121;SSR=0;SAO=0;VP=0x05010008000515053e000100;GENEINFO=LOC101929386:101929386|ALK:238;WGT=1;VC=SNV;SLO;INT;ASP;VLD;G5;HD;GNO;KGPhase1;KGPhase3;CAF=0.7366,0.2634;COMMON=1;TOPMED=0.65089831804281345,0.34910168195718654
chr2:44155831:.:C:T	chr2	44155831	44155832	5	0.00753784	0.183535	CJUN		PPM1B-DT,ENSG00000289272,ENSG00000219391,ENSG00000285542,PPM1B,RNU6-566P,PDSS1P2	RNU6-566P	937	PPM1B	PPM1B	13042	intergenic	3	15	MA1132.1	JUN::JUNB	3.43533	5.02273	1.5874	GGTGGCTCAT	GGTGACTCAT,CATGAGTCAC		rs74537766	RS=74537766;RSPOS=44155831;dbSNPBuildID=131;SSR=0;SAO=0;VP=0x050100000005150136000100;WGT=1;VC=SNV;SLO;ASP;VLD;G5;GNO;KGPhase1;KGPhase3;CAF=0.9058,0.09425;COMMON=1;TOPMED=0.90826484454638124,0.09173515545361875
chr8:6020461:.:C:G	chr8	6020461	6020462	0.2	0.00753784	0.183535	CJUN		ENSG00000253880,ENSG00000253189	ENSG00000253189	15970		MCPH1	386164	intergenic	15	3
chr4:89135181:.:T:C	chr4	89135181	89135182	2	0.00762052	0.184082	CJUN		RNU6-907P,TIGD2,ENSG00000270720,FAM13A	RNU6-907P	4229	TIGD2,FAM13A	TIGD2	23648	intergenic	23	46								TIGD2,FAM13A-AS1	rs59924504	RS=59924504;RSPOS=89135181;dbSNPBuildID=129;SSR=0;SAO=0;VP=0x05010000000517013e000100;WGT=1;VC=SNV;SLO;ASP;VLD;G5A;G5;GNO;KGPhase1;KGPhase3;CAF=0.7831,0.2169;COMMON=1;TOPMED=0.79230377166156982,0.20769622833843017
chr20:57205842:.:C:T	chr20	57205842	57205843	0.37037	0.00763208	0.184082	CJUN	BMP7	ENSG00000288946,ENSG00000226308,BMP7-AS1,BMP7,ENSG00000280220,ENSG00000203266,ENSG00000288086,ENSG00000231078	BMP7	9028	BMP7	BMP7	60797	intron	27	10	MA1132.1	JUN::JUNB	4.07007	3.25493	-0.815145	GTTGACGCAT	GTTGACACAT	BMP7
chr3:70771618:.:A:T	chr3	70771618	70771619	0.37037	0.00763208	0.184082	CJUN		COX6CP6,HMGB1P36,RNU6-281P	HMGB1P36	17046		MDFIC2	458980	intergenic	27	10									rs13095475	RS=13095475;RSPOS=70771618;dbSNPBuildID=121;SSR=0;SAO=0;VP=0x05010000000515013e000100;WGT=1;VC=SNV;SLO;ASP;VLD;G5;GNO;KGPhase1;KGPhase3;CAF=0.7748,0.2252;COMMON=1;TOPMED=0.69234996177370030,0.30765003822629969
chr7:48088592:.:G:A	chr7	48088592	48088593	2.7	0.00763208	0.184082	CJUN		SUN3,C7orf57,UPP1,ABCA13	UPP1	34	C7orf57,ABCA13,UPP1,SUN3	UPP1	671	intergenic	10	27								HUS1,LINC00525,PKD1L1,C7orf57,UPP1,AC069282.6	rs1554494	RS=1554494;RSPOS=48088592;dbSNPBuildID=88;SSR=0;SAO=0;VP=0x05010042000517053e000100;GENEINFO=UPP1:7378;WGT=1;VC=SNV;SLO;U5;R5;ASP;VLD;G5A;G5;HD;GNO;KGPhase1;KGPhase3;CAF=0.4736,0.5264;COMMON=1;TOPMED=0.46379650866462793,0.53620349133537206
chr9:108041694:.:T:C	chr9	108041694	108041695	2.7	0.00763208	0.184082	CJUN		ENSG00000213557,RPS15AP27,CHCHD4P2	ENSG00000213557	1103		KLF4	551925	intergenic	10	27	MA1133.1	JUN::JUNB	0	3.07883	3.07883		TCACACGTCATC	RP11-240E2.2	rs10217259	RS=10217259;RSPOS=108041694;dbSNPBuildID=119;SSR=0;SAO=0;VP=0x05010000000517053e000100;WGT=1;VC=SNV;SLO;ASP;VLD;G5A;G5;HD;GNO;KGPhase1;KGPhase3;CAF=0.4758,0.5242;COMMON=1;TOPMED=0.57577567533129459,0.42422432466870540
chr4:66912200:.:G:T	chr4	66912200	66912201	2.25	0.00778744	0.1873	CJUN		RNU6-699P	RNU6-699P	14830		CENPC	633301	intergenic	16	36	MA1132.1	JUN::JUNB	0	3.03339	3.03339		CATGACTGAT
chr9:129762680:.:G:A	chr9	129762680	129762681	2.25	0.00778744	0.1873	CJUN		UBE2V1P4,PRRX2-AS1,C9orf78,USP20,TOR1B,TOR1A,PRRX2,PTGES	PTGES	9639	PRRX2,C9orf78,USP20,TOR1B,PTGES,TOR1A	PTGES	9638	intergenic	16	36								C9orf78,PTGES	rs61434271	RS=61434271;RSPOS=129762680;dbSNPBuildID=129;SSR=0;SAO=0;VP=0x05010008000517053e000100;GENEINFO=PTGES:9536;WGT=1;VC=SNV;SLO;INT;ASP;VLD;G5A;G5;HD;GNO;KGPhase1;KGPhase3;CAF=0.6476,0.3524;COMMON=1;TOPMED=0.70877134301732925,0.29122865698267074
chr11:15793493:.:G:C	chr11	15793493	15793494	0.724551	0.00789992	0.189472	CJUN		ENSG00000289116,ENSG00000254695,ENSG00000286960,ENSG00000254645	ENSG00000254645	34596		SOX6	563051	intergenic	167	121
chr17:64680031:.:A:G	chr17	64680031	64680032	0.424242	0.00794273	0.190143	CJUN		MICOS10P2,ENSG00000265298,PLEKHM1P1,SMURF2,BPTFP1,KPNA2P3,ENSG00000265982,ARHGAP27P1-BPTFP1-KPNA2P3	SMURF2	17725	SMURF2	SMURF2	17724	intergenic	33	14	MA1132.1	JUN::JUNB	4.93181	3.21396	-1.71786	CATGACTCAT,TATGAGTCAT	CATGACTCGT	SMURF2,PLEKHM1P1,CEP95,RP11-927P21.5,RP13-104F24.3,RP13-104F24.1	rs6504249	RS=6504249;RSPOS=64680031;dbSNPBuildID=116;SSR=0;SAO=0;VP=0x05010000000515053e000100;WGT=1;VC=SNV;SLO;ASP;VLD;G5;HD;GNO;KGPhase1;KGPhase3;CAF=0.1781,0.8219;COMMON=1;TOPMED=0.21296827217125382,0.78703172782874617
chr10:24255347:.:GCTGACTG:GCTG	chr10	24255347	24255348	0.537037	0.00803671	0.191719	CJUN	KIAA1217	ENSG00000277563,KIAA1217,MIR603,NUP35P1	KIAA1217,ENSG00000277563	15	KIAA1217	KIAA1217	46209	intron	54	29
chr5:24854555:.:C:A	chr5	24854555	24854556	0.551724	0.00804593	0.191719	CJUN		Y_RNA,ENSG00000286238,ENSG00000250524,BTG4P1,SNORD29,LINC02239	ENSG00000286238	3585		CDH10	209577	intergenic	58	32									rs34587881	RS=34587881;RSPOS=24854555;dbSNPBuildID=126;SSR=0;SAO=0;VP=0x05010000000517053e000100;WGT=1;VC=SNV;SLO;ASP;VLD;G5A;G5;HD;GNO;KGPhase1;KGPhase3;CAF=0.7937,0.2063;COMMON=1;TOPMED=0.85778223751274209,0.14221776248725790
chr16:23771655:.:TAA:T	chr16	23771655	23771656	3.14286	0.00813006	0.192353	CJUN		ENSG00000261266,ENSG00000279756,DCTN5,PLK1,ENSG00000260482,CHP2,ERN2,PRKCB,ENSG00000261583,ENSG00000278912	CHP2	12721	PLK1,ERN2,CHP2,PRKCB	CHP2	16629	intergenic	7	22								PRKCB,CHP2	rs55819522	RS=55819522;RSPOS=23771656;dbSNPBuildID=129;SSR=0;SAO=0;VP=0x05000000000517003e000200;WGT=1;VC=DIV;ASP;VLD;G5A;G5;KGPhase1;KGPhase3;CAF=0.7746,0.2254;COMMON=1;TOPMED=0.78625923802242609,0.21374076197757390
chr8:134906199:.:C:T	chr8	134906199	134906200	3.14286	0.00813006	0.192353	CJUN		NCRNA00250,ENSG00000254028,ENSG00000251218,RPL23AP56	ENSG00000251218	24301		ZFAT	193168	intergenic	7	22									rs4909841	RS=4909841;RSPOS=134906199;dbSNPBuildID=111;SSR=0;SAO=0;VP=0x05010000000517053e000100;WGT=1;VC=SNV;SLO;ASP;VLD;G5A;G5;HD;GNO;KGPhase1;KGPhase3;CAF=0.5879,0.4121;COMMON=1;TOPMED=0.59042112640163098,0.40957887359836901
chr16:68756491:.:G:A	chr16	68756491	68756492	0.784946	0.00813256	0.192353	CJUN	CDH1	CDH1,ENSG00000260798,CDH3,RNA5SP429,HSPE1P5,TANGO6,FTLP14	RNA5SP429,CDH1	13904	CDH1,TANGO6	CDH1	19199	intron	279	219								CDH1,ZFP90,FTLP14	rs11642413	RS=11642413;RSPOS=68756491;dbSNPBuildID=120;SSR=0;SAO=0;VP=0x05012808000517053e000100;GENEINFO=CDH1:999;WGT=1;VC=SNV;PM;PMC;SLO;INT;ASP;VLD;G5A;G5;HD;GNO;KGPhase1;KGPhase3;CAF=0.5363,0.4637;COMMON=1;TOPMED=0.51613468399592252,0.48386531600407747
chr7:135177589:.:C:T	chr7	135177589	135177590	0.475	0.0086415	0.202893	CJUN		CYREN,ENSG00000287733,WDR91,RNF14P4,ENSG00000231794,SLC23A4P,TMEM140,AGBL3,STRA8,ENSG00000272941,MIR6509	ENSG00000287733	5176	STRA8,TMEM140,WDR91,CYREN	CYREN	6882	intergenic	40	19								WDR91,C7orf49,AGBL3,STRA8,TMEM140,AC009542.2,RP11-134L10.1	rs292530	RS=292530;RSPOS=135177589;dbSNPBuildID=79;SSR=0;SAO=0;VP=0x05010000000517053e000100;WGT=1;VC=SNV;SLO;ASP;VLD;G5A;G5;HD;GNO;KGPhase1;KGPhase3;CAF=0.2881,0.7119;COMMON=1;TOPMED=0.30942596839959225,0.69057403160040774
chr4:177484783:.:G:A	chr4	177484783	177484784	1.83333	0.00883621	0.206143	CJUN	AGA-DT	AGA-DT,AGA,RNA5SP172	AGA-DT,RNA5SP172	27556	AGA	AGA	42346	intron	30	55								AGA,RP11-130F10.1	rs6820293	RS=6820293;RSPOS=177484783;dbSNPBuildID=116;SSR=0;SAO=0;VP=0x05010008000517013e000100;GENEINFO=LOC285500:285500;WGT=1;VC=SNV;SLO;INT;ASP;VLD;G5A;G5;GNO;KGPhase1;KGPhase3;CAF=0.6176,0.3824;COMMON=1;TOPMED=0.68357384046890927,0.31642615953109072
chr4:182126553:.:T:C	chr4	182126553	182126554	1.83333	0.00883621	0.206143	CJUN	TENM3-AS1	MIR1305,ENSG00000248266,TENM3,TENM3-AS1	TENM3-AS1	17432		TENM3	116847	intron	30	55								AC108142.1	rs335070	RS=335070;RSPOS=182126553;RV;dbSNPBuildID=79;SSR=0;SAO=0;VP=0x05010008000517053e000100;GENEINFO=TENM3:55714;WGT=1;VC=SNV;SLO;INT;ASP;VLD;G5A;G5;HD;GNO;KGPhase1;KGPhase3;CAF=0.5669,0.4331;COMMON=1;TOPMED=0.58557116462793068,0.41442883537206931
chr8:32310139:.:G:T	chr8	32310139	32310140	1.83333	0.00883621	0.206143	CJUN	NRG1	RNA5SP263,NRG1	RNA5SP263,NRG1	53517		FUT10	1163005	intron	30	55								NRG1	rs7018141	RS=7018141;RSPOS=32310139;dbSNPBuildID=116;SSR=0;SAO=0;VP=0x050100080005150136000100;GENEINFO=NRG1:3084;WGT=1;VC=SNV;SLO;INT;ASP;VLD;G5;GNO;KGPhase1;KGPhase3;CAF=0.7746,0.2254;COMMON=1;TOPMED=0.76764780835881753,0.23235219164118246
chr1:16623250:.:A:G	chr1	16623250	16623251	2.77778	0.00904119	0.20978	CJUN	CROCCP2	ENSG00000271732,ESPNP,CROCCP2,ENSG00000280114,PDE4DIPP8,RNU1-6P,RNU1-3,EIF1AXP1,NBPF1,ENSG00000283773,ENSG00000282143,LINC01783,MST1P2,ENSG00000279151	CROCCP2	4998		NECAP2	182526	intron	9	25									rs374429	RS=374429;RSPOS=16623250;RV;dbSNPBuildID=80;SSR=0;SAO=0;VP=0x050100080005040102000100;GENEINFO=CROCCP2:84809;WGT=1;VC=SNV;SLO;INT;ASP;VLD;GNO;TOPMED=0.49599420234454638,0.50400579765545361
chr4:133402831:.:G:T	chr4	133402831	133402832	2.77778	0.00904119	0.20978	CJUN			ENSG00000286467	139717		PCDH10	253537	intergenic	9	25	MA1132.1	JUN::JUNB	3.44009	3.70553	0.26544	GCTGACCCAT	GCTGACACAT
chr15:40342630:.:C:T	chr15	40342630	40342631	0.660194	0.00912208	0.211275	CJUN		DISP2,IVD,PLCB2-AS1,ENSG00000244705,PHGR1,ENSG00000273855,ENSG00000259198,BUB1B-PAK6,KNSTRN,ENSG00000259368,BAHD1,INAFM2,ENSG00000279409,PAK6,ENSG00000279537,ENSG00000289148,PLCB2,ANKRD63,RNA5SP392,CCDC9B,PAK6-AS1	CCDC9B	1692	BAHD1,KNSTRN,PLCB2,ANKRD63,DISP2,IVD,PHGR1,INAFM2,CCDC9B	CCDC9B	1691	intergenic	103	68								RAD51,C15orf57,IVD,KNSTRN,DISP2,CHP1,C15orf52,PHGR1,INAFM2,RP11-133K1.12	rs2118958	RS=2118958;RSPOS=40342630;RV;dbSNPBuildID=96;SSR=0;SAO=0;VP=0x050100020005170136000100;GENEINFO=CCDC9B:388115;WGT=1;VC=SNV;SLO;R5;ASP;VLD;G5A;G5;GNO;KGPhase1;KGPhase3;CAF=0.845,0.155;COMMON=1;TOPMED=0.83927433741080530,0.16072566258919469
chr10:132482246:.:A:T	chr10	132482246	132482247	3.33333	0.00935531	0.214544	CJUN		LINC02870,ENSG00000226900,ENSG00000234311,PWWP2B,INPP5A,ENSG00000231705,LINC01165	ENSG00000226900	26146	PWWP2B,INPP5A	INPP5A	55539	intergenic	6	20								INPP5A,LINC01165	rs7923337	RS=7923337;RSPOS=132482246;dbSNPBuildID=116;SSR=0;SAO=0;VP=0x05010000000517013e000100;WGT=1;VC=SNV;SLO;ASP;VLD;G5A;G5;GNO;KGPhase1;KGPhase3;CAF=0.5589,0.4411;COMMON=1;TOPMED=0.48342730632008154,0.51657269367991845
chr13:27678830:.:TG:T	chr13	27678830	27678831	3.33333	0.00935531	0.214544	CJUN	ENSG00000273552,POLR1D	LNX2,NPM1P4,POLR1D,ENSG00000273552	ENSG00000273552,POLR1D	1749	POLR1D,LNX2	POLR1D	56938	exon	6	20								LNX2,POLR1D,RP11-87C7.3	rs5802439	RS=5802439;RSPOS=27678831;dbSNPBuildID=126;SSR=0;SAO=0;VP=0x05010000000517013e000200;GENEINFO=LOC105370128:105370128;WGT=1;VC=DIV;SLO;ASP;VLD;G5A;G5;GNO;KGPhase1;KGPhase3;CAF=0.7494,0.2506;COMMON=1;TOPMED=0.73911346839959225,0.26088653160040774
chr1:77322262:.:TGG:T	chr1	77322262	77322263	0.3	0.00935531	0.214544	CJUN	AK5	RNU7-8P,AK5,ENSG00000287870,ENSG00000233099	AK5	23782	AK5	AK5	40243	intron	20	6								AK5	rs66838057	RS=66838057;RSPOS=77322263;RV;dbSNPBuildID=130;SSR=0;SAO=0;VP=0x05010008000517013e000200;GENEINFO=AK5:26289;WGT=1;VC=DIV;SLO;INT;ASP;VLD;G5A;G5;GNO;KGPhase1;KGPhase3;CAF=0.7159,0.2841;COMMON=1;TOPMED=0.66563137104994903,0.33436862895005096
chr1:77322444:.:G:C	chr1	77322444	77322445	0.3	0.00935531	0.214544	CJUN	AK5	RNU7-8P,AK5,ENSG00000287870,ENSG00000233099	AK5	23600	AK5	AK5	40425	intron	20	6	MA1132.1	JUN::JUNB	4.09205	0	-4.09205	AATGACTCAG,GCTGAGTCAT		AK5	rs12095801	RS=12095801;RSPOS=77322444;dbSNPBuildID=120;SSR=0;SAO=0;VP=0x05010008000515053e000100;GENEINFO=AK5:26289;WGT=1;VC=SNV;SLO;INT;ASP;VLD;G5;HD;GNO;KGPhase1;KGPhase3;CAF=0.9133,0.08666;COMMON=1;TOPMED=0.87602733180428134,0.12397266819571865
chr20:47949359:.:C:T	chr20	47949359	47949360	3.33333	0.00935531	0.214544	CJUN		ENSG00000234967,ENSG00000287443,SRMP1,ENSG00000286179,ENSG00000228503,ENSG00000287335,LINC01522,RNU7-92P,LINC01523,RNA5SP486	ENSG00000234967	1436		SULF2	163878	intergenic	6	20								RP11-321P16.1	rs2869313	RS=2869313;RSPOS=47949359;dbSNPBuildID=101;SSR=0;SAO=0;VP=0x05010002000517053e000100;GENEINFO=LOC105372637:105372637;WGT=1;VC=SNV;SLO;R5;ASP;VLD;G5A;G5;HD;GNO;KGPhase1;KGPhase3;CAF=0.7053,0.2947;COMMON=1;TOPMED=0.71163831549439347,0.28836168450560652
chr2:215982842:.:C:T	chr2	215982842	215982843	3.33333	0.00935531	0.214544	CJUN	MREG	TMEM169,MREG,ENSG00000226276,PECR	MREG	13485	MREG,TMEM169,PECR	MREG	30707	intron	6	20									rs13014394	RS=13014394;RSPOS=215982842;dbSNPBuildID=121;SSR=0;SAO=0;VP=0x05010008000517053e000100;GENEINFO=MREG:55686;WGT=1;VC=SNV;SLO;INT;ASP;VLD;G5A;G5;HD;GNO;KGPhase1;KGPhase3;CAF=0.8045,0.1955;COMMON=1;TOPMED=0.79082250254841997,0.20917749745158002
chr17:20961700:.:A:G	chr17	20961700	20961701	1.44318	0.00939372	0.214592	CJUN	CCDC144NL-AS1	CCDC144NL,RNU6-1178P,ENSG00000264660,ENSG00000263729,SPECC1P2,CCDC144NL-AS1,ENSG00000266009,USP22,ENSG00000265099,RNASEH1P1,ENSG00000263986	CCDC144NL-AS1	2020	USP22	USP22	81309	intron	88	127								USP22,CCDC144CP,CCDC144NL-AS1	rs4381653	RS=4381653;RSPOS=20961700;RV;dbSNPBuildID=111;SSR=0;SAO=0;VP=0x05010008000515053e000100;GENEINFO=LOC339260:339260;WGT=1;VC=SNV;SLO;INT;ASP;VLD;G5;HD;GNO;KGPhase1;KGPhase3;CAF=0.1887,0.8113;COMMON=1;TOPMED=0.24307148318042813,0.75692851681957186
chr13:73248948:.:C:A	chr13	73248948	73248949	2.26667	0.00939924	0.214592	CJUN		RNU4-10P,RNY1P8	RNY1P8	21689		KLF5	189943	intergenic	15	34	MA1132.1	JUN::JUNB	0	3.96658	3.96658		TCTGACTCAA		rs1327622	RS=1327622;RSPOS=73248948;RV;dbSNPBuildID=88;SSR=0;SAO=0;VP=0x05010000000517053e000100;WGT=1;VC=SNV;SLO;ASP;VLD;G5A;G5;HD;GNO;KGPhase1;KGPhase3;CAF=0.4521,0.5479;COMMON=1;TOPMED=0.52906791539245667,0.47093208460754332
chr2:172836674:.:A:T	chr2	172836674	172836675	0.441176	0.00939924	0.214592	CJUN	RAPGEF4	RAPGEF4,ALDH7A1P2	RAPGEF4	57087		RAPGEF4	100829	intron	34	15									rs17705852	RS=17705852;RSPOS=172836674;dbSNPBuildID=123;SSR=0;SAO=0;VP=0x050100080005150136000100;GENEINFO=RAPGEF4:11069;WGT=1;VC=SNV;SLO;INT;ASP;VLD;G5;GNO;KGPhase1;KGPhase3;CAF=0.9812,0.01877;COMMON=1;TOPMED=0.98383346075433231,0.01616653924566768
chr2:37871887:.:C:G	chr2	37871887	37871888	2.26667	0.00939924	0.214592	CJUN	LINC00211	LINC00211,ENSG00000225402,RMDN2,RMDN2-AS1	LINC00211	4385	RMDN2	RMDN2	53398	exon	15	34								PRKD3,QPCT,CDC42EP3,AC010878.3,LINC00211
chr14:85421693:.:G:T	chr14	85421693	85421694	0.392857	0.0094753	0.215753	CJUN	ENSG00000258902	LINC00911,ENSG00000258945,LINC02329,ENSG00000258902,ENSG00000205562	LINC00911,ENSG00000258902	1144		FLRT2	108449	intron	28	11									rs61980112	RS=61980112;RSPOS=85421693;dbSNPBuildID=129;SSR=0;SAO=0;VP=0x050100000005170136000100;WGT=1;VC=SNV;SLO;ASP;VLD;G5A;G5;GNO;KGPhase1;KGPhase3;CAF=0.8844,0.1156;COMMON=1;TOPMED=0.88675458715596330,0.11324541284403669
chr9:108835654:.:C:T	chr9	108835654	108835655	1.92	0.00954221	0.216908	CJUN		ENSG00000213556,RPL36AP35,ACTL7A,ACTL7B,ABITRAM,ELP1	ENSG00000213556	677	ACTL7B,ACTL7A,ABITRAM,ELP1	ACTL7B	20330	intergenic	25	48								FRRS1L
chr6:91694149:.:A:G	chr6	91694149	91694150	0.419355	0.00955988	0.216908	CJUN		CASC6,RN7SL415P,MTATP6P25,MTCO1P56,MTND4LP19	CASC6	3722		MAP3K7	1107077	intergenic	31	13								CASC6	rs525943	RS=525943;RSPOS=91694149;dbSNPBuildID=83;SSR=0;SAO=0;VP=0x05010000000517013e000100;WGT=1;VC=SNV;SLO;ASP;VLD;G5A;G5;GNO;KGPhase1;KGPhase3;CAF=0.742,0.258;COMMON=1;TOPMED=0.76906536697247706,0.23093463302752293
chr6:54291282:.:C:T	chr6	54291282	54291283	2.05	0.00985345	0.22278	CJUN		TINAG,TINAG-AS1,MLIP	TINAG	16575	TINAG	TINAG	17157	intergenic	20	41									rs2153536	RS=2153536;RSPOS=54291282;dbSNPBuildID=96;SSR=0;SAO=0;VP=0x05010000000517053e000100;WGT=1;VC=SNV;SLO;ASP;VLD;G5A;G5;HD;GNO;KGPhase1;KGPhase3;CAF=0.5777,0.4223;COMMON=1;TOPMED=0.52428166411824668,0.47571833588175331
chr3:64977593:.:T:C	chr3	64977593	64977594	1.64444	0.00996632	0.224935	CJUN	ADAMTS9-AS2	ADAMTS9-AS2	ADAMTS9-AS2	75844		ADAMTS9	289593	intron	45	74								ADAMTS9-AS2	rs6445436	RS=6445436;RSPOS=64977593;dbSNPBuildID=116;SSR=0;SAO=0;VP=0x0501000a000517013e000100;GENEINFO=ADAMTS9-AS2:100507098|LOC105377124:105377124;WGT=1;VC=SNV;SLO;INT;R5;ASP;VLD;G5A;G5;GNO;KGPhase1;KGPhase3;CAF=0.373,0.627;COMMON=1;TOPMED=0.34703905453618756,0.65296094546381243
chr12:110578825:.:T:G	chr12	110578825	110578826	0.511111	0.0103377	0.232276	CJUN	PPTC7	VPS29,RN7SL387P,HVCN1,ENSG00000202335,RAD9B,PPTC7,TCTN1,FAM216A,ENSG00000278993	PPTC7	4491	PPTC7,RAD9B,TCTN1,VPS29	PPTC7	4491	intron	45	23								TRPV4,ARPC3,GPN3,VPS29,IFT81,HVCN1,GLTP,RAD9B,ATP2A2,PPP1CC,TCTN1,FAM216A,RP3-424M6.4	rs16940902	RS=16940902;RSPOS=110578825;dbSNPBuildID=123;SSR=0;SAO=0;VP=0x05010008000515053e000100;GENEINFO=PPTC7:160760;WGT=1;VC=SNV;SLO;INT;ASP;VLD;G5;HD;GNO;KGPhase1;KGPhase3;CAF=0.741,0.259;COMMON=1;TOPMED=0.72414150101936799,0.27585849898063200
chr12:121942368:.:A:G	chr12	121942368	121942369	1.74286	0.0103459	0.232276	CJUN	CFAP251	CFAP251,ENSG00000255856,PSMD9,Metazoa_SRP,HPD,ENSG00000256950,BCL7A,RNU7-170P,ENSG00000278084,ENSG00000287493,ENSG00000256811	CFAP251,ENSG00000256950	20899	CFAP251,HPD,PSMD9,BCL7A	CFAP251	23776	intron	35	61	MA1132.1	JUN::JUNB	0	4.19111	4.19111		ACTGACGCAT	PSMD9,BCL7A,WDR66
chr1:59151238:.:C:G	chr1	59151238	59151239	0.561404	0.0105469	0.232512	CJUN	LINC01358,FGGY-DT	LINC01358,FGGY-DT,ENSG00000235215,ENSG00000241042	LINC01358	19307		FGGY	145854	intron	57	32								HSD52
chr12:533053:.:T:G	chr12	533053	533054	0.613333	0.0106115	0.232512	CJUN	B4GALNT3	B4GALNT3,ENSG00000255825,NINJ2-AS1,CCDC77,NINJ2,RNU7-103P,ENSG00000256020	B4GALNT3	30454	B4GALNT3	B4GALNT3	73114	intron	75	46								B4GALNT3	rs11608323	RS=11608323;RSPOS=533053;dbSNPBuildID=120;SSR=0;SAO=0;VP=0x05010008000517053e000100;GENEINFO=B4GALNT3:283358;WGT=1;VC=SNV;SLO;INT;ASP;VLD;G5A;G5;HD;GNO;KGPhase1;KGPhase3;CAF=0.7246,0.2754;COMMON=1;TOPMED=0.75069285168195718,0.24930714831804281
chr11:70080992:.:C:T	chr11	70080992	70080993	3.6	0.010622	0.232512	CJUN	ANO1	ANO1,LINC02584,RNU6-1175P,ENSG00000255191,LINC02753,ENSG00000255143,ENSG00000254605	ANO1,RNU6-1175P	5524	ANO1	ANO1	2675	intron	5	18								ANO1	rs2515282	RS=2515282;RSPOS=70080992;dbSNPBuildID=100;SSR=0;SAO=0;VP=0x050100080005170136000100;GENEINFO=ANO1:55107;WGT=1;VC=SNV;SLO;INT;ASP;VLD;G5A;G5;GNO;KGPhase1;KGPhase3;CAF=0.769,0.231;COMMON=1;TOPMED=0.79471680682976554,0.20528319317023445
chr15:83733445:.:A:G	chr15	83733445	83733446	0.277778	0.010622	0.232512	CJUN	ADAMTSL3	RNU6-401P,RNU6-1339P,TUBAP4,ADAMTSL3	ADAMTSL3	6337	ADAMTSL3	ADAMTSL3	79322	intron	18	5	MA1132.1	JUN::JUNB	4.37882	0	-4.37882	TGTGACTCAC,TGTGAGTCAC		ADAMTSL3,GOLGA6L4,CSPG4P11	rs10162825	RS=10162825;RSPOS=83733445;dbSNPBuildID=119;SSR=0;SAO=0;VP=0x05010008000517053e000100;GENEINFO=ADAMTSL3:57188;WGT=1;VC=SNV;SLO;INT;ASP;VLD;G5A;G5;HD;GNO;KGPhase1;KGPhase3;CAF=0.6619,0.3381;COMMON=1;TOPMED=0.72122674566768603,0.27877325433231396
chr15:85584330:.:G:C	chr15	85584330	85584331	0.277778	0.010622	0.232512	CJUN	AKAP13	ENSG00000259375,ENSG00000259276,AKAP13,ENSG00000259367,RNU6-1280P	AKAP13,ENSG00000259375	4153		AKAP13	203727	intron	18	5	MA1132.1	JUN::JUNB	3.68194	0	-3.68194	GATTACTCAC,TGTGAGTAAT		AKAP13,RP11-815J21.3,RP11-158M2.3,RP11-158M2.5,RP11-158M2.2,RP11-158M2.4
chr16:66382496:.:A:T	chr16	66382496	66382497	0.277778	0.010622	0.232512	CJUN	CDH5	ENSG00000260146,ENSG00000286928,CDH5,BEAN1,BEAN1-AS1,RNA5SP428,ENSG00000260851,LINC00920	CDH5	15875	CDH5,BEAN1	CDH5	15805	intron	18	5								BEAN1,TK2,LINC00920	rs62037250	RS=62037250;RSPOS=66382496;dbSNPBuildID=129;SSR=0;SAO=0;VP=0x05010008000517013e000100;GENEINFO=CDH5:1003;WGT=1;VC=SNV;SLO;INT;ASP;VLD;G5A;G5;GNO;KGPhase1;KGPhase3;CAF=0.5988,0.4012;COMMON=1;TOPMED=0.61475853720693170,0.38524146279306829
chr1:175158259:.:G:A	chr1	175158259	175158260	3.6	0.010622	0.232512	CJUN	KIAA0040	KIAA0040,TNN,ENSG00000230687	KIAA0040	1274	TNN,KIAA0040	KIAA0040	34515	exon	5	18
chr1:175268859:.:G:A	chr1	175268859	175268860	0.277778	0.010622	0.232512	CJUN		ENSG00000260990,TNR,KIAA0040,RPS29P4,ENSG00000230687	RPS29P4	28219	KIAA0040	KIAA0040	76083	intergenic	18	5								KIAA0040	rs989605	RS=989605;RSPOS=175268859;RV;dbSNPBuildID=86;SSR=0;SAO=0;VP=0x05010000000515013e000100;WGT=1;VC=SNV;SLO;ASP;VLD;G5;GNO;KGPhase1;KGPhase3;CAF=0.03514,0.9649;COMMON=1;TOPMED=0.04638124362895005,0.95361875637104994
chr22:44309481:.:T:G	chr22	44309481	44309482	3.6	0.010622	0.232512	CJUN	SHISAL1	SHISAL1,ENSG00000280011,ENSG00000220702,PARVG	SHISAL1	3468	SHISAL1	SHISAL1	3468	intron	5	18								KIAA1644	rs9614438	RS=9614438;RSPOS=44309481;dbSNPBuildID=119;SSR=0;SAO=0;VP=0x05010008000517053e000100;GENEINFO=SHISAL1:85352|KIAA1644:85352;WGT=1;VC=SNV;SLO;INT;ASP;VLD;G5A;G5;HD;GNO;KGPhase1;KGPhase3;CAF=0.1895,0.8105;COMMON=1;TOPMED=0.19222254077471967,0.80777745922528032
chr2:9675470:.:G:C	chr2	9675470	9675471	3.6	0.010622	0.232512	CJUN	ENSG00000244260,ENSG00000240687	Y_RNA,ENSG00000244260,ENSG00000240960,RNU4-73P,YWHAQ,ENSG00000243491,ENSG00000240687	ENSG00000240687	3596	YWHAQ	YWHAQ	44473	intron	5	18								RP11-521D12.2	rs4669414	RS=4669414;RSPOS=9675470;dbSNPBuildID=111;SSR=0;SAO=0;VP=0x05010000000517053e000100;WGT=1;VC=SNV;SLO;ASP;VLD;G5A;G5;HD;GNO;KGPhase1;KGPhase3;CAF=0.4223,0.5777;COMMON=1;TOPMED=0.42854071100917431,0.57145928899082568
chr3:69294225:.:T:C	chr3	69294225	69294226	3.6	0.010622	0.232512	CJUN	FRMD4B	FRMD4B	FRMD4B	125444	FRMD4B	FRMD4B	91861	intron	5	18									rs6549194	RS=6549194;RSPOS=69294225;dbSNPBuildID=116;SSR=0;SAO=0;VP=0x05010008000515053e000100;GENEINFO=FRMD4B:23150;WGT=1;VC=SNV;SLO;INT;ASP;VLD;G5;HD;GNO;KGPhase1;KGPhase3;CAF=0.1374,0.8626;COMMON=1;TOPMED=0.16939825433231396,0.83060174566768603
chr6:106200185:.:T:C	chr6	106200185	106200186	3.6	0.010622	0.232512	CJUN	ATG5	U4,PRDM1,ENSG00000269919,ATG5,RN7SL47P	ATG5	71447		PRDM1	113849	intron	5	18								ATG5	rs75555184	RS=75555184;RSPOS=106200185;dbSNPBuildID=131;SSR=0;SAO=0;VP=0x05010008000515013e000100;GENEINFO=ATG5:9474;WGT=1;VC=SNV;SLO;INT;ASP;VLD;G5;GNO;KGPhase1;KGPhase3;CAF=0.9091,0.09085;COMMON=1;TOPMED=0.91735951834862385,0.08264048165137614
chr9:76323712:.:A:G	chr9	76323712	76323713	0.277778	0.010622	0.232512	CJUN	PCSK5	RBM22P5,PCSK5,H3P32,RPSAP9,RFK,GCNT1	RBM22P5,PCSK5	35632	RFK	RFK	70712	intron	18	5	MA1132.1	JUN::JUNB	3.30103	0	-3.30103	AATCACTCAT,AATGAATCAC,AGTGATTCAT
chr2:106057636:.:G:A	chr2	106057636	106057637	0.54717	0.0106375	0.232512	CJUN		ENSG00000234162,ECRG4,UXS1	ECRG4	5608	ECRG4	ECRG4	8050	intergenic	53	29								C2orf40	rs7595084	RS=7595084;RSPOS=106057636;dbSNPBuildID=116;SSR=0;SAO=0;VP=0x05010000000517053e000100;WGT=1;VC=SNV;SLO;ASP;VLD;G5A;G5;HD;GNO;KGPhase1;KGPhase3;CAF=0.5423,0.4577;COMMON=1;TOPMED=0.53563806065239551,0.46436193934760448
chr4:105060919:.:TG:TGG	chr4	105060919	105060920	2.875	0.0106738	0.232512	CJUN	ENSG00000248373	ENSG00000248373,ENSG00000276992,ENSG00000251473,ENSG00000251259,TET2,RNU6-351P,ENSG00000248242,ENSG00000252136	ENSG00000248373	41970	TET2	TET2	85955	intron	8	23
chr7:157933886:.:A:C	chr7	157933886	157933887	2.875	0.0106738	0.232512	CJUN	PTPRN2	ENSG00000231980,PTPRN2,ENSG00000285821,PTPRN2-AS1,ENSG00000272839	PTPRN2	53281		DNAJB6	596882	intron	8	23									rs55924756	RS=55924756;RSPOS=157933886;dbSNPBuildID=129;SSR=0;SAO=0;VP=0x050100080005150136000100;GENEINFO=PTPRN2:5799;WGT=1;VC=SNV;SLO;INT;ASP;VLD;G5;GNO;KGPhase1;KGPhase3;CAF=0.891,0.109;COMMON=1;TOPMED=0.86546731651376146,0.13453268348623853
chr11:15793248:.:C:T	chr11	15793248	15793249	0.757426	0.0107452	0.233867	CJUN		ENSG00000289116,ENSG00000254695,ENSG00000286960,ENSG00000254645	ENSG00000254645	34351		SOX6	563296	intergenic	202	153									rs11023718	RS=11023718;RSPOS=15793248;dbSNPBuildID=120;SSR=0;SAO=0;VP=0x050100000005150536000100;WGT=1;VC=SNV;SLO;ASP;VLD;G5;HD;GNO;KGPhase1;KGPhase3;CAF=0.9042,0.09585;COMMON=1;TOPMED=0.94927051478083588,0.05072948521916411
chr18:59008525:.:G:A	chr18	59008525	59008526	1.65116	0.0111186	0.240653	CJUN	OACYLP	OACYLP,RNU2-69P,ENSG00000267215,ZNF532	OACYLP	11792		SEC11C	131357	intron	43	71									rs4940437	RS=4940437;RSPOS=59008525;dbSNPBuildID=111;SSR=0;SAO=0;VP=0x05010000000515053e000100;WGT=1;VC=SNV;SLO;ASP;VLD;G5;HD;GNO;KGPhase1;KGPhase3;CAF=0.49,0.51;COMMON=1;TOPMED=0.63533702854230377,0.36466297145769622
chr11:10899965:.:A:G	chr11	10899965	10899966	1.41935	0.0111339	0.240653	CJUN	ZBED5-AS1	CTR9,ENSG00000246308,EIF4G2,SNORD97,ZBED5-AS1,ENSG00000250041,ZBED5	ZBED5-AS1,ENSG00000250041	602	ZBED5,EIF4G2	ZBED5	41912	intron	93	132								EIF4G2,ZBED5,ZBED5-AS1,CTD-2003C8.2	rs7932891	RS=7932891;RSPOS=10899965;dbSNPBuildID=116;SSR=0;SAO=0;VP=0x05010000000517053e000100;GENEINFO=LOC107984309:107984309;WGT=1;VC=SNV;SLO;ASP;VLD;G5A;G5;HD;GNO;KGPhase1;KGPhase3;CAF=0.2963,0.7037;COMMON=1;TOPMED=0.26595151630988786,0.73404848369011213
chr14:87877969:.:C:T	chr14	87877969	87877970	0.5	0.0111414	0.240653	CJUN	GALC	ENSG00000258807,GALC,SHLD2P2,ENSG00000259077	GALC,ENSG00000258807	5679		GALC	115211	intron	42	21								GALC	rs56092938	RS=56092938;RSPOS=87877969;dbSNPBuildID=129;SSR=0;SAO=0;VP=0x050100000005150136000100;WGT=1;VC=SNV;SLO;ASP;VLD;G5;GNO;KGPhase1;KGPhase3;CAF=0.8063,0.1937;COMMON=1;TOPMED=0.68817692405708460,0.31182307594291539
chr18:70384684:.:C:T	chr18	70384684	70384685	0.5	0.0111414	0.240653	CJUN		LARP7P3,LINC01910,ENSG00000288828,LIVAR,SOCS6,LINC01909,RPS2P6	LINC01910	94	SOCS6	SOCS6	95639	intergenic	42	21	MA1133.1	JUN::JUNB	0	3.61618	3.61618		TGTGATTTCATC	SOCS6,RP11-41O4.2	rs112620438	RS=112620438;RSPOS=70384684;dbSNPBuildID=132;SSR=0;SAO=0;VP=0x050100020005150136000100;GENEINFO=LINC01910:101060542;WGT=1;VC=SNV;SLO;R5;ASP;VLD;G5;GNO;KGPhase1;KGPhase3;CAF=0.8626,0.1374;COMMON=1;TOPMED=0.86697247706422018,0.13302752293577981
chr15:40267003:.:T:A	chr15	40267003	40267004	0.4375	0.0113516	0.241242	CJUN	PAK6	DISP2,BUB1B,PLCB2-AS1,ENSG00000244705,PHGR1,ENSG00000273855,ENSG00000259198,BUB1B-PAK6,ENSG00000260648,INAFM2,ENSG00000279409,ENSG00000273786,PAK6,ENSG00000279537,ENSG00000289148,PLCB2,ANKRD63,RNA5SP392,CCDC9B,PAK6-AS1	BUB1B-PAK6,PAK6	2114	ANKRD63,DISP2,PHGR1,PLCB2,INAFM2,CCDC9B	ANKRD63	16059	intron	32	14	MA1132.1	JUN::JUNB	4.72125	3.01547	-1.70577	GGTGACTCAC,GGTGAGTCAC	GGTGTCTCAC	PLCB2,PAK6,BAHD1	rs12439947	RS=12439947;RSPOS=40267003;dbSNPBuildID=120;SSR=0;SAO=0;VP=0x05010008000515013e000100;GENEINFO=BUB1B-PAK6:106821730|PAK6:56924;WGT=1;VC=SNV;SLO;INT;ASP;VLD;G5;GNO;KGPhase1;KGPhase3;CAF=0.8347,0.1653;COMMON=1;TOPMED=0.83070527522935779,0.16929472477064220
chr1:109198350:.:C:T	chr1	109198350	109198351	2.28571	0.0113516	0.241242	CJUN	ELAPOR1	SCARNA2,ENSG00000251484,PSRC1,SARS1,ENSG00000270066,MYBPHL,ELAPOR1,C1orf194,CELSR2	ELAPOR1	8429	C1orf194,CELSR2,SARS1,ELAPOR1	SARS1	15566	intron	14	32								SORT1,SYPL2	rs56903700	RS=56903700;RSPOS=109198350;dbSNPBuildID=129;SSR=0;SAO=0;VP=0x050100080005150036000100;GENEINFO=KIAA1324:57535;WGT=1;VC=SNV;SLO;INT;ASP;VLD;G5;KGPhase1;KGPhase3;CAF=0.9137,0.08626;COMMON=1;TOPMED=0.90138411060142711,0.09861588939857288
chr1:16624213:.:T:G	chr1	16624213	16624214	2.28571	0.0113516	0.241242	CJUN	CROCCP2	ENSG00000271732,ESPNP,CROCCP2,ENSG00000280114,PDE4DIPP8,RNU1-6P,RNU1-3,EIF1AXP1,NBPF1,ENSG00000283773,ENSG00000282143,LINC01783,MST1P2,ENSG00000279151	CROCCP2	5961		NECAP2	183489	intron	14	32									rs1628058	RS=1628058;RSPOS=16624213;dbSNPBuildID=89;SSR=1;SAO=0;VP=0x050100080005040102000140;GENEINFO=CROCCP2:84809;WGT=1;VC=SNV;SLO;INT;ASP;VLD;GNO;TOPMED=0.50923005861365953,0.49076994138634046
chr8:115949755:.:C:T	chr8	115949755	115949756	2.28571	0.0113516	0.241242	CJUN		RNA5SP276,LINC00536	LINC00536	754		TRPS1	280780	intergenic	14	32								TRPS1	rs722740	RS=722740;RSPOS=115949755;dbSNPBuildID=86;SSR=0;SAO=0;VP=0x05012800000517053e000100;WGT=1;VC=SNV;PM;PMC;SLO;ASP;VLD;G5A;G5;HD;GNO;KGPhase1;KGPhase3;CAF=0.3524,0.6476;COMMON=1;TOPMED=0.36987926860346585,0.63012073139653414
chr7:22727026:.:C:G	chr7	22727026	22727027	0.568966	0.0114563	0.241242	CJUN	STEAP1B,IL6-AS1,IL6	TOMM7,ENSG00000234513,MTCYBP42,ENSG00000286703,IL6,STEAP1B,IL6-AS1	STEAP1B,IL6-AS1,IL6	585	TOMM7,IL6	IL6	172	intron	58	33								STEAP1B,IL6,AC073072.5	rs1800795	RS=1800795;RSPOS=22727026;dbSNPBuildID=89;SSR=0;SAO=0;VP=0x0501680a000515053e030100;GENEINFO=IL6:3569|LOC541472:541472;WGT=1;VC=SNV;PM;PMC;SLO;INT;R5;ASP;VLD;G5;HD;GNO;KGPhase1;KGPhase3;MTP;OM;CAF=0.1412,0.8588;COMMON=1;TOPMED=0.25899114424057084,0.74100885575942915
chr8:66124338:.:C:T	chr8	66124338	66124339	0.706767	0.0114989	0.241242	CJUN	ENSG00000253190	DNAJC5B,ENSG00000253190,CRH,TRIM55,LINC00967	ENSG00000253190	2292	CRH,TRIM55	TRIM55	2789	intron	133	94								TRIM55,AC084082.3	rs7843077	RS=7843077;RSPOS=66124338;dbSNPBuildID=116;SSR=0;SAO=0;VP=0x05010008000517053e000100;GENEINFO=TRIM55:84675;WGT=1;VC=SNV;SLO;INT;ASP;VLD;G5A;G5;HD;GNO;KGPhase1;KGPhase3;CAF=0.5948,0.4052;COMMON=1;TOPMED=0.62437882262996941,0.37562117737003058
chr11:46502839:.:T:G	chr11	46502839	46502840	0.413793	0.0115078	0.241242	CJUN	AMBRA1	ENSG00000285658,ENSG00000244313,MIR3160-1,AMBRA1,MIR3160-2	MIR3160-1,AMBRA1	50951	AMBRA1	AMBRA1	91182	intron	29	12								MDK,AMBRA1,MADD,LRP4,DDB2,ACP2,C11orf49,ARFGAP2,PACSIN3,ARHGAP1,ATG13,CHRM4,RP11-390K5.1,RP11-390K5.3,RP11-390K5.6
chr2:77009644:.:A:C	chr2	77009644	77009645	0.413793	0.0115078	0.241242	CJUN	LRRTM4,LRRTM4-AS1	LRRTM4,LRRTM4-AS1	LRRTM4,LRRTM4-AS1	145		LRRTM4	512730	exon	29	12									rs35659577	RS=35659577;RSPOS=77009644;dbSNPBuildID=126;SSR=0;SAO=0;VP=0x05010008000517013e000100;GENEINFO=LRRTM4:80059|LOC101927907:101927907;WGT=1;VC=SNV;SLO;INT;ASP;VLD;G5A;G5;GNO;KGPhase1;KGPhase3;CAF=0.6334,0.3666;COMMON=1;TOPMED=0.65641724006116207,0.34358275993883792
chr10:114525582:.:C:T	chr10	114525582	114525583	10	0.0117188	0.241242	CJUN	ABLIM1	ABLIM1,ENSG00000229668,ENSG00000279796	ABLIM1,ENSG00000229668	23236		AFAP1L2	121080	intron	1	10								ABLIM1	rs2145894	RS=2145894;RSPOS=114525582;dbSNPBuildID=96;SSR=0;SAO=0;VP=0x05010008000515053e000100;GENEINFO=ABLIM1:3983;WGT=1;VC=SNV;SLO;INT;ASP;VLD;G5;HD;GNO;KGPhase1;KGPhase3;CAF=0.2264,0.7736;COMMON=1;TOPMED=0.22625987512742099,0.77374012487257900
chr13:97615422:.:T:G	chr13	97615422	97615423	10	0.0117188	0.241242	CJUN		ENSG00000226134	ENSG00000226134	59587		RAP2A	181253	intergenic	1	10									rs8001691	RS=8001691;RSPOS=97615422;dbSNPBuildID=116;SSR=0;SAO=0;VP=0x05010008000515013e000100;GENEINFO=LOC105370324:105370324;WGT=1;VC=SNV;SLO;INT;ASP;VLD;G5;GNO;KGPhase1;KGPhase3;CAF=0.8528,0.1472;COMMON=1;TOPMED=0.85750350407747196,0.14249649592252803
chr16:75268076:.:G:T	chr16	75268076	75268077	10	0.0117188	0.241242	CJUN		CTRB1,ENSG00000259999,CFDP1,ENSG00000213318,ENSG00000240338,CTRB2,ENSG00000280152,BCAR1,RNU6-758P,ZFP1	BCAR1	24	BCAR1,CTRB1,CTRB2	BCAR1	16452	intergenic	1	10								BCAR1,CFDP1,TMEM170A,RP11-331F4.4,RP11-252K23.2,RP11-331F4.5
chr18:28691553:.:C:G	chr18	28691553	28691554	10	0.0117188	0.241242	CJUN	ENSG00000265994	ENSG00000265994,ARIH2P1	ENSG00000265994,ARIH2P1	38346		CDH2	514423	intron	1	10									rs1620379	RS=1620379;RSPOS=28691553;dbSNPBuildID=89;SSR=0;SAO=0;VP=0x05010000000517013e000100;WGT=1;VC=SNV;SLO;ASP;VLD;G5A;G5;GNO;KGPhase1;KGPhase3;CAF=0.363,0.637;COMMON=1;TOPMED=0.41723209734964322,0.58276790265035677
chr1:119988510:.:T:C	chr1	119988510	119988511	10	0.0117188	0.241242	CJUN	NOTCH2	NOTCH2,ENSG00000273406,ADAM30	NOTCH2	76958	NOTCH2,ADAM30	NOTCH2	81150	intron	1	10	MA1132.1	JUN::JUNB	0	3.64207	3.64207		TATTACTCAT,TATGAGTAAT	NOTCH2,RP5-1042I8.7,RNVU1-4	rs1493698	RS=1493698;RSPOS=119988510;dbSNPBuildID=88;SSR=0;SAO=0;VP=0x05010008000515013e000100;GENEINFO=NOTCH2:4853;WGT=1;VC=SNV;SLO;INT;ASP;VLD;G5;GNO;KGPhase1;KGPhase3;CAF=0.7296,0.2704;COMMON=1;TOPMED=0.78376656472986748,0.21623343527013251
chr1:177392646:.:TAA:TA	chr1	177392646	177392647	10	0.0117188	0.241242	CJUN	LINC01645	ENSG00000227579,LINC01645	LINC01645	19		BRINP2	221688	intron	1	10
chr1:208425405:.:A:G	chr1	208425405	208425406	10	0.0117188	0.241242	CJUN			ENSG00000286198	154739		PLXNA2	181021	intergenic	1	10									rs72644196	RS=72644196;RSPOS=208425405;dbSNPBuildID=130;SSR=0;SAO=0;VP=0x050000000005150036000100;WGT=1;VC=SNV;ASP;VLD;G5;KGPhase1;KGPhase3;CAF=0.9036,0.09645;COMMON=1;TOPMED=0.96045170744138634,0.03954829255861365
chr1:21329391:.:G:A	chr1	21329391	21329392	10	0.0117188	0.241242	CJUN	ECE1	PDE4DIPP10,HS6ST1P1,ECE1-AS1,ENSG00000236009,ECE1,NBPF2P,ENSG00000236936,PPP1R11P1	ECE1	16179	ECE1	ECE1	38928	intron	1	10
chr1:241702952:.:T:G	chr1	241702952	241702953	10	0.0117188	0.241242	CJUN	WDR64	ENSG00000287513,ENSG00000288723,OPN3,CHML,WDR64	WDR64	19972	CHML,WDR64	WDR64	50671	intron	1	10
chr1:2451935:.:C:T	chr1	2451935	2451936	10	0.0117188	0.241242	CJUN	PLCH2	ENSG00000269896,PLCH2,HES5,PEX10,MORN1,ENSG00000272420,ENSG00000272449,ENSG00000224387,TNFRSF14-AS1,PANK4,ENSG00000229393,RER1	PLCH2	25956	PLCH2,MORN1,PEX10,PANK4,RER1,HES5	PLCH2	24352	intron	1	10								PLCH2	rs942819	RS=942819;RSPOS=2451935;RV;dbSNPBuildID=86;SSR=0;SAO=0;VP=0x050100080005170136000100;GENEINFO=PLCH2:9651;WGT=1;VC=SNV;SLO;INT;ASP;VLD;G5A;G5;GNO;KGPhase1;KGPhase3;CAF=0.8524,0.1476;COMMON=1;TOPMED=0.87155963302752293,0.12844036697247706
chr1:41504302:.:T:C	chr1	41504302	41504303	10	0.0117188	0.241242	CJUN		ENSG00000230881,HIVEP3,ENSG00000230638,ENSG00000284895,RNA5SP45,EDN2	HIVEP3	2061	EDN2	EDN2	19619	intergenic	1	10								EDN2	rs2483691	RS=2483691;RSPOS=41504302;RV;dbSNPBuildID=100;SSR=0;SAO=0;VP=0x05010000000515053e000100;WGT=1;VC=SNV;SLO;ASP;VLD;G5;HD;GNO;KGPhase1;KGPhase3;CAF=0.6294,0.3706;COMMON=1;TOPMED=0.67295807849133537,0.32704192150866462
chr20:44210821:.:G:A	chr20	44210821	44210822	10	0.0117188	0.241242	CJUN		GDAP1L1,OSER1,FITM2,ENSG00000287570,JPH2,OSER1-DT	OSER1	51	JPH2,GDAP1L1,OSER1	OSER1	50	intergenic	1	10								OSER1,JPH2,OSER1-AS1	rs731499	RS=731499;RSPOS=44210821;RV;dbSNPBuildID=86;SSR=0;SAO=0;VP=0x0501004a000517013e000100;GENEINFO=OSER1-AS1:100505783|OSER1:51526;WGT=1;VC=SNV;SLO;U5;INT;R5;ASP;VLD;G5A;G5;GNO;KGPhase1;KGPhase3;CAF=0.6034,0.3966;COMMON=1;TOPMED=0.62148795871559633,0.37851204128440366
chr20:48876129:.:A:C	chr20	48876129	48876130	10	0.0117188	0.241242	CJUN		ARFGEF2,PREX1,ENSG00000278231	ENSG00000278231	26672	PREX1,ARFGEF2	ARFGEF2	45580	intergenic	1	10								PREX1,ARFGEF2,CSE1L,STAU1,ZFAS1,ARPC3P1	rs13039736	RS=13039736;RSPOS=48876129;dbSNPBuildID=121;SSR=0;SAO=0;VP=0x05010008000517013e000100;GENEINFO=LOC105372648:105372648;WGT=1;VC=SNV;SLO;INT;ASP;VLD;G5A;G5;GNO;KGPhase1;KGPhase3;CAF=0.7246,0.2754;COMMON=1;TOPMED=0.67893093781855249,0.32106906218144750
chr22:33023718:.:C:T	chr22	33023718	33023719	10	0.0117188	0.241242	CJUN	SYN3	SYN3,LINC01640,ENSG00000228194,ENSG00000228622	SYN3,ENSG00000228194	8258	SYN3	SYN3	34661	intron	1	10								SYN3	rs133966	RS=133966;RSPOS=33023718;dbSNPBuildID=78;SSR=0;SAO=0;VP=0x05010008000517053e000100;GENEINFO=SYN3:8224;WGT=1;VC=SNV;SLO;INT;ASP;VLD;G5A;G5;HD;GNO;KGPhase1;KGPhase3;CAF=0.6669,0.3331;COMMON=1;TOPMED=0.61385066258919469,0.38614933741080530
chr22:44363639:.:A:G	chr22	44363639	44363640	10	0.0117188	0.241242	CJUN		ENSG00000220702,ENSG00000236079,LINC01656,SHISAL1	ENSG00000220702	1910	SHISAL1	SHISAL1	50688	intergenic	1	10								KIAA1644
chr2:108594504:.:G:C	chr2	108594504	108594505	10	0.0117188	0.241242	CJUN	LIMS1	GCC2-AS1,LIMS1,GCC2,LIMS1-AS1	LIMS1	60150		RANBP2	124976	intron	1	10								GCC2,RANBP2,LIMS1,GCC2-AS1,LIMS1-AS1	rs1370592	RS=1370592;RSPOS=108594504;RV;dbSNPBuildID=88;SSR=0;SAO=0;VP=0x05010008000515013e000100;GENEINFO=LIMS1:3987;WGT=1;VC=SNV;SLO;INT;ASP;VLD;G5;GNO;KGPhase1;KGPhase3;CAF=0.3107,0.6893;COMMON=1;TOPMED=0.36803166411824668,0.63196833588175331
chr2:65380446:.:A:C	chr2	65380446	65380447	10	0.0117188	0.241242	CJUN	ENSG00000232693,SPRED2	ENSG00000232693,ENSG00000234255,ENSG00000204929,SPRED2	ENSG00000232693,SPRED2	237	SPRED2	SPRED2	52151	intron	1	10
chr3:111802421:.:T:C	chr3	111802421	111802422	10	0.0117188	0.241242	CJUN	PLCXD2,PHLDB2	PLCXD2,PHLDB2,ENSG00000286492	PLCXD2,PHLDB2	33300	PHLDB2	PHLDB2	56842	intron	1	10								PHLDB2	rs9811721	RS=9811721;RSPOS=111802421;dbSNPBuildID=119;SSR=0;SAO=0;VP=0x0501000c000517053e000100;GENEINFO=PLCXD2:257068|LOC105374040:105374040|PHLDB2:90102;WGT=1;VC=SNV;SLO;INT;R3;ASP;VLD;G5A;G5;HD;GNO;KGPhase1;KGPhase3;CAF=0.3217,0.6783;COMMON=1;TOPMED=0.35199254587155963,0.64800745412844036
chr4:7462800:.:T:C	chr4	7462800	7462801	10	0.0117188	0.241242	CJUN	SORCS2	SORCS2,PSAPL1,MIR4274	SORCS2,MIR4274	2683	PSAPL1	PSAPL1	27870	intron	1	10									rs10025851	RS=10025851;RSPOS=7462800;dbSNPBuildID=119;SSR=0;SAO=0;VP=0x05010008000515013e000100;GENEINFO=SORCS2:57537;WGT=1;VC=SNV;SLO;INT;ASP;VLD;G5;GNO;KGPhase1;KGPhase3;CAF=0.6823,0.3177;COMMON=1;TOPMED=0.59671253822629969,0.40328746177370030
chr5:144157140:.:C:A	chr5	144157140	144157141	10	0.0117188	0.241242	CJUN		RN7SL87P,YIPF5,KCTD16	YIPF5	1020	YIPF5,KCTD16	YIPF5	13517	intergenic	1	10	MA1132.1	JUN::JUNB	3.26201	3.54668	0.284669	AATGAAGCAT	TATGATTCAT,AATGAATCAT	YIPF5,KCTD16	rs17101605	RS=17101605;RSPOS=144157140;dbSNPBuildID=123;SSR=0;SAO=0;VP=0x05010000000515053e000100;WGT=1;VC=SNV;SLO;ASP;VLD;G5;HD;GNO;KGPhase1;KGPhase3;CAF=0.868,0.132;COMMON=1;TOPMED=0.84939634301732925,0.15060365698267074
chr6:78598888:.:G:A	chr6	78598888	78598889	10	0.0117188	0.241242	CJUN		ENSG00000230309	ENSG00000230309	5577		IRAK1BP1	268661	intergenic	1	10								IRAK1BP1	rs70480	RS=70480;RSPOS=78598888;dbSNPBuildID=79;SSR=0;SAO=0;VP=0x05010008000517053e000100;GENEINFO=LOC105377865:105377865;WGT=1;VC=SNV;SLO;INT;ASP;VLD;G5A;G5;HD;GNO;KGPhase1;KGPhase3;CAF=0.6416,0.3584;COMMON=1;TOPMED=0.61657428644240570,0.38342571355759429
chr7:149544162:.:C:T	chr7	149544162	149544163	10	0.0117188	0.241242	CJUN		ZNF746,ENSG00000288997,ZNF767P,ZNF777	ZNF767P	2990	ZNF777,ZNF746	ZNF746	46353	intergenic	1	10								KRBA1,ZNF767P,ZNF212,ZNF746	rs55693331	RS=55693331;RSPOS=149544162;dbSNPBuildID=129;SSR=0;SAO=0;VP=0x05010000000517013e000100;WGT=1;VC=SNV;SLO;ASP;VLD;G5A;G5;GNO;KGPhase1;KGPhase3;CAF=0.5579,0.4421;COMMON=1;TOPMED=0.47446005351681957,0.52553994648318042
chr7:16668122:.:T:G	chr7	16668122	16668123	10	0.0117188	0.241242	CJUN	BZW2	ENSG00000235837,ENSG00000224280,ANKMY2,LRRC72,TSPAN13,BZW2,ENSG00000287799,ENSG00000272361	BZW2	21992	TSPAN13,ANKMY2,BZW2	BZW2	21941	intron	1	10								BZW2	rs3779048	RS=3779048;RSPOS=16668122;dbSNPBuildID=107;SSR=0;SAO=0;VP=0x05010008000515053e000100;GENEINFO=BZW2:28969;WGT=1;VC=SNV;SLO;INT;ASP;VLD;G5;HD;GNO;KGPhase1;KGPhase3;CAF=0.7666,0.2334;COMMON=1;TOPMED=0.77943425076452599,0.22056574923547400
chr8:115969713:.:T:C	chr8	115969713	115969714	10	0.0117188	0.241242	CJUN	LINC00536	RNA5SP276,LINC00536	LINC00536	19203		TRPS1	300738	exon	1	10								TRPS1	rs9297548	RS=9297548;RSPOS=115969713;dbSNPBuildID=119;SSR=0;SAO=0;VP=0x05010000000515053e000100;GENEINFO=LINC00536:100859921;WGT=1;VC=SNV;SLO;ASP;VLD;G5;HD;GNO;KGPhase1;KGPhase3;CAF=0.5885,0.4115;COMMON=1;TOPMED=0.59268284913353720,0.40731715086646279
chr8:124271646:.:T:C	chr8	124271646	124271647	10	0.0117188	0.241242	CJUN		TMEM65,RNU6-756P,ENSG00000237586,ENSG00000214803,ENSG00000253227	ENSG00000253227	19		TMEM65	101053	intergenic	1	10								TMEM65,TRMT12,RP11-37N22.1,RP11-383J24.1	rs13439237	RS=13439237;RSPOS=124271646;dbSNPBuildID=121;SSR=0;SAO=0;VP=0x05010008000517053e000100;GENEINFO=LOC107986973:107986973;WGT=1;VC=SNV;SLO;INT;ASP;VLD;G5A;G5;HD;GNO;KGPhase1;KGPhase3;CAF=0.6182,0.3818;COMMON=1;TOPMED=0.59544629204892966,0.40455370795107033
chr9:129488021:.:CAT:C	chr9	129488021	129488022	10	0.0117188	0.241242	CJUN	LINC00963	ENSG00000227619,LINC00963,ENSG00000226355,ENSG00000230676,ENSG00000261334,ENSG00000286078	LINC00963,ENSG00000261334	5484		NTMT1	138140	intron	1	10									rs147932633	RS=147932633;RSPOS=129488022;dbSNPBuildID=134;SSR=0;SAO=0;VP=0x05000002000514003e000200;GENEINFO=LINC00963:100506190;WGT=1;VC=DIV;R5;ASP;VLD;KGPhase1;KGPhase3;CAF=0.989,0.01098;COMMON=1;TOPMED=0.97887996941896024,0.02112003058103975
chr15:71445084:.:G:A	chr15	71445084	71445085	0.25	0.0118179	0.241242	CJUN	THSD4	THSD4,ENSG00000260586	THSD4,ENSG00000260586	92625		THSD4	329613	intron	16	4
chr4:19257240:.:A:C	chr4	19257240	19257241	4	0.0118179	0.241242	CJUN	LINC02438	ENSG00000279379,RNA5SP157,LINC02438	LINC02438	709		SLIT2	994663	intron	4	16									rs312361	RS=312361;RSPOS=19257240;dbSNPBuildID=79;SSR=0;SAO=0;VP=0x05010008000515053e000100;GENEINFO=LOC107986264:107986264;WGT=1;VC=SNV;SLO;INT;ASP;VLD;G5;HD;GNO;KGPhase1;KGPhase3;CAF=0.02177,0.9782;COMMON=1;TOPMED=0.03952440112130479,0.96047559887869520
chr5:102859082:.:A:C	chr5	102859082	102859083	0.25	0.0118179	0.241242	CJUN	PAM	PAM	PAM	105102		PAM	103777	intron	16	4
chr2:30666609:.:C:T	chr2	30666609	30666610	0.611111	0.0118499	0.241702	CJUN		ENSG00000278908,CAPN13,ENSG00000230118,LCLAT1	ENSG00000278908	11151		CAPN13	140835	intergenic	72	44								LCLAT1	rs1901910	RS=1901910;RSPOS=30666609;dbSNPBuildID=92;SSR=0;SAO=0;VP=0x05010008000515013e000100;GENEINFO=CAPN13:92291;WGT=1;VC=SNV;SLO;INT;ASP;VLD;G5;GNO;KGPhase1;KGPhase3;CAF=0.871,0.129;COMMON=1;TOPMED=0.76832473241590214,0.23167526758409785
chr1:115190271:.:C:T	chr1	115190271	115190272	1.52459	0.012237	0.249005	CJUN		LINC01765,NGF-AS1,NGF,ENSG00000285698	ENSG00000285698	80494		TSPAN2	100768	intergenic	61	93									rs72992194	RS=72992194;RSPOS=115190271;dbSNPBuildID=130;SSR=0;SAO=0;VP=0x05010000000515013e000100;WGT=1;VC=SNV;SLO;ASP;VLD;G5;GNO;KGPhase1;KGPhase3;CAF=0.9635,0.03654;COMMON=1;TOPMED=0.96234709480122324,0.03765290519877675
chr14:104972526:.:A:C	chr14	104972526	104972527	0.602941	0.0124036	0.250949	CJUN	AHNAK2	CLBA1,ENSG00000259067,CDCA4,CEP170B,PLD4,AHNAK2,GPR132	AHNAK2	5846	GPR132,CDCA4,CLBA1,AHNAK2,PLD4	AHNAK2	5846	intron	68	41
chr2:61620756:.:CTTT:CTT	chr2	61620756	61620757	1.95455	0.0125025	0.250949	CJUN		ENSG00000285857,ENSG00000271243,XPO1,RPS29P10,ENSG00000213486,RNU6-1145P	RNU6-1145P	15035	XPO1	XPO1	82400	intergenic	22	43
chr6:2810072:.:C:T	chr6	2810072	2810073	1.95455	0.0125025	0.250949	CJUN		SERPINB9,MIR4645,SERPINB1,MYLK4,SERPINB9P1,WRNIP1	SERPINB1	22258	SERPINB9,MYLK4,WRNIP1,SERPINB1	SERPINB1	31789	intergenic	22	43
chr1:177517588:.:T:A	chr1	177517588	177517589	3	0.012541	0.250949	CJUN	ENSG00000227579	ENSG00000227579,LINC01645	ENSG00000227579,LINC01645	79709		BRINP2	346630	intron	7	21									rs1321771	RS=1321771;RSPOS=177517588;RV;dbSNPBuildID=88;SSR=0;SAO=0;VP=0x05010000000517013e000100;WGT=1;VC=SNV;SLO;ASP;VLD;G5A;G5;GNO;KGPhase1;KGPhase3;CAF=0.5669,0.4331;COMMON=1;TOPMED=0.61880415392456676,0.38119584607543323
chr1:56024402:.:A:C	chr1	56024402	56024403	3	0.012541	0.250949	CJUN	ENSG00000234810	LINC01753,LINC01755,PIGQP1,ENSG00000234810	ENSG00000234810	46109		PLPP3	555159	intron	7	21								RP11-90C4.2	rs7355032	RS=7355032;RSPOS=56024402;dbSNPBuildID=116;SSR=0;SAO=0;VP=0x05010008000517013e000100;GENEINFO=LOC105378737:105378737;WGT=1;VC=SNV;SLO;INT;ASP;VLD;G5A;G5;GNO;KGPhase1;KGPhase3;CAF=0.6595,0.3405;COMMON=1;TOPMED=0.63670680428134556,0.36329319571865443
chr3:69088388:.:T:C	chr3	69088388	69088389	0.333333	0.012541	0.250949	CJUN	ARL6IP5	UBA3,ENSG00000244513,EOGT,ARL6IP5,FRMD4B,LMOD3,MIR3136,TMF1	ARL6IP5	3452	TMF1,EOGT,LMOD3,UBA3,ARL6IP5	ARL6IP5	3451	intron	21	7								ARL6IP5,TMF1,LMOD3	rs3853159	RS=3853159;RSPOS=69088388;dbSNPBuildID=108;SSR=0;SAO=0;VP=0x05010008000517053e000100;GENEINFO=ARL6IP5:10550;WGT=1;VC=SNV;SLO;INT;ASP;VLD;G5A;G5;HD;GNO;KGPhase1;KGPhase3;CAF=0.4465,0.5535;COMMON=1;TOPMED=0.47177624872579001,0.52822375127420998
chr5:55869258:.:G:T	chr5	55869258	55869259	0.333333	0.012541	0.250949	CJUN	IL31RA	HNRNPH1P3,DDX4,IL6ST,RNA5SP183,ENSG00000264281,SLC38A9,IL31RA,ENSG00000262211	IL31RA	17902	IL31RA	IL31RA	17901	intron	21	7									rs10070632	RS=10070632;RSPOS=55869258;dbSNPBuildID=119;SSR=0;SAO=0;VP=0x05010008000517053e000100;GENEINFO=IL31RA:133396;WGT=1;VC=SNV;SLO;INT;ASP;VLD;G5A;G5;HD;GNO;KGPhase1;KGPhase3;CAF=0.5976,0.4024;COMMON=1;TOPMED=0.57323521916411824,0.42676478083588175
chr7:831819:.:T:G	chr7	831819	831820	1.62222	0.0126026	0.250949	CJUN	SUN1	GET4,ADAP1,ENSG00000273151,COX19,SUN1,DNAAF5	SUN1	15205	SUN1,GET4	SUN1	655	intron	45	73								ADAP1,DNAAF5,SUN1,PRKAR1B,AC147651.4	rs4719500	RS=4719500;RSPOS=831819;dbSNPBuildID=111;SSR=0;SAO=0;VP=0x0501000a000517053e000100;GENEINFO=SUN1:23353;WGT=1;VC=SNV;SLO;INT;R5;ASP;VLD;G5A;G5;HD;GNO;KGPhase1;KGPhase3;CAF=0.2212,0.7788;COMMON=1;TOPMED=0.22919055810397553,0.77080944189602446
chr10:121307755:.:T:A	chr10	121307755	121307756	0.472222	0.0126603	0.250949	CJUN			RN7SKP167	103159		FGFR2	290687	intergenic	36	17
chr19:43190048:.:G:C	chr19	43190048	43190049	4.66667	0.0127258	0.250949	CJUN		PSG4,ENSG00000227606,ENSG00000282943,CEACAMP9,PSG5,PSG9,CEACAMP10,CEACAMP11	PSG4	2652	PSG9,PSG5,PSG4	PSG5	3512	intergenic	3	14								TEX101,PSG9,CD177,PSG5,CTC-490G23.2,PSG4,CTC-490G23.6
chr20:19885161:.:T:G	chr20	19885161	19885162	0.214286	0.0127258	0.250949	CJUN	RIN2	RPL12P12,RIN2	RPL12P12,RIN2	61219		RIN2	126903	intron	14	3									rs4813378	RS=4813378;RSPOS=19885161;dbSNPBuildID=111;SSR=0;SAO=0;VP=0x0501000a0005170536000100;GENEINFO=RIN2:54453;WGT=1;VC=SNV;SLO;INT;R5;ASP;VLD;G5A;G5;HD;GNO;KGPhase1;KGPhase3;CAF=0.8171,0.1829;COMMON=1;TOPMED=0.87214099133537206,0.12785900866462793
chr2:170147611:.:T:C	chr2	170147611	170147612	0.214286	0.0127258	0.250949	CJUN		RNU6-1006P,NSA2P5,UBR3,MYO3B	RNU6-1006P	27514	MYO3B	MYO3B	30534	intergenic	14	3								MYO3B	rs4668211	RS=4668211;RSPOS=170147611;dbSNPBuildID=111;SSR=0;SAO=0;VP=0x05010000000517053e000100;WGT=1;VC=SNV;SLO;ASP;VLD;G5A;G5;HD;GNO;KGPhase1;KGPhase3;CAF=0.375,0.625;COMMON=1;TOPMED=0.45284626656472986,0.54715373343527013
chr3:99579568:.:GT:G	chr3	99579568	99579569	4.66667	0.0127258	0.250949	CJUN		ENSG00000243089,COL8A1,ENSG00000243296,ENSG00000244464	ENSG00000244464	18494	COL8A1	COL8A1	59024	intergenic	3	14									rs11338882	RS=11338882;RSPOS=99579569;dbSNPBuildID=137;SSR=0;SAO=0;VP=0x05000008000517003e000200;GENEINFO=LOC105374007:105374007;WGT=1;VC=DIV;INT;ASP;VLD;G5A;G5;KGPhase1;KGPhase3;CAF=0.8838,0.1162;COMMON=1;TOPMED=0.90932403160040774,0.09067596839959225
chr4:168451900:.:C:T	chr4	168451900	168451901	4.66667	0.0127258	0.250949	CJUN	DDX60L	PALLD,ENSG00000207171,DDX60L	DDX60L	19507	PALLD,DDX60L	DDX60L	28590	intron	3	14	MA1132.1	JUN::JUNB	0	3.69465	3.69465		GATGAGTAAT,TATTACTCAT		rs2634952	RS=2634952;RSPOS=168451900;dbSNPBuildID=100;SSR=0;SAO=0;VP=0x05010008000517053e000100;GENEINFO=DDX60L:91351;WGT=1;VC=SNV;SLO;INT;ASP;VLD;G5A;G5;HD;GNO;KGPhase1;KGPhase3;CAF=0.1761,0.8239;COMMON=1;TOPMED=0.21040392456676860,0.78959607543323139
chr5:39648462:.:C:T	chr5	39648462	39648463	4.66667	0.0127258	0.250949	CJUN		CFAP53P1,INTS6P1	INTS6P1	70520		DAB2	223482	intergenic	3	14								LINC00603	rs7708079	RS=7708079;RSPOS=39648462;dbSNPBuildID=116;SSR=0;SAO=0;VP=0x05010000000515053e000100;WGT=1;VC=SNV;SLO;ASP;VLD;G5;HD;GNO;KGPhase1;KGPhase3;CAF=0.2007,0.7993;COMMON=1;TOPMED=0.13080561926605504,0.86919438073394495
chr7:35556128:.:T:C	chr7	35556128	35556129	4.66667	0.0127258	0.250949	CJUN		ENSG00000287032,ENSG00000235464,HERPUD2	ENSG00000235464	45866		HERPUD2	139005	intergenic	3	14									rs73084882	RS=73084882;RSPOS=35556128;dbSNPBuildID=130;SSR=0;SAO=0;VP=0x05010000000515013e000100;WGT=1;VC=SNV;SLO;ASP;VLD;G5;GNO;KGPhase1;KGPhase3;CAF=0.9718,0.02815;COMMON=1;TOPMED=0.97459543832823649,0.02540456167176350
chr9:90114602:.:A:T	chr9	90114602	90114603	0.214286	0.0127258	0.250949	CJUN		MIR4290HG,IL6RP1,ENSG00000279503,ENSG00000237626,MIR4290,ENSG00000278382	ENSG00000278382	6085		GADD45G	509590	intergenic	14	3									rs72755078	RS=72755078;RSPOS=90114602;dbSNPBuildID=130;SSR=16;SAO=0;VP=0x05000000000500000e000140;WGT=1;VC=SNV;ASP;TOPMED=0.98709066004077471,0.01290933995922528
chr7:95550132:.:A:G	chr7	95550132	95550133	1.82143	0.0128124	0.250949	CJUN	ENSG00000231170	PDK4,ASB4,ENSG00000279525,ENSG00000233942,ENSG00000231170	ENSG00000231170	4942	PDK4,ASB4	PDK4	46382	intron	28	51								PDK4,AC002451.3,GS1-306C12.1	rs7782240	RS=7782240;RSPOS=95550132;dbSNPBuildID=116;SSR=0;SAO=0;VP=0x050100000005170536000100;WGT=1;VC=SNV;SLO;ASP;VLD;G5A;G5;HD;GNO;KGPhase1;KGPhase3;CAF=0.4842,0.5158;COMMON=1;TOPMED=0.55995158002038735,0.44004841997961264
chr10:4775848:.:A:C	chr10	4775848	4775849	6	0.0129395	0.250949	CJUN	ENSG00000287023	AKR1E2,MANCR,ENSG00000287023,LINC00705,AKR1C6P	ENSG00000287023	9250	AKR1E2	AKR1E2	50357	intron	2	12								AKR1C6P	rs11252722	RS=11252722;RSPOS=4775848;dbSNPBuildID=120;SSR=0;SAO=0;VP=0x050100000005170136000100;WGT=1;VC=SNV;SLO;ASP;VLD;G5A;G5;GNO;KGPhase1;KGPhase3;CAF=0.7366,0.2634;COMMON=1;TOPMED=0.79728911824668705,0.20271088175331294
chr15:58505911:.:CCAGTAC:CC	chr15	58505911	58505912	6	0.0129395	0.250949	CJUN	LIPC	LIPC,ALDH1A2,ENSG00000259476,ADAM10,ENSG00000277790,ENSG00000259250,ENSG00000277229,LIPC-AS1	LIPC,LIPC-AS1	7177	LIPC	LIPC	73920	intron	2	12
chr17:41178573:.:T:A	chr17	41178573	41178574	6	0.0129395	0.250949	CJUN		KRTAP9-7,KRTAP9-6,KRTAP9-9,KRTAP4-12,KRTAP4-7,KRTAP4-4,KRTAP4-2,KRTAP4-8,KRTAP9-2,KRTAP4-16,KRTAP9-11P,KRTAP4-17P,KRTAP4-6,KRTAP9-3,KRTAP4-3,KRTAP9-4,KRTAP9-8,KRTAP9-1,KRTAP9-12P,KRTAP4-11,KRTAP4-5,ENSG00000287602,KRTAP4-9,KRTAP4-1	KRTAP4-2	353	KRTAP4-4,KRTAP4-12,KRTAP4-11,KRTAP4-3,KRTAP9-1,KRTAP4-8,KRTAP9-8,KRTAP9-4,KRTAP4-5,KRTAP9-2,KRTAP9-3,KRTAP4-1,KRTAP4-2	KRTAP4-2	352	intergenic	2	12	MA1132.1	JUN::JUNB	0	3.29328	3.29328		CATGACTCTT	KRT33A,KRT31,RAB5C,KRT34,KRT35	rs379685	RS=379685;RSPOS=41178573;RV;dbSNPBuildID=80;SSR=0;SAO=0;VP=0x05010002000515013e000100;GENEINFO=KRTAP4-2:85291;WGT=1;VC=SNV;SLO;R5;ASP;VLD;G5;GNO;KGPhase1;KGPhase3;CAF=0.03295,0.9671;COMMON=1;TOPMED=0.04984550203873598,0.95015449796126401
chr17:8153751:.:C:A	chr17	8153751	8153752	0.166667	0.0129395	0.250949	CJUN	ENSG00000263620,PER1	ALOXE3P1,ENSG00000263427,BORCS6,MIR4314,PER1,PFAS,AURKB,ENSG00000263620,HES7,ENSG00000266824,SNORD118,ENSG00000214999,ALOX12B,VAMP2,ENSG00000271002,MIR6883,LINC00324,TMEM107,MIR4521,CTC1,ENSG00000288993,ALOXE3,ENSG00000279152	ENSG00000263620,PER1	2753	ALOX12B,ALOXE3,PFAS,TMEM107,CTC1,PER1,VAMP2,BORCS6,AURKB,HES7	PER1	1347	intron	12	2									rs34275201	RS=34275201;RSPOS=8153751;dbSNPBuildID=126;SSR=0;SAO=0;VP=0x0501000a0005150136000100;GENEINFO=PER1:5187;WGT=1;VC=SNV;SLO;INT;R5;ASP;VLD;G5;GNO;KGPhase1;KGPhase3;CAF=0.9732,0.02676;COMMON=1;TOPMED=0.98878695208970438,0.01121304791029561
chr19:54464813:.:G:A	chr19	54464813	54464814	6	0.0129395	0.250949	CJUN		LAIR2,LENG9,ENSG00000227407,ENSG00000213016,ENSG00000235681,KIR3DX1,LENG8,ENSG00000237955,ENSG00000268496,CDC42EP5,LENG8-AS1,ENSG00000288742,ENSG00000267838,ENSG00000235181,TTYH1,ENSG00000269873,LAIR1	CDC42EP5	211	LENG9,LAIR2,LENG8,TTYH1,CDC42EP5,LAIR1	LENG9	1035	intergenic	2	12	MA1132.1	JUN::JUNB	3.14874	4.58503	1.43629	GGTGGCGCAC	GGTGACGCAC	CDC42EP5,LENG8-AS1
chr1:160406225:.:C:G	chr1	160406225	160406226	6	0.0129395	0.250949	CJUN	VANGL2	VANGL2,COPA,NCSTN,SUMO1P3,RNU4-42P,Y_RNA,SLAMF6,NHLH1	VANGL2	5662	COPA,NHLH1,VANGL2,NCSTN	VANGL2	5661	intron	2	12								USF1,VANGL2	rs16831953	RS=16831953;RSPOS=160406225;dbSNPBuildID=123;SSR=0;SAO=0;VP=0x050100080005150536000100;GENEINFO=LOC105371466:105371466|VANGL2:57216;WGT=1;VC=SNV;SLO;INT;ASP;VLD;G5;HD;GNO;KGPhase1;KGPhase3;CAF=0.9065,0.09345;COMMON=1;TOPMED=0.90355026758409785,0.09644973241590214
chr1:40077266:.:G:C	chr1	40077266	40077267	6	0.0129395	0.250949	CJUN	PPT1	RLF,PPT1,CAP1,OAZ1P1	PPT1	4557	CAP1,PPT1,RLF	PPT1	19984	intron	2	12								COL9A2,ZMPSTE24,CAP1,PPT1,EXO5	rs3122426	RS=3122426;RSPOS=40077266;dbSNPBuildID=103;SSR=0;SAO=0;VP=0x05010008000515053e000100;GENEINFO=PPT1:5538;WGT=1;VC=SNV;SLO;INT;ASP;VLD;G5;HD;GNO;KGPhase1;KGPhase3;CAF=0.1641,0.8359;COMMON=1;TOPMED=0.17582505096839959,0.82417494903160040
chr20:29886042:.:G:A	chr20	29886042	29886043	6	0.0129395	0.250949	CJUN		DUX4L37,RNA5SP532	DUX4L37	6680		DEFB115	1371620	intergenic	2	12									rs1278875222	RS=1278875222;RSPOS=29886042;dbSNPBuildID=151;SSR=0;SAO=0;VP=0x050000000005000002000100;WGT=1;VC=SNV;ASP;TOPMED=0.01467730632008154,0.98532269367991845
chr2:134301309:.:C:T	chr2	134301309	134301310	0.166667	0.0129395	0.250949	CJUN	MGAT5	ENSG00000289534,EDDM3CP,MGAT5,RNA5SP104	MGAT5	18343	MGAT5	MGAT5	47237	intron	12	2								CCNT2,MGAT5,TMEM163	rs10210993	RS=10210993;RSPOS=134301309;dbSNPBuildID=119;SSR=0;SAO=0;VP=0x05012808000515013e000100;GENEINFO=MGAT5:4249;WGT=1;VC=SNV;PM;PMC;SLO;INT;ASP;VLD;G5;GNO;KGPhase1;KGPhase3;CAF=0.9319,0.06809;COMMON=1;TOPMED=0.84031759683995922,0.15968240316004077
chr2:43086862:.:G:A	chr2	43086862	43086863	0.166667	0.0129395	0.250949	CJUN		LINC01819,LINC02590,RNU6-242P,ENSG00000286796,ENSG00000224739,LINC02580	RNU6-242P	4524		ZFP36L2	139742	intergenic	12	2								AC093609.1,AC098824.6	rs45563638	RS=45563638;RSPOS=43086862;dbSNPBuildID=127;SSR=0;SAO=0;VP=0x05010000000515053e000100;WGT=1;VC=SNV;SLO;ASP;VLD;G5;HD;GNO;KGPhase1;KGPhase3;CAF=0.8053,0.1947;COMMON=1;TOPMED=0.87065972222222222,0.12934027777777777
chr8:629614:.:C:T	chr8	629614	629615	6	0.0129395	0.250949	CJUN	ERICH1	ENSG00000254207,ERICH1,TDRP	ERICH1	14869	TDRP	TDRP	84780	intron	2	12
chr22:38172087:.:G:T	chr22	38172087	38172088	1.49254	0.0130407	0.252722	CJUN	PLA2G6	ENSG00000279080,RN7SL704P,ENSG00000272720,ENSG00000235246,MAFF,PICK1,SLC16A8,PLA2G6,BAIAP2L2,TMEM184B,ENSG00000233739	ENSG00000279080,PLA2G6	21476	SLC16A8,MAFF,BAIAP2L2,PLA2G6	PLA2G6	9741	intron	67	100								PICK1,SLC16A8,JOSD1,BAIAP2L2,PLA2G6,CTA-228A9.3	rs133006	RS=133006;RSPOS=38172087;dbSNPBuildID=78;SSR=0;SAO=0;VP=0x05010008000517053e000100;GENEINFO=PLA2G6:8398;WGT=1;VC=SNV;SLO;INT;ASP;VLD;G5A;G5;HD;GNO;KGPhase1;KGPhase3;CAF=0.8764,0.1236;COMMON=1;TOPMED=0.88669884046890927,0.11330115953109072
chr16:2163759:.:GT:GTT	chr16	2163759	2163760	2.2	0.0132833	0.256647	CJUN	TRAF7	MLST8,MIR3180-5,ENSG00000259780,MIR1225,PKD1,ENSG00000261123,CASKIN1,DNASE1L2,ENSG00000261240,ECI1,TRAF7,SNHG19,PGP,ENSG00000261532,MIR6511B1,ENSG00000281010,E4F1,ENSG00000260447,RNPS1,TSC2,RAB26,BRICD5,SNORD60,ENSG00000259933,ENSG00000261663,MIR4516,Y_RNA	TRAF7	8062	PKD1,MLST8,DNASE1L2,BRICD5,E4F1,ECI1,CASKIN1,PGP,RAB26,TRAF7	TRAF7	7977	intron	15	33
chr21:41932445:.:CAGATAG:CAG	chr21	41932445	41932446	2.2	0.0132833	0.256647	CJUN	C2CD2	ENSG00000236545,ENSG00000227698,C2CD2,ZNF295-AS1,PRDM15,ENSG00000251778,ZBTB21	C2CD2	21571	C2CD2,PRDM15,ZBTB21	C2CD2	21571	intron	15	33
chr7:131895774:.:G:A	chr7	131895774	131895775	0.740964	0.0133516	0.257773	CJUN		ENSG00000224865,CAPZA1P4,ENSG00000236386	ENSG00000224865	1513		PODXL	339146	intergenic	166	123									rs1820337	RS=1820337;RSPOS=131895774;RV;dbSNPBuildID=92;SSR=0;SAO=0;VP=0x05010000000515013e000100;WGT=1;VC=SNV;SLO;ASP;VLD;G5;GNO;KGPhase1;KGPhase3;CAF=0.9054,0.09465;COMMON=1;TOPMED=0.88066227064220183,0.11933772935779816
chr3:62718582:.:G:T	chr3	62718582	62718583	1.6087	0.0133763	0.257941	CJUN	CADPS	ENSG00000225662,CADPS,RNU6-139P,RN7SL863P	CADPS	60592		CADPS	156832	intron	46	74									rs2886937	RS=2886937;RSPOS=62718582;dbSNPBuildID=101;SSR=0;SAO=0;VP=0x05010008000517053e000100;GENEINFO=CADPS:8618;WGT=1;VC=SNV;SLO;INT;ASP;VLD;G5A;G5;HD;GNO;KGPhase1;KGPhase3;CAF=0.4409,0.5591;COMMON=1;TOPMED=0.45201006625891946,0.54798993374108053
chr1:207304905:.:TAA:TA	chr1	207304905	207304906	1.35897	0.013446	0.259011	CJUN	ENSG00000237074	CD55,C4BPAP2,ENSG00000237074,ENSG00000283044	ENSG00000237074	4385	CD55	CD55	16771	intron	117	159
chr1:153032947:.:G:A	chr1	153032947	153032948	2	0.0134893	0.259065	CJUN		SPRR1A,ENSG00000234262,SPRR4,SPRR2D,SPRR2A,SPRR2F,SPRR2B,SPRR1B,LINC01527,SPRR3,SPRR2E,SPRR5,ENSG00000252920	SPRR1B	48	SPRR2B,SPRR2E,SPRR1B,SPRR2D,SPRR3,SPRR4,SPRR2A,SPRR2F	SPRR1B	1744	intergenic	20	40									rs17879260	RS=17879260;RSPOS=153032947;dbSNPBuildID=124;SSR=0;SAO=0;VP=0x050000040005050136000100;GENEINFO=SPRR1B:6699;WGT=1;VC=SNV;R3;ASP;VLD;G5;GNO;KGPhase1;KGPhase3;CAF=0.9918,0.008187;COMMON=1;TOPMED=0.99570750509683995,0.00429249490316004
chr6:31075734:.:GAAAAA:GAAAAAA	chr6	31075734	31075735	2.66667	0.013531	0.25909	CJUN		MUC21,POLR2LP1,C6orf15,POU5F1,PSORS1C1,TCF19,PSORS1C2,HCG22,CCHCR1,MUC22,PSORS1C3,CDSN,RNU6-1133P	RNU6-1133P	7274	TCF19,C6orf15,PSORS1C1,MUC21,CCHCR1,POU5F1,CDSN,PSORS1C2	C6orf15	36839	intergenic	9	24
chr20:1719125:.:G:C	chr20	1719125	1719126	0.407407	0.013853	0.26251	CJUN		SIRPB1,SIRPG,CKAP2LP1,RN7SL561P,SIRPG-AS1,ENSG00000234282,ENSG00000232528,SIRPB3P,ENSG00000286288,ENSG00000236550,ENSG00000260861	ENSG00000234282	2918	SIRPB1,SIRPG	SIRPG	61346	intergenic	27	11								SIRPB1,SIRPD	rs202505	RS=202505;RSPOS=1719125;RV;dbSNPBuildID=79;SSR=0;SAO=0;VP=0x05010008000517013e000100;GENEINFO=LOC105369219:105369219;WGT=1;VC=SNV;SLO;INT;ASP;VLD;G5A;G5;GNO;KGPhase1;KGPhase3;CAF=0.627,0.373;COMMON=1;TOPMED=0.59039723496432212,0.40960276503567787
chr20:54335486:.:C:T	chr20	54335486	54335487	0.407407	0.013853	0.26251	CJUN		ENSG00000286229	ENSG00000286229	65945		PFDN4	127399	intergenic	27	11	MA1132.1	JUN::JUNB	3.44129	3.40561	-0.035684	GCTGAGTCAA,ATTGACTCAG	ATTGACTCAA,GTTGAGTCAA	DOK5	rs1150409	RS=1150409;RSPOS=54335486;RV;dbSNPBuildID=87;SSR=0;SAO=0;VP=0x05010000000517013e000100;WGT=1;VC=SNV;SLO;ASP;VLD;G5A;G5;GNO;KGPhase1;KGPhase3;CAF=0.4024,0.5976;COMMON=1;TOPMED=0.34525516055045871,0.65474483944954128
chr3:28053981:.:A:G	chr3	28053981	28053982	0.407407	0.013853	0.26251	CJUN	LINC01967	LINC01967	LINC01967	5285		CMC1	187636	intron	27	11								SLC4A7	rs4680895	RS=4680895;RSPOS=28053981;dbSNPBuildID=111;SSR=0;SAO=0;VP=0x05010000000517013e000100;WGT=1;VC=SNV;SLO;ASP;VLD;G5A;G5;GNO;KGPhase1;KGPhase3;CAF=0.63,0.37;COMMON=1;TOPMED=0.58665424311926605,0.41334575688073394
chr7:134668068:.:TA:TAA	chr7	134668068	134668069	2.45455	0.013853	0.26251	CJUN	BPGM	CALD1,TUBB3P2,ENSG00000224375,BPGM,AKR1B15	BPGM	11746	BPGM	BPGM	21215	intron	11	27
chr9:79222853:.:A:G	chr9	79222853	79222854	2.45455	0.013853	0.26251	CJUN		ENSG00000260995	ENSG00000260995	24540		TLE4	349110	intergenic	11	27									rs34315020	RS=34315020;RSPOS=79222853;dbSNPBuildID=126;SSR=0;SAO=0;VP=0x05010000000515053e000100;WGT=1;VC=SNV;SLO;ASP;VLD;G5;HD;GNO;KGPhase1;KGPhase3;CAF=0.8688,0.1312;COMMON=1;TOPMED=0.87128886340468909,0.12871113659531090
chr12:16350812:.:T:G	chr12	16350812	16350813	1.91304	0.0139339	0.263848	CJUN	MGST1	SLC15A5,MGST1,SUPT16HP1,ENSG00000286303	MGST1	3671	SLC15A5,MGST1	MGST1	3167	intron	23	44								MGST1,SLC15A5	rs2975143	RS=2975143;RSPOS=16350812;dbSNPBuildID=101;SSR=0;SAO=0;VP=0x05010008000517053e000100;GENEINFO=MGST1:4257;WGT=1;VC=SNV;SLO;INT;ASP;VLD;G5A;G5;HD;GNO;KGPhase1;KGPhase3;CAF=0.4145,0.5855;COMMON=1;TOPMED=0.34650547910295616,0.65349452089704383
chr10:79321199:.:G:A	chr10	79321199	79321200	0.557692	0.0139995	0.26431	CJUN		ENSG00000235426,PPIF,ZMIZ1,ZCCHC24	ZMIZ1	4681	PPIF	PPIF	26268	intergenic	52	29									rs11002925	RS=11002925;RSPOS=79321199;dbSNPBuildID=120;SSR=0;SAO=0;VP=0x050100000005150536000100;GENEINFO=LOC107984247:107984247;WGT=1;VC=SNV;SLO;ASP;VLD;G5;HD;GNO;KGPhase1;KGPhase3;CAF=0.9758,0.02416;COMMON=1;TOPMED=0.97406982670744138,0.02593017329255861
chr6:139578367:.:ATTTTTTT:ATTT	chr6	139578367	139578368	1.7931	0.0139995	0.26431	CJUN	ENSG00000226571	ENSG00000205695,ENSG00000226571,FILNC1,ATP5PBP6	ENSG00000226571	36069		CITED2	203719	intron	29	52
chr19:45584802:.:T:C	chr19	45584802	45584803	0.541667	0.01408	0.26558	CJUN	OPA3	VASP,MIR642B,MIR330,EML2-AS1,GPR4,OPA3,EML2,RN7SL836P,GIPR,RTN2,PPM1N,MIR642A	OPA3	4960	PPM1N,EML2,RTN2,GIPR,OPA3,GPR4,VASP	OPA3	0	tss	48	26								PNMAL1	rs45527139	RS=45527139;RSPOS=45584802;dbSNPBuildID=127;SSR=0;SAO=1;VP=0x050060420005140436100100;GENEINFO=OPA3:80207;WGT=1;VC=SNV;PM;U5;R5;ASP;VLD;HD;KGPhase1;KGPhase3;LSD;CAF=0.9896,0.01038;COMMON=1;TOPMED=0.98056829765545361,0.01943170234454638
chr11:41879451:.:G:A	chr11	41879451	41879452	0.315789	0.0146333	0.273059	CJUN		ENSG00000254822,ENSG00000255279,ENSG00000254668,LINC01499	ENSG00000254822	2374		LRRC4C	419799	intergenic	19	6									rs74816509	RS=74816509;RSPOS=41879451;dbSNPBuildID=131;SSR=0;SAO=0;VP=0x050100000005150136000100;WGT=1;VC=SNV;SLO;ASP;VLD;G5;GNO;KGPhase1;KGPhase3;CAF=0.9341,0.06589;COMMON=1;TOPMED=0.94051032110091743,0.05948967889908256
chr16:82835974:.:C:G	chr16	82835974	82835975	3.16667	0.0146333	0.273059	CJUN	CDH13	ENSG00000260862,ENSG00000286528,RN7SL134P,CDH13	ENSG00000286528,CDH13	2978		CDH13	209005	intron	6	19									rs56302847	RS=56302847;RSPOS=82835974;dbSNPBuildID=129;SSR=0;SAO=0;VP=0x05010008000515013e000100;GENEINFO=CDH13:1012;WGT=1;VC=SNV;SLO;INT;ASP;VLD;G5;GNO;KGPhase1;KGPhase3;CAF=0.7348,0.2652;COMMON=1;TOPMED=0.71058709225280326,0.28941290774719673
chr1:218804292:.:G:A	chr1	218804292	218804293	0.315789	0.0146333	0.273059	CJUN		NXNP1	NXNP1	77306		LYPLAL1	369584	intergenic	19	6									rs80040158	RS=80040158;RSPOS=218804292;dbSNPBuildID=132;SSR=0;SAO=0;VP=0x050100000005150036000100;WGT=1;VC=SNV;SLO;ASP;VLD;G5;KGPhase1;KGPhase3;CAF=0.903,0.09704;COMMON=1;TOPMED=0.93577185270132517,0.06422814729867482
chr2:236732016:.:T:C	chr2	236732016	236732017	3.16667	0.0146333	0.273059	CJUN		ENSG00000232328	ENSG00000232328	1271		ACKR3	162191	intergenic	6	19	MA1133.1	JUN::JUNB	0	3.56864	3.56864		GGCCACGTCATC		rs896542	RS=896542;RSPOS=236732016;RV;dbSNPBuildID=86;SSR=0;SAO=0;VP=0x05010008000517053e000100;GENEINFO=LOC105373948:105373948;WGT=1;VC=SNV;SLO;INT;ASP;VLD;G5A;G5;HD;GNO;KGPhase1;KGPhase3;CAF=0.5084,0.4916;COMMON=1;TOPMED=0.46043577981651376,0.53956422018348623
chr3:9080387:.:G:A	chr3	9080387	9080388	3.16667	0.0146333	0.273059	CJUN	SRGAP3	ENSG00000287623,SRGAP3,SRGAP3-AS1	SRGAP3	20414		RAD18	116915	intron	6	19								SRGAP3	rs2669987	RS=2669987;RSPOS=9080387;RV;dbSNPBuildID=100;SSR=0;SAO=0;VP=0x0501000a000517013e000100;GENEINFO=SRGAP3:9901;WGT=1;VC=SNV;SLO;INT;R5;ASP;VLD;G5A;G5;GNO;KGPhase1;KGPhase3;CAF=0.7274,0.2726;COMMON=1;TOPMED=0.70363468399592252,0.29636531600407747
chr4:94532584:.:C:T	chr4	94532584	94532585	3.16667	0.0146333	0.273059	CJUN	PDLIM5	PDLIM5	PDLIM5	80728	PDLIM5	PDLIM5	80642	intron	6	19								PDLIM5	rs2452571	RS=2452571;RSPOS=94532584;RV;dbSNPBuildID=100;SSR=0;SAO=0;VP=0x05010008000517013e000100;GENEINFO=PDLIM5:10611;WGT=1;VC=SNV;SLO;INT;ASP;VLD;G5A;G5;GNO;KGPhase1;KGPhase3;CAF=0.5801,0.4199;COMMON=1;TOPMED=0.51656472986748216,0.48343527013251783
chr8:22191277:.:T:G	chr8	22191277	22191278	0.315789	0.0146333	0.273059	CJUN	ENSG00000285881,BMP1	PIWIL2,MIR320A,HRURF,NUDT18,POLR3D,ENSG00000285881,ENSG00000177725,REEP4,PIWIL2-DT,LGI3,FHIP2B,SFTPC,PHYHIP,HR,BMP1	ENSG00000285881,BMP1	1299	PHYHIP,SFTPC,REEP4,BMP1,HR,LGI3,NUDT18,POLR3D,PIWIL2	BMP1	25905	exon	19	6								BMP1	rs12114940	RS=12114940;RSPOS=22191277;dbSNPBuildID=120;SSR=0;SAO=0;VP=0x05012808000517053e000100;GENEINFO=BMP1:649;WGT=1;VC=SNV;PM;PMC;SLO;INT;ASP;VLD;G5A;G5;HD;GNO;KGPhase1;KGPhase3;CAF=0.5665,0.4335;COMMON=1;TOPMED=0.61064920998980632,0.38935079001019367
chr7:25862418:.:T:A	chr7	25862418	25862419	1.72727	0.0148668	0.277012	CJUN		ENSG00000286725,MIR148A,ENSG00000288962,ENSG00000270933	ENSG00000286725	30510		NFE2L3	289778	intergenic	33	57								AC003090.1	rs12700668	RS=12700668;RSPOS=25862418;dbSNPBuildID=121;SSR=0;SAO=0;VP=0x05010000000517013e000100;WGT=1;VC=SNV;SLO;ASP;VLD;G5A;G5;GNO;KGPhase1;KGPhase3;CAF=0.7021,0.2979;COMMON=1;TOPMED=0.61283129459734964,0.38716870540265035
chr18:31230504:.:AGTTGTT:AGTT	chr18	31230504	31230505	1.58333	0.0149846	0.278803	CJUN	ENSG00000289619	DSG1,DSCAS,ENSG00000289619,ENSG00000263698,DSC1	ENSG00000289619	2375	DSC1,DSG1	DSC1	67648	intron	48	76	MA1133.1	JUN::JUNB	0	3.20135	3.20135		TGTGAAGTTATC
chr5:79956359:.:A:G	chr5	79956359	79956360	1.4186	0.0150318	0.279275	CJUN	LINC01455	RBX1P2,THBS4,THBS4-AS1,MTX3,LINC01455,TRMT112P2	LINC01455	11265	MTX3,THBS4	MTX3	34901	intron	86	122								THBS4,MTX3,RP11-168A11.4
chr1:20111070:.:T:C	chr1	20111070	20111071	1.95238	0.0151341	0.280385	CJUN		UBXN10,PLA2G2F,PLA2G2C,PLA2G2D,ENSG00000227066,PLA2G5	PLA2G2D	867	PLA2G2F,PLA2G2C,UBXN10,PLA2G5,PLA2G2D	PLA2G2D	8464	intergenic	21	41								PLA2G2D	rs7518058	RS=7518058;RSPOS=20111070;dbSNPBuildID=116;SSR=0;SAO=0;VP=0x05010000000517053e000100;WGT=1;VC=SNV;SLO;ASP;VLD;G5A;G5;HD;GNO;KGPhase1;KGPhase3;CAF=0.2953,0.7047;COMMON=1;TOPMED=0.33670998980632008,0.66329001019367991
chr6:16713077:.:G:A	chr6	16713077	16713078	0.764103	0.0151353	0.280385	CJUN	ATXN1	ATXN1,ENSG00000272341,ATXN1-AS1	ATXN1	48059	ATXN1	ATXN1	48381	intron	195	149	MA1132.1	JUN::JUNB	4.55752	3.08619	-1.47133	GATGACTCAG,TCTGAGTCAT	GATGATTCAG	RP1-151F17.2	rs1150625	RS=1150625;RSPOS=16713077;RV;dbSNPBuildID=87;SSR=0;SAO=0;VP=0x05010008000517053e000100;GENEINFO=ATXN1:6310;WGT=1;VC=SNV;SLO;INT;ASP;VLD;G5A;G5;HD;GNO;KGPhase1;KGPhase3;CAF=0.372,0.628;COMMON=1;TOPMED=0.42560206422018348,0.57439793577981651
chr10:104110157:.:A:G	chr10	104110157	104110158	1.76667	0.0152322	0.281774	CJUN		SLK,MIR936,SFR1,CFAP43,COL17A1	SFR1	11899	SFR1,COL17A1	SFR1	12012	intergenic	30	53								COL17A1,GSTO2,GSTO1,ITPRIP,CFAP43,RP11-127L20.3,SH3PXD2A-AS1	rs10883966	RS=10883966;RSPOS=104110157;dbSNPBuildID=120;SSR=0;SAO=0;VP=0x05010000000515053e000100;WGT=1;VC=SNV;SLO;ASP;VLD;G5;HD;GNO;KGPhase1;KGPhase3;CAF=0.8504,0.1496;COMMON=1;TOPMED=0.84746113659531090,0.15253886340468909
chr14:97773704:.:G:T	chr14	97773704	97773705	2.125	0.0153467	0.283482	CJUN		ENSG00000287501,LINC02312,LINC02291,ENSG00000258379	LINC02312	9716		VRK1	976322	intergenic	16	34									rs4900377	RS=4900377;RSPOS=97773704;dbSNPBuildID=111;SSR=0;SAO=0;VP=0x05010008000515053e000100;GENEINFO=LOC105370651:105370651;WGT=1;VC=SNV;SLO;INT;ASP;VLD;G5;HD;GNO;KGPhase1;KGPhase3;CAF=0.3185,0.6815;COMMON=1;TOPMED=0.37387710244648318,0.62612289755351681
chr4:40038909:.:T:C	chr4	40038909	40038910	1.875	0.0154323	0.284201	CJUN		RNU6-1112P,ENSG00000201863,ENSG00000205794,KRT18P25,N4BP2,ENSG00000250568,PDS5A,PABPC1P1	ENSG00000205794	4006	PDS5A,N4BP2	N4BP2	17939	intergenic	24	45								N4BP2,PDS5A,RP11-333E13.4,RP11-395I6.3
chr9:87212498:.:T:C	chr9	87212498	87212499	0.533333	0.0154323	0.284201	CJUN		ENSG00000212421,ENSG00000288903,LINC02872	ENSG00000288903	7371		GAS1	264992	intergenic	45	24									rs433627	RS=433627;RSPOS=87212498;dbSNPBuildID=80;SSR=0;SAO=0;VP=0x05010008000517053e000100;GENEINFO=LOC105376126:105376126;WGT=1;VC=SNV;SLO;INT;ASP;VLD;G5A;G5;HD;GNO;KGPhase1;KGPhase3;CAF=0.7608,0.2392;COMMON=1;TOPMED=0.75092380224260958,0.24907619775739041
chr2:20577857:.:T:C	chr2	20577857	20577858	2.21429	0.0160944	0.294252	CJUN	HS1BP3	ENSG00000227047,ENSG00000269976,RPS25P3,NDUFAF2P1,Y_RNA,GDF7,HS1BP3-IT1,HS1BP3	HS1BP3	8389	HS1BP3,GDF7	HS1BP3	73239	intron	14	31
chr11:60747605:.:A:T	chr11	60747605	60747606	2.75	0.0161248	0.294252	CJUN		ENSG00000255845,MS4A15,MS4A8,ENSG00000255959,LINC00301,MS4A18,MS4A10,ENSG00000256813,CCDC86	MS4A18	3394	MS4A10,MS4A8,CCDC86,MS4A15	MS4A15	9260	intergenic	8	22									rs73492994	RS=73492994;RSPOS=60747605;dbSNPBuildID=131;SSR=0;SAO=0;VP=0x050100000005150136000100;WGT=1;VC=SNV;SLO;ASP;VLD;G5;GNO;KGPhase1;KGPhase3;CAF=0.8968,0.1032;COMMON=1;TOPMED=0.89519622833843017,0.10480377166156982
chr18:63643140:.:C:T	chr18	63643140	63643141	2.75	0.0161248	0.294252	CJUN	SERPINB4	SERPINB13,SERPINB4,SERPINB3,SERPINB12,SERPINB11	SERPINB4	1114	SERPINB3,SERPINB4,SERPINB13,SERPINB11	SERPINB4	1114	intron	8	22	MA1132.1	JUN::JUNB	0	3.19314	3.19314		GCTGAATCAT	SERPINB3,SERPINB12,SERPINB13,SERPINB11,SERPINB4,SERPINB10
chr1:66564179:.:C:T	chr1	66564179	66564180	2.75	0.0161248	0.294252	CJUN	SGIP1	SGIP1,MIR3117	SGIP1	30913	SGIP1	SGIP1	30026	intron	8	22	MA1132.1	JUN::JUNB	0	3.74473	3.74473		AATGACTAAA	SGIP1,TCTEX1D1	rs1338188	RS=1338188;RSPOS=66564179;dbSNPBuildID=88;SSR=0;SAO=0;VP=0x05010008000517053e000100;GENEINFO=SGIP1:84251;WGT=1;VC=SNV;SLO;INT;ASP;VLD;G5A;G5;HD;GNO;KGPhase1;KGPhase3;CAF=0.7688,0.2312;COMMON=1;TOPMED=0.79017743374108053,0.20982256625891946
chr6:156953665:.:A:G	chr6	156953665	156953666	2.75	0.0161248	0.294252	CJUN	ARID1B	ARID1B,ENSG00000218596	ARID1B	22627		ARID1B	176287	intron	8	22	MA1132.1	JUN::JUNB	0	3.57025	3.57025		GATGACAAAT		rs1466648	RS=1466648;RSPOS=156953665;dbSNPBuildID=88;SSR=0;SAO=0;VP=0x05010008000517053e000100;GENEINFO=ARID1B:57492;WGT=1;VC=SNV;SLO;INT;ASP;VLD;G5A;G5;HD;GNO;KGPhase1;KGPhase3;CAF=0.6128,0.3872;COMMON=1;TOPMED=0.57208046636085626,0.42791953363914373
chr7:32163278:.:A:G	chr7	32163278	32163279	2.75	0.0161248	0.294252	CJUN	PDE1C	PDE1C	PDE1C,SNX2P2	221696	PDE1C	PDE1C	92871	intron	8	22								RP11-225B17.2	rs56988151	RS=56988151;RSPOS=32163278;dbSNPBuildID=129;SSR=0;SAO=0;VP=0x05010008000517053e000100;GENEINFO=PDE1C:5137;WGT=1;VC=SNV;SLO;INT;ASP;VLD;G5A;G5;HD;GNO;KGPhase1;KGPhase3;CAF=0.8103,0.1897;COMMON=1;TOPMED=0.81454669979612640,0.18545330020387359
chr2:36889930:.:C:T	chr2	36889930	36889931	0.736842	0.0162204	0.295786	CJUN	STRN	HEATR5B,VIT,RNU6-577P,ENSG00000279519,STRN	STRN,RNU6-577P	22436	STRN	STRN	76604	intron	152	112								STRN,GPATCH11,RP11-288C18.1	rs888083	RS=888083;RSPOS=36889930;RV;dbSNPBuildID=86;SSR=0;SAO=0;VP=0x05010008000517053e000100;GENEINFO=STRN:6801;WGT=1;VC=SNV;SLO;INT;ASP;VLD;G5A;G5;HD;GNO;KGPhase1;KGPhase3;CAF=0.5797,0.4203;COMMON=1;TOPMED=0.60504268603465851,0.39495731396534148
chr14:61389142:.:A:G	chr14	61389142	61389143	0.5	0.0163481	0.29748	CJUN	PRKCH	PRKCH,PRKCH-AS1	PRKCH,PRKCH-AS1	66305	PRKCH	PRKCH	67563	intron	38	19									rs35650131	RS=35650131;RSPOS=61389142;dbSNPBuildID=126;SSR=0;SAO=0;VP=0x0501000a0005150136000100;GENEINFO=PRKCH:5583;WGT=1;VC=SNV;SLO;INT;R5;ASP;VLD;G5;GNO;KGPhase1;KGPhase3;CAF=0.7855,0.2145;COMMON=1;TOPMED=0.85655581039755351,0.14344418960244648
chr1:67970230:.:G:A	chr1	67970230	67970231	0.5	0.0163481	0.29748	CJUN	GNG12-AS1	DIRAS3,ARL5AP3,ENSG00000235055,GNG12-AS1	GNG12-AS1	73098	DIRAS3	DIRAS3	80395	intron	38	19									rs564164883	RS=564164883;RSPOS=67970230;dbSNPBuildID=142;SSR=0;SAO=0;VP=0x050000080005000026000100;GENEINFO=GNG12-AS1:100289178;WGT=1;VC=SNV;INT;ASP;KGPhase3;CAF=0.9998,0.0001997;COMMON=0;TOPMED=0.99966551987767584,0.00033448012232415
chr1:228228900:.:G:C	chr1	228228900	228228901	1.74194	0.0165088	0.299947	CJUN	OBSCN	IBA57,GUK1,ENSG00000270110,OBSCN-AS1,ENSG00000269934,IBA57-DT,ENSG00000227625,GJC2,OBSCN	OBSCN	9339	OBSCN,GUK1,GJC2,IBA57	OBSCN	20856	intron	31	54								GUK1,WNT3A,OBSCN,MRPL55,C1orf145,RNF187,HIST3H2A,IBA57,RP5-1139B12.2,RP5-1139B12.3,RP5-1139B12.4	rs1771474	RS=1771474;RSPOS=228228900;RV;dbSNPBuildID=89;SSR=0;SAO=0;VP=0x05010008000517053e000100;GENEINFO=OBSCN:84033;WGT=1;VC=SNV;SLO;INT;ASP;VLD;G5A;G5;HD;GNO;KGPhase1;KGPhase3;CAF=0.5885,0.4115;COMMON=1;TOPMED=0.54760767074413863,0.45239232925586136
chr15:56168692:.:GTT:GT	chr15	56168692	56168693	2.33333	0.016589	0.299947	CJUN	RFX7	ENSG00000275417,CD24P2,TEX9,ENSG00000261072,RFX7	RFX7	23659	RFX7	RFX7	75185	intron	12	28
chr16:75565247:.:A:G	chr16	75565247	75565248	0.428571	0.016589	0.299947	CJUN	ENSG00000259992	TERF2IP,ENSG00000273971,CHST6,CHST5,TMEM231,ENSG00000259992,ENSG00000276408,GABARAPL2,ADAT1,ENSG00000284484,ENSG00000203472,ENSG00000287194,TMEM170A,ENSG00000276523,KARS1,TMEM231P1,ENSG00000260092	ENSG00000259992	1126	TMEM231,TERF2IP,CHST6,CHST5,GABARAPL2,KARS1,ADAT1	GABARAPL2	1130	intron	28	12									rs76072450	RS=76072450;RSPOS=75565247;dbSNPBuildID=132;SSR=0;SAO=0;VP=0x050100020005150436000100;GENEINFO=GABARAPL2:11345;WGT=1;VC=SNV;SLO;R5;ASP;VLD;G5;HD;KGPhase1;KGPhase3;CAF=0.9217,0.07827;COMMON=1;TOPMED=0.98764016309887869,0.01235983690112130
chr18:9753985:.:GAAAAA:GAAAA	chr18	9753985	9753986	2.33333	0.016589	0.299947	CJUN	RAB31	ZNF415P1,KRT18P8,ENSG00000285653,RN7SL862P,RAB31,RNA5SP449,ENSG00000266891	ENSG00000266891,RAB31	18384	RAB31	RAB31	45684	intron	12	28
chr9:114349312:.:T:C	chr9	114349312	114349313	0.641026	0.0166707	0.300422	CJUN	AKNA	AKNA,ENSG00000235119,ORM1,COL27A1,WHRN,ORM2	AKNA	15157	ORM2,AKNA,ORM1	ORM2	19443	intron	78	50								AKNA	rs1490744	RS=1490744;RSPOS=114349312;dbSNPBuildID=88;SSR=0;SAO=0;VP=0x05010008000517053e000100;GENEINFO=AKNA:80709;WGT=1;VC=SNV;SLO;INT;ASP;VLD;G5A;G5;HD;GNO;KGPhase1;KGPhase3;CAF=0.3972,0.6028;COMMON=1;TOPMED=0.41716838685015290,0.58283161314984709
chr11:95512390:.:G:A	chr11	95512390	95512391	0.4	0.0166738	0.300422	CJUN		ENSG00000250390,ENSG00000285842	ENSG00000250390	14838		FAM76B	277390	intergenic	25	10								SESN3	rs10501829	RS=10501829;RSPOS=95512390;dbSNPBuildID=119;SSR=0;SAO=0;VP=0x05010004000515053e000100;GENEINFO=LOC105369440:105369440;WGT=1;VC=SNV;SLO;R3;ASP;VLD;G5;HD;GNO;KGPhase1;KGPhase3;CAF=0.8283,0.1717;COMMON=1;TOPMED=0.85182530581039755,0.14817469418960244
chr13:88032297:.:A:G	chr13	88032297	88032298	2.5	0.0166738	0.300422	CJUN			LINC00373	110568		SLITRK5	360926	intergenic	10	25								LINC00560	rs9519209	RS=9519209;RSPOS=88032297;dbSNPBuildID=119;SSR=0;SAO=0;VP=0x05010000000517013e000100;WGT=1;VC=SNV;SLO;ASP;VLD;G5A;G5;GNO;KGPhase1;KGPhase3;CAF=0.5459,0.4541;COMMON=1;TOPMED=0.54688296381243628,0.45311703618756371
chr13:97600880:.:G:A	chr13	97600880	97600881	0.4	0.0166738	0.300422	CJUN		ENSG00000226134	ENSG00000226134	74129		RAP2A	166711	intergenic	25	10								RAP2A
chr3:72625995:.:G:A	chr3	72625995	72625996	0.56	0.0168531	0.300494	CJUN		ENSG00000244345,RNU1-62P,ENSG00000239568,RNA5SP136	ENSG00000239568	42461		SHQ1	222448	intergenic	50	28									rs7647258	RS=7647258;RSPOS=72625995;dbSNPBuildID=116;SSR=0;SAO=0;VP=0x05010008000517053e000100;GENEINFO=LOC105377161:105377161;WGT=1;VC=SNV;SLO;INT;ASP;VLD;G5A;G5;HD;GNO;KGPhase1;KGPhase3;CAF=0.6376,0.3624;COMMON=1;TOPMED=0.64990284148827726,0.35009715851172273
chr18:7038504:.:CGGG:CGGGG	chr18	7038504	7038505	3.4	0.0169005	0.300494	CJUN	LAMA1	LAMA1,ENSG00000265069,ENSG00000264475,SLC25A51P2	LAMA1	38311	LAMA1	LAMA1	79291	intron	5	17
chr2:186849550:.:G:A	chr2	186849550	186849551	0.294118	0.0169005	0.300494	CJUN		ZSWIM2,FAM171B	ZSWIM2	343	ZSWIM2	ZSWIM2	380	intergenic	17	5								TFPI,ITGAV,ZSWIM2	rs13428262	RS=13428262;RSPOS=186849550;dbSNPBuildID=121;SSR=0;SAO=0;VP=0x05010002000515013e000100;GENEINFO=ZSWIM2:151112;WGT=1;VC=SNV;SLO;R5;ASP;VLD;G5;GNO;KGPhase1;KGPhase3;CAF=0.9451,0.05491;COMMON=1;TOPMED=0.93574796126401630,0.06425203873598369
chr2:44549458:.:C:A	chr2	44549458	44549459	3.4	0.0169005	0.300494	CJUN	CAMKMT	CAMKMT	CAMKMT	187512		CAMKMT	187511	intron	5	17								PREPL,CAMKMT
chr1:43774550:.:G:A	chr1	43774550	43774551	1.84	0.0169947	0.301958	CJUN	ENSG00000284989,ST3GAL3	MIR6079,KDM4A-AS1,ST3GAL3,SHMT1P1,KDM4A,ENSG00000284989,U6,ENSG00000233674,ST3GAL3-AS1	ENSG00000284989,ENSG00000233674,ST3GAL3	30810	ST3GAL3	ST3GAL3	67014	intron	25	46								ARTN,IPO13,ST3GAL3,PTPRF,CCDC24,MED8,SLC6A9,RP11-7O11.3,CFAP57	rs72678680	RS=72678680;RSPOS=43774550;dbSNPBuildID=130;SSR=0;SAO=0;VP=0x05010008000515013e000100;GENEINFO=ST3GAL3:6487;WGT=1;VC=SNV;SLO;INT;ASP;VLD;G5;GNO;KGPhase1;KGPhase3;CAF=0.9036,0.09645;COMMON=1;TOPMED=0.82694635575942915,0.17305364424057084
chr3:36363284:.:A:G	chr3	36363284	36363285	1.54902	0.0175417	0.310602	CJUN		STAC	STAC	17217	STAC	STAC	17218	intergenic	51	79								STAC	rs74965390	RS=74965390;RSPOS=36363284;dbSNPBuildID=131;SSR=0;SAO=0;VP=0x050100000005170136000100;WGT=1;VC=SNV;SLO;ASP;VLD;G5A;G5;GNO;KGPhase1;KGPhase3;CAF=0.8618,0.1382;COMMON=1;TOPMED=0.88427784148827726,0.11572215851172273
chr1:8004518:.:A:G	chr1	8004518	8004519	1.71875	0.0178276	0.314794	CJUN	ENSG00000284747,ERRFI1	ENSG00000284716,TNFRSF9,ENSG00000238290,ENSG00000232848,Y_RNA,ENSG00000284747,PARK7,ENSG00000270330,ERRFI1	ENSG00000284747	115	TNFRSF9,ERRFI1,PARK7	ERRFI1	21789	exon	32	55								TNFRSF9,PARK7,RP11-431K24.1	rs72634228	RS=72634228;RSPOS=8004518;dbSNPBuildID=130;SSR=0;SAO=0;VP=0x05010000000515013e000100;WGT=1;VC=SNV;SLO;ASP;VLD;G5;GNO;KGPhase1;KGPhase3;CAF=0.8305,0.1695;COMMON=1;TOPMED=0.72086041029561671,0.27913958970438328
chr22:30210575:.:G:A	chr22	30210575	30210576	0.46875	0.0186238	0.320217	CJUN		ENSG00000225676,ENSG00000248751,TBC1D10A,RPS3AP51,LIF-AS2,ENSG00000279699,HORMAD2,CASTOR1,LIF-AS1,OSM,LIF	ENSG00000225676	3381	LIF,CASTOR1,OSM	LIF	36182	intergenic	32	15								MTMR3,RP3-394A18.1	rs11913168	RS=11913168;RSPOS=30210575;dbSNPBuildID=120;SSR=0;SAO=0;VP=0x05010000000517053e000100;WGT=1;VC=SNV;SLO;ASP;VLD;G5A;G5;HD;GNO;KGPhase1;KGPhase3;CAF=0.8628,0.1372;COMMON=1;TOPMED=0.87565303261977573,0.12434696738022426
chr1:161621534:.:A:G	chr1	161621534	161621535	2.85714	0.0191573	0.320217	CJUN		FCRLA,FCGR2C,HSPA7,ENSG00000224515,RPS23P9,FCGR3B,HSPA6,RPL31P11,ENSG00000273112,RPS23P10,FCGR2A,Y_RNA,FCGR2B,ENSG00000234211,FCGR3A	FCGR3B	1660	FCGR3A,FCRLA,FCGR3B,FCGR2B,HSPA6	FCGR3B	9640	intergenic	7	20								FCGR2B,DUSP12,FCRLB,FCGR3B,FCGR3A,HSPA7,FCGR2C
chr4:52029249:.:G:A	chr4	52029249	52029250	0.35	0.0191573	0.320217	CJUN	SGCB	ENSG00000243929,SGCB,LRRC66,LINC02480,SPATA18	SGCB	8544	SPATA18,SGCB,LRRC66	LRRC66	8886	intron	20	7								DCUN1D4,SGCB,LRRC66
chr4:169231719:.:C:T	chr4	169231719	169231720	1.69697	0.0191866	0.320217	CJUN	SH3RF1	SH3RF1,RPL6P12,ENSG00000251171	SH3RF1,ENSG00000251171	11371	SH3RF1	SH3RF1	39235	intron	33	56								SH3RF1,RP11-327O17.2	rs2660402	RS=2660402;RSPOS=169231719;RV;dbSNPBuildID=100;SSR=0;SAO=0;VP=0x05010008000517013e000100;GENEINFO=SH3RF1:57630;WGT=1;VC=SNV;SLO;INT;ASP;VLD;G5A;G5;GNO;KGPhase1;KGPhase3;CAF=0.5046,0.4954;COMMON=1;TOPMED=0.52828746177370030,0.47171253822629969
chr13:98508907:.:TGG:TG	chr13	98508907	98508908	3.75	0.0192108	0.320217	CJUN	STK24	STK24-AS1,STK24,ENSG00000271437,FARP1,FARP1-AS1	STK24	44334	STK24	STK24	68198	intron	4	15
chr15:88659486:.:G:C	chr15	88659486	88659487	3.75	0.0192108	0.320217	CJUN		AEN,LINC01586,MIR7-2,ISG20,MIR3529,ENSG00000259569,MIR1179	ISG20	3004	ISG20,AEN	ISG20	20470	intergenic	4	15								ISG20
chr2:137179437:.:C:T	chr2	137179437	137179438	3.75	0.0192108	0.320217	CJUN	THSD7B	THSD7B	THSD7B	332659		THSD7B	413892	intron	4	15								THSD7B	rs35064285	RS=35064285;RSPOS=137179437;dbSNPBuildID=126;SSR=0;SAO=0;VP=0x050100080005150136000100;GENEINFO=THSD7B:80731;WGT=1;VC=SNV;SLO;INT;ASP;VLD;G5;GNO;KGPhase1;KGPhase3;CAF=0.9661,0.03395;COMMON=1;TOPMED=0.95383377930682976,0.04616622069317023
chr2:152543115:.:C:T	chr2	152543115	152543116	3.75	0.0192108	0.320217	CJUN	FMNL2	ENSG00000287085,ENSG00000270776,FMNL2,ENSG00000286207	ENSG00000270776,FMNL2	3689		ARL6IP6	175503	intron	4	15
chr4:123819887:.:G:C	chr4	123819887	123819888	3.75	0.0192108	0.320217	CJUN	LINC01091	ENSG00000226655,RPL21P50,LINC01091,ENSG00000250458	LINC01091	41971		SPRY1	423092	intron	4	15									rs62321807	RS=62321807;RSPOS=123819887;dbSNPBuildID=129;SSR=0;SAO=0;VP=0x050100080005150136000100;GENEINFO=LINC01091:285419;WGT=1;VC=SNV;SLO;INT;ASP;VLD;G5;GNO;KGPhase1;KGPhase3;CAF=0.7602,0.2398;COMMON=1;TOPMED=0.82219992354740061,0.17780007645259938
chr6:156828796:.:T:C	chr6	156828796	156828797	0.266667	0.0192108	0.320217	CJUN	ARID1B	ENSG00000271265,ENSG00000270487,ARID1B,MIR4466,ENSG00000271551	ARID1B,ENSG00000270487	48342	ARID1B	ARID1B	51418	intron	15	4								RP11-230C9.2	rs9480393	RS=9480393;RSPOS=156828796;dbSNPBuildID=119;SSR=0;SAO=0;VP=0x05010008000515053e000100;GENEINFO=ARID1B:57492;WGT=1;VC=SNV;SLO;INT;ASP;VLD;G5;HD;GNO;KGPhase1;KGPhase3;CAF=0.8265,0.1735;COMMON=1;TOPMED=0.89658989551478083,0.10341010448521916
chr4:39566096:.:C:A	chr4	39566096	39566097	2.23077	0.0195205	0.320217	CJUN	UGDH-AS1,SMIM14	RNU7-11P,UGDH,LIAS,UGDH-AS1,ENSG00000286349,SMIM14-DT,ENSG00000287262,SMIM14,ENSG00000224097	UGDH-AS1	19761	SMIM14,UGDH	UGDH	38657	intron	13	29								UGDH
chr6:157108091:.:CTAT:CT	chr6	157108091	157108092	1.64865	0.0196902	0.320217	CJUN	ARID1B,ENSG00000233044	ARID1B,ENSG00000233044,ENSG00000288910	ARID1B	365		TMEM242	215426	intron	37	61
chr11:33633564:.:G:T	chr11	33633564	33633565	0.666667	0.0197409	0.320217	CJUN	KIAA1549L	ENSG00000255202,CD59,ENSG00000284969,KIAA1549L,C11orf91	KIAA1549L	31654	C11orf91	C11orf91	67260	intron	87	58								KIAA1549L
chr11:835065:.:C:T	chr11	835065	835066	2	0.0198343	0.320217	CJUN	CD151	SNORA52,POLR2L,ENSG00000250397,ENSG00000255284,CEND1,CHID1,ENSG00000279672,PIDD1,ENSG00000288675,CRACR2B,TSPAN4,ENSG00000255142,PNPLA2,CD151,SLC25A22,TALDO1,RPLP2,ENSG00000255108,GATD1,AP2A2	CD151	2179	AP2A2,CHID1,SLC25A22,CD151,PNPLA2,CRACR2B,RPLP2,TALDO1,PIDD1,CEND1,POLR2L,TSPAN4,GATD1	CD151	2113	intron	18	36								PHRF1,PNPLA2,CRACR2B,CD151,POLR2L,CHID1,TSPAN4	rs10902225	RS=10902225;RSPOS=835065;dbSNPBuildID=120;SSR=0;SAO=0;VP=0x05010008000517053e000100;GENEINFO=CD151:977;WGT=1;VC=SNV;SLO;INT;ASP;VLD;G5A;G5;HD;GNO;KGPhase1;KGPhase3;CAF=0.6296,0.3704;COMMON=1;TOPMED=0.57179376911314984,0.42820623088685015
chr10:19922496:.:T:C	chr10	19922496	19922497	2.55556	0.0200616	0.320217	CJUN	PLXDC2	PLXDC2	ENSG00000285852,PLXDC2	106219		PLXDC2	106064	intron	9	23	MA1132.1	JUN::JUNB	4.93181	4.35853	-0.573288	CATGACTCAT,TATGAGTCAT	CGTGACTCAT,TATGAGTCAC		rs7075937	RS=7075937;RSPOS=19922496;dbSNPBuildID=116;SSR=0;SAO=0;VP=0x05010008000517053e000100;GENEINFO=PLXDC2:84898;WGT=1;VC=SNV;SLO;INT;ASP;VLD;G5A;G5;HD;GNO;KGPhase1;KGPhase3;CAF=0.8007,0.1993;COMMON=1;TOPMED=0.80010830784913353,0.19989169215086646
chr12:110224522:.:C:T	chr12	110224522	110224523	2.55556	0.0200616	0.320217	CJUN		IFT81,ATP2A2,ENSG00000289311	IFT81	5730	ATP2A2	ATP2A2	56723	intergenic	9	23								TRPV4,ARPC3,GPN3,VPS29,IFT81,GLTP,TCHP,RAD9B,ATP2A2,ANAPC7,TCTN1,FAM216A	rs7304243	RS=7304243;RSPOS=110224522;dbSNPBuildID=116;SSR=0;SAO=0;VP=0x05012800000515053e000100;WGT=1;VC=SNV;PM;PMC;SLO;ASP;VLD;G5;HD;GNO;KGPhase1;KGPhase3;CAF=0.2965,0.7035;COMMON=1;TOPMED=0.25163258154943934,0.74836741845056065
chr1:199855622:.:A:C	chr1	199855622	199855623	0.391304	0.0200616	0.320217	CJUN		RNU6-778P,ENSG00000229747,ENSG00000228530	ENSG00000228530	21354		NR5A2	172086	intergenic	23	9									rs6658074	RS=6658074;RSPOS=199855622;dbSNPBuildID=116;SSR=0;SAO=0;VP=0x05010000000517013e000100;WGT=1;VC=SNV;SLO;ASP;VLD;G5A;G5;GNO;KGPhase1;KGPhase3;CAF=0.5419,0.4581;COMMON=1;TOPMED=0.47787652905198776,0.52212347094801223
chr20:62088715:.:C:G	chr20	62088715	62088716	2.55556	0.0200616	0.320217	CJUN		MIR3195,SS18L1,ENSG00000289236,LSM14B,ENSG00000235018,ENSG00000283078,ENSG00000289537,MTG2,TAF4,PSMA7	ENSG00000283078	20279	MTG2,PSMA7,SS18L1,LSM14B,TAF4	TAF4	22834	intergenic	9	23								MTG2	rs35030634	RS=35030634;RSPOS=62088715;dbSNPBuildID=126;SSR=0;SAO=0;VP=0x05010000000517053e000100;WGT=1;VC=SNV;SLO;ASP;VLD;G5A;G5;HD;GNO;KGPhase1;KGPhase3;CAF=0.6424,0.3576;COMMON=1;TOPMED=0.60869807594291539,0.39130192405708460
chr2:185979564:.:G:T	chr2	185979564	185979565	0.391304	0.0200616	0.320217	CJUN		ENSG00000287129,RPL21P32,LINC01473	RPL21P32	22502		FSIP2	240760	intergenic	23	9								RPL21P32,AC007966.1,MED28P3,FSIP2-AS1,LINC01473,RP11-410E4.1	rs11885756	RS=11885756;RSPOS=185979564;dbSNPBuildID=120;SSR=0;SAO=0;VP=0x05010008000517013e000100;GENEINFO=LOC107985783:107985783;WGT=1;VC=SNV;SLO;INT;ASP;VLD;G5A;G5;GNO;KGPhase1;KGPhase3;CAF=0.611,0.389;COMMON=1;TOPMED=0.65823298929663608,0.34176701070336391
chr5:68965684:.:C:T	chr5	68965684	68965685	0.423077	0.0200739	0.320217	CJUN	ENSG00000250237,ENSG00000249335,ENSG00000250066	RN7SKP251,U8,ENSG00000250237,LINC02198,ENSG00000249335,ENSG00000250066	ENSG00000250237,ENSG00000249335,ENSG00000250066	2159		SLC30A5	128328	intron	26	11									rs62652532	RS=62652532;RSPOS=68965684;dbSNPBuildID=129;SSR=0;SAO=0;VP=0x05010008000517002e000100;GENEINFO=LOC107984116:107984116;WGT=1;VC=SNV;SLO;INT;ASP;VLD;G5A;G5;KGPhase3;CAF=0.7708,0.2292;COMMON=1;TOPMED=0.70353911824668705,0.29646088175331294
chr9:92980133:.:G:A	chr9	92980133	92980134	0.423077	0.0200739	0.320217	CJUN	FGD3	FGD3,SUSD3,ALOX15P2,ENSG00000288271,ENSG00000226668,SNX18P2	FGD3	32611	SUSD3,FGD3	FGD3	32610	intron	26	11								OGN,ZNF484,FGD3,SUSD3,ANKRD19P,CENPP,RP11-526D8.11
chr1:171435122:.:C:G	chr1	171435122	171435123	0.658537	0.02026	0.320217	CJUN		TOP1P1,SRP14P4,CYCSP53,FMO4,PRRC2C,GM2AP2	CYCSP53	9575	PRRC2C	PRRC2C	50406	intergenic	82	54
chr17:26885628:.:G:A	chr17	26885628	26885629	1.41772	0.0203471	0.320217	CJUN		ENSG00000263433	ENSG00000263433	96064		WSB1	408484	intergenic	79	112									rs1452512251	RS=1452512251;RSPOS=26885628;dbSNPBuildID=151;SSR=0;SAO=0;VP=0x050000000005000002000100;WGT=1;VC=SNV;ASP;TOPMED=0.52717252803261977,0.47282747196738022
chr10:99906644:.:G:A	chr10	99906644	99906645	1.90476	0.0204147	0.320217	CJUN	DNMBP	DNMBP-AS1,ABCC2,DNMBP	DNMBP	20364		DNMBP	103301	intron	21	40	MA1133.1	JUN::JUNB	0	3.59007	3.59007		TGCCACGTCATG	ABCC2,CWF19L1,DNMBP,DNMBP-AS1	rs7910099	RS=7910099;RSPOS=99906644;dbSNPBuildID=116;SSR=0;SAO=0;VP=0x05010008000517013e000100;GENEINFO=DNMBP:23268;WGT=1;VC=SNV;SLO;INT;ASP;VLD;G5A;G5;GNO;KGPhase1;KGPhase3;CAF=0.7242,0.2758;COMMON=1;TOPMED=0.68746814475025484,0.31253185524974515
chr14:55077758:.:T:C	chr14	55077758	55077759	1.90476	0.0204147	0.320217	CJUN		LGALS3,WDHD1,RPSAP13,DLGAP5,ENSG00000289523,SOCS4,MAPK1IP1L	MAPK1IP1L	7565	WDHD1,LGALS3,SOCS4,MAPK1IP1L	MAPK1IP1L	26111	intergenic	21	40								SAMD4A,ATG14,LGALS3,FBXO34,SOCS4,WDHD1,RP11-665C16.6,RP11-454L9.2	rs749053	RS=749053;RSPOS=55077758;RV;dbSNPBuildID=86;SSR=0;SAO=0;VP=0x05010000000515053e000100;WGT=1;VC=SNV;SLO;ASP;VLD;G5;HD;GNO;KGPhase1;KGPhase3;CAF=0.8948,0.1052;COMMON=1;TOPMED=0.87480886850152905,0.12519113149847094
chr19:43675608:.:G:A	chr19	43675608	43675609	1.90476	0.0204147	0.320217	CJUN		ENSG00000268361,CADM4,XRCC1,PINLYP,KCNN4,ENSG00000269583,ZNF576,ZNF428,PLAUR,ENSG00000283525,IRGC,SMG9,RN7SL368P,SRRM5,IRGQ	PLAUR	5062	SRRM5,ZNF428,IRGC,SMG9,IRGQ,CADM4,PLAUR,ZNF576	PLAUR	5439	intergenic	21	40	MA1132.1	JUN::JUNB	4.12263	4.63639	0.513759	CGTGACTCAC,GGTGAGTCAC	CATGACTCAC,GGTGAGTCAT	LLNLR-271C9.1	rs344773	RS=344773;RSPOS=43675608;dbSNPBuildID=79;SSR=0;SAO=0;VP=0x05010000000517013e000100;WGT=1;VC=SNV;SLO;ASP;VLD;G5A;G5;GNO;KGPhase1;KGPhase3;CAF=0.2823,0.7177;COMMON=1;TOPMED=0.22305842252803261,0.77694157747196738
chr6:31620161:.:A:G	chr6	31620161	31620162	0.525	0.0204147	0.320217	CJUN	ENSG00000289375	C6orf47-AS1,TNF,NFKBIL1,Y_RNA,LY6G6E,ENSG00000263020,PPIAP9,DDX39B,DDX39B-AS1,ENSG00000289406,UQCRHP1,MIR4646,ATP6V1G2-DDX39B,PRRC2A,SNORD117,LY6G6D,ENSG00000289282,LY6G6F,MIR6832,CSNK2B,LY6G5C,C6orf47,BAG6,MPIG6B,LTB,LY6G5B,NCR3,LY6G6C,ATP6V1G2,SNORA38,LST1,LTA,ENSG00000289375,GPANK1,SNORD84,MCCD1,ABHD16A,RPL15P4,APOM,AIF1,LY6G6F-LY6G6D,ENSG00000204422	ENSG00000289375	243	LY6G6F,ABHD16A,LTA,NFKBIL1,LTB,TNF,MCCD1,CSNK2B,LST1,LY6G6D,NCR3,AIF1,ATP6V1G2,BAG6,C6orf47,GPANK1,PRRC2A,DDX39B,APOM	PRRC2A	552	tss	40	21								VARS2,HLA-DRA,SLC44A4,C6orf48,VWA7,LY6G6C,ABHD16A,LY6G5C,CSNK2B,GPANK1,C6orf47,APOM,BAG6,PRRC2A,AIF1,MICB,PSORS1C3,CLIC1,ATP6V1G2,LY6G5B,C4A,TNXA,LY6G6E	rs3763295	RS=3763295;RSPOS=31620161;dbSNPBuildID=107;SSR=0;SAO=0;VP=0x050100020005150536000100;GENEINFO=PRRC2A:7916;WGT=1;VC=SNV;SLO;R5;ASP;VLD;G5;HD;GNO;KGPhase1;KGPhase3;CAF=0.866,0.134;COMMON=1;TOPMED=0.87244361620795107,0.12755638379204892
chr17:53628218:.:T:C	chr17	53628218	53628219	1.67647	0.0205842	0.320217	CJUN	ENSG00000285939	ENSG00000285939,ENSG00000262384	ENSG00000285939	53410		KIF2B	194707	intron	34	57									rs2940650	RS=2940650;RSPOS=53628218;RV;dbSNPBuildID=101;SSR=0;SAO=0;VP=0x05010000000517013e000100;WGT=1;VC=SNV;SLO;ASP;VLD;G5A;G5;GNO;KGPhase1;KGPhase3;CAF=0.4251,0.5749;COMMON=1;TOPMED=0.38876943170234454,0.61123056829765545
chr3:73029574:.:AAG:AAGAG	chr3	73029574	73029575	1.44928	0.020741	0.320217	CJUN	PPP4R2	GXYLT2,FTH1P23,PPP4R2,RNU6-557P,EBLN2,RNU2-64P,RNU7-19P	PPP4R2,RNU7-19P	1702	EBLN2,PPP4R2	EBLN2	32083	intron	69	100
chr6:2630600:.:TGG:TG	chr6	2630600	2630601	1.50909	0.0211995	0.320217	CJUN	LINC02521,LINC01600	LINC02521,LINC01600,MYLK4,ENSG00000280423	LINC02521,LINC01600	4017		MYLK4	120320	intron	55	83
chr10:108360236:.:T:G	chr10	108360236	108360237	0.230769	0.0212708	0.320217	CJUN		PTGES3P5	PTGES3P5	63705		SORCS1	1195530	intergenic	13	3
chr13:76860764:.:T:C	chr13	76860764	76860765	0.230769	0.0212708	0.320217	CJUN		ENSG00000284809,ENSG00000278727,ENSG00000285572,ACOD1,BTF3P11,KCTD12	ENSG00000284809	14171	ACOD1,KCTD12	KCTD12	25639	intergenic	13	3									rs73544587	RS=73544587;RSPOS=76860764;dbSNPBuildID=130;SSR=0;SAO=0;VP=0x05010000000515013e000100;WGT=1;VC=SNV;SLO;ASP;VLD;G5;GNO;KGPhase1;KGPhase3;CAF=0.9173,0.08267;COMMON=1;TOPMED=0.93608244138634046,0.06391755861365953
chr16:81127277:.:G:A	chr16	81127277	81127278	0.230769	0.0212708	0.320217	CJUN	PKD1L2	ATMIN,PKD1L2,ENSG00000260643,ENSG00000261141,C16orf46,CENPN,ENSG00000261061,ENSG00000245059,ENSG00000286759,CENPN-AS1,ENSG00000284512,RNU6-1191P,ENSG00000261838,GCSH	PKD1L2,RNU6-1191P	20639	GCSH,C16orf46,ATMIN	GCSH	30882	intron	13	3									rs34080377	RS=34080377;RSPOS=81127277;dbSNPBuildID=126;SSR=0;SAO=0;VP=0x050100080005170536000100;GENEINFO=PKD1L2:114780;WGT=1;VC=SNV;SLO;INT;ASP;VLD;G5A;G5;HD;GNO;KGPhase1;KGPhase3;CAF=0.8478,0.1522;COMMON=1;TOPMED=0.83126274209989806,0.16873725790010193
chr18:63444113:.:A:T	chr18	63444113	63444114	0.230769	0.0212708	0.320217	CJUN		KDSR-DT,ATP5MC1P6,ENSG00000269989,SERPINB5,ENSG00000267430,SERPINB12,VPS4B,KDSR	VPS4B	21631	KDSR,SERPINB12,SERPINB5,VPS4B	VPS4B	21637	intergenic	13	3	MA1132.1	JUN::JUNB	3.67778	3.30452	-0.373262	CTTGACTCAT,AATGAGTCAA	CTTGACTCAA		rs7238634	RS=7238634;RSPOS=63444113;dbSNPBuildID=116;SSR=0;SAO=0;VP=0x05010000000517013e000100;WGT=1;VC=SNV;SLO;ASP;VLD;G5A;G5;GNO;KGPhase1;KGPhase3;CAF=0.6795,0.3205;COMMON=1;TOPMED=0.74882931957186544,0.25117068042813455
chr20:35286023:.:CTTT:CTT	chr20	35286023	35286024	4.33333	0.0212708	0.320217	CJUN	FAM83C	ENSG00000279253,FAM83C,FAM83C-AS1,RNA5SP483,PROCR,ENSG00000261582,EIF6,UQCC1,MMP24OS,MT1P3,MMP24	FAM83C,FAM83C-AS1	268	FAM83C,MMP24OS,EIF6,MMP24	EIF6	1251	exon	3	13
chr22:36462243:.:A:T	chr22	36462243	36462244	4.33333	0.0212708	0.320217	CJUN		Y_RNA,RPS15AP38,ENSG00000188078,ENSG00000228719,CACNG2,FOXRED2,ENSG00000223695,MYH9,ENSG00000261675,EIF3D,TXN2,ENSG00000229971	TXN2	4801	MYH9,FOXRED2,TXN2,EIF3D	TXN2	19395	intergenic	3	13								TXN2,FOXRED2,RP4-633O19__A.1,RP5-1119A7.14,RPS15AP38	rs139990	RS=139990;RSPOS=36462243;dbSNPBuildID=78;SSR=0;SAO=0;VP=0x05010000000515013e000100;GENEINFO=LOC105373018:105373018;WGT=1;VC=SNV;SLO;ASP;VLD;G5;GNO;KGPhase1;KGPhase3;CAF=0.8472,0.1528;COMMON=1;TOPMED=0.84196610601427115,0.15803389398572884
chr3:124884471:.:C:A	chr3	124884471	124884472	0.230769	0.0212708	0.320217	CJUN	ITGB5	ITGB5,7SK,ENSG00000280042,ITGB5-AS1,ENO1P3,HEG1,MUC13	ITGB5	16945	ITGB5,MUC13	ITGB5	2892	intron	13	3								ITGB5,UMPS,RP11-71H17.8
chr7:3436912:.:C:A	chr7	3436912	3436913	0.230769	0.0212708	0.320217	CJUN	SDK1	ENSG00000224593,SDK1	ENSG00000224593,SDK1	98312		SDK1	135660	intron	13	3								SDK1	rs7807993	RS=7807993;RSPOS=3436912;dbSNPBuildID=116;SSR=0;SAO=0;VP=0x05010008000517053e000100;GENEINFO=SDK1:221935;WGT=1;VC=SNV;SLO;INT;ASP;VLD;G5A;G5;HD;GNO;KGPhase1;KGPhase3;CAF=0.8213,0.1787;COMMON=1;TOPMED=0.82693042813455657,0.17306957186544342
chr8:94990015:.:C:T	chr8	94990015	94990016	4.33333	0.0212708	0.320217	CJUN	NDUFAF6	NDUFAF6,MIR3150B,CCNE2,ENSG00000254248,MIR3150A,ENSG00000253878,ENSG00000287322,MIR3150BHG,ENSG00000253528,ENSG00000243979,TP53INP1,RNU6-1209P	NDUFAF6,ENSG00000253528	15163	NDUFAF6,TP53INP1,CCNE2	NDUFAF6	34972	intron	3	13	MA1132.1	JUN::JUNB	3.24489	4.72125	1.47636	GGTGGCTCAC	GGTGACTCAC,TGTGAGTCAC	TP53INP1,CCNE2,MIR3150B	rs117440460	RS=117440460;RSPOS=94990015;dbSNPBuildID=132;SSR=0;SAO=0;VP=0x0501000c0005040036000100;GENEINFO=NDUFAF6:137682;WGT=1;VC=SNV;SLO;INT;R3;ASP;VLD;KGPhase1;KGPhase3;CAF=0.9906,0.009385;COMMON=1;TOPMED=0.97501752038735983,0.02498247961264016
chr17:8118747:.:G:A	chr17	8118747	8118748	2.0625	0.0212941	0.320217	CJUN	ALOXE3	ALOXE3P1,ENSG00000263427,BORCS6,MIR4314,PER1,GUCY2D,AURKB,ENSG00000263620,HES7,ENSG00000266824,SNORD118,ENSG00000214999,ALOX12B,VAMP2,ENSG00000271002,MIR6883,TMEM107,MIR4521,ENSG00000288993,ALOXE3,ALOX15B,ENSG00000279152	ALOXE3	298	ALOX12B,ALOXE3,TMEM107,PER1,ALOX15B,VAMP2,BORCS6,AURKB,HES7	ALOXE3	233	tss	16	33								CTC1,HES7,KRBA2	rs3027232	RS=3027232;RSPOS=8118747;dbSNPBuildID=102;SSR=0;SAO=0;VP=0x050128020a0517053e000100;GENEINFO=ALOXE3:59344;WGT=1;VC=SNV;PM;PMC;SLO;NSM;REF;R5;ASP;VLD;G5A;G5;HD;GNO;KGPhase1;KGPhase3;CAF=0.626,0.374;COMMON=1;TOPMED=0.70706708715596330,0.29293291284403669
chr3:189937399:.:G:T	chr3	189937399	189937400	2.0625	0.0212941	0.320217	CJUN		TP63,MTAPP2,P3H2	P3H2	19327		P3H2	183496	intergenic	16	33								P3H2
chr10:102509460:.:G:A	chr10	102509460	102509461	9	0.0214844	0.320217	CJUN	SUFU	C10orf95-AS1,ACTR1A,MIR146B,CUEDC2,C10orf95,RNU6-43P,MFSD13A,ENSG00000273262,PSD,RPL23AP58,SUFU,FBXL15	SUFU	5489	SUFU,CUEDC2,PSD,FBXL15,C10orf95,MFSD13A,ACTR1A	SUFU	5488	intron	1	9								SUFU,C10orf95,ACTR1A,MFSD13A,ARL3,CNNM2,SFXN2,WBP1L,BORCS7,TRIM8,AS3MT,RPARP-AS1,RP11-47A8.5
chr10:121754717:.:A:G	chr10	121754717	121754718	9	0.0214844	0.320217	CJUN	ATE1	Y_RNA,RPS15AP5,ENSG00000224250,ATE1	ENSG00000224250,ATE1	14988		FGFR2	156273	intron	1	9								ATE1	rs1693675	RS=1693675;RSPOS=121754717;dbSNPBuildID=89;SSR=0;SAO=0;VP=0x05010008000517053e000100;GENEINFO=ATE1:11101;WGT=1;VC=SNV;SLO;INT;ASP;VLD;G5A;G5;HD;GNO;KGPhase1;KGPhase3;CAF=0.2382,0.7618;COMMON=1;TOPMED=0.19309856014271151,0.80690143985728848
chr10:34580861:.:T:C	chr10	34580861	34580862	9	0.0214844	0.320217	CJUN	PARD3	RPL37P18,PARD3,ELOBP4,RPS12P16	PARD3	82996		PARD3	234433	intron	1	9								PARD3	rs6481903	RS=6481903;RSPOS=34580861;dbSNPBuildID=116;SSR=0;SAO=0;VP=0x05010008000515013e000100;GENEINFO=PARD3:56288;WGT=1;VC=SNV;SLO;INT;ASP;VLD;G5;GNO;KGPhase1;KGPhase3;CAF=0.4429,0.5571;COMMON=1;TOPMED=0.46894113149847094,0.53105886850152905
chr10:50261010:.:A:G	chr10	50261010	50261011	9	0.0214844	0.320217	CJUN	ASAH2	ASAH2,DYNC1I2P1,SGMS1,ENSG00000286401,ENSG00000279863	ASAH2	3966	ASAH2	ASAH2	9494	intron	1	9								FAM21A,ASAH2,FAM21EP	rs7085483	RS=7085483;RSPOS=50261010;dbSNPBuildID=116;SSR=0;SAO=0;VP=0x05010000000517053e000100;WGT=1;VC=SNV;SLO;ASP;VLD;G5A;G5;HD;GNO;KGPhase1;KGPhase3;CAF=0.6759,0.3241;COMMON=1;TOPMED=0.61295871559633027,0.38704128440366972
chr10:5971342:.:T:A	chr10	5971342	5971343	9	0.0214844	0.320217	CJUN	IL15RA	ENSG00000251922,ANKRD16,FBH1,IL2RA,ENSG00000229664,IL15RA,ENSG00000232807	IL15RA	6843	FBH1,IL2RA,IL15RA,ANKRD16	IL15RA	6199	intron	1	9								IL15RA	rs8177664	RS=8177664;RSPOS=5971342;RV;dbSNPBuildID=117;SSR=0;SAO=0;VP=0x05010008000515053e000100;GENEINFO=LOC107984200:107984200|IL15RA:3601;WGT=1;VC=SNV;SLO;INT;ASP;VLD;G5;HD;GNO;KGPhase1;KGPhase3;CAF=0.865,0.135;COMMON=1;TOPMED=0.89033830275229357,0.10966169724770642
chr10:98404568:.:A:C	chr10	98404568	98404569	9	0.0214844	0.320217	CJUN	PYROXD2	HPSE2,HPS1,MIR1287,ENSG00000287261,MIR4685,PYROXD2	MIR1287,PYROXD2	9262	HPS1,PYROXD2	PYROXD2	10612	intron	1	9									rs733346	RS=733346;RSPOS=98404568;dbSNPBuildID=86;SSR=0;SAO=0;VP=0x0501000a0005170536000100;GENEINFO=PYROXD2:84795;WGT=1;VC=SNV;SLO;INT;R5;ASP;VLD;G5A;G5;HD;GNO;KGPhase1;KGPhase3;CAF=0.5809,0.4191;COMMON=1;TOPMED=0.65106555810397553,0.34893444189602446
chr11:112478124:.:C:T	chr11	112478124	112478125	9	0.0214844	0.320217	CJUN	LINC02763	LINC02763,LINC02764,RPL23AP62	LINC02763,RPL23AP62	16205		PLET1	217264	intron	1	9									rs1945111	RS=1945111;RSPOS=112478124;RV;dbSNPBuildID=92;SSR=0;SAO=0;VP=0x05010000000515053e000100;WGT=1;VC=SNV;SLO;ASP;VLD;G5;HD;GNO;KGPhase1;KGPhase3;CAF=0.6158,0.3842;COMMON=1;TOPMED=0.54537780326197757,0.45462219673802242
chr11:22518593:.:T:C	chr11	22518593	22518594	9	0.0214844	0.320217	CJUN		ENSG00000255357,LINC01495	ENSG00000255357	8198		FANCF	107228	intergenic	1	9
chr11:74494471:.:T:A	chr11	74494471	74494472	9	0.0214844	0.320217	CJUN	POLD3,ENSG00000254837	ENSG00000255440,ENSG00000254928,ENSG00000254974,ENSG00000254631,KCNE3,POLD3,PGM2L1,ENSG00000254837,MIR548AL,LIPT2,CYCSP27	ENSG00000254837	621	LIPT2,KCNE3,POLD3,PGM2L1	LIPT2	747	intron	1	9	MA1132.1	JUN::JUNB	0	3.59007	3.59007		GATGATTCAC,TGTGAATCAT	LIPT2,KCNE3,AP001372.2,RP11-702H23.2	rs1783202	RS=1783202;RSPOS=74494471;dbSNPBuildID=89;SSR=0;SAO=0;VP=0x0501000a000517013e000100;GENEINFO=LIPT2:387787|LOC100287896:100287896;WGT=1;VC=SNV;SLO;INT;R5;ASP;VLD;G5A;G5;GNO;KGPhase1;KGPhase3;CAF=0.4848,0.5152;COMMON=1;TOPMED=0.44191991590214067,0.55808008409785932
chr12:121782242:.:GCCCCC:GCCCC	chr12	121782242	121782243	9	0.0214844	0.320217	CJUN	TMEM120B,RHOF	TMEM120B,ENSG00000274292,ENSG00000286586,SETD1B,RHOF,ENSG00000272849,HPD,LINC01089,ENSG00000278084,ENSG00000256811	TMEM120B,RHOF	757	TMEM120B,HPD,SETD1B,RHOF	RHOF	11444	intron	1	9
chr12:25433645:.:C:T	chr12	25433645	25433646	9	0.0214844	0.320217	CJUN	LMNTD1	ENSG00000279173,FAM133GP,ENSG00000278743,LMNTD1,TUBB4BP1,ENSG00000241846,RNU4-67P	LMNTD1	1934		LMNTD1	119636	intron	1	9									rs1038712	RS=1038712;RSPOS=25433645;RV;dbSNPBuildID=86;SSR=0;SAO=0;VP=0x05010000000517053e000100;WGT=1;VC=SNV;SLO;ASP;VLD;G5A;G5;HD;GNO;KGPhase1;KGPhase3;CAF=0.6442,0.3558;COMMON=1;TOPMED=0.63462824923547400,0.36537175076452599
chr12:43363002:.:A:G	chr12	43363002	43363003	9	0.0214844	0.320217	CJUN	ADAMTS20	ADAMTS20	ADAMTS20	9137		ADAMTS20	189199	intron	1	9									rs9668560	RS=9668560;RSPOS=43363002;dbSNPBuildID=119;SSR=0;SAO=0;VP=0x050000080005150036000100;GENEINFO=ADAMTS20:80070;WGT=1;VC=SNV;INT;ASP;VLD;G5;KGPhase1;KGPhase3;CAF=0.9673,0.03275;COMMON=1;TOPMED=0.97628376656472986,0.02371623343527013
chr12:96197874:.:A:G	chr12	96197874	96197875	9	0.0214844	0.320217	CJUN	ELK3	LINC02452,CDK17,ENSG00000287454,RN7SL88P,ENSG00000258177,ELK3	ELK3	3500	ELK3	ELK3	3499	intron	1	9									rs7315748	RS=7315748;RSPOS=96197874;dbSNPBuildID=116;SSR=0;SAO=0;VP=0x05010008000517053e000100;GENEINFO=ELK3:2004;WGT=1;VC=SNV;SLO;INT;ASP;VLD;G5A;G5;HD;GNO;KGPhase1;KGPhase3;CAF=0.5707,0.4293;COMMON=1;TOPMED=0.52085722477064220,0.47914277522935779
chr13:112666815:.:T:C	chr13	112666815	112666816	9	0.0214844	0.320217	CJUN	ATP11AUN	TUBGCP3,ATP11A-AS1,ATP11AUN,ENSG00000277159,ATP11A,ENSG00000274922	ATP11AUN	17680	TUBGCP3,ATP11A	ATP11A	23221	intron	1	9
chr14:64762288:.:A:G	chr14	64762288	64762289	9	0.0214844	0.320217	CJUN	SPTB	SPTB,PLEKHG3,ENSG00000289290,MIR7855	SPTB,PLEKHG3	12040	PLEKHG3	PLEKHG3	57864	intron	1	9									rs1499517	RS=1499517;RSPOS=64762288;dbSNPBuildID=88;SSR=0;SAO=0;VP=0x050100080005150136000100;GENEINFO=SPTB:6710;WGT=1;VC=SNV;SLO;INT;ASP;VLD;G5;GNO;KGPhase1;KGPhase3;CAF=0.9275,0.07248;COMMON=1;TOPMED=0.92200242099898063,0.07799757900101936
chr14:68941980:.:G:A	chr14	68941980	68941981	9	0.0214844	0.320217	CJUN	ACTN1	ACTN1-DT,BANF1P1,BLZF2P,HMGN1P3,MAGOH3P,ACTN1,RPS29P1	BANF1P1,ACTN1	5117	ACTN1	ACTN1	37320	intron	1	9								ACTN1,HMGN1P3	rs2268983	RS=2268983;RSPOS=68941980;RV;dbSNPBuildID=100;SSR=0;SAO=0;VP=0x05012808000517053e020100;GENEINFO=ACTN1:87;WGT=1;VC=SNV;PM;PMC;SLO;INT;ASP;VLD;G5A;G5;HD;GNO;KGPhase1;KGPhase3;MTP;CAF=0.3143,0.6857;COMMON=1;TOPMED=0.37296126401630988,0.62703873598369011
chr14:98564514:.:T:A	chr14	98564514	98564515	9	0.0214844	0.320217	CJUN		ENSG00000258795	ENSG00000258795	49717		BCL11B	707681	intergenic	1	9									rs150809399	RS=150809399;RSPOS=98564514;dbSNPBuildID=134;SSR=0;SAO=0;VP=0x050100000005140036000100;WGT=1;VC=SNV;SLO;ASP;VLD;KGPhase1;KGPhase3;CAF=0.9842,0.01577;COMMON=1;TOPMED=0.98065589959225280,0.01934410040774719
chr15:20353381:.:G:A	chr15	20353381	20353382	9	0.0214844	0.320217	CJUN	ENSG00000258654	CHEK2P2,ENSG00000258654,ENSG00000287122,HERC2P3,RHPN2P1	ENSG00000258654	5783		GOLGA6L6	188417	intron	1	9									rs2014162	RS=2014162;RSPOS=20353381;dbSNPBuildID=92;SSR=0;SAO=0;VP=0x050100000005040102000100;WGT=1;VC=SNV;SLO;ASP;VLD;GNO;TOPMED=0.28979517074413863,0.71020482925586136
chr15:33242856:.:C:T	chr15	33242856	33242857	9	0.0214844	0.320217	CJUN	TMCO5B	ENSG00000288726,RYR3-DT,RYR3,FMN1,TMCO5B	TMCO5B	4763	RYR3,FMN1	FMN1	48142	intron	1	9								TMCO5B	rs4779612	RS=4779612;RSPOS=33242856;dbSNPBuildID=111;SSR=0;SAO=0;VP=0x05010008000515053e000100;GENEINFO=TMCO5B:100652857;WGT=1;VC=SNV;SLO;INT;ASP;VLD;G5;HD;GNO;KGPhase1;KGPhase3;CAF=0.233,0.767;COMMON=1;TOPMED=0.21748375382262996,0.78251624617737003
chr15:33898406:.:G:A	chr15	33898406	33898407	9	0.0214844	0.320217	CJUN	AVEN	ENSG00000287840,ENSG00000259408,ENSG00000259505,CHRM5,ENSG00000259287,RYR3,ENSG00000278472,ENSG00000276702,AVEN	RYR3,AVEN	32286	CHRM5	CHRM5	70089	intron	1	9
chr15:50884852:.:G:A	chr15	50884852	50884853	9	0.0214844	0.320217	CJUN	ENSG00000273674	AP4E1,ENSG00000273674,RPL32P30,DCAF13P3	ENSG00000273674	23749	AP4E1	AP4E1	23829	intron	1	9								AP4E1,CYP19A1,USP8,TNFAIP8L3,GLDN,RP11-394B5.2,RP11-108K3.1,RP11-562A8.4,RP11-108K3.2,DCAF13P3,CTD-2378E12.1	rs2614781	RS=2614781;RSPOS=50884852;dbSNPBuildID=100;SSR=0;SAO=0;VP=0x05010000000515053e000100;WGT=1;VC=SNV;SLO;ASP;VLD;G5;HD;GNO;KGPhase1;KGPhase3;CAF=0.4964,0.5036;COMMON=1;TOPMED=0.49139111875637104,0.50860888124362895
chr16:48918659:.:G:C	chr16	48918659	48918660	9	0.0214844	0.320217	CJUN		ENSG00000260184	ENSG00000260184	68645		N4BP1	308479	intergenic	1	9									rs56367669	RS=56367669;RSPOS=48918659;dbSNPBuildID=129;SSR=0;SAO=0;VP=0x05010000000515013e000100;WGT=1;VC=SNV;SLO;ASP;VLD;G5;GNO;KGPhase1;KGPhase3;CAF=0.8614,0.1386;COMMON=1;TOPMED=0.83953714322120285,0.16046285677879714
chr17:10115425:.:A:G	chr17	10115425	10115426	9	0.0214844	0.320217	CJUN	GAS7	GAS7	GAS7	83179	GAS7	GAS7	83179	intron	1	9								GAS7	rs11078832	RS=11078832;RSPOS=10115425;dbSNPBuildID=120;SSR=0;SAO=0;VP=0x0501000a000517053e000100;GENEINFO=GAS7:8522;WGT=1;VC=SNV;SLO;INT;R5;ASP;VLD;G5A;G5;HD;GNO;KGPhase1;KGPhase3;CAF=0.403,0.597;COMMON=1;TOPMED=0.33146980122324159,0.66853019877675840
chr17:78558065:.:A:G	chr17	78558065	78558066	9	0.0214844	0.320217	CJUN	DNAH17	DNAH17,DNAH17-AS1,SCAT1,ENSG00000267770,RN7SL454P	DNAH17	19329	DNAH17	DNAH17	19329	intron	1	9								DNAH17
chr18:12308794:.:G:C	chr18	12308794	12308795	9	0.0214844	0.320217	CJUN	TUBB6	AFG3L2,MIX23P3,ENSG00000289550,ENSG00000267733,PPIAP56,TUBB6,RNU6-170P,PRELID3A,CIDEA,ENSG00000267069,ENSG00000280302,RNU7-129P,ENSG00000267247	TUBB6	1126	TUBB6,CIDEA,AFG3L2,PRELID3A	TUBB6	553	exon	1	9								PRELID3A,TUBB6,CIDEA,RP11-861E21.1,RP11-861E21.2,RP11-973H7.3,RP11-64C12.1
chr19:44687885:.:G:T	chr19	44687885	44687886	9	0.0214844	0.320217	CJUN	CEACAM16-AS1	CEACAM22P,SNORA70,ENSG00000236807,PVR,MIR4531,ENSG00000288773,CBLC,CEACAM16-AS1,IGSF23,ENSG00000279095,CEACAM16,ENSG00000252200,BCL3,MIR8085,CEACAM19	CEACAM19,CEACAM16-AS1	3527	IGSF23,CEACAM16,CEACAM19,PVR,BCL3,CBLC	CEACAM16	11264	intron	1	9	MA1132.1	JUN::JUNB	4.34872	4.50585	0.157123	AGTGACGCAT	AGTGACTCAT,CATGAGTCAC	PVR,NECTIN2,ZNF223
chr1:162908861:.:G:A	chr1	162908861	162908862	9	0.0214844	0.320217	CJUN		ENSG00000227667,CCDC190,ENSG00000230739,HSD17B7	CCDC190	40101	CCDC190	CCDC190	47686	intergenic	1	9								RGS4	rs10917637	RS=10917637;RSPOS=162908861;dbSNPBuildID=120;SSR=0;SAO=0;VP=0x05010000000515053e000100;WGT=1;VC=SNV;SLO;ASP;VLD;G5;HD;GNO;KGPhase1;KGPhase3;CAF=0.8688,0.1312;COMMON=1;TOPMED=0.76908129459734964,0.23091870540265035
chr1:201311002:.:G:C	chr1	201311002	201311003	9	0.0214844	0.320217	CJUN	PKP1	TNNT2,IGFN1,ENSG00000229821,LAD1,PKP1,ENSG00000286600,TNNI1,ENSG00000282221	PKP1	21989	PKP1,LAD1,TNNT2	PKP1	27496	intron	1	9
chr1:235404486:.:G:A	chr1	235404486	235404487	9	0.0214844	0.320217	CJUN	TBCE,TBCE	ENSG00000227962,B3GALNT2,TBCE,ENSG00000285177,ENSG00000230026,GGPS1,TBCE,ARID4B,RPS21P1	TBCE,TBCE	28497	TBCE,ARID4B,GGPS1,B3GALNT2	TBCE	37059	intron	1	9
chr1:24150221:.:T:A	chr1	24150221	24150222	9	0.0214844	0.320217	CJUN		GRHL3,MYOM3,IFNLR1,ENSG00000225315,LINC02800,IL22RA1,MYOM3-AS1	IFNLR1	3945	MYOM3,IFNLR1,IL22RA1	IL22RA1	7081	intergenic	1	9								MYOM3,IL22RA1,IFNLR1,LINC01355
chr1:24417389:.:C:T	chr1	24417389	24417390	9	0.0214844	0.320217	CJUN	NIPAL3	GRHL3,RCAN3AS,ENSG00000288982,STPG1,RCAN3,GRHL3-AS1,NIPAL3	STPG1,NIPAL3	456	NIPAL3,RCAN3,GRHL3,STPG1	NIPAL3	1587	intron	1	9	MA1132.1	JUN::JUNB	0	3.66756	3.66756		AGTGACTCAG,CCTGAGTCAC	STPG1,NIPAL3,RCAN3	rs760968	RS=760968;RSPOS=24417389;dbSNPBuildID=86;SSR=0;SAO=0;VP=0x0501000a000515053e000100;GENEINFO=NIPAL3:57185|STPG1:90529;WGT=1;VC=SNV;SLO;INT;R5;ASP;VLD;G5;HD;GNO;KGPhase1;KGPhase3;CAF=0.8037,0.1963;COMMON=1;TOPMED=0.80454415137614678,0.19545584862385321
chr1:91569603:.:T:A	chr1	91569603	91569604	9	0.0214844	0.320217	CJUN		HSP90B3P,CDC7,WDR82P2,ENSG00000229067	ENSG00000229067	30566	CDC7	CDC7	68752	intergenic	1	9									rs143867267	RS=143867267;RSPOS=91569603;dbSNPBuildID=134;SSR=0;SAO=0;VP=0x050100000005150026000100;GENEINFO=LOC102723436:102723436;WGT=1;VC=SNV;SLO;ASP;VLD;G5;KGPhase3;CAF=0.8668,0.1332;COMMON=1;TOPMED=0.78276312436289500,0.21723687563710499
chr20:11529169:.:T:C	chr20	11529169	11529170	9	0.0214844	0.320217	CJUN		ENSG00000287754,ENSG00000282478,PGAM3P,ENSG00000271397	ENSG00000282478	7235		BTBD3	388722	intergenic	1	9									rs11907723	RS=11907723;RSPOS=11529169;dbSNPBuildID=120;SSR=0;SAO=0;VP=0x050100000005150136000100;WGT=1;VC=SNV;SLO;ASP;VLD;G5;GNO;KGPhase1;KGPhase3;CAF=0.8828,0.1172;COMMON=1;TOPMED=0.89816673037716615,0.10183326962283384
chr20:14925486:.:G:A	chr20	14925486	14925487	9	0.0214844	0.320217	CJUN	MACROD2-AS1,MACROD2	RNU6-115P,MACROD2-AS1,RNU6-1159P,MACROD2,ENSG00000237832	MACROD2-AS1,MACROD2	4040		FLRT3	587874	intron	1	9									rs2423850	RS=2423850;RSPOS=14925486;dbSNPBuildID=100;SSR=0;SAO=0;VP=0x05010008000517013e000100;GENEINFO=MACROD2:140733|MACROD2-AS1:100379174;WGT=1;VC=SNV;SLO;INT;ASP;VLD;G5A;G5;GNO;KGPhase1;KGPhase3;CAF=0.4469,0.5531;COMMON=1;TOPMED=0.49408288735983690,0.50591711264016309
chr20:39042812:.:C:T	chr20	39042812	39042813	9	0.0214844	0.320217	CJUN		DHX35-DT,ENSG00000274825,ENSG00000277581,FAM83D,NPM1P19,DHX35	DHX35	3090	DHX35	DHX35	80468	intergenic	1	9								FAM83D,DHX35,RP4-616B8.5	rs16987779	RS=16987779;RSPOS=39042812;dbSNPBuildID=123;SSR=0;SAO=0;VP=0x05010000000517013e000100;WGT=1;VC=SNV;SLO;ASP;VLD;G5A;G5;GNO;KGPhase1;KGPhase3;CAF=0.8377,0.1623;COMMON=1;TOPMED=0.83502962538226299,0.16497037461773700
chr20:63594155:.:G:A	chr20	63594155	63594156	9	0.0214844	0.320217	CJUN	GMEB2	PPDPF,HELZ2,EEF1A2,PTK6,SRMS,ENSG00000275812,FNDC11,GMEB2,STMN3,ENSG00000230226,MHENCR,RTEL1-TNFRSF6B,RTEL1	GMEB2	6554	GMEB2,SRMS,EEF1A2,RTEL1,FNDC11,PPDPF,PTK6,STMN3	GMEB2	32944	intron	1	9	MA1132.1	JUN::JUNB	3.09637	5.19654	2.10018	AACGACTCAT	AATGACTCAT,AATGAGTCAT	PRPF6,GMEB2,SLC2A4RG,STMN3,CTD-3184A7.4,RTEL1	rs16983844	RS=16983844;RSPOS=63594155;dbSNPBuildID=123;SSR=0;SAO=0;VP=0x05010008000515053e000100;GENEINFO=GMEB2:26205;WGT=1;VC=SNV;SLO;INT;ASP;VLD;G5;HD;GNO;KGPhase1;KGPhase3;CAF=0.7841,0.2159;COMMON=1;TOPMED=0.83593750000000000,0.16406250000000000
chr21:10458824:.:A:C	chr21	10458824	10458825	9	0.0214844	0.320217	CJUN	BAGE2	BAGE2,ENSG00000273840,TPTE,ENSG00000278106	BAGE2	23912	TPTE	TPTE	62757	intron	1	9									rs2740310	RS=2740310;RSPOS=10458824;dbSNPBuildID=100;SSR=0;SAO=0;VP=0x050100080005170126000100;GENEINFO=BAGE2:85319;WGT=1;VC=SNV;SLO;INT;ASP;VLD;G5A;G5;GNO;KGPhase3;CAF=0.4229,0.5771;COMMON=1;TOPMED=0.32811703618756371,0.67188296381243628
chr22:34866674:.:G:C	chr22	34866674	34866675	9	0.0214844	0.320217	CJUN	LINC02885	LINC02885	LINC02885	109999		ISX	199482	intron	1	9									rs5995024	RS=5995024;RSPOS=34866674;dbSNPBuildID=114;SSR=0;SAO=0;VP=0x05010008000515053e000100;GENEINFO=ISX-AS1:101926957;WGT=1;VC=SNV;SLO;INT;ASP;VLD;G5;HD;GNO;KGPhase1;KGPhase3;CAF=0.9263,0.07368;COMMON=1;TOPMED=0.92958397043832823,0.07041602956167176
chr22:39316389:.:T:C	chr22	39316389	39316390	9	0.0214844	0.320217	CJUN	RPL3	PDGFB,RPL3,TAB1,SNORD83B,ENSG00000280216,SNORD83A,ENSG00000284633,ENSG00000224794,SYNGR1,SNORD43	SNORD83A,RPL3	1083	PDGFB,SYNGR1,RPL3,TAB1	RPL3	3232	intron	1	9								RPL3,SYNGR1,SNORD83A,RP3-333H23.9	rs2007418	RS=2007418;RSPOS=39316389;dbSNPBuildID=92;SSR=0;SAO=0;VP=0x0501000e000515053e000100;GENEINFO=RPL3:6122|SNORD83A:116937|SNORD139:116936;WGT=1;VC=SNV;SLO;INT;R3;R5;ASP;VLD;G5;HD;GNO;KGPhase1;KGPhase3;CAF=0.6881,0.3119;COMMON=1;TOPMED=0.79505925076452599,0.20494074923547400
chr22:39351775:.:G:A	chr22	39351775	39351776	9	0.0214844	0.320217	CJUN	SYNGR1	RPL3,TAB1,SNORD83B,ENSG00000280216,SNORD83A,ENSG00000284633,ENSG00000224794,SYNGR1,SNORD43	SYNGR1	1851	RPL3,SYNGR1,TAB1	SYNGR1	1784	intron	1	9								SYNGR1,MGAT3,RP3-333H23.9
chr22:42940225:.:A:T	chr22	42940225	42940226	9	0.0214844	0.320217	CJUN	PACSIN2	ARFGAP3,ENSG00000226989,TTLL1,TTLL1-AS1,PACSIN2	PACSIN2	74922	PACSIN2,ARFGAP3	PACSIN2	74922	intron	1	9								PACSIN2,TTLL1,BIK,ARFGAP3,RP1-47A17.1	rs738390	RS=738390;RSPOS=42940225;dbSNPBuildID=86;SSR=0;SAO=0;VP=0x05010008000515013e000100;GENEINFO=PACSIN2:11252;WGT=1;VC=SNV;SLO;INT;ASP;VLD;G5;GNO;KGPhase1;KGPhase3;CAF=0.8177,0.1823;COMMON=1;TOPMED=0.77871750764525993,0.22128249235474006
chr2:102210044:.:C:CA	chr2	102210044	102210045	9	0.0214844	0.320217	CJUN	IL1RL2	IL1R1-AS1,IL1R1,FAM183DP,IL1RL2	IL1RL2	23039	IL1R1,IL1RL2	IL1RL2	23021	intron	1	9								IL1R1,IL1RL2,SLC9A2,SLC9A4,AC007278.2,SDR42E1P5
chr2:134538631:.:AAT:A	chr2	134538631	134538632	9	0.0214844	0.320217	CJUN	TMEM163	TMEM163,MGAT5	TMEM163	82873		TMEM163	180367	intron	1	9								CCNT2,TMEM163,CCNT2-AS1	rs35294035	RS=35294035;RSPOS=134538632;dbSNPBuildID=126;SSR=0;SAO=0;VP=0x05010008000517013e000200;GENEINFO=TMEM163:81615;WGT=1;VC=DIV;SLO;INT;ASP;VLD;G5A;G5;GNO;KGPhase1;KGPhase3;CAF=0.3413,0.6587;COMMON=1;TOPMED=0.44082887359836901,0.55917112640163098
chr2:147100063:.:A:C	chr2	147100063	147100064	9	0.0214844	0.320217	CJUN		ENSG00000287847	ENSG00000287847	50642		ACVR2A	744964	intergenic	1	9
chr2:201362917:.:G:C	chr2	201362917	201362918	9	0.0214844	0.320217	CJUN		SCYL2P1,Y_RNA,TRAK2,STRADB,CASP8,FLACC1	FLACC1	5520	TRAK2,FLACC1,STRADB	FLACC1	5572	intergenic	1	9								CASP10,CASP8,STRADB,TRAK2,ALS2CR12,ALS2CR11,AC007256.5,PPIL3
chr2:235366976:.:C:T	chr2	235366976	235366977	9	0.0214844	0.320217	CJUN			AGAP1	127065		AGAP1	127065	intergenic	1	9									rs73997643	RS=73997643;RSPOS=235366976;dbSNPBuildID=130;SSR=0;SAO=0;VP=0x05010000000517013e000100;WGT=1;VC=SNV;SLO;ASP;VLD;G5A;G5;GNO;KGPhase1;KGPhase3;CAF=0.8081,0.1919;COMMON=1;TOPMED=0.84131307339449541,0.15868692660550458
chr2:237283868:.:T:C	chr2	237283868	237283869	9	0.0214844	0.320217	CJUN		COL6A3,ENSG00000224132	ENSG00000224132	26193		COL6A3	130294	intergenic	1	9									rs4663707	RS=4663707;RSPOS=237283868;dbSNPBuildID=111;SSR=0;SAO=0;VP=0x05010000000517053e000100;WGT=1;VC=SNV;SLO;ASP;VLD;G5A;G5;HD;GNO;KGPhase1;KGPhase3;CAF=0.4337,0.5663;COMMON=1;TOPMED=0.48322024719673802,0.51677975280326197
chr2:46315269:.:C:T	chr2	46315269	46315270	9	0.0214844	0.320217	CJUN	EPAS1	EPAS1,Metazoa_SRP,LINC01820,RPL36AP14	EPAS1	21603	EPAS1	EPAS1	17862	intron	1	9									rs7571879	RS=7571879;RSPOS=46315269;dbSNPBuildID=116;SSR=0;SAO=0;VP=0x05010008000515053e000100;GENEINFO=EPAS1:2034;WGT=1;VC=SNV;SLO;INT;ASP;VLD;G5;HD;GNO;KGPhase1;KGPhase3;CAF=0.8323,0.1677;COMMON=1;TOPMED=0.84037334352701325,0.15962665647298674
chr2:603157:.:A:G	chr2	603157	603158	9	0.0214844	0.320217	CJUN		LINC01874,TMEM18,ENSG00000280360,TMEM18-DT,ENSG00000233970,LINC01875,ENSG00000233633	ENSG00000233633	25013	TMEM18	TMEM18	74247	intergenic	1	9								TMEM18,AC092159.2,RP13-539J13.1,AC092159.1	rs2903487	RS=2903487;RSPOS=603157;RV;dbSNPBuildID=101;SSR=0;SAO=0;VP=0x05010000000517053e000100;WGT=1;VC=SNV;SLO;ASP;VLD;G5A;G5;HD;GNO;KGPhase1;KGPhase3;CAF=0.4343,0.5657;COMMON=1;TOPMED=0.38241430937818552,0.61758569062181447
chr2:75602753:.:G:T	chr2	75602753	75602754	9	0.0214844	0.320217	CJUN		MRPL19,EVA1A-AS,SUPT4H1P1,ENSG00000270696,ENSG00000230477,EVA1A,ENSG00000270462,GCFC2,U3,ENSG00000271452	ENSG00000230477	4195	EVA1A,MRPL19	EVA1A	41814	intergenic	1	9								GCFC2,EVA1A,MRPL19,RP11-342K6.1,RP11-342K6.2	rs11675945	RS=11675945;RSPOS=75602753;dbSNPBuildID=120;SSR=0;SAO=0;VP=0x05010000000517053e000100;WGT=1;VC=SNV;SLO;ASP;VLD;G5A;G5;HD;GNO;KGPhase1;KGPhase3;CAF=0.7318,0.2682;COMMON=1;TOPMED=0.70404083843017329,0.29595916156982670
chr2:89797450:.:A:G	chr2	89797450	89797451	9	0.0214844	0.320217	CJUN		IGKV1D-35,IGKV2D-36,IGKV1D-39,IGKV2D-38,IGKV1D-37,IGKV2D-40	IGKV2D-40	54339		RPIA	1105777	intergenic	1	9
chr3:123256258:.:G:T	chr3	123256258	123256259	9	0.0214844	0.320217	CJUN	SEC22A	ENSG00000273454,ENSG00000272678,MIR7110,PDIA5,ADCY5,SEC22A	SEC22A	17876	SEC22A	SEC22A	54315	intron	1	9								PDIA5,SEC22A,ADCY5	rs9883964	RS=9883964;RSPOS=123256258;dbSNPBuildID=119;SSR=0;SAO=0;VP=0x05010008000517013e000100;GENEINFO=SEC22A:26984;WGT=1;VC=SNV;SLO;INT;ASP;VLD;G5A;G5;GNO;KGPhase1;KGPhase3;CAF=0.8109,0.1891;COMMON=1;TOPMED=0.80954542558613659,0.19045457441386340
chr3:153401060:.:G:A	chr3	153401060	153401061	9	0.0214844	0.320217	CJUN	LINC02006	ENSG00000241220,LINC02006,ENSG00000241912,RNU6-901P,LINC02877	LINC02006	16127		RAP2B	238834	intron	1	9								RP11-23D24.2	rs4680059	RS=4680059;RSPOS=153401060;dbSNPBuildID=111;SSR=0;SAO=0;VP=0x05010008000517013e000100;GENEINFO=LOC105374165:105374165|LINC02006:105374165;WGT=1;VC=SNV;SLO;INT;ASP;VLD;G5A;G5;GNO;KGPhase1;KGPhase3;CAF=0.4209,0.5791;COMMON=1;TOPMED=0.41263697757390417,0.58736302242609582
chr3:15362621:.:T:C	chr3	15362621	15362622	9	0.0214844	0.320217	CJUN		SH3BP5-AS1,HMGN2P7,EAF1-AS1,METTL6,RNU6-1024P,SH3BP5,RNU6-454P,COLQ,EAF1	HMGN2P7	12750	METTL6,SH3BP5,EAF1	SH3BP5	30035	intergenic	1	9								SH3BP5,METTL6,EAF1-AS1	rs58163887	RS=58163887;RSPOS=15362621;dbSNPBuildID=129;SSR=0;SAO=0;VP=0x05010000000515053e000100;WGT=1;VC=SNV;SLO;ASP;VLD;G5;HD;GNO;KGPhase1;KGPhase3;CAF=0.2738,0.7262;COMMON=1;TOPMED=0.40225216615698267,0.59774783384301732
chr3:155631473:.:G:A	chr3	155631473	155631474	9	0.0214844	0.320217	CJUN	PLCH1	PLCH1,RPL6P7	PLCH1	26285		PLCH1	113596	intron	1	9	MA1132.1	JUN::JUNB	3.05502	4.25806	1.20304	AGTGACCCAC	AGTGACTCAC,CGTGAGTCAC		rs76390230	RS=76390230;RSPOS=155631473;dbSNPBuildID=132;SSR=0;SAO=0;VP=0x050100080005150536000100;GENEINFO=PLCH1:23007;WGT=1;VC=SNV;SLO;INT;ASP;VLD;G5;HD;GNO;KGPhase1;KGPhase3;CAF=0.983,0.01697;COMMON=1;TOPMED=0.98188232670744138,0.01811767329255861
chr3:196501489:.:C:A	chr3	196501489	196501490	9	0.0214844	0.320217	CJUN	RNF168	WDR53,SMCO1,ENSG00000226345,FBXO45,ENSG00000225240,ENSG00000213358,UBXN7,UBXN7-AS1,RPS29P3,ENSG00000286661,ENSG00000273013,RNF168	RNF168	2277	SMCO1,UBXN7,WDR53,FBXO45,RNF168	RNF168	2277	intron	1	9	MA1132.1	JUN::JUNB	3.17522	4.50585	1.33062	AGGGACTCAT	AGTGACTCAT,CATGAGTCAC	TM4SF19,PCYT1A,UBXN7,RNF168,TCTEX1D2,TM4SF19-AS1,CTD-2002J20.1	rs9869437	RS=9869437;RSPOS=196501489;dbSNPBuildID=119;SSR=0;SAO=0;VP=0x0501000a000517053e000100;GENEINFO=RNF168:165918|LOC105374306:105374306;WGT=1;VC=SNV;SLO;INT;R5;ASP;VLD;G5A;G5;HD;GNO;KGPhase1;KGPhase3;CAF=0.4565,0.5435;COMMON=1;TOPMED=0.52323044087665647,0.47676955912334352
chr3:23264066:.:G:A	chr3	23264066	23264067	9	0.0214844	0.320217	CJUN	UBE2E2	UBE2E2-AS1,UBE2E2,Y_RNA	UBE2E2	9739	UBE2E2	UBE2E2	60739	intron	1	9									rs9875910	RS=9875910;RSPOS=23264066;dbSNPBuildID=119;SSR=0;SAO=0;VP=0x05010008000517053e000100;GENEINFO=UBE2E2:7325;WGT=1;VC=SNV;SLO;INT;ASP;VLD;G5A;G5;HD;GNO;KGPhase1;KGPhase3;CAF=0.1565,0.8435;COMMON=1;TOPMED=0.15543769113149847,0.84456230886850152
chr3:42129897:.:T:C	chr3	42129897	42129898	9	0.0214844	0.320217	CJUN	TRAK1	ENSG00000229339,RNU4-78P,TRAK1,TPMTP2	TRAK1	15747	TRAK1	TRAK1	38540	intron	1	9								TRAK1	rs13071805	RS=13071805;RSPOS=42129897;dbSNPBuildID=121;SSR=0;SAO=0;VP=0x05010008000517013e000100;GENEINFO=TRAK1:22906;WGT=1;VC=SNV;SLO;INT;ASP;VLD;G5A;G5;GNO;KGPhase1;KGPhase3;CAF=0.5024,0.4976;COMMON=1;TOPMED=0.47967635066258919,0.52032364933741080
chr4:11496746:.:A:G	chr4	11496746	11496747	9	0.0214844	0.320217	CJUN		ENSG00000287778,RNA5SP156,ENSG00000251152,HS3ST1	ENSG00000251152	18551	HS3ST1	HS3ST1	67852	intergenic	1	9								HS3ST1,RP11-281P23.1	rs36023867	RS=36023867;RSPOS=11496746;dbSNPBuildID=126;SSR=0;SAO=0;VP=0x05010008000515013e000100;GENEINFO=LOC107986178:107986178;WGT=1;VC=SNV;SLO;INT;ASP;VLD;G5;GNO;KGPhase1;KGPhase3;CAF=0.7542,0.2458;COMMON=1;TOPMED=0.76873088685015290,0.23126911314984709
chr4:38030169:.:A:T	chr4	38030169	38030170	9	0.0214844	0.320217	CJUN	TBC1D1	PTTG2,TBC1D1,MRPS33P2,PSME2P4	MRPS33P2,TBC1D1	23065	PTTG2	PTTG2	69771	intron	1	9								TBC1D1
chr4:49107403:.:G:C	chr4	49107403	49107404	9	0.0214844	0.320217	CJUN		TPI1P4,ENSG00000249828,CWH43	CWH43	45323		CWH43	121128	intergenic	1	9									rs62636156	RS=62636156;RSPOS=49107403;dbSNPBuildID=129;SSR=0;SAO=0;VP=0x050100000005000002000100;WGT=1;VC=SNV;SLO;ASP;TOPMED=0.00075656218144750,0.99924343781855249
chr5:124607541:.:G:T	chr5	124607541	124607542	9	0.0214844	0.320217	CJUN		ZNF608,ENSG00000248296	ZNF608	29370		ZNF608	139096	intergenic	1	9	MA1132.1	JUN::JUNB	4.40012	4.55752	0.157403	GATGACGCAG	GATGACTCAG,TCTGAGTCAT
chr5:67059973:.:T:C	chr5	67059973	67059974	9	0.0214844	0.320217	CJUN	MAST4	MAST4-AS1,MAST4	MAST4-AS1,MAST4	55894		CD180	136824	intron	1	9								MAST4,MAST4-AS1	rs469009	RS=469009;RSPOS=67059973;RV;dbSNPBuildID=80;SSR=0;SAO=0;VP=0x05010008000517053e000100;GENEINFO=MAST4:375449;WGT=1;VC=SNV;SLO;INT;ASP;VLD;G5A;G5;HD;GNO;KGPhase1;KGPhase3;CAF=0.6008,0.3992;COMMON=1;TOPMED=0.56140099388379204,0.43859900611620795
chr5:9014002:.:G:A	chr5	9014002	9014003	9	0.0214844	0.320217	CJUN	ENSG00000250619	ENSG00000279635,SEMA5A,ENSG00000250619,MIR4636	ENSG00000250619	12229		SEMA5A	532071	intron	1	9	MA1133.1	JUN::JUNB	3.17134	0	-3.17134	GGATAGGTCATT			rs1379572	RS=1379572;RSPOS=9014002;RV;dbSNPBuildID=88;SSR=0;SAO=0;VP=0x05010000000517013e000100;WGT=1;VC=SNV;SLO;ASP;VLD;G5A;G5;GNO;KGPhase1;KGPhase3;CAF=0.3776,0.6224;COMMON=1;TOPMED=0.41102032364933741,0.58897967635066258
chr5:91848545:.:C:T	chr5	91848545	91848546	9	0.0214844	0.320217	CJUN		ENSG00000286121,ENSG00000276426,PCBP2P3	PCBP2P3	4017		ARRDC3	465228	intergenic	1	9									rs13356872	RS=13356872;RSPOS=91848545;dbSNPBuildID=121;SSR=0;SAO=0;VP=0x05010000000517013e000100;WGT=1;VC=SNV;SLO;ASP;VLD;G5A;G5;GNO;KGPhase1;KGPhase3;CAF=0.8265,0.1735;COMMON=1;TOPMED=0.83335722477064220,0.16664277522935779
chr6:125983659:.:C:A	chr6	125983659	125983660	9	0.0214844	0.320217	CJUN		RNA5SP216,HINT3,NCOA7,TRMT11	TRMT11	2818	TRMT11,HINT3	TRMT11	2879	intergenic	1	9								TRMT11,HINT3	rs6569442	RS=6569442;RSPOS=125983659;dbSNPBuildID=116;SSR=0;SAO=0;VP=0x05010000000515053e000100;WGT=1;VC=SNV;SLO;ASP;VLD;G5;HD;GNO;KGPhase1;KGPhase3;CAF=0.2157,0.7843;COMMON=1;TOPMED=0.27441704892966360,0.72558295107033639
chr6:31058232:.:C:T	chr6	31058232	31058233	9	0.0214844	0.320217	CJUN	HCG22	MUC21,POLR2LP1,C6orf15,PSORS1C1,NAPGP2,PSORS1C2,HCG22,CCHCR1,MUC22,CDSN,RNU6-1133P	HCG22	1656	C6orf15,PSORS1C1,MUC21,CCHCR1,CDSN,PSORS1C2	C6orf15	54341	intron	1	9								TCF19,FLOT1,NRM,VARS2,SFTA2,DDX39B,HLA-C,PSORS1C3,POU5F1,CCHCR1,PSORS1C2,CDSN,PSORS1C1,C6orf15,DDR1,HCG27,HCG20,HCG22,WASF5P,HCG21,HLA-B,XXbac-BPG27H4.8,XXbac-BPG248L24.12,XXbac-BPG299F13.17,MIR6891	rs9262639	RS=9262639;RSPOS=31058232;dbSNPBuildID=118;SSR=0;SAO=0;VP=0x05012808000517053e000100;GENEINFO=HCG22:285834;WGT=1;VC=SNV;PM;PMC;SLO;INT;ASP;VLD;G5A;G5;HD;GNO;KGPhase1;KGPhase3;CAF=0.7817,0.2183;COMMON=1;TOPMED=0.78339226554536187,0.21660773445463812
[truncated: 8,000 more rows]

## Sheet: likely
	chrom	start	end	fc	p	fdr	ASB_protein	overlappingGenes	nearbyGenes	nearestGene	distanceToNearestGene	overlappingTss	nearbyTss	nearestTss	distanceToNearestTss	feature	ref	alt	motif_id	motif	max_ref	max_alt	diff_in_max	ref_seq	alt_seq	same_direction	egene	rs_id	INFO
[truncated: 955 more rows]

[truncated: 4 more sheets: putative_motif_changing, below_fdr, fdr_motif_changing, high_confidence]
